# Supplementary material for: Fumigant activity and transcriptomic analysis of two plant essential oils against the tea green leafhopper, Empoasca onukii Matsuda
Source: Front Physiol. 2023 Sep 19;14:1217608. doi: 10.3389/fphys.2023.1217608 (PMC10546945; doi:10.3389/fphys.2023.1217608)
Supplement: Supplementary file 1 [file Table3.xlsx]

## Sheet: Sheet1
gene_id	BaseMean	lfcSE	stat	FoldChange	log2FoldChange	p-value	q-value	Regulation	Expression_CK1	Expression_CK2	Expression_CK3	Expression_TM1	Expression_TM2	Expression_TM3	BLASTp	NR.id	NR.annotation	Swissprot.id	Swissprot.annotation	KEGG.id	KO	KEGG.gene.name	KEGG.description	Pathway	Pathway.definition	KOG.id	KOG.defination	KOG.code	KOG.categories	KOG.class	eggNOG.abbreviation	eggNOG.id	eggNOG.description	GO.annotation	Pfam.IDs	Pfam.Description	TFs_ID	Family
TRINITY_DN20172_c0_g1_i1_1	25.3147	1.1053	3.95028	20.624	4.36625	7.81e-05	0.002389	Up	0	0.0663263	0.252157	1.95814	0.959965	4.48337	probable cytochrome P450 28d1 isoform X2 [Lucilia sericata]	XP_023294720.1	probable cytochrome P450 28d1 [Lucilia cuprina]	Q9VMT5|C28D1_DROME	Probable cytochrome P450 28d1 CG10833 OS=Drosophila melanogaster (Fruit fly) GN=CG10833 PE=2 SV=1	--	--	--	--	--	--	KOG0158	Cytochrome P450 CYP3/CYP5/CYP6/CYP9 subfamilies	[Q]	METABOLISM	Secondary metabolites biosynthesis, transport and catabolism	Q	COG2124	Cytochrome p450	Molecular Function: monooxygenase activity (GO:0004497);|Molecular Function: iron ion binding (GO:0005506);|Cellular Component: endoplasmic reticulum membrane (GO:0005789);|Molecular Function: oxidoreductase activity, acting on paired donors, with incorporation or reduction of molecular oxygen (GO:0016705);|Molecular Function: heme binding (GO:0020037);|Cellular Component: organelle membrane (GO:…	PF00067.22	Cytochrome P450
TRINITY_DN20995_c0_g1_i1_1	144.19	0.674222	3.66794	5.55199	2.47301	0.000245	0.006117	Up	0.290427	2.47028	2.51349	9.58808	6.21112	15.1444	cytochrome P450 4d1 isoform X1 [Teleopsis dalmanni]	XP_023299146.1	cytochrome P450 4d1 isoform X2 [Lucilia cuprina]	O16805|CP4D1_DROSI	Cytochrome P450 4d1 Cyp4d1 OS=Drosophila simulans (Fruit fly) GN=Cyp4d1 PE=3 SV=1	--	--	--	--	--	--	KOG0157	Cytochrome P450 CYP4/CYP19/CYP26 subfamilies	[QI]	METABOLISM|METABOLISM	Secondary metabolites biosynthesis, transport and catabolism |Lipid transport and metabolism	Q	COG2124	Cytochrome p450	Molecular Function: monooxygenase activity (GO:0004497);|Molecular Function: iron ion binding (GO:0005506);|Cellular Component: endoplasmic reticulum membrane (GO:0005789);|Molecular Function: oxidoreductase activity, acting on paired donors, with incorporation or reduction of molecular oxygen (GO:0016705);|Molecular Function: heme binding (GO:0020037);|Cellular Component: organelle membrane (GO:…	PF00067.22	Cytochrome P450
TRINITY_DN25511_c0_g1_i1_1	131.654	0.647109	3.43738	4.67304	2.22436	0.000587	0.012304	Up	0.307628	2.91318	1.56077	6.98515	5.88732	10.4756	cytochrome P450 6g1-like [Teleopsis dalmanni]	XP_017087210.1	PREDICTED: cytochrome P450 6g1-like [Drosophila bipectinata]	Q9V674|CP6G1_DROME	Cytochrome P450 6g1 CG8453 OS=Drosophila melanogaster (Fruit fly) GN=CG8453 PE=2 SV=1	--	--	--	--	--	--	KOG0158	Cytochrome P450 CYP3/CYP5/CYP6/CYP9 subfamilies	[Q]	METABOLISM	Secondary metabolites biosynthesis, transport and catabolism	Q	COG2124	Cytochrome p450	Molecular Function: monooxygenase activity (GO:0004497);|Molecular Function: iron ion binding (GO:0005506);|Cellular Component: endoplasmic reticulum membrane (GO:0005789);|Molecular Function: oxidoreductase activity, acting on paired donors, with incorporation or reduction of molecular oxygen (GO:0016705);|Biological Process: response to insecticide (GO:0017085);|Molecular Function: heme binding…	PF00067.22	Cytochrome P450
TRINITY_DN25511_c0_g2_i1_1	76.4095	0.941449	2.93071	6.76979	2.75911	0.003382	0.044408	Up	0	1.11784	1.00917	3.3817	5.89684	5.85584	cytochrome P450 6g1-like [Teleopsis dalmanni]	XP_030377437.1	cytochrome P450 6g1-like [Scaptodrosophila lebanonensis]	Q9V674|CP6G1_DROME	Cytochrome P450 6g1 CG8453 OS=Drosophila melanogaster (Fruit fly) GN=CG8453 PE=2 SV=1	--	--	--	--	--	--	KOG0158	Cytochrome P450 CYP3/CYP5/CYP6/CYP9 subfamilies	[Q]	METABOLISM	Secondary metabolites biosynthesis, transport and catabolism	Q	COG2124	Cytochrome p450	Molecular Function: monooxygenase activity (GO:0004497);|Molecular Function: iron ion binding (GO:0005506);|Cellular Component: endoplasmic reticulum membrane (GO:0005789);|Molecular Function: oxidoreductase activity, acting on paired donors, with incorporation or reduction of molecular oxygen (GO:0016705);|Biological Process: response to insecticide (GO:0017085);|Molecular Function: heme binding…	PF00067.22	Cytochrome P450
TRINITY_DN32829_c0_g1_i1_1	146.081	0.329111	5.9554	3.89059	1.95999	2.59e-09	4.05e-07	Up	2.601	2.04147	1.35097	7.54386	8.72829	8.12923	probable cytochrome P450 6a14 [Homalodisca vitripennis]	XP_023711031.1	probable cytochrome P450 6a13 [Cryptotermes secundus]	Q9V4U7|C6A14_DROME	Probable cytochrome P450 6a14 CG8687 OS=Drosophila melanogaster (Fruit fly) GN=CG8687 PE=3 SV=3	--	--	--	--	--	--	KOG0158	Cytochrome P450 CYP3/CYP5/CYP6/CYP9 subfamilies	[Q]	METABOLISM	Secondary metabolites biosynthesis, transport and catabolism	Q	COG2124	Cytochrome p450	Molecular Function: monooxygenase activity (GO:0004497);|Molecular Function: iron ion binding (GO:0005506);|Cellular Component: endoplasmic reticulum membrane (GO:0005789);|Molecular Function: oxidoreductase activity, acting on paired donors, with incorporation or reduction of molecular oxygen (GO:0016705);|Molecular Function: heme binding (GO:0020037);|Cellular Component: organelle membrane (GO:…	PF00067.22	Cytochrome P450
TRINITY_DN33042_c0_g1_i2_1	1211.72	0.150173	8.21762	2.3523	1.23407	2.08e-16	2.17e-13	Up	19.9241	22.2659	26.133	50.8182	56.3416	62.4829	Cytochrome P450 4C1 [Homalodisca vitripennis]	AFU86425.1	cytochrome P450 CYP4C62 [Laodelphax striatellus]	P29981|CP4C1_BLADI	Cytochrome P450 4C1 CYP4C1 OS=Blaberus discoidalis (Tropical cockroach) GN=CYP4C1 PE=2 SV=1	--	--	--	--	--	--	KOG0157	Cytochrome P450 CYP4/CYP19/CYP26 subfamilies	[QI]	METABOLISM|METABOLISM	Secondary metabolites biosynthesis, transport and catabolism |Lipid transport and metabolism	Q	COG2124	Cytochrome p450	Molecular Function: iron ion binding (GO:0005506);|Cellular Component: endoplasmic reticulum membrane (GO:0005789);|Molecular Function: heme binding (GO:0020037);|Cellular Component: organelle membrane (GO:0031090);|Molecular Function: aromatase activity (GO:0070330);	PF00067.22	Cytochrome P450
TRINITY_DN5405_c0_g1_i1_1	84.4531	0.603777	3.62518	4.55926	2.1888	0.000289	0.007005	Up	0.293358	1.32708	1.70149	4.19509	4.46367	7.60223	probable cytochrome P450 305a1 [Lucilia cuprina]	XP_023301726.1	probable cytochrome P450 305a1 [Lucilia cuprina]	Q9VW43|CP305_DROME	Probable cytochrome P450 305a1 CG8733 OS=Drosophila melanogaster (Fruit fly) GN=CG8733 PE=2 SV=1	--	--	--	--	--	--	KOG0156	Cytochrome P450 CYP2 subfamily	[Q]	METABOLISM	Secondary metabolites biosynthesis, transport and catabolism	Q	COG2124	Cytochrome p450	Molecular Function: monooxygenase activity (GO:0004497);|Molecular Function: iron ion binding (GO:0005506);|Cellular Component: endoplasmic reticulum membrane (GO:0005789);|Molecular Function: oxidoreductase activity, acting on paired donors, with incorporation or reduction of molecular oxygen (GO:0016705);|Molecular Function: heme binding (GO:0020037);|Cellular Component: organelle membrane (GO:…	PF00067.22	Cytochrome P450
TRINITY_DN20134_c0_g1_i1_1	55.013	0.726041	3.80293	6.77906	2.76109	0.000143	0.004016	Up	0.515598	0.768091	1.34853	4.7959	2.11918	12.5942	Glutathione S-transferase theta-1 [Lucilia cuprina]	XP_023306853.1	glutathione S-transferase theta-1 [Lucilia cuprina]	P30711|GSTT1_HUMAN	Glutathione S-transferase theta-1 GSTT1 OS=Homo sapiens (Human) GN=GSTT1 PE=1 SV=4	158/224(70.54)	K00799	GST, gst	glutathione S-transferase [EC:2.5.1.18]	ko00480|ko00980|ko00982|ko00983|ko01524|ko04212|ko05200|ko05204|ko05225|ko05418	Glutathione metabolism|Metabolism of xenobiotics by cytochrome P450|Drug metabolism - cytochrome P450|Drug metabolism - other enzymes|Platinum drug resistance|Longevity regulating pathway - worm|Pathways in cancer|Chemical carcinogenesis|Hepatocellular carcinoma|Fluid shear stress and atherosclerosis	KOG0867	Glutathione S-transferase	[O]	CELLULAR PROCESSES AND SIGNALING	Posttranslational modification, protein turnover, chaperones	O	COG0625	glutathione Stransferase	--	PF02798.20,PF00043.25,PF13417.6,PF14497.6	Glutathione S-transferase, N-terminal domain|Glutathione S-transferase, C-terminal domain|Glutathione S-transferase, N-terminal domain|Glutathione S-transferase, C-terminal domain
TRINITY_DN27110_c0_g1_i1_1	60.6673	0.920813	5.13927	26.5807	4.73231	2.76e-07	1.47e-05	Up	0	0.235382	0.221495	4.13717	1.23606	7.87042	PREDICTED: esterase FE4 [Stomoxys calcitrans]	XP_013103438.1	PREDICTED: esterase FE4 [Stomoxys calcitrans]	P35501|ESTE_MYZPE	Esterase E4 . OS=Myzus persicae (Green peach aphid) (Aphis persicae) GN=. PE=1 SV=1	265/560(47.32)	K03927	CES2	carboxylesterase 2 [EC:3.1.1.1 3.1.1.84 3.1.1.56]	ko00983	Drug metabolism - other enzymes	KOG1516	Carboxylesterase and related proteins	[R]	POORLY CHARACTERIZED	General function prediction only	I	COG2272	Carboxylesterase	Molecular Function: carboxylic ester hydrolase activity (GO:0052689);	PF00135.28,PF07859.13	Carboxylesterase family|alpha/beta hydrolase fold
TRINITY_DN34115_c0_g1_i1_1	1043.38	0.265703	-3.93551	0.484418	-1.04568	8.3e-05	0.002528	Down	57.0213	30.9564	34.5934	20.8967	20.145	21.5578	venom carboxylesterase-6-like [Macrosteles quadrilineatus]	AWW17125.1	carboxylesterase E10 [Subpsaltria yangi]	B2D0J5|EST6_APIME	Venom carboxylesterase-6 . OS=Apis mellifera (Honeybee) GN=. PE=2 SV=1	--	--	--	--	--	--	KOG1516	Carboxylesterase and related proteins	[R]	POORLY CHARACTERIZED	General function prediction only	I	COG2272	Carboxylesterase	Cellular Component: extracellular region (GO:0005576);|Molecular Function: carboxylic ester hydrolase activity (GO:0052689);	PF00135.28,PF07859.13	Carboxylesterase family|alpha/beta hydrolase fold
TRINITY_DN34311_c1_g2_i2_1	2374.73	0.243716	-4.92401	0.435257	-1.20006	8.48e-07	4.14e-05	Down	112.07	97.0282	69.2969	45.2766	30.4681	52.346	esterase E4-like isoform X2 [Homalodisca vitripennis]	ATU82449.1	venom carboxylesterase [Lethocerus distinctifemur]	P35502|ESTF_MYZPE	Esterase FE4 . OS=Myzus persicae (Green peach aphid) (Aphis persicae) GN=. PE=1 SV=1	250/539(46.38)	K03927	CES2	carboxylesterase 2 [EC:3.1.1.1 3.1.1.84 3.1.1.56]	ko00983	Drug metabolism - other enzymes	KOG1516	Carboxylesterase and related proteins	[R]	POORLY CHARACTERIZED	General function prediction only	I	COG2272	Carboxylesterase	Molecular Function: carboxylic ester hydrolase activity (GO:0052689);	PF00135.28	Carboxylesterase family
TRINITY_DN26167_c0_g1_i2_1	180.181	0.664762	3.87945	5.97489	2.57891	0.000105	0.003087	Up	0.250957	0.780692	1.70975	2.72494	4.5706	10.6347	ABC transporter G family member 23 [Lucilia cuprina]	XP_023292253.1	ABC transporter G family member 23 isoform X2 [Lucilia cuprina]	Q55EH8|ABCGN_DICDI	ABC transporter G family member 23 DDB_G0269026 OS=Dictyostelium discoideum (Slime mold) GN=DDB_G0269026 PE=3 SV=2	--	--	--	--	--	--	KOG0059	Lipid exporter ABCA1 and related proteins, ABC superfamily	[IR]	METABOLISM|POORLY CHARACTERIZED	Lipid transport and metabolism |General function prediction only	V	COG1131	(ABC) transporter	Molecular Function: ATP binding (GO:0005524);|Cellular Component: integral component of membrane (GO:0016021);|Molecular Function: ATPase activity (GO:0016887);	PF01061.24,PF12698.7,PF00005.27,PF12679.7,PF13304.6	ABC-2 type transporter|ABC-2 family transporter protein|ABC transporter|ABC-2 family transporter protein|AAA domain, putative AbiEii toxin, Type IV TA system
TRINITY_DN26452_c0_g1_i1_1	81.0639	0.808233	3.4979	7.09654	2.82712	0.000469	0.010365	Up	0.110299	0.313971	1.31626	5.058	2.06449	6.2108	ATP-binding cassette sub-family G member 4 [Lucilia cuprina]	XP_023306686.1	ATP-binding cassette sub-family G member 4 [Lucilia cuprina]	Q64343|ABCG1_MOUSE	ATP-binding cassette sub-family G member 1 Abc8 OS=Mus musculus (Mouse) GN=Abc8 PE=1 SV=1	500/669(74.74)	K05680	ABCG4	ATP-binding cassette, subfamily G (WHITE), member 4	ko02010	ABC transporters	KOG0061	Transporter, ABC superfamily (Breast cancer resistance protein)	[Q]	METABOLISM	Secondary metabolites biosynthesis, transport and catabolism	V	COG1131	(ABC) transporter	Molecular Function: ATP binding (GO:0005524);|Molecular Function: phospholipid transporter activity (GO:0005548);|Cellular Component: mitochondrion (GO:0005739);|Cellular Component: endosome (GO:0005768);|Cellular Component: plasma membrane (GO:0005886);|Biological Process: regulation of transcription, DNA-templated (GO:0006355);|Biological Process: cholesterol metabolic process (GO:0008203);|Cel…	PF01061.24,PF00005.27,PF13304.6,PF02463.19	ABC-2 type transporter|ABC transporter|AAA domain, putative AbiEii toxin, Type IV TA system|RecF/RecN/SMC N terminal domain
TRINITY_DN22537_c0_g1_i1_1	113.797	0.925099	4.34682	16.2372	4.02123	1.38e-05	0.000528	Up	0.049287	0.74832	0.725671	4.47967	2.30857	20.5303	UDP-glycosyltransferase UGT5 isoform X1 [Bactrocera oleae]	XP_018784292.1	PREDICTED: UDP-glucuronosyltransferase 2B31-like isoform X1 [Bactrocera latifrons]	A0A291PQF1|UGT5_DACCO	UDP-glycosyltransferase UGT5 UGT5 OS=Dactylopius coccus (Cochineal) GN=UGT5 PE=1 SV=1	260/506(51.38)	K00699	UGT	glucuronosyltransferase [EC:2.4.1.17]	ko00040|ko00053|ko00140|ko00830|ko00860|ko00980|ko00982|ko00983|ko05204	Pentose and glucuronate interconversions|Ascorbate and aldarate metabolism|Steroid hormone biosynthesis|Retinol metabolism|Porphyrin and chlorophyll metabolism|Metabolism of xenobiotics by cytochrome P450|Drug metabolism - cytochrome P450|Drug metabolism - other enzymes|Chemical carcinogenesis	KOG1192	UDP-glucuronosyl and UDP-glucosyl transferase	[GC]	METABOLISM|METABOLISM	Carbohydrate transport and metabolism |Energy production and conversion	S	COG1819	Transferase	--	PF00201.18,PF04101.16	UDP-glucoronosyl and UDP-glucosyl transferase|Glycosyltransferase family 28 C-terminal domain
TRINITY_DN31516_c0_g1_i2_2	167.332	0.244562	7.83164	3.77198	1.91532	4.82e-15	4.35e-12	Up	3.02834	3.79054	3.4741	13.7739	11.8997	15.3487	UDP-glycosyltransferase UGT5-like [Macrosteles quadrilineatus]	PNF21495.1	UDP-glucuronosyltransferase 2B19 [Cryptotermes secundus]	A0A291PQF1|UGT5_DACCO	UDP-glycosyltransferase UGT5 UGT5 OS=Dactylopius coccus (Cochineal) GN=UGT5 PE=1 SV=1	143/355(40.28)	K00699	UGT	glucuronosyltransferase [EC:2.4.1.17]	ko00040|ko00053|ko00140|ko00830|ko00860|ko00980|ko00982|ko00983|ko05204	Pentose and glucuronate interconversions|Ascorbate and aldarate metabolism|Steroid hormone biosynthesis|Retinol metabolism|Porphyrin and chlorophyll metabolism|Metabolism of xenobiotics by cytochrome P450|Drug metabolism - cytochrome P450|Drug metabolism - other enzymes|Chemical carcinogenesis	KOG1192	UDP-glucuronosyl and UDP-glucosyl transferase	[GC]	METABOLISM|METABOLISM	Carbohydrate transport and metabolism |Energy production and conversion	S	COG1819	Transferase	--	PF00201.18	UDP-glucoronosyl and UDP-glucosyl transferase

## Sheet: Figure 4B raw data
Gene_id	CK1	CK2	CK3	TM1	TM2	TM3	Genetic types
TRINITY_DN20172_c0_g1_i1_1	0	0.0663263	0.252157	1.95814	0.959965	4.48337	CYP450s
TRINITY_DN20995_c0_g1_i1_1	0.290427	2.47028	2.51349	9.58808	6.21112	15.1444	CYP450s
TRINITY_DN25511_c0_g1_i1_1	0.307628	2.91318	1.56077	6.98515	5.88732	10.4756	CYP450s
TRINITY_DN25511_c0_g2_i1_1	0	1.11784	1.00917	3.3817	5.89684	5.85584	CYP450s
TRINITY_DN32829_c0_g1_i1_1	2.601	2.04147	1.35097	7.54386	8.72829	8.12923	CYP450s
TRINITY_DN33042_c0_g1_i2_1	19.9241	22.2659	26.133	50.8182	56.3416	62.4829	CYP450s
TRINITY_DN5405_c0_g1_i1_1	0.293358	1.32708	1.70149	4.19509	4.46367	7.60223	CYP450s
TRINITY_DN20134_c0_g1_i1_1	0.515598	0.768091	1.34853	4.7959	2.11918	12.5942	GSTs
TRINITY_DN27110_c0_g1_i1_1	0	0.235382	0.221495	4.13717	1.23606	7.87042	CarEs
TRINITY_DN34115_c0_g1_i1_1	57.0213	30.9564	34.5934	20.8967	20.145	21.5578	CarEs
TRINITY_DN34311_c1_g2_i2_1	112.07	97.0282	69.2969	45.2766	30.4681	52.346	CarEs
TRINITY_DN26167_c0_g1_i2_1	0.250957	0.780692	1.70975	2.72494	4.5706	10.6347	ABCs
TRINITY_DN26452_c0_g1_i1_1	0.110299	0.313971	1.31626	5.058	2.06449	6.2108	ABCs
TRINITY_DN22537_c0_g1_i1_1	0.049287	0.74832	0.725671	4.47967	2.30857	20.5303	UGTs
TRINITY_DN31516_c0_g1_i2_2	3.02834	3.79054	3.4741	13.7739	11.8997	15.3487	UGTs
