# Supplementary material for: Fumigant activity and transcriptomic analysis of two plant essential oils against the tea green leafhopper, Empoasca onukii Matsuda
Source: Front Physiol. 2023 Sep 19;14:1217608. doi: 10.3389/fphys.2023.1217608 (PMC10546945; doi:10.3389/fphys.2023.1217608)
Supplement: Supplementary file 4 [file Table9.xlsx]

## Sheet: Figure 1A raw data 
Term	All	>=500bp	>=1000bp	N50	Total_Length	Max_Length	Min_Length	Average_Length
Unigene	46071	29144	15045	1554	48202476	23439	301	1046.27

## Sheet: Figure 1B raw data 
Species_Name	Gene_Number
Nilaparvata lugens	2672
Laodelphax striatellus	2462
Cryptotermes secundus	1789
Zootermopsis nevadensis	1245
Lucilia cuprina	917
Cimex lectularius	779
Bemisia tabaci	771
Halyomorpha halys	699
Rhagoletis zephyria	608
Musca domestica	569
other species	13042
