# Supplementary material for: Fumigant activity and transcriptomic analysis of two plant essential oils against the tea green leafhopper, Empoasca onukii Matsuda
Source: Front Physiol. 2023 Sep 19;14:1217608. doi: 10.3389/fphys.2023.1217608 (PMC10546945; doi:10.3389/fphys.2023.1217608)
Supplement: Supplementary file 5 [file Table5.xls]

gene_id	CK1	CK2	CK3	TM1	TM2	TM3	NR.id	NR.annotation	Swissprot.id	Swissprot.annotation	KEGG.id	KO	KEGG.gene.name	KEGG.description	Pathway	Pathway.definition	KOG.id	KOG.defination	KOG.code	KOG.categories	KOG.class	eggNOG.abbreviation	eggNOG.id	eggNOG.description	GO.annotation	Pfam.IDs	Pfam.Description	TFs_ID	Family
TRINITY_DN10001_c0_g1_i1_1	0	0	3.785018	9.735479	15.641744	13.226491	--	--	--	--	--	--	--	--	--	--	--	--	--	--	--	--	--	--	--	--	--
TRINITY_DN10003_c0_g1_i1_2	9.492677	23.81799	17.630213	41.960292	56.741358	52.310995	XP_018797126.1	PREDICTED: serine protease gd [Bactrocera latifrons]	--	--	--	--	--	--	--	--	KOG3627	Trypsin	[E]	METABOLISM	Amino acid transport and metabolism	O	COG5640	protease	--	PF16030.5	Serine protease gd N-terminus
TRINITY_DN10004_c0_g1_i1_1	5.512002	0	0	10.044615	4.167899	1.987865	--	--	--	--	--	--	--	--	--	--	--	--	--	--	--	--	--	--	--	--	--
TRINITY_DN10005_c0_g1_i1_1	10.675586	14.136503	5.53721	15.240503	5.767459	26.883232	--	--	--	--	--	--	--	--	--	--	--	--	--	--	--	--	--	--	--	--	--
TRINITY_DN10008_c0_g1_i1_1	5.260605	51.142931	15.109257	67.376817	125.602761	107.61339	XP_023294004.1	uncharacterized protein LOC111677159 [Lucilia cuprina]	--	--	--	--	--	--	--	--	--	--	--	--	--	S	ENOG410XXY6	NA	--	--	--
TRINITY_DN10010_c0_g1_i1_1	0	0	0	7.710764	0	12.36824	--	--	--	--	--	--	--	--	--	--	--	--	--	--	--	--	--	--	--	--	--
TRINITY_DN10012_c0_g1_i1_1	0	27.860072	23.139954	9.02318	12.797867	60.641234	--	--	--	--	--	--	--	--	--	--	--	--	--	--	--	--	--	--	--	--	--
TRINITY_DN10012_c0_g1_i1_2	0	0	30.394465	10.713669	4.650948	8.552042	--	--	--	--	--	--	--	--	--	--	--	--	--	--	--	--	--	--	--	--	--
TRINITY_DN10013_c0_g1_i1_1	0	6.539871	4.928289	9.713141	3.468277	21.268002	--	--	--	--	--	--	--	--	--	--	--	--	--	--	--	--	--	--	--	--	--
TRINITY_DN10016_c0_g1_i1_1	0	7.66265	3.158023	19.929632	3.391044	27.661004	XP_001354837.1	uncharacterized protein Dpse_GA17035 [Drosophila pseudoobscura pseudoobscura]	--	--	--	--	--	--	--	--	--	--	--	--	--	S	ENOG411297I	Angiotensin II, type I receptor-associated protein (AGTRAP)	--	PF06396.11	Angiotensin II, type I receptor-associated protein (AGTRAP)
TRINITY_DN10018_c0_g1_i1_1	8.778132	8.998344	8.304368	9.27596	10.141017	10.272828	RZF37236.1	hypothetical protein LSTR_LSTR006562 [Laodelphax striatellus]	Q9V5N8|STAN_DROME	Protocadherin-like wing polarity protein stan CG11895 OS=Drosophila melanogaster (Fruit fly) GN=CG11895 PE=1 SV=4	--	--	--	--	--	--	KOG4289	Cadherin EGF LAG seven-pass G-type receptor	[T]	CELLULAR PROCESSES AND SIGNALING	Signal transduction mechanisms	S	ENOG410XTGH	cadherin, EGF LAG seven-pass G-type receptor	Biological Process: establishment of planar polarity (GO:0001736);|Biological Process: morphogenesis of a polarized epithelium (GO:0001738);|Molecular Function: transmembrane signaling receptor activity (GO:0004888);|Molecular Function: G protein-coupled receptor activity (GO:0004930);|Molecular Function: calcium ion binding (GO:0005509);|Cellular Component: plasma membrane (GO:0005886);|Cellular…	PF00002.24	7 transmembrane receptor (Secretin family)
TRINITY_DN10020_c0_g1_i1_1	50.22141	25.783331	54.509274	53.062915	49.139462	59.358822	XP_014244949.1	plexin-B isoform X2 [Cimex lectularius]	Q9V4A7|PLXB_DROME	Plexin-B CG17245 OS=Drosophila melanogaster (Fruit fly) GN=CG17245 PE=1 SV=2	371/542(68.45)	K06820	PLXNA	plexin A	ko04360	Axon guidance	KOG3610	Plexins (functional semaphorin receptors)	[T]	CELLULAR PROCESSES AND SIGNALING	Signal transduction mechanisms	S	ENOG410XR88	semaphorin receptor activity	Cellular Component: semaphorin receptor complex (GO:0002116);|Cellular Component: plasma membrane (GO:0005886);|Cellular Component: integral component of plasma membrane (GO:0005887);|Biological Process: negative regulation of cell adhesion (GO:0007162);|Biological Process: axon guidance (GO:0007411);|Biological Process: motor neuron axon guidance (GO:0008045);|Biological Process: regulation of c…	PF01403.19,PF01437.25	Sema domain|Plexin repeat
TRINITY_DN10024_c0_g1_i1_1	36.333432	13.71202	39.125611	79.820307	19.86593	103.726425	--	--	--	--	--	--	--	--	--	--	--	--	--	--	--	--	--	--	--	--	--
TRINITY_DN10025_c0_g1_i1_1	3.546873	6.904398	11.003269	23.330714	23.227521	26.697073	KNC21619.1	hypothetical protein FF38_13426 [Lucilia cuprina]	Q8T113|P27K_BOMMO	27 kDa glycoprotein . OS=Bombyx mori (Silk moth) GN=. PE=1 SV=1	--	--	--	--	--	--	--	--	--	--	--	S	ENOG4111PQK	Protein of unknown function (DUF1397)	Cellular Component: extracellular region (GO:0005576);	PF07165.11	Protein of unknown function (DUF1397)
TRINITY_DN10026_c0_g1_i1_1	0	0	0	38.436073	0	0	--	--	--	--	--	--	--	--	--	--	--	--	--	--	--	--	--	--	--	--	--
TRINITY_DN10029_c0_g1_i1_1	1.887876	16.841621	1.92293	15.835902	13.798621	11.095961	XP_011181137.1	ADAMTS-like protein 3 isoform X1 [Zeugodacus cucurbitae]	Q3UTY6|THSD4_MOUSE	Thrombospondin type-1 domain-containing protein 4 Thsd4 OS=Mus musculus (Mouse) GN=Thsd4 PE=1 SV=2	--	--	--	--	--	--	KOG4597	Serine proteinase inhibitor (KU family) with thrombospondin repeats	[O]	CELLULAR PROCESSES AND SIGNALING	Posttranslational modification, protein turnover, chaperones	S	ENOG41102GD	WAP, follistatin kazal, immunoglobulin, kunitz and netrin domain containing	Cellular Component: microfibril (GO:0001527);|Molecular Function: peptidase activity (GO:0008233);|Cellular Component: extracellular matrix (GO:0031012);|Biological Process: elastic fiber assembly (GO:0048251);	--	--
TRINITY_DN10032_c0_g1_i1_1	5.707921	7.154187	5.63839	4.351959	14.512441	17.131514	XP_022191606.1	copine-8-like [Nilaparvata lugens]	Q86YQ8|CPNE8_HUMAN	Copine-8 CPNE8 OS=Homo sapiens (Human) GN=CPNE8 PE=1 SV=2	--	--	--	--	--	--	KOG1327	Copine	[T]	CELLULAR PROCESSES AND SIGNALING	Signal transduction mechanisms	S	ENOG410XPC8	copine family	Molecular Function: calcium-dependent phospholipid binding (GO:0005544);|Cellular Component: plasma membrane (GO:0005886);|Cellular Component: extracellular exosome (GO:0070062);|Biological Process: cellular response to calcium ion (GO:0071277);	PF00168.30	C2 domain
TRINITY_DN10032_c0_g1_i1_2	11.910138	2.399215	18.852568	11.959647	30.874281	16.019149	--	--	--	--	--	--	--	--	--	--	--	--	--	--	--	--	--	--	--	--	--
TRINITY_DN10033_c0_g1_i1_1	0	4.282123	0	5.762359	4.425504	4.354333	RZF34337.1	hypothetical protein LSTR_LSTR008876 [Laodelphax striatellus]	--	--	45/82(54.88)	K17725	ETHE1	sulfur dioxygenase [EC:1.13.11.18]	ko00920	Sulfur metabolism	--	--	--	--	--	--	--	--	--	--	--
TRINITY_DN10034_c0_g1_i1_1	14.597505	26.194808	19.0777	26.057013	9.509994	40.828854	--	--	--	--	--	--	--	--	--	--	--	--	--	--	--	--	--	--	--	--	--
TRINITY_DN10035_c0_g1_i1_2	11.845966	3.036797	1.419645	4.756442	8.74534	8.869373	XP_023709691.1	uncharacterized protein LOC111865699 isoform X1 [Cryptotermes secundus]	--	--	--	--	--	--	--	--	--	--	--	--	--	S	ENOG4110W0Z	NA	--	--	--
TRINITY_DN10040_c0_g1_i1_1	0	25.344488	12.383619	25.231685	13.807478	14.659756	XP_017863786.1	PREDICTED: brachyurin [Drosophila arizonae]	P17207|SER3_DROME	Serine protease 3 CG17951 OS=Drosophila melanogaster (Fruit fly) GN=CG17951 PE=2 SV=2	--	--	--	--	--	--	KOG3627	Trypsin	[E]	METABOLISM	Amino acid transport and metabolism	O	COG5640	protease	Molecular Function: endopeptidase activity (GO:0004175);|Molecular Function: serine-type endopeptidase activity (GO:0004252);|Biological Process: proteolysis (GO:0006508);	PF00089.26	Trypsin
TRINITY_DN10041_c0_g1_i1_1	0	13.262383	5.325035	10.244055	7.936702	18.592325	--	--	--	--	--	--	--	--	--	--	--	--	--	--	--	--	--	--	--	--	--
TRINITY_DN10044_c0_g1_i1_1	0	0	0	35.22169	0	0	XP_012535314.1	probable cytochrome P450 301a1, mitochondrial [Monomorium pharaonis]	Q9V6D6|CP301_DROME	Probable cytochrome P450 301a1, mitochondrial CG8587 OS=Drosophila melanogaster (Fruit fly) GN=CG8587 PE=2 SV=1	--	--	--	--	--	--	KOG0159	Cytochrome P450 CYP11/CYP12/CYP24/CYP27 subfamilies	[Q]	METABOLISM	Secondary metabolites biosynthesis, transport and catabolism	Q	COG2124	Cytochrome p450	Molecular Function: monooxygenase activity (GO:0004497);|Molecular Function: iron ion binding (GO:0005506);|Biological Process: tergite morphogenesis (GO:0007490);|Molecular Function: oxidoreductase activity, acting on paired donors, with incorporation or reduction of molecular oxygen (GO:0016705);|Molecular Function: heme binding (GO:0020037);|Cellular Component: mitochondrial membrane (GO:00319…	--	--
TRINITY_DN10045_c0_g1_i1_2	10.563418	16.991905	22.837924	29.894104	32.388982	21.863227	--	--	--	--	--	--	--	--	--	--	--	--	--	--	--	--	--	--	--	--	--
TRINITY_DN10046_c0_g2_i1_1	8.330517	11.938834	8.260488	2.505404	8.309552	18.364943	XP_018914338.1	PREDICTED: bromodomain and WD repeat-containing protein 3 [Bemisia tabaci]	--	--	--	--	--	--	--	--	--	--	--	--	--	BK	COG5076	bromodomain	--	--	--
TRINITY_DN10049_c0_g1_i2_1	17.828041	11.890564	11.956064	20.439722	7.988475	16.74448	PNI33024.1	KRT8 isoform 9 [Pan troglodytes]	Q6GMY0|K2C8_HUMAN	Keratin, type II cytoskeletal 8 CYK8 OS=Homo sapiens (Human) GN=CYK8 PE=1 SV=7	--	--	--	--	--	--	--	--	--	--	--	S	ENOG410YY6B	structural constituent of epidermis	--	PF00038.21,PF16208.5,PF07926.12	Intermediate filament protein|Keratin type II head|TPR/MLP1/MLP2-like protein
TRINITY_DN1004_c0_g1_i1_1	0	7.849024	1.920529	5.701089	10.211495	22.888582	XP_030371316.1	fasciclin-1 isoform X15 [Scaptodrosophila lebanonensis]	P10674|FAS1_DROME	Fasciclin-1 CG6588 OS=Drosophila melanogaster (Fruit fly) GN=CG6588 PE=1 SV=1	--	--	--	--	--	--	KOG1437	Fasciclin and related adhesion glycoproteins	[MW]	CELLULAR PROCESSES AND SIGNALING|CELLULAR PROCESSES AND SIGNALING	Cell wall/membrane/envelope biogenesis |Extracellular structures	M	COG2335	Beta-Ig-H3 fasciclin	Cellular Component: plasma membrane (GO:0005886);|Biological Process: homophilic cell adhesion via plasma membrane adhesion molecules (GO:0007156);|Biological Process: axon guidance (GO:0007411);|Biological Process: neuron recognition (GO:0008038);|Biological Process: calcium-independent cell-cell adhesion via plasma membrane cell-adhesion molecules (GO:0016338);|Cellular Component: anchored comp…	PF02469.22	Fasciclin domain
TRINITY_DN1004_c0_g1_i1_2	17.135042	24.287569	27.377622	38.812253	51.359859	55.852952	XP_022195789.1	uncharacterized protein LOC111053245 [Nilaparvata lugens]	Q9NBX4|RTXE_DROME	Probable RNA-directed DNA polymerase from transposon X-element ORF2 OS=Drosophila melanogaster (Fruit fly) GN=ORF2 PE=3 SV=1	--	--	--	--	--	--	KOG1075	FOG: Reverse transcriptase	[R]	POORLY CHARACTERIZED	General function prediction only	S	ENOG410Y65E	Reverse transcriptase (RNA-dependent DNA polymerase)	Molecular Function: RNA-directed DNA polymerase activity (GO:0003964);|Biological Process: transposition, DNA-mediated (GO:0006313);	PF00078.27	Reverse transcriptase (RNA-dependent DNA polymerase)
TRINITY_DN1004_c0_g2_i1_1	5.451214	5.650619	3.78886	5.699711	9.302206	24.029989	XP_015027665.1	fasciclin-1 isoform X5 [Drosophila virilis]	P10674|FAS1_DROME	Fasciclin-1 CG6588 OS=Drosophila melanogaster (Fruit fly) GN=CG6588 PE=1 SV=1	--	--	--	--	--	--	KOG1437	Fasciclin and related adhesion glycoproteins	[MW]	CELLULAR PROCESSES AND SIGNALING|CELLULAR PROCESSES AND SIGNALING	Cell wall/membrane/envelope biogenesis |Extracellular structures	M	COG2335	Beta-Ig-H3 fasciclin	Cellular Component: plasma membrane (GO:0005886);|Biological Process: homophilic cell adhesion via plasma membrane adhesion molecules (GO:0007156);|Biological Process: axon guidance (GO:0007411);|Biological Process: neuron recognition (GO:0008038);|Biological Process: calcium-independent cell-cell adhesion via plasma membrane cell-adhesion molecules (GO:0016338);|Cellular Component: anchored comp…	PF02469.22	Fasciclin domain
TRINITY_DN10051_c0_g1_i1_1	3.527852	17.299484	1.696553	9.981635	7.141723	15.162098	PNF31818.1	hypothetical protein B7P43_G09333 [Cryptotermes secundus]	Q9VUN0|TOLL6_DROME	Toll-like receptor 6 CG7250 OS=Drosophila melanogaster (Fruit fly) GN=CG7250 PE=1 SV=1	--	--	--	--	--	--	KOG4641	FOG: Toll/interleukin receptor and related proteins containing LRR and TIR repeats	[T]	CELLULAR PROCESSES AND SIGNALING	Signal transduction mechanisms	S	COG4886	leucine Rich Repeat	Biological Process: axis elongation (GO:0003401);|Molecular Function: neurotrophin receptor activity (GO:0005030);|Cellular Component: plasma membrane (GO:0005886);|Cellular Component: integral component of membrane (GO:0016021);|Biological Process: convergent extension (GO:0060026);|Biological Process: dendrite guidance (GO:0070983);	PF13855.6	Leucine rich repeat
TRINITY_DN10053_c0_g1_i1_1	0	6.194206	4.714759	6.058061	8.038615	39.881105	XP_023306249.1	myb-like protein AA [Lucilia cuprina]	--	--	--	--	--	--	--	--	--	--	--	--	--	S	ENOG4111J7C	zinc finger, C2HC-type containing	--	--	--
TRINITY_DN10053_c0_g2_i1_1	5.558604	3.750454	0	1.707185	5.864166	5.679759	XP_019846740.1	probable WRKY transcription factor protein 1 isoform X5 [Bactrocera dorsalis]	--	--	--	--	--	--	--	--	--	--	--	--	--	S	ENOG4111J7C	zinc finger, C2HC-type containing	--	--	--
TRINITY_DN10054_c0_g1_i1_1	4.904411	11.010798	5.142189	12.892708	9.144417	2.542402	GBL74090.1	hypothetical protein AVEN_230990_1 [Araneus ventricosus]	--	--	--	--	--	--	--	--	--	--	--	--	--	--	--	--	--	--	--
TRINITY_DN10054_c0_g2_i1_1	11.773666	9.907688	9.025677	9.210131	8.119757	14.897113	PNF26089.1	hypothetical protein B7P43_G04923 [Cryptotermes secundus]	--	--	--	--	--	--	--	--	--	--	--	--	--	--	--	--	--	--	--
TRINITY_DN10055_c0_g1_i1_1	3.159092	4.079064	9.745414	10.115048	3.192492	7.170487	XP_021924335.1	serine/threonine-protein phosphatase rdgC isoform X2 [Zootermopsis nevadensis]	P40421|RDGC_DROME	Serine/threonine-protein phosphatase rdgC CG44746 OS=Drosophila melanogaster (Fruit fly) GN=CG44746 PE=2 SV=1	96/131(73.28)	K13807	PPEF, PPP7C	serine/threonine-protein phosphatase with EF-hands [EC:3.1.3.16]	ko04745	Phototransduction - fly	KOG0377	Protein serine/threonine phosphatase RDGC/PPEF, contains STphosphatase and EF-hand domains	[T]	CELLULAR PROCESSES AND SIGNALING	Signal transduction mechanisms	T	COG0639	serine threonine-protein phosphatase	Molecular Function: protein serine/threonine phosphatase activity (GO:0004722);|Molecular Function: calcium-dependent protein serine/threonine phosphatase activity (GO:0004723);|Molecular Function: iron ion binding (GO:0005506);|Molecular Function: calcium ion binding (GO:0005509);|Molecular Function: calmodulin binding (GO:0005516);|Cellular Component: nucleus (GO:0005634);|Cellular Component: c…	PF00036.32,PF13499.6,PF13405.6,PF13833.6,PF13202.6	EF hand|EF-hand domain pair|EF-hand domain|EF-hand domain pair|EF hand
TRINITY_DN10058_c0_g1_i1_1	6.074642	39.209011	46.255107	58.589058	61.91519	84.447855	XP_013114487.1	PREDICTED: proteasome maturation protein [Stomoxys calcitrans]	Q9CQT5|POMP_MOUSE	Proteasome maturation protein Pomp OS=Mus musculus (Mouse) GN=Pomp PE=1 SV=1	90/131(68.70)	K11599	POMP, UMP1	proteasome maturation protein	ko03050	Proteasome	KOG3061	Proteasome maturation factor	[O]	CELLULAR PROCESSES AND SIGNALING	Posttranslational modification, protein turnover, chaperones	O	ENOG410XUI5	Proteasome maturation protein	Cellular Component: nucleus (GO:0005634);|Cellular Component: cytoplasm (GO:0005737);|Cellular Component: endoplasmic reticulum (GO:0005783);|Cellular Component: cytosol (GO:0005829);|Cellular Component: nuclear speck (GO:0016607);|Cellular Component: organelle membrane (GO:0031090);|Biological Process: proteasome assembly (GO:0043248);	PF05348.11	Proteasome maturation factor UMP1
TRINITY_DN1005_c0_g1_i1_1	0	4.170585	0	24.461084	8.501369	12.344199	KNC21212.1	hypothetical protein FF38_10983 [Lucilia cuprina]	Q19753|YU0O_CAEEL	Uncharacterized protein F23B12.7 F23B12.7 OS=Caenorhabditis elegans GN=F23B12.7 PE=3 SV=1	--	--	--	--	--	--	KOG2038	CAATT-binding transcription factor/60S ribosomal subunit biogenesis protein	[JK]	INFORMATION STORAGE AND PROCESSING|INFORMATION STORAGE AND PROCESSING	Translation, ribosomal structure and biogenesis |Transcription	J	COG5593	CCAAT enhancer binding protein (C EBP), zeta	Cellular Component: nucleus (GO:0005634);	--	--
TRINITY_DN10060_c0_g1_i1_1	1.20153	12.142259	11.92097	25.180524	14.545957	30.95642	XP_004536310.1	F-box-like/WD repeat-containing protein ebi [Ceratitis capitata]	Q95RJ9|EBI_DROME	F-box-like/WD repeat-containing protein ebi CG4063 OS=Drosophila melanogaster (Fruit fly) GN=CG4063 PE=1 SV=2	91/99(91.92)	K04508	TBL1	transducin (beta)-like 1	ko04013|ko04310	MAPK signaling pathway - fly|Wnt signaling pathway	KOG0273	Beta-transducin family (WD-40 repeat) protein	[B]	INFORMATION STORAGE AND PROCESSING	Chromatin structure and dynamics	S	ENOG410XRSY	f-box-like WD repeat-containing protein	Cellular Component: histone deacetylase complex (GO:0000118);|Molecular Function: chromatin binding (GO:0003682);|Molecular Function: transcription corepressor activity (GO:0003714);|Cellular Component: nucleus (GO:0005634);|Cellular Component: polytene chromosome (GO:0005700);|Biological Process: regulation of transcription by RNA polymerase II (GO:0006357);|Biological Process: response to oxida…	PF00400.32	WD domain, G-beta repeat
TRINITY_DN10061_c0_g1_i1_1	3.981241	19.883952	1.335936	6.461026	8.389679	16.081914	--	--	--	--	--	--	--	--	--	--	--	--	--	--	--	--	--	--	--	PF00089.26	Trypsin
TRINITY_DN10063_c0_g1_i1_2	19.813218	32.466869	32.272953	23.547488	21.586158	77.266255	--	--	--	--	--	--	--	--	--	--	--	--	--	--	--	--	--	--	--	--	--
TRINITY_DN10064_c0_g1_i1_2	41.396107	31.228023	59.786677	41.534768	47.701134	35.912237	--	--	--	--	--	--	--	--	--	--	--	--	--	--	--	--	--	--	--	--	--
TRINITY_DN10066_c0_g1_i1_1	10.900502	23.423748	3.220116	8.390153	6.797113	11.429452	--	--	--	--	--	--	--	--	--	--	--	--	--	--	--	--	--	--	--	--	--
TRINITY_DN10067_c0_g1_i1_1	0	0	7.501544	891.268488	0	0	XP_031839991.1	uncharacterized protein LOC116430250 [Nomia melanderi]	--	--	--	--	--	--	--	--	--	--	--	--	--	S	ENOG4110S1J	Apolipophorin-III precursor (apoLp-III)	--	PF07464.11	Apolipophorin-III precursor (apoLp-III)
TRINITY_DN1006_c0_g1_i1_1	0	1.761248	0	3.494879	1.7558	25.038746	XP_030369624.1	guanine nucleotide exchange factor DBS isoform X2 [Scaptodrosophila lebanonensis]	Q63406|MCF2L_RAT	Guanine nucleotide exchange factor DBS Ost OS=Rattus norvegicus (Rat) GN=Ost PE=1 SV=3	--	--	--	--	--	--	KOG0689	Guanine nucleotide exchange factor for Rho and Rac GTPases	[T]	CELLULAR PROCESSES AND SIGNALING	Signal transduction mechanisms	T	ENOG410XSWY	pleckstrin homology domain containing, family G (with RhoGef domain) member	Molecular Function: Rho guanyl-nucleotide exchange factor activity (GO:0005089);|Cellular Component: cytoplasm (GO:0005737);|Cellular Component: plasma membrane (GO:0005886);|Molecular Function: lipid binding (GO:0008289);|Cellular Component: extrinsic component of membrane (GO:0019898);|Biological Process: positive regulation of Rho protein signal transduction (GO:0035025);|Biological Process: i…	PF00621.20	RhoGEF domain
TRINITY_DN1006_c0_g1_i1_2	0	0	54.379187	0	0	0	--	--	--	--	--	--	--	--	--	--	--	--	--	--	--	--	--	--	--	--	--
TRINITY_DN10070_c0_g1_i1_1	7.099356	18.036222	7.230839	13.846178	30.284437	10.174512	--	--	--	--	--	--	--	--	--	--	--	--	--	--	--	--	--	--	--	--	--
TRINITY_DN10071_c0_g1_i1_1	16.569623	32.169507	47.124435	40.213068	60.470838	77.453399	TMW49570.1	hypothetical protein DOY81_005358 [Sarcophaga bullata]	Q8BHA0|IN80C_MOUSE	INO80 complex subunit C Ino80c OS=Mus musculus (Mouse) GN=Ino80c PE=1 SV=1	--	--	--	--	--	--	KOG4137	Uncharacterized conserved protein	[S]	POORLY CHARACTERIZED	Function unknown	S	COG5195	INO80 complex subunit	Cellular Component: fibrillar center (GO:0001650);|Biological Process: DNA repair (GO:0006281);|Biological Process: DNA recombination (GO:0006310);|Biological Process: chromatin remodeling (GO:0006338);|Cellular Component: Ino80 complex (GO:0031011);|Cellular Component: MLL1 complex (GO:0071339);	PF08265.11	YL1 nuclear protein C-terminal domain
TRINITY_DN10076_c0_g1_i1_1	0	0	0	34.401895	0	0	XP_003698732.1	small integral membrane protein 14 [Apis florea]	--	--	--	--	--	--	--	--	--	--	--	--	--	S	ENOG41127PU	chromosome 4 open reading frame 34	--	--	--
TRINITY_DN10077_c0_g1_i1_1	1.585654	14.011937	8.161166	21.248514	18.406304	50.953926	XP_013111094.1	PREDICTED: serine palmitoyltransferase 1 [Stomoxys calcitrans]	O35704|SPTC1_MOUSE	Serine palmitoyltransferase 1 Lcb1 OS=Mus musculus (Mouse) GN=Lcb1 PE=1 SV=2	105/135(77.78)	K00654	SPT	serine palmitoyltransferase [EC:2.3.1.50]	ko00600|ko04071	Sphingolipid metabolism|Sphingolipid signaling pathway	KOG1358	Serine palmitoyltransferase	[O]	CELLULAR PROCESSES AND SIGNALING	Posttranslational modification, protein turnover, chaperones	H	COG0156	8-Amino-7-oxononanoate synthase	Cellular Component: endoplasmic reticulum (GO:0005783);|Biological Process: sphingomyelin biosynthetic process (GO:0006686);|Cellular Component: integral component of membrane (GO:0016021);|Molecular Function: transferase activity, transferring acyl groups (GO:0016746);|Cellular Component: serine C-palmitoyltransferase complex (GO:0017059);|Biological Process: sphingolipid biosynthetic process (G…	--	--
TRINITY_DN10078_c0_g1_i1_1	24.347492	17.489521	11.105398	16.792131	7.101182	37.530123	--	--	--	--	--	--	--	--	--	--	--	--	--	--	--	--	--	--	--	--	--
TRINITY_DN10079_c0_g1_i1_1	0	6.992628	12.522247	13.839794	8.245141	11.300498	--	--	--	--	--	--	--	--	--	--	--	--	--	--	--	--	--	--	--	--	--
TRINITY_DN10081_c0_g1_i1_2	6.32808	13.801404	12.299551	8.77058	40.573717	14.036359	--	--	--	--	--	--	--	--	--	--	--	--	--	--	--	--	--	--	--	--	--
TRINITY_DN10082_c0_g1_i1_1	149.364446	689.815015	580.363864	1695.704368	1256.349295	1935.649576	XP_023162035.1	ADP,ATP carrier protein [Drosophila hydei]	Q26365|ADT_DROME	ADP,ATP carrier protein CG16944 OS=Drosophila melanogaster (Fruit fly) GN=CG16944 PE=2 SV=4	276/299(92.31)	K05863	SLC25A4S, ANT	solute carrier family 25 (mitochondrial adenine nucleotide translocator), member 4/5/6/31	ko04020|ko04022|ko04217|ko04218|ko05010|ko05012|ko05016|ko05164|ko05166	Calcium signaling pathway|cGMP-PKG signaling pathway|Necroptosis|Cellular senescence|Alzheimer disease|Parkinson disease|Huntington disease|Influenza A|Human T-cell leukemia virus 1 infection	KOG0749	Mitochondrial ADP/ATP carrier proteins	[C]	METABOLISM	Energy production and conversion	U	ENOG410XNW0	transmembrane transport	Biological Process: action potential (GO:0001508);|Molecular Function: ATP:ADP antiporter activity (GO:0005471);|Cellular Component: mitochondrion (GO:0005739);|Cellular Component: mitochondrial inner membrane (GO:0005743);|Biological Process: mitochondrial transport (GO:0006839);|Biological Process: chemical synaptic transmission (GO:0007268);|Biological Process: determination of adult lifespan …	PF00153.27	Mitochondrial carrier protein
TRINITY_DN10082_c0_g1_i1_2	18.689592	0	0	0	0	0	--	--	--	--	--	--	--	--	--	--	--	--	--	--	--	--	--	--	--	--	--
TRINITY_DN10085_c0_g1_i1_1	0	5.154781	1.71835	9.734845	5.469087	16.633562	XP_013105272.1	PREDICTED: probable sulfite oxidase, mitochondrial [Stomoxys calcitrans]	Q9VWP4|SUOX_DROME	Sulfite oxidase, mitochondrial CG7280 OS=Drosophila melanogaster (Fruit fly) GN=CG7280 PE=1 SV=1	114/150(76.00)	K00387	SUOX	sulfite oxidase [EC:1.8.3.1]	ko00920	Sulfur metabolism	KOG4576	Sulfite oxidase, heme-binding component	[C]	METABOLISM	Energy production and conversion	S	COG2041	The exact function is not known. Can catalyze the reduction of a variety of substrates like dimethyl sulfoxide, trimethylamine N-oxide, phenylmethyl sulfoxide and L-methionine sulfoxide. Cannot reduce cyclic N-oxides. Shows no activity as sulfite oxidase (By similarity)	Cellular Component: mitochondrion (GO:0005739);|Cellular Component: mitochondrial intermembrane space (GO:0005758);|Biological Process: sulfur compound metabolic process (GO:0006790);|Molecular Function: sulfite oxidase activity (GO:0008482);|Molecular Function: heme binding (GO:0020037);|Molecular Function: molybdenum ion binding (GO:0030151);|Biological Process: nitrate assimilation (GO:0042128…	PF00173.28	Cytochrome b5-like Heme/Steroid binding domain
TRINITY_DN10088_c0_g1_i1_1	3.774042	46.47287	0	10.320425	0	3.936134	--	--	--	--	--	--	--	--	--	--	--	--	--	--	--	--	--	--	--	--	--
TRINITY_DN10090_c0_g1_i1_2	2.980813	7.432592	8.760466	3.073997	11.663667	2.901381	KAE9427302.1	hypothetical protein GE061_06683 [Apolygus lucorum]	P0C588|CNNM4_RAT	Metal transporter CNNM4 Acdp4 OS=Rattus norvegicus (Rat) GN=Acdp4 PE=1 SV=1	--	--	--	--	--	--	KOG2118	Predicted membrane protein, contains two CBS domains	[S]	POORLY CHARACTERIZED	Function unknown	P	COG1253	CBS Domain protein	Biological Process: visual perception (GO:0007601);|Biological Process: magnesium ion homeostasis (GO:0010960);|Molecular Function: sodium ion transmembrane transporter activity (GO:0015081);|Molecular Function: magnesium ion transmembrane transporter activity (GO:0015095);|Cellular Component: integral component of membrane (GO:0016021);|Cellular Component: basolateral plasma membrane (GO:0016323…	PF01595.20	Cyclin M transmembrane N-terminal domain
TRINITY_DN10091_c0_g1_i1_1	2.313805	12.657608	1.208667	13.31749	9.867959	27.094869	--	--	--	--	--	--	--	--	--	--	--	--	--	--	--	--	--	--	--	--	--
TRINITY_DN10092_c0_g1_i1_1	73.363264	69.370712	69.585752	63.636685	67.856042	84.272719	XP_018903738.1	PREDICTED: uncharacterized protein LOC109034823 [Bemisia tabaci]	O75575|RPC9_HUMAN	DNA-directed RNA polymerase III subunit RPC9 CRCP OS=Homo sapiens (Human) GN=CRCP PE=1 SV=1	--	--	--	--	--	--	KOG4168	Predicted RNA polymerase III subunit C17	[K]	INFORMATION STORAGE AND PROCESSING	Transcription	S	ENOG4111TUG	CGRP receptor component	Molecular Function: nucleotide binding (GO:0000166);|Molecular Function: calcitonin gene-related peptide receptor activity (GO:0001635);|Cellular Component: acrosomal vesicle (GO:0001669);|Molecular Function: DNA-directed 5'-3' RNA polymerase activity (GO:0003899);|Cellular Component: nucleoplasm (GO:0005654);|Cellular Component: RNA polymerase III complex (GO:0005666);|Cellular Component: cytoso…	--	--
TRINITY_DN10093_c0_g1_i1_1	4.482917	22.219332	22.738175	47.584388	61.342798	93.208414	XP_002046130.1	transmembrane emp24 domain-containing protein B [Drosophila virilis]	Q9CXE7|TMED5_MOUSE	Transmembrane emp24 domain-containing protein 5 Tmed5 OS=Mus musculus (Mouse) GN=Tmed5 PE=1 SV=1	--	--	--	--	--	--	KOG3287	Membrane trafficking protein, emp24/gp25L/p24 family	[U]	CELLULAR PROCESSES AND SIGNALING	Intracellular trafficking, secretion, and vesicular transport	U	ENOG410Z18S	Golgi ribbon formation	Cellular Component: endoplasmic reticulum (GO:0005783);|Cellular Component: endoplasmic reticulum membrane (GO:0005789);|Cellular Component: endoplasmic reticulum-Golgi intermediate compartment (GO:0005793);|Cellular Component: Golgi apparatus (GO:0005794);|Cellular Component: cis-Golgi network (GO:0005801);|Biological Process: intracellular protein transport (GO:0006886);|Biological Process: ER …	PF01105.24	emp24/gp25L/p24 family/GOLD
TRINITY_DN10096_c0_g1_i1_2	18.583444	90.15357	81.497541	102.162856	124.901632	133.875493	ETN62623.1	signal anchor-containing putative conserved peptide [Anopheles darlingi]	Q9VVA8|TM258_DROME	Transmembrane protein 258 CG9669 OS=Drosophila melanogaster (Fruit fly) GN=CG9669 PE=3 SV=1	--	--	--	--	--	--	KOG4452	Predicted membrane protein	[S]	POORLY CHARACTERIZED	Function unknown	S	ENOG4111TZ7	Chromosome 11 open reading frame 10	Biological Process: protein N-linked glycosylation (GO:0006487);|Cellular Component: integral component of nuclear outer membrane (GO:0031309);|Cellular Component: oligosaccharyltransferase I complex (GO:0034998);	--	--
TRINITY_DN10097_c0_g1_i1_2	1.902139	15.700532	7.376838	0	12.449284	9.650271	--	--	--	--	--	--	--	--	--	--	--	--	--	--	--	--	--	--	--	--	--
TRINITY_DN10103_c0_g1_i1_2	0.833056	1.621587	3.70E-05	0	3.746496	20.316586	--	--	--	--	--	--	--	--	--	--	--	--	--	--	--	--	--	--	--	--	--
TRINITY_DN10105_c0_g1_i1_1	3.711438	18.453086	15.041117	20.863105	18.609072	42.166169	XP_030380218.1	tyrosine-protein phosphatase 1 [Scaptodrosophila lebanonensis]	Q9WU22|PTN4_MOUSE	Tyrosine-protein phosphatase non-receptor type 4 Ptpn4 OS=Mus musculus (Mouse) GN=Ptpn4 PE=1 SV=2	--	--	--	--	--	--	KOG0792	Protein tyrosine phosphatase PTPMEG, contains FERM domain	[T]	CELLULAR PROCESSES AND SIGNALING	Signal transduction mechanisms	T	COG5599	protein tyrosine phosphatase	Molecular Function: non-membrane spanning protein tyrosine phosphatase activity (GO:0004726);|Cellular Component: cytoplasm (GO:0005737);|Cellular Component: cytoskeleton (GO:0005856);|Molecular Function: cytoskeletal protein binding (GO:0008092);|Cellular Component: cytoplasmic side of plasma membrane (GO:0009898);	PF00102.27,PF00595.24,PF17820.1	Protein-tyrosine phosphatase|PDZ domain|PDZ domain
TRINITY_DN10106_c0_g1_i1_2	10.693209	20.756549	27.965334	18.586718	30.498908	20.169292	--	--	--	--	--	--	--	--	--	--	--	--	--	--	--	--	--	--	--	--	--
TRINITY_DN1010_c0_g1_i1_1	0	8.633124	5.441273	6.798828	5.516808	29.84134	XP_005174790.1	PREDICTED: probable trafficking protein particle complex subunit 13 homolog [Musca domestica]	Q95TN1|TPC13_DROME	Probable trafficking protein particle complex subunit 13 homolog CG4953 OS=Drosophila melanogaster (Fruit fly) GN=CG4953 PE=2 SV=1	--	--	--	--	--	--	KOG2625	Uncharacterized conserved protein	[S]	POORLY CHARACTERIZED	Function unknown	S	ENOG410XSJK	chromosome 5 open reading frame 44	--	PF06159.13	Protein of unknown function (DUF974)
TRINITY_DN1010_c0_g1_i1_2	18.650632	22.627969	34.258683	40.262367	29.440425	18.468827	AWC68029.1	chemosensory protein 27 [Empoasca onukii]	Q9W1C9|PEB3_DROME	Ejaculatory bulb-specific protein 3 CG11390 OS=Drosophila melanogaster (Fruit fly) GN=CG11390 PE=2 SV=2	--	--	--	--	--	--	--	--	--	--	--	S	ENOG4111U5H	protein serine threonine kinase	Cellular Component: extracellular region (GO:0005576);|Biological Process: metamorphosis (GO:0007552);|Biological Process: response to virus (GO:0009615);|Biological Process: post-mating behavior (GO:0045297);	PF03392.13	Insect pheromone-binding family, A10/OS-D
TRINITY_DN10111_c0_g1_i1_1	26.064113	13.475316	17.971983	18.831554	7.67754	14.52181	XP_007171024.1	cofilin-1 [Balaenoptera acutorostrata scammoni]	P45592|COF1_RAT	Cofilin-1 Cfl1 OS=Rattus norvegicus (Rat) GN=Cfl1 PE=1 SV=3	168/168(100.00)	K05765	CFL	cofilin	ko04360|ko04666|ko04810|ko05133|ko05170	Axon guidance|Fc gamma R-mediated phagocytosis|Regulation of actin cytoskeleton|Pertussis|Human immunodeficiency virus 1 infection	KOG1735	Actin depolymerizing factor	[Z]	CELLULAR PROCESSES AND SIGNALING	Cytoskeleton	S	ENOG41122P5	actin-depolymerizing factor	Biological Process: mitotic cytokinesis (GO:0000281);|Biological Process: neural crest cell migration (GO:0001755);|Biological Process: neural fold formation (GO:0001842);|Molecular Function: actin binding (GO:0003779);|Molecular Function: signaling receptor binding (GO:0005102);|Cellular Component: cytoplasm (GO:0005737);|Cellular Component: cell-cell junction (GO:0005911);|Biological Process: p…	PF00241.20	Cofilin/tropomyosin-type actin-binding protein
TRINITY_DN10113_c0_g1_i1_1	0	0	0	50.50197	0	8.681564	XP_018797269.1	PREDICTED: transmembrane protease serine 3-like [Bactrocera latifrons]	Q29461|CEL2A_BOVIN	Chymotrypsin-like elastase family member 2A ELA2 OS=Bos taurus (Bovine) GN=ELA2 PE=2 SV=1	36/80(45.00)	K01310	CTRB	chymotrypsin [EC:3.4.21.1]	ko04972|ko04974	Pancreatic secretion|Protein digestion and absorption	KOG3627	Trypsin	[E]	METABOLISM	Amino acid transport and metabolism	O	COG5640	protease	Molecular Function: serine-type endopeptidase activity (GO:0004252);|Cellular Component: extracellular space (GO:0005615);|Biological Process: proteolysis (GO:0006508);	PF00089.26	Trypsin
TRINITY_DN10113_c0_g2_i1_1	0	0	0	62.204157	0	2.00961	KNC30741.1	hypothetical protein FF38_11650 [Lucilia cuprina]	Q27083|CFGB_TACTR	Clotting factor G beta subunit heavy chain . OS=Tachypleus tridentatus (Japanese horseshoe crab) GN=. PE=1 SV=1	57/119(47.90)	K01312	PRSS1_2_3	trypsin [EC:3.4.21.4]	ko04080|ko04972|ko04974|ko05164	Neuroactive ligand-receptor interaction|Pancreatic secretion|Protein digestion and absorption|Influenza A	KOG3627	Trypsin	[E]	METABOLISM	Amino acid transport and metabolism	O	COG5640	protease	--	PF00089.26	Trypsin
TRINITY_DN10125_c0_g1_i1_1	29.100699	13.115162	7.022873	11.589498	9.779502	30.961581	KAF0696164.1	RNA-directed DNA polymerase from mobile element jockey [Aphis craccivora]	--	--	--	--	--	--	--	--	--	--	--	--	--	J	COG0154	Allows the formation of correctly charged Gln-tRNA(Gln) through the transamidation of misacylated Glu-tRNA(Gln) in organisms which lack glutaminyl-tRNA synthetase. The reaction takes place in the presence of glutamine and ATP through an activated gamma-phospho-Glu-tRNA(Gln) (By similarity)	--	--	--
TRINITY_DN10125_c0_g1_i1_2	20.38988	11.414239	13.367468	10.084617	9.568833	12.973994	--	--	--	--	--	--	--	--	--	--	--	--	--	--	--	--	--	--	--	--	--
TRINITY_DN10126_c0_g1_i1_1	6.656849	33.805261	32.680546	21.407174	17.653602	16.932335	KAF2893475.1	hypothetical protein ILUMI_12693 [Ignelater luminosus]	--	--	--	--	--	--	--	--	--	--	--	--	--	--	--	--	--	PF14223.6	gag-polypeptide of LTR copia-type
TRINITY_DN10131_c0_g1_i1_1	17.456589	14.927265	5.250884	25.178489	8.004437	39.475721	--	--	--	--	--	--	--	--	--	--	--	--	--	--	--	--	--	--	--	--	--
TRINITY_DN10132_c0_g1_i1_1	0	0	0	145.896501	0	0	XP_018397386.1	PREDICTED: 1,5-anhydro-D-fructose reductase [Cyphomyrmex costatus]	Q5ZK84|AK1A1_CHICK	Aldo-keto reductase family 1 member A1 RCJMB04_12g8 OS=Gallus gallus (Chicken) GN=RCJMB04_12g8 PE=2 SV=1	188/266(70.68)	K00002	AKR1A1, adh	alcohol dehydrogenase (NADP+) [EC:1.1.1.2]	ko00010|ko00040|ko00561	Glycolysis / Gluconeogenesis|Pentose and glucuronate interconversions|Glycerolipid metabolism	KOG1577	Aldo/keto reductase family proteins	[R]	POORLY CHARACTERIZED	General function prediction only	S	COG0656	reductase	Molecular Function: alditol:NADP+ 1-oxidoreductase activity (GO:0004032);|Molecular Function: alcohol dehydrogenase (NADP+) activity (GO:0008106);|Molecular Function: oxidoreductase activity (GO:0016491);|Biological Process: L-ascorbic acid biosynthetic process (GO:0019853);|Biological Process: D-glucuronate catabolic process (GO:0042840);|Biological Process: aldehyde catabolic process (GO:004618…	PF00248.21	Aldo/keto reductase family
TRINITY_DN10133_c0_g1_i1_1	16.379044	9.942578	8.299944	3.437757	0.102908	9.590393	XP_021925359.1	A disintegrin and metalloproteinase with thrombospondin motifs 9-like, partial [Zootermopsis nevadensis]	P59510|ATS20_HUMAN	A disintegrin and metalloproteinase with thrombospondin motifs 20 ADAMTS20 OS=Homo sapiens (Human) GN=ADAMTS20 PE=2 SV=2	--	--	--	--	--	--	KOG3538	Disintegrin metalloproteinases with thrombospondin repeats	[O]	CELLULAR PROCESSES AND SIGNALING	Posttranslational modification, protein turnover, chaperones	S	ENOG410XPKZ	ADAM metallopeptidase with thrombospondin type 1, motif	Molecular Function: metalloendopeptidase activity (GO:0004222);|Cellular Component: extracellular space (GO:0005615);|Molecular Function: zinc ion binding (GO:0008270);|Biological Process: positive regulation of signal transduction (GO:0009967);|Biological Process: extracellular matrix organization (GO:0030198);|Biological Process: negative regulation of apoptotic process (GO:0043066);|Biological…	PF08685.11	GON domain
TRINITY_DN10134_c0_g1_i1_1	0	0	0	5.818581	1.50477	10.165371	XP_018797696.1	PREDICTED: uncharacterized protein LOC108974376 isoform X2 [Bactrocera latifrons]	--	--	--	--	--	--	--	--	--	--	--	--	--	S	ENOG410YWPP	NA	--	--	--
TRINITY_DN10138_c0_g1_i1_1	10.58186	11.98843	11.546437	10.068453	13.878572	24.390834	XP_021913589.1	cytoplasmic dynein 2 heavy chain 1 [Zootermopsis nevadensis]	Q8BJL5|DYHC2_MOUSE	Cytoplasmic dynein 2 heavy chain 1 Dhc1b OS=Mus musculus (Mouse) GN=Dhc1b PE=1 SV=1	--	--	--	--	--	--	KOG3595	Dyneins, heavy chain	[Z]	CELLULAR PROCESSES AND SIGNALING	Cytoskeleton	Z	COG5245	heavy chain	Molecular Function: ATP binding (GO:0005524);|Cellular Component: Golgi apparatus (GO:0005794);|Cellular Component: cytoplasmic dynein complex (GO:0005868);|Cellular Component: microtubule (GO:0005874);|Cellular Component: plasma membrane (GO:0005886);|Cellular Component: axoneme (GO:0005930);|Biological Process: microtubule-based movement (GO:0007018);|Biological Process: Golgi organization (GO:…	PF03028.15	Dynein heavy chain region D6 P-loop domain
TRINITY_DN1013_c0_g1_i1_1	4.397405	2.241727	0	2.06003	7.05289	18.948981	XP_014092420.1	PREDICTED: sodium-independent sulfate anion transporter isoform X1 [Bactrocera oleae]	Q86WA9|S2611_HUMAN	Sodium-independent sulfate anion transporter SLC26A11 OS=Homo sapiens (Human) GN=SLC26A11 PE=1 SV=2	--	--	--	--	--	--	KOG0236	Sulfate/bicarbonate/oxalate exchanger SAT-1 and related transporters (SLC26 family)	[P]	METABOLISM	Inorganic ion transport and metabolism	P	COG0659	sulfate transporter	Cellular Component: nucleoplasm (GO:0005654);|Cellular Component: lysosomal membrane (GO:0005765);|Cellular Component: endoplasmic reticulum (GO:0005783);|Cellular Component: Golgi apparatus (GO:0005794);|Cellular Component: plasma membrane (GO:0005886);|Biological Process: ion transport (GO:0006811);|Molecular Function: secondary active sulfate transmembrane transporter activity (GO:0008271);|Bi…	PF00916.20	Sulfate permease family
TRINITY_DN10140_c0_g1_i1_1	21.656011	15.173269	14.996596	19.274913	7.404256	26.068522	--	--	--	--	--	--	--	--	--	--	--	--	--	--	--	--	--	--	--	--	--
TRINITY_DN10141_c0_g1_i1_1	14.110582	34.112636	23.927873	76.688094	50.766043	157.945439	XP_023307140.1	uncharacterized protein LOC111688868 [Lucilia cuprina]	Q7YZA2|Y7065_DROME	Uncharacterized protein CG7065 CG7065 OS=Drosophila melanogaster (Fruit fly) GN=CG7065 PE=1 SV=1	--	--	--	--	--	--	--	--	--	--	--	S	ENOG4111KB2	NA	--	--	--
TRINITY_DN10142_c0_g1_i1_1	49.022295	39.212038	36.709124	42.368534	62.569963	37.675425	XP_026472942.1	Kv channel-interacting protein 1 [Ctenocephalides felis]	Q9NZI2|KCIP1_HUMAN	Kv channel-interacting protein 1 KCHIP1 OS=Homo sapiens (Human) GN=KCHIP1 PE=1 SV=2	--	--	--	--	--	--	KOG0044	Ca2+ sensor (EF-Hand superfamily)	[T]	CELLULAR PROCESSES AND SIGNALING	Signal transduction mechanisms	DTZ	COG5126	Calcium-binding protein	Molecular Function: voltage-gated ion channel activity (GO:0005244);|Molecular Function: potassium channel activity (GO:0005267);|Molecular Function: calcium ion binding (GO:0005509);|Cellular Component: cytoplasm (GO:0005737);|Cellular Component: plasma membrane (GO:0005886);|Cellular Component: voltage-gated potassium channel complex (GO:0008076);|Molecular Function: potassium channel regulator…	PF13499.6,PF00036.32,PF13405.6,PF13202.6,PF13833.6	EF-hand domain pair|EF hand|EF-hand domain|EF hand|EF-hand domain pair
TRINITY_DN10143_c0_g1_i1_1	2.923404	13.425616	4.146022	3.058679	8.692694	15.448563	XP_024081280.1	cyclic nucleotide-gated cation channel subunit A isoform X2 [Cimex lectularius]	Q24278|CNGA_DROME	Cyclic nucleotide-gated cation channel subunit A CG7779 OS=Drosophila melanogaster (Fruit fly) GN=CG7779 PE=2 SV=2	120/127(94.49)	K04950	CNGA3	cyclic nucleotide gated channel alpha 3	ko04024|ko04740	cAMP signaling pathway|Olfactory transduction	KOG0500	Cyclic nucleotide-gated cation channel CNGA1-3 and related proteins	[PT]	METABOLISM|CELLULAR PROCESSES AND SIGNALING	Inorganic ion transport and metabolism |Signal transduction mechanisms	U	ENOG410YWWI	cyclic nucleotide gated channel alpha	Biological Process: response to hypoxia (GO:0001666);|Molecular Function: intracellular cyclic nucleotide activated cation channel activity (GO:0005221);|Molecular Function: intracellular cAMP-activated cation channel activity (GO:0005222);|Molecular Function: intracellular cGMP-activated cation channel activity (GO:0005223);|Cellular Component: intracellular (GO:0005622);|Biological Process: cat…	PF00520.31	Ion transport protein
TRINITY_DN10144_c0_g1_i1_1	8.320488	30.552216	15.96945	47.807571	54.176497	148.237588	XP_004517855.1	focal adhesion kinase 1 isoform X1 [Ceratitis capitata]	Q91738|FAK1_XENLA	Focal adhesion kinase 1 fak1 OS=Xenopus laevis (African clawed frog) GN=fak1 PE=2 SV=2	--	--	--	--	--	--	KOG4257	Focal adhesion tyrosine kinase FAK, contains FERM domain	[T]	CELLULAR PROCESSES AND SIGNALING	Signal transduction mechanisms	T	ENOG410ZH9Y	Protein tyrosine kinase 2	Molecular Function: non-membrane spanning protein tyrosine kinase activity (GO:0004715);|Molecular Function: ATP binding (GO:0005524);|Cellular Component: cytoskeleton (GO:0005856);|Cellular Component: plasma membrane (GO:0005886);|Cellular Component: focal adhesion (GO:0005925);|Biological Process: signal complex assembly (GO:0007172);|Biological Process: multicellular organism development (GO:0…	PF07714.17,PF00069.25	Protein tyrosine kinase|Protein kinase domain
TRINITY_DN10144_c0_g1_i1_2	11.142161	7.806308	1.135033	4.611036	12.39433	2.305838	CAB0008842.1	unnamed protein product [Nesidiocoris tenuis]	--	--	--	--	--	--	--	--	--	--	--	--	--	S	ENOG410XZMY	NA	--	--	--
TRINITY_DN10150_c0_g1_i1_1	2.295833	4.572462	30.872633	31.366797	111.963667	88.499406	--	--	--	--	--	--	--	--	--	--	--	--	--	--	--	--	--	--	--	--	--
TRINITY_DN10151_c0_g1_i1_1	4.104635	6.005417	0	5.210305	15.928537	16.151864	--	--	--	--	--	--	--	--	--	--	--	--	--	--	--	--	--	--	--	--	--
TRINITY_DN10152_c0_g1_i1_1	15.11648	11.227621	9.515736	23.575073	15.982435	9.416064	--	--	--	--	--	--	--	--	--	--	--	--	--	--	--	--	--	--	--	--	--
TRINITY_DN10158_c0_g1_i1_1	1.803932	7.042694	1.977777	9.40719	4.074837	26.215385	AAQ23558.1	RE49802p [Drosophila melanogaster]	P15348|TOP2_DROME	DNA topoisomerase 2 CG10223 OS=Drosophila melanogaster (Fruit fly) GN=CG10223 PE=1 SV=1	133/145(91.72)	K03164	TOP2	DNA topoisomerase II [EC:5.6.2.2]	ko01524	Platinum drug resistance	KOG0355	DNA topoisomerase type II	[B]	INFORMATION STORAGE AND PROCESSING	Chromatin structure and dynamics	L	COG0188	DNA gyrase negatively supercoils closed circular double- stranded DNA in an ATP-dependent manner and also catalyzes the interconversion of other topological isomers of double-stranded DNA rings, including catenanes and knotted rings (By similarity)	Biological Process: mitotic sister chromatid segregation (GO:0000070);|Molecular Function: rDNA binding (GO:0000182);|Biological Process: mitotic cell cycle (GO:0000278);|Molecular Function: four-way junction DNA binding (GO:0000400);|Biological Process: sister chromatid segregation (GO:0000819);|Molecular Function: DNA binding (GO:0003677);|Molecular Function: chromatin binding (GO:0003682);|Mol…	PF16898.5,PF01751.22	C-terminal associated domain of TOPRIM|Toprim domain
TRINITY_DN10158_c0_g2_i1_1	0	0	4.338149	13.543615	11.855838	23.398235	AUW77301.1	topoisomerase 2, partial [Rhantus suturalis]	P15348|TOP2_DROME	DNA topoisomerase 2 CG10223 OS=Drosophila melanogaster (Fruit fly) GN=CG10223 PE=1 SV=1	118/134(88.06)	K03164	TOP2	DNA topoisomerase II [EC:5.6.2.2]	ko01524	Platinum drug resistance	KOG0355	DNA topoisomerase type II	[B]	INFORMATION STORAGE AND PROCESSING	Chromatin structure and dynamics	L	COG0188	DNA gyrase negatively supercoils closed circular double- stranded DNA in an ATP-dependent manner and also catalyzes the interconversion of other topological isomers of double-stranded DNA rings, including catenanes and knotted rings (By similarity)	Biological Process: mitotic sister chromatid segregation (GO:0000070);|Molecular Function: rDNA binding (GO:0000182);|Biological Process: mitotic cell cycle (GO:0000278);|Molecular Function: four-way junction DNA binding (GO:0000400);|Biological Process: sister chromatid segregation (GO:0000819);|Molecular Function: DNA binding (GO:0003677);|Molecular Function: chromatin binding (GO:0003682);|Mol…	PF00204.25	DNA gyrase B
TRINITY_DN10159_c0_g1_i1_1	9.121089	42.897256	56.22059	61.620596	70.466486	55.281307	XP_023292869.1	derlin-2 [Lucilia cuprina]	Q9GZP9|DERL2_HUMAN	Derlin-2 CGI-101 OS=Homo sapiens (Human) GN=CGI-101 PE=1 SV=1	207/259(79.92)	K13989	DERL2_3	Derlin-2/3	ko04141	Protein processing in endoplasmic reticulum	KOG0858	Predicted membrane protein	[S]	POORLY CHARACTERIZED	Function unknown	S	COG5291	Derlin 1	Biological Process: suckling behavior (GO:0001967);|Cellular Component: early endosome (GO:0005769);|Cellular Component: late endosome (GO:0005770);|Cellular Component: endoplasmic reticulum (GO:0005783);|Cellular Component: endoplasmic reticulum membrane (GO:0005789);|Biological Process: positive regulation of cell proliferation (GO:0008284);|Cellular Component: membrane (GO:0016020);|Cellular C…	PF04511.15	Der1-like family
TRINITY_DN1015_c0_g1_i1_1	23.066755	57.776714	54.207221	19.264392	26.583924	29.08808	--	--	--	--	--	--	--	--	--	--	--	--	--	--	--	--	--	--	--	--	--
TRINITY_DN1015_c0_g1_i1_2	14.069554	2.015138	8.611816	1.966243	15.264798	4.191442	--	--	--	--	--	--	--	--	--	--	--	--	--	--	--	--	--	--	--	--	--
TRINITY_DN10160_c0_g1_i1_1	4.265962	5.624374	6.079125	3.92362	3.157825	25.438952	XP_004517957.1	beta-catenin-like protein 1 [Ceratitis capitata]	O62703|CTBL1_BOVIN	Beta-catenin-like protein 1 CTNNBL1 OS=Bos taurus (Bovine) GN=CTNNBL1 PE=2 SV=3	116/147(78.91)	K12864	CTNNBL1	beta-catenin-like protein 1	ko03040	Spliceosome	KOG2734	Uncharacterized conserved protein	[S]	POORLY CHARACTERIZED	Function unknown	S	ENOG410XPFW	Catenin, beta like 1	Cellular Component: Prp19 complex (GO:0000974);|Cellular Component: nucleus (GO:0005634);|Cellular Component: spliceosomal complex (GO:0005681);|Biological Process: mRNA processing (GO:0006397);|Biological Process: apoptotic process (GO:0006915);|Biological Process: RNA splicing (GO:0008380);	--	--
TRINITY_DN10162_c0_g1_i1_1	2.161039	15.250183	4.550654	16.823891	4.502423	48.584711	XP_012160611.1	uncharacterized protein LOC101457644 isoform X1 [Ceratitis capitata]	--	--	--	--	--	--	--	--	KOG3930	Uncharacterized conserved protein	[S]	POORLY CHARACTERIZED	Function unknown	--	--	--	--	--	--
TRINITY_DN10162_c0_g2_i1_1	0	8.985662	7.439425	10.413175	9.269631	43.316061	XP_013099832.1	PREDICTED: uncharacterized protein C19orf47 homolog [Stomoxys calcitrans]	--	--	--	--	--	--	--	--	--	--	--	--	--	--	--	--	--	--	--
TRINITY_DN10163_c0_g1_i1_1	37.45674	51.720791	39.870024	42.844734	93.922472	69.931759	--	--	--	--	--	--	--	--	--	--	--	--	--	--	--	--	--	--	--	PF00011.21	Hsp20/alpha crystallin family
TRINITY_DN10167_c0_g1_i1_2	6.422995	3.188985	18.223284	1.701337	15.001992	4.786287	RZF31940.1	hypothetical protein LSTR_LSTR011537 [Laodelphax striatellus]	--	--	--	--	--	--	--	--	--	--	--	--	--	T	ENOG410XQAI	Discoidin domain receptor tyrosine kinase	--	--	--
TRINITY_DN10168_c0_g1_i1_1	0	1.718902	0	9.595716	0	7.046634	--	--	--	--	--	--	--	--	--	--	--	--	--	--	--	--	--	--	--	--	--
TRINITY_DN1016_c0_g1_i1_1	39.66286	140.903577	121.404726	228.91743	188.303236	410.669987	XP_030381709.1	putative pre-mRNA-splicing factor ATP-dependent RNA helicase PRP1 isoform X1 [Scaptodrosophila lebanonensis]	O35286|DHX15_MOUSE	Pre-mRNA-splicing factor ATP-dependent RNA helicase DHX15 Ddx15 OS=Mus musculus (Mouse) GN=Ddx15 PE=1 SV=2	657/730(90.00)	K12820	DHX15, PRP43	pre-mRNA-splicing factor ATP-dependent RNA helicase DHX15/PRP43 [EC:3.6.4.13]	ko03040	Spliceosome	KOG0925	mRNA splicing factor ATP-dependent RNA helicase	[A]	INFORMATION STORAGE AND PROCESSING	RNA processing and modification	L	COG1643	helicase	Molecular Function: RNA binding (GO:0003723);|Molecular Function: double-stranded RNA binding (GO:0003725);|Molecular Function: ATP binding (GO:0005524);|Cellular Component: U12-type spliceosomal complex (GO:0005689);|Cellular Component: nucleolus (GO:0005730);|Biological Process: mRNA processing (GO:0006397);|Biological Process: RNA splicing (GO:0008380);|Biological Process: response to toxic su…	PF04408.23,PF07717.16,PF00271.31,PF00270.29	Helicase associated domain (HA2)|Oligonucleotide/oligosaccharide-binding (OB)-fold|Helicase conserved C-terminal domain|DEAD/DEAH box helicase
TRINITY_DN1016_c0_g1_i1_2	15.105916	7.324868	1.855799	1.787692	13.270572	5.563356	XP_014260332.1	toll-like receptor 6 [Cimex lectularius]	--	--	--	--	--	--	--	--	--	--	--	--	--	S	COG4886	leucine Rich Repeat	--	PF13855.6,PF12799.7,PF00560.33	Leucine rich repeat|Leucine Rich repeats (2 copies)|Leucine Rich Repeat
TRINITY_DN10170_c0_g1_i1_1	0	0	0	14.875462	0	0	XP_015190464.1	PREDICTED: nuclear valosin-containing protein-like isoform X1 [Polistes dominula]	Q9NAG4|MAC1_CAEEL	Protein mac-1 Y48C3A.7 OS=Caenorhabditis elegans GN=Y48C3A.7 PE=1 SV=2	55/105(52.38)	K14571	RIX7, NVL	ribosome biogenesis ATPase	ko03008	Ribosome biogenesis in eukaryotes	KOG0733	Nuclear AAA ATPase (VCP subfamily)	[O]	CELLULAR PROCESSES AND SIGNALING	Posttranslational modification, protein turnover, chaperones	O	COG0464	Aaa atpase	Molecular Function: ATP binding (GO:0005524);|Cellular Component: nucleus (GO:0005634);|Biological Process: apoptotic process (GO:0006915);|Molecular Function: ATPase activity (GO:0016887);|Biological Process: lipid storage (GO:0019915);|Biological Process: ribosome biogenesis (GO:0042254);|Biological Process: negative regulation of apoptotic process (GO:0043066);|Biological Process: positive reg…	--	--
TRINITY_DN10171_c0_g1_i1_1	8.134157	19.694039	13.058261	23.074216	46.631178	59.106858	XP_005188192.1	PREDICTED: THO complex subunit 1 [Musca domestica]	Q8R3N6|THOC1_MOUSE	THO complex subunit 1 Hpr1 OS=Mus musculus (Mouse) GN=Hpr1 PE=1 SV=1	161/279(57.71)	K12878	THOC1	THO complex subunit 1	ko03013|ko03040	RNA transport|Spliceosome	KOG2491	Nuclear matrix protein	[Y]	CELLULAR PROCESSES AND SIGNALING	Nuclear structure	S	ENOG410XQEX	tHO complex	Biological Process: regulation of DNA recombination (GO:0000018);|Cellular Component: transcription export complex (GO:0000346);|Cellular Component: THO complex (GO:0000347);|Cellular Component: THO complex part of transcription export complex (GO:0000445);|Cellular Component: nuclear chromosome, telomeric region (GO:0000784);|Molecular Function: DNA binding (GO:0003677);|Molecular Function: RNA …	PF11957.8,PF00531.22	THO complex subunit 1 transcription elongation factor|Death domain
TRINITY_DN10171_c0_g2_i1_1	3.449947	5.219566	14.286702	17.902269	7.689353	10.541756	XP_013102475.1	PREDICTED: THO complex subunit 1 [Stomoxys calcitrans]	Q96FV9|THOC1_HUMAN	THO complex subunit 1 HPR1 OS=Homo sapiens (Human) GN=HPR1 PE=1 SV=1	102/139(73.38)	K12878	THOC1	THO complex subunit 1	ko03013|ko03040	RNA transport|Spliceosome	KOG2491	Nuclear matrix protein	[Y]	CELLULAR PROCESSES AND SIGNALING	Nuclear structure	S	ENOG410XQEX	tHO complex	Biological Process: regulation of DNA recombination (GO:0000018);|Cellular Component: transcription export complex (GO:0000346);|Cellular Component: THO complex (GO:0000347);|Cellular Component: THO complex part of transcription export complex (GO:0000445);|Molecular Function: DNA binding (GO:0003677);|Molecular Function: RNA binding (GO:0003723);|Cellular Component: nucleus (GO:0005634);|Cellula…	PF11957.8	THO complex subunit 1 transcription elongation factor
TRINITY_DN10171_c1_g1_i1_1	6.78744	9.237877	4.74953	20.390246	18.959347	31.979851	XP_011184301.1	THO complex subunit 1 [Zeugodacus cucurbitae]	Q96FV9|THOC1_HUMAN	THO complex subunit 1 HPR1 OS=Homo sapiens (Human) GN=HPR1 PE=1 SV=1	117/136(86.03)	K12878	THOC1	THO complex subunit 1	ko03013|ko03040	RNA transport|Spliceosome	KOG2491	Nuclear matrix protein	[Y]	CELLULAR PROCESSES AND SIGNALING	Nuclear structure	S	ENOG410XQEX	tHO complex	Biological Process: regulation of DNA recombination (GO:0000018);|Cellular Component: transcription export complex (GO:0000346);|Cellular Component: THO complex (GO:0000347);|Cellular Component: THO complex part of transcription export complex (GO:0000445);|Molecular Function: DNA binding (GO:0003677);|Molecular Function: RNA binding (GO:0003723);|Cellular Component: nucleus (GO:0005634);|Cellula…	PF11957.8	THO complex subunit 1 transcription elongation factor
TRINITY_DN10172_c0_g1_i1_1	97.771495	72.163968	65.975083	50.454157	77.62144	62.798139	XP_002429191.1	cutaneous t cell lymphoma tumor antigen/rrm/rnp domain, putative [Pediculus humanus corporis]	Q8N3H5|RBM26_HUMAN	RNA-binding protein 26 PRO1777 OS=Homo sapiens (Human) GN=PRO1777 PE=1 SV=3	--	--	--	--	--	--	KOG2135	Proteins containing the RNA recognition motif	[R]	POORLY CHARACTERIZED	General function prediction only	S	ENOG410Y2TW	RNA binding motif protein	Molecular Function: RNA binding (GO:0003723);|Molecular Function: mRNA binding (GO:0003729);|Cellular Component: nucleus (GO:0005634);|Biological Process: mRNA processing (GO:0006397);|Biological Process: negative regulation of phosphatase activity (GO:0010923);|Biological Process: positive regulation of RNA export from nucleus (GO:0046833);|Molecular Function: metal ion binding (GO:0046872);	PF01480.17	PWI domain
TRINITY_DN10173_c0_g1_i1_1	0	7.045049	5.063653	3.50952	5.346773	17.19015	XP_001954239.1	28S ribosomal protein S9, mitochondrial [Drosophila ananassae]	Q58DQ5|RT09_BOVIN	28S ribosomal protein S9, mitochondrial MRPS9 OS=Bos taurus (Bovine) GN=MRPS9 PE=1 SV=3	--	--	--	--	--	--	KOG1697	Mitochondrial/chloroplast ribosomal protein S9	[J]	INFORMATION STORAGE AND PROCESSING	Translation, ribosomal structure and biogenesis	J	COG0103	30S ribosomal protein S9	Biological Process: maturation of SSU-rRNA from tricistronic rRNA transcript (SSU-rRNA, 5.8S rRNA, LSU-rRNA) (GO:0000462);|Molecular Function: RNA binding (GO:0003723);|Molecular Function: structural constituent of ribosome (GO:0003735);|Cellular Component: nucleolus (GO:0005730);|Cellular Component: mitochondrial inner membrane (GO:0005743);|Cellular Component: mitochondrial small ribosomal subu…	PF00380.19	Ribosomal protein S9/S16
TRINITY_DN10176_c0_g1_i1_1	0	11.777369	4.045028	17.789693	2.217171	10.175173	--	--	--	--	--	--	--	--	--	--	--	--	--	--	--	--	--	--	--	--	--
TRINITY_DN10178_c0_g1_i1_1	7.38312	25.552094	0	22.282609	16.186413	14.535775	XP_022910425.1	uncharacterized protein LOC111421491 [Onthophagus taurus]	--	--	--	--	--	--	--	--	--	--	--	--	--	--	--	--	--	--	--
TRINITY_DN10179_c0_g1_i1_1	0	12.212049	6.204824	7.551618	13.051054	32.534845	XP_011201063.1	acyl-CoA dehydrogenase family member 9, mitochondrial [Bactrocera dorsalis]	Q9H845|ACAD9_HUMAN	Complex I assembly factor ACAD9, mitochondrial ACAD9 OS=Homo sapiens (Human) GN=ACAD9 PE=1 SV=1	--	--	--	--	--	--	KOG0137	Very-long-chain acyl-CoA dehydrogenase	[I]	METABOLISM	Lipid transport and metabolism	I	COG1960	acyl-CoA dehydrogenase	Molecular Function: fatty-acyl-CoA binding (GO:0000062);|Biological Process: long-chain fatty acid metabolic process (GO:0001676);|Molecular Function: long-chain-acyl-CoA dehydrogenase activity (GO:0004466);|Cellular Component: nucleus (GO:0005634);|Cellular Component: mitochondrion (GO:0005739);|Cellular Component: mitochondrial inner membrane (GO:0005743);|Molecular Function: very-long-chain-ac…	PF02770.19	Acyl-CoA dehydrogenase, middle domain
TRINITY_DN10179_c0_g2_i1_1	1.552089	9.240606	8.197939	13.495128	9.743463	32.516105	TMW54527.1	hypothetical protein DOY81_000321 [Sarcophaga bullata]	Q9H845|ACAD9_HUMAN	Complex I assembly factor ACAD9, mitochondrial ACAD9 OS=Homo sapiens (Human) GN=ACAD9 PE=1 SV=1	--	--	--	--	--	--	KOG0137	Very-long-chain acyl-CoA dehydrogenase	[I]	METABOLISM	Lipid transport and metabolism	I	COG1960	acyl-CoA dehydrogenase	Molecular Function: fatty-acyl-CoA binding (GO:0000062);|Biological Process: long-chain fatty acid metabolic process (GO:0001676);|Molecular Function: long-chain-acyl-CoA dehydrogenase activity (GO:0004466);|Cellular Component: nucleus (GO:0005634);|Cellular Component: mitochondrion (GO:0005739);|Cellular Component: mitochondrial inner membrane (GO:0005743);|Molecular Function: very-long-chain-ac…	PF02771.16	Acyl-CoA dehydrogenase, N-terminal domain
TRINITY_DN1017_c0_g1_i1_1	0	5.397002	7.609191	20.925964	9.435998	40.325309	XP_316942.3	AGAP008501-PA, partial [Anopheles gambiae str. PEST]	Q92947|GCDH_HUMAN	Glutaryl-CoA dehydrogenase, mitochondrial GCDH OS=Homo sapiens (Human) GN=GCDH PE=1 SV=1	85/116(73.28)	K00252	GCDH, gcdH	glutaryl-CoA dehydrogenase [EC:1.3.8.6]	ko00071|ko00310|ko00380	Fatty acid degradation|Lysine degradation|Tryptophan metabolism	KOG0138	Glutaryl-CoA dehydrogenase	[E]	METABOLISM	Amino acid transport and metabolism	I	COG1960	acyl-CoA dehydrogenase	Molecular Function: fatty-acyl-CoA binding (GO:0000062);|Molecular Function: glutaryl-CoA dehydrogenase activity (GO:0004361);|Cellular Component: mitochondrion (GO:0005739);|Cellular Component: mitochondrial matrix (GO:0005759);|Biological Process: lysine catabolic process (GO:0006554);|Biological Process: tryptophan metabolic process (GO:0006568);|Biological Process: fatty acid beta-oxidation u…	PF02771.16	Acyl-CoA dehydrogenase, N-terminal domain
TRINITY_DN10182_c0_g1_i1_1	4.553424	15.004679	31.586814	11.385829	20.771249	57.459877	KXJ84026.1	hypothetical protein RP20_CCG022107 [Aedes albopictus]	P46824|KLC_DROME	Kinesin light chain CG5433 OS=Drosophila melanogaster (Fruit fly) GN=CG5433 PE=1 SV=1	109/125(87.20)	K10407	KLC	kinesin light chain	ko05010|ko05016|ko05132	Alzheimer disease|Huntington disease|Salmonella infection	KOG1840	Kinesin light chain	[Z]	CELLULAR PROCESSES AND SIGNALING	Cytoskeleton	S	COG0457	repeat-containing protein	Molecular Function: microtubule motor activity (GO:0003777);|Cellular Component: cytoplasm (GO:0005737);|Cellular Component: kinesin complex (GO:0005871);|Cellular Component: microtubule (GO:0005874);|Biological Process: microtubule-based movement (GO:0007018);|Biological Process: dorsal appendage formation (GO:0046843);	PF13424.6,PF00515.28,PF13176.6,PF13374.6,PF07719.17	Tetratricopeptide repeat|Tetratricopeptide repeat|Tetratricopeptide repeat|Tetratricopeptide repeat|Tetratricopeptide repeat
TRINITY_DN10185_c0_g1_i1_1	10.122266	11.346969	15.469507	43.34222	54.518112	92.936669	XP_018795846.1	PREDICTED: uncharacterized protein LOC108973226 [Bactrocera latifrons]	Q5MGH0|SPI3_LONON	Serine protease inhibitor 3/4 . OS=Lonomia obliqua (Moth) GN=. PE=1 SV=1	--	--	--	--	--	--	KOG2392	Serpin	[V]	CELLULAR PROCESSES AND SIGNALING	Defense mechanisms	O	COG4826	serine-type endopeptidase inhibitor activity	Molecular Function: serine-type endopeptidase inhibitor activity (GO:0004867);|Cellular Component: extracellular space (GO:0005615);	PF00079.20	Serpin (serine protease inhibitor)
TRINITY_DN10185_c1_g1_i1_2	10.614649	22.988193	13.269376	3.818276	23.303624	19.797929	XP_030745261.1	uncharacterized protein K02A2.6-like [Sitophilus oryzae]	P10394|POL4_DROME	Endonuclease ORF3 OS=Drosophila melanogaster (Fruit fly) GN=ORF3 PE=4 SV=1	--	--	--	--	--	--	KOG0017	FOG: Transposon-encoded proteins with TYA, reverse transcriptase, integrase domains in various combinations	[R]	POORLY CHARACTERIZED	General function prediction only	L	COG2801	Retrotransposon protein	Molecular Function: nucleic acid binding (GO:0003676);|Molecular Function: RNA-directed DNA polymerase activity (GO:0003964);|Molecular Function: aspartic-type endopeptidase activity (GO:0004190);|Molecular Function: endonuclease activity (GO:0004519);|Biological Process: DNA integration (GO:0015074);	PF00078.27	Reverse transcriptase (RNA-dependent DNA polymerase)
TRINITY_DN10186_c0_g1_i1_1	31.149877	201.276735	219.687029	300.348319	297.117185	462.185407	XP_023299624.1	T-complex protein 1 subunit epsilon [Lucilia cuprina]	P48643|TCPE_HUMAN	T-complex protein 1 subunit epsilon CCTE OS=Homo sapiens (Human) GN=CCTE PE=1 SV=1	--	--	--	--	--	--	KOG0357	Chaperonin complex component, TCP-1 epsilon subunit (CCT5)	[O]	CELLULAR PROCESSES AND SIGNALING	Posttranslational modification, protein turnover, chaperones	O	COG0459	Prevents misfolding and promotes the refolding and proper assembly of unfolded polypeptides generated under stress conditions (By similarity)	Molecular Function: mRNA 3'-UTR binding (GO:0003730);|Molecular Function: ATP binding (GO:0005524);|Cellular Component: nucleolus (GO:0005730);|Cellular Component: centrosome (GO:0005813);|Cellular Component: cytosol (GO:0005829);|Cellular Component: chaperonin-containing T-complex (GO:0005832);|Cellular Component: microtubule (GO:0005874);|Biological Process: protein folding (GO:0006457);|Biolog…	PF00118.24	TCP-1/cpn60 chaperonin family
TRINITY_DN10188_c0_g1_i1_1	1209.464648	1263.62105	1471.1597	2194.032026	2404.473279	1778.443083	RZF32959.1	hypothetical protein LSTR_LSTR000829 [Laodelphax striatellus]	Q8C0Y1|TGIF2_MOUSE	Homeobox protein TGIF2 Tgif2 OS=Mus musculus (Mouse) GN=Tgif2 PE=2 SV=1	135/288(46.88)	K19383	TGIF1	homeobox protein TGIF1	ko04350	TGF-beta signaling pathway	KOG0773	Transcription factor MEIS1 and related HOX domain proteins	[K]	INFORMATION STORAGE AND PROCESSING	Transcription	K	ENOG410XPMQ	homeobox	Biological Process: negative regulation of transcription by RNA polymerase II (GO:0000122);|Molecular Function: DNA binding (GO:0003677);|Cellular Component: nucleoplasm (GO:0005654);|Biological Process: regulation of gastrulation (GO:0010470);|Biological Process: nodal signaling pathway (GO:0038092);|Biological Process: positive regulation of neuron differentiation (GO:0045666);|Biological Proce…	PF05920.11,PF00046.29	Homeobox KN domain|Homeodomain	FBpp0087056	Homeobox
TRINITY_DN10188_c0_g1_i1_2	26.116815	15.737206	35.821283	16.281649	17.577301	21.079854	--	--	--	--	--	--	--	--	--	--	--	--	--	--	--	--	--	--	--	PF00096.26,PF13894.6,PF13465.6,PF12874.7,PF12171.8	Zinc finger, C2H2 type|C2H2-type zinc finger|Zinc-finger double domain|Zinc-finger of C2H2 type|Zinc-finger double-stranded RNA-binding	ENSMGAP00000011137	zf-C2H2
TRINITY_DN10190_c0_g1_i1_2	21.654121	14.983861	17.703477	8.884914	14.165647	10.294518	XP_018897816.1	PREDICTED: protein nubbin-like [Bemisia tabaci]	--	--	--	--	--	--	--	--	--	--	--	--	--	--	--	--	--	--	--
TRINITY_DN10191_c0_g1_i1_2	11.652854	0	11.760802	11.438414	21.868421	13.491806	--	--	--	--	--	--	--	--	--	--	--	--	--	--	--	--	--	--	--	--	--
TRINITY_DN10193_c0_g1_i1_1	0	12.087741	2.178081	3.835915	0	17.235424	XP_011181583.1	uncharacterized protein LOC105211699 isoform X2 [Zeugodacus cucurbitae]	--	--	--	--	--	--	--	--	KOG2025	Chromosome condensation complex Condensin, subunit G	[BD]	INFORMATION STORAGE AND PROCESSING|CELLULAR PROCESSES AND SIGNALING	Chromatin structure and dynamics |Cell cycle control, cell division, chromosome partitioning	BD	COG5218	Non-SMC condensin I complex subunit G	--	--	--
TRINITY_DN10193_c0_g2_i1_1	0	0	1.761357	16.841564	0	25.082245	--	--	--	--	--	--	--	--	--	--	--	--	--	--	--	--	--	--	--	--	--
TRINITY_DN10193_c0_g3_i1_1	0	2.455109	4.97096	9.161943	7.855223	12.175377	XP_004533523.1	condensin complex subunit 3 [Ceratitis capitata]	--	--	--	--	--	--	--	--	KOG2025	Chromosome condensation complex Condensin, subunit G	[BD]	INFORMATION STORAGE AND PROCESSING|CELLULAR PROCESSES AND SIGNALING	Chromatin structure and dynamics |Cell cycle control, cell division, chromosome partitioning	BD	COG5218	Non-SMC condensin I complex subunit G	--	PF12719.7	Nuclear condensing complex subunits, C-term domain
TRINITY_DN10196_c0_g1_i1_2	0	5.890492	22.60707	15.047296	6.272454	11.574681	--	--	--	--	--	--	--	--	--	--	--	--	--	--	--	--	--	--	--	--	--
TRINITY_DN10198_c0_g1_i1_1	0	33.466048	0.00063	7.648153	5.940281	4.766861	VVC40959.1	Hypothetical protein CINCED_3A016850 [Cinara cedri]	Q8BUR4|DOCK1_MOUSE	Dedicator of cytokinesis protein 1 Dock1 OS=Mus musculus (Mouse) GN=Dock1 PE=1 SV=3	149/196(76.02)	K13708	DOCK1	dedicator of cytokinesis protein 1	ko04510|ko04810|ko05100|ko05131|ko05135	Focal adhesion|Regulation of actin cytoskeleton|Bacterial invasion of epithelial cells|Shigellosis|Yersinia infection	KOG1998	Signaling protein DOCK180	[T]	CELLULAR PROCESSES AND SIGNALING	Signal transduction mechanisms	S	ENOG410XQH7	Dedicator of cytokinesis	Biological Process: hematopoietic progenitor cell differentiation (GO:0002244);|Molecular Function: guanyl-nucleotide exchange factor activity (GO:0005085);|Molecular Function: GTPase activator activity (GO:0005096);|Cellular Component: nucleus (GO:0005634);|Cellular Component: cytoplasm (GO:0005737);|Cellular Component: cytosol (GO:0005829);|Biological Process: phagocytosis (GO:0006909);|Biologi…	--	--
TRINITY_DN10199_c0_g1_i1_1	0	0	0	59.214425	0	0	XP_031368845.1	uncharacterized protein LOC102681090 [Apis dorsata]	--	--	--	--	--	--	--	--	--	--	--	--	--	S	ENOG410XQFF	calcium ion binding	--	PF15950.5	Putative sperm flagellar membrane protein
TRINITY_DN10199_c0_g1_i1_2	37.81387	23.206599	32.56929	12.977904	33.557969	45.076008	--	--	--	--	--	--	--	--	--	--	--	--	--	--	--	--	--	--	--	--	--
TRINITY_DN1019_c0_g1_i1_1	0	1.078602	0	0	0	118.091273	XP_018800602.1	PREDICTED: uncharacterized protein LOC108976137 [Bactrocera latifrons]	--	--	--	--	--	--	--	--	--	--	--	--	--	S	ENOG4110MND	DM5	--	PF03103.17	Domain of unknown function (DUF243)
TRINITY_DN1019_c0_g1_i1_2	5.890816	17.992332	3.1643	11.89748	3.041753	15.357397	--	--	--	--	--	--	--	--	--	--	--	--	--	--	--	--	--	--	--	--	--
TRINITY_DN101_c0_g1_i1_2	12.885405	0	18.445241	12.863708	9.967221	12.265938	XP_021939158.1	uncharacterized protein LOC110839345 isoform X2 [Zootermopsis nevadensis]	--	--	--	--	--	--	--	--	--	--	--	--	--	S	ENOG4110W0Z	NA	--	--	--
TRINITY_DN10201_c0_g1_i1_1	11.090767	2.822982	8.641559	3.925412	3.710118	11.931222	RZF38291.1	hypothetical protein LSTR_LSTR007889 [Laodelphax striatellus]	P35555|FBN1_HUMAN	Asprosin FBN OS=Homo sapiens (Human) GN=FBN PE=1 SV=4	--	--	--	--	--	--	KOG1217	Fibrillins and related proteins containing Ca2+-binding EGF-like domains	[T]	CELLULAR PROCESSES AND SIGNALING	Signal transduction mechanisms	S	ENOG410XSTY	Latent transforming growth factor beta binding protein 2	Biological Process: skeletal system development (GO:0001501);|Cellular Component: microfibril (GO:0001527);|Biological Process: metanephros development (GO:0001656);|Molecular Function: integrin binding (GO:0005178);|Molecular Function: hormone activity (GO:0005179);|Molecular Function: extracellular matrix structural constituent (GO:0005201);|Molecular Function: calcium ion binding (GO:0005509);…	PF07645.15,PF12662.7,PF00683.17	Calcium-binding EGF domain|Complement Clr-like EGF-like|TB domain
TRINITY_DN10204_c0_g1_i1_1	6.579972	45.639763	35.748783	70.442409	65.105583	119.670019	XP_017872381.1	PREDICTED: zinc finger protein 346 [Drosophila arizonae]	O54836|ZMAT3_MOUSE	Zinc finger matrin-type protein 3 Zmat3 OS=Mus musculus (Mouse) GN=Zmat3 PE=2 SV=1	--	--	--	--	--	--	--	--	--	--	--	S	ENOG4110YZS	Zinc finger, matrin-type 3	Molecular Function: RNA binding (GO:0003723);|Cellular Component: nucleoplasm (GO:0005654);|Cellular Component: nucleolus (GO:0005730);|Cellular Component: plasma membrane (GO:0005886);|Biological Process: apoptotic process (GO:0006915);|Biological Process: cellular response to DNA damage stimulus (GO:0006974);|Molecular Function: zinc ion binding (GO:0008270);|Biological Process: protein transpo…	PF12874.7,PF12171.8,PF06220.12,PF12756.7	Zinc-finger of C2H2 type|Zinc-finger double-stranded RNA-binding|U1 zinc finger|C2H2 type zinc-finger (2 copies)
TRINITY_DN10205_c0_g1_i1_2	283.343462	205.813853	231.288486	230.921997	312.960388	323.331233	--	--	--	--	--	--	--	--	--	--	--	--	--	--	--	--	--	--	--	--	--
TRINITY_DN10207_c0_g1_i1_1	11.308531	30.603451	29.042495	49.071871	34.392932	77.091881	XP_017466650.1	PREDICTED: endoplasmic reticulum-Golgi intermediate compartment protein 3 [Rhagoletis zephyria]	Q803I2|ERGI3_DANRE	Endoplasmic reticulum-Golgi intermediate compartment protein 3 zgc:113959 OS=Danio rerio (Zebrafish) (Brachydanio rerio) GN=zgc:113959 PE=2 SV=1	--	--	--	--	--	--	KOG2667	COPII vesicle protein	[U]	CELLULAR PROCESSES AND SIGNALING	Intracellular trafficking, secretion, and vesicular transport	U	ENOG410XP7X	Endoplasmic reticulumgolgi intermediate compartment protein	Cellular Component: endoplasmic reticulum (GO:0005783);|Biological Process: ER to Golgi vesicle-mediated transport (GO:0006888);|Biological Process: retrograde vesicle-mediated transport, Golgi to ER (GO:0006890);|Cellular Component: COPII-coated ER to Golgi transport vesicle (GO:0030134);|Cellular Component: integral component of Golgi membrane (GO:0030173);|Cellular Component: integral componen…	PF07970.12,PF13850.6	Endoplasmic reticulum vesicle transporter|Endoplasmic Reticulum-Golgi Intermediate Compartment (ERGIC)
TRINITY_DN10207_c0_g2_i1_1	0	8.995695	9.097931	17.500864	18.886206	48.885183	XP_013116254.1	PREDICTED: reactive oxygen species modulator 1 [Stomoxys calcitrans]	Q3SZV8|ROMO1_BOVIN	Reactive oxygen species modulator 1 ROMO1 OS=Bos taurus (Bovine) GN=ROMO1 PE=3 SV=1	--	--	--	--	--	--	KOG4096	Uncharacterized conserved protein	[S]	POORLY CHARACTERIZED	Function unknown	S	ENOG411279J	Reactive oxygen species modulator 1	Biological Process: replicative cell aging (GO:0001302);|Cellular Component: mitochondrion (GO:0005739);|Cellular Component: TIM23 mitochondrial import inner membrane translocase complex (GO:0005744);|Biological Process: positive regulation of cell proliferation (GO:0008284);|Cellular Component: integral component of membrane (GO:0016021);|Biological Process: protein import into mitochondrial mat…	--	--
TRINITY_DN10209_c0_g1_i1_1	0	2.046504	6.163157	11.239643	25.192196	39.412004	--	--	--	--	--	--	--	--	--	--	--	--	--	--	--	--	--	--	--	--	--
TRINITY_DN10212_c0_g1_i1_2	17.763263	17.724884	15.106534	11.25376	8.994161	8.709845	--	--	--	--	--	--	--	--	--	--	--	--	--	--	--	--	--	--	--	--	--
TRINITY_DN10214_c0_g1_i1_2	14.974936	15.132688	19.754447	19.188231	15.882316	12.198712	--	--	--	--	--	--	--	--	--	--	--	--	--	--	--	--	--	--	--	--	--
TRINITY_DN10216_c0_g1_i1_1	0	12.141618	2.096538	9.394101	14.554413	26.36205	XP_018794650.1	PREDICTED: AP-3 complex subunit beta-2 [Bactrocera latifrons]	Q9JME5|AP3B2_MOUSE	AP-3 complex subunit beta-2 Ap3b2 OS=Mus musculus (Mouse) GN=Ap3b2 PE=1 SV=2	136/168(80.95)	K12397	AP3B	AP-3 complex subunit beta	ko04142	Lysosome	KOG1060	Vesicle coat complex AP-3, beta subunit	[U]	CELLULAR PROCESSES AND SIGNALING	Intracellular trafficking, secretion, and vesicular transport	U	COG5096	The coatomer is a cytosolic protein complex that binds to dilysine motifs and reversibly associates with Golgi non- clathrin-coated vesicles, which further mediate biosynthetic protein transport from the ER, via the Golgi up to the trans Golgi network. Coatomer complex is required for budding from Golgi membranes, and is essential for the retrograde Golgi-to-ER transport of dilysine-tagged protei…	Cellular Component: trans-Golgi network (GO:0005802);|Biological Process: intracellular protein transport (GO:0006886);|Biological Process: anterograde axonal transport (GO:0008089);|Biological Process: vesicle-mediated transport (GO:0016192);|Cellular Component: AP-3 adaptor complex (GO:0030123);|Cellular Component: clathrin-coated vesicle membrane (GO:0030665);|Biological Process: anterograde s…	PF01602.20	Adaptin N terminal region
TRINITY_DN1021_c0_g1_i1_1	3.669105	5.476763	0	12.760643	2.1501	10.869705	--	--	--	--	--	--	--	--	--	--	--	--	--	--	--	--	--	--	--	--	--
TRINITY_DN10220_c0_g1_i1_2	16.769185	30.851427	16.66986	16.77621	9.25848	6.402464	--	--	--	--	--	--	--	--	--	--	--	--	--	--	--	--	--	--	--	--	--
TRINITY_DN10221_c0_g1_i1_1	0	0	3.312715	26.684711	0	0	--	--	--	--	--	--	--	--	--	--	--	--	--	--	--	--	--	--	--	--	--
TRINITY_DN10221_c1_g1_i1_1	0	0	0	90.20668	0	0	XP_029046448.1	putative epidermal cell surface receptor isoform X3 [Osmia bicornis bicornis]	Q04164|SAS_DROME	Putative epidermal cell surface receptor CG2507 OS=Drosophila melanogaster (Fruit fly) GN=CG2507 PE=2 SV=2	--	--	--	--	--	--	--	--	--	--	--	U	ENOG410YSW1	WNT1 inducible signaling pathway protein 2	Biological Process: instar larval development (GO:0002168);|Molecular Function: integrin binding (GO:0005178);|Cellular Component: integral component of plasma membrane (GO:0005887);|Biological Process: cell adhesion (GO:0007155);|Biological Process: axon guidance (GO:0007411);|Molecular Function: heparin binding (GO:0008201);|Cellular Component: apical plasma membrane (GO:0016324);|Cellular Comp…	PF12714.7	TILa domain
TRINITY_DN10221_c1_g2_i1_1	0	0	0	34.373641	0	0	XP_014475786.1	PREDICTED: putative epidermal cell surface receptor isoform X2 [Dinoponera quadriceps]	--	--	--	--	--	--	--	--	--	--	--	--	--	U	ENOG410YSW1	WNT1 inducible signaling pathway protein 2	--	--	--
TRINITY_DN10222_c0_g1_i1_1	7.556392	6.072634	1.461008	1.55765	4.536038	1.479508	XP_023702970.1	tachykinin-like peptides receptor 86C isoform X1 [Cryptotermes secundus]	P30974|TLR1_DROME	Tachykinin-like peptides receptor 86C CG6515 OS=Drosophila melanogaster (Fruit fly) GN=CG6515 PE=2 SV=2	98/113(86.73)	K04224	TACR3	tachykinin receptor 3	ko04020|ko04080	Calcium signaling pathway|Neuroactive ligand-receptor interaction	KOG4219	G protein-coupled receptor	[T]	CELLULAR PROCESSES AND SIGNALING	Signal transduction mechanisms	S	ENOG410XSC5	tachykinin receptor activity	Biological Process: inter-male aggressive behavior (GO:0002121);|Molecular Function: tachykinin receptor activity (GO:0004995);|Cellular Component: integral component of plasma membrane (GO:0005887);|Biological Process: G protein-coupled receptor signaling pathway (GO:0007186);|Biological Process: tachykinin receptor signaling pathway (GO:0007217);|Biological Process: neuropeptide signaling pathw…	PF00001.21	7 transmembrane receptor (rhodopsin family)
TRINITY_DN10222_c1_g1_i1_2	5.563158	13.44453	3.55351	5.960897	12.834051	10.766085	XP_022186554.1	uncharacterized protein LOC111045443 isoform X1 [Nilaparvata lugens]	--	--	--	--	--	--	--	--	--	--	--	--	--	S	ENOG410XQ99	Dynein cytoplasmic 1 intermediate chain	--	--	--
TRINITY_DN10224_c0_g1_i1_1	1.419727	29.528518	12.996646	27.069755	34.032594	77.953081	XP_001985772.1	26S proteasome non-ATPase regulatory subunit 7 [Drosophila grimshawi]	P26270|PSMD7_DROME	26S proteasome non-ATPase regulatory subunit 7 CG3416 OS=Drosophila melanogaster (Fruit fly) GN=CG3416 PE=1 SV=6	270/293(92.15)	K03038	PSMD7, RPN8	26S proteasome regulatory subunit N8	ko03050|ko05169	Proteasome|Epstein-Barr virus infection	KOG1556	26S proteasome regulatory complex, subunit RPN8/PSMD7	[O]	CELLULAR PROCESSES AND SIGNALING	Posttranslational modification, protein turnover, chaperones	S	COG1310	Component of the eukaryotic translation initiation factor 3 (eIF-3) complex, which is involved in protein synthesis and, together with other initiation factors, stimulates binding of mRNA and methionyl-tRNAi to the 40S ribosome (By similarity)	Cellular Component: proteasome complex (GO:0000502);|Cellular Component: nucleoplasm (GO:0005654);|Cellular Component: cytosol (GO:0005829);|Cellular Component: proteasome regulatory particle (GO:0005838);|Cellular Component: proteasome regulatory particle, lid subcomplex (GO:0008541);|Cellular Component: dendrite (GO:0030425);|Biological Process: proteasome-mediated ubiquitin-dependent protein c…	PF13012.6,PF01398.21	Maintenance of mitochondrial structure and function|JAB1/Mov34/MPN/PAD-1 ubiquitin protease
TRINITY_DN10225_c0_g1_i1_1	0	0	0	39.322947	0	0	XP_011304311.1	PREDICTED: puromycin-sensitive aminopeptidase isoform X1 [Fopius arisanus]	P55786|PSA_HUMAN	Puromycin-sensitive aminopeptidase PSA OS=Homo sapiens (Human) GN=PSA PE=1 SV=2	--	--	--	--	--	--	KOG1046	Puromycin-sensitive aminopeptidase and related aminopeptidases	[EO]	METABOLISM|CELLULAR PROCESSES AND SIGNALING	Amino acid transport and metabolism |Posttranslational modification, protein turnover, chaperones	E	COG0308	aminopeptidase	Biological Process: protein polyubiquitination (GO:0000209);|Molecular Function: aminopeptidase activity (GO:0004177);|Cellular Component: nucleus (GO:0005634);|Cellular Component: cytoplasm (GO:0005737);|Cellular Component: cytosol (GO:0005829);|Biological Process: proteolysis (GO:0006508);|Molecular Function: zinc ion binding (GO:0008270);|Molecular Function: peptide binding (GO:0042277);|Biolo…	PF01433.20	Peptidase family M1 domain
TRINITY_DN10225_c0_g2_i1_1	0	0	2.376542	61.467606	0	0	XP_012260332.2	puromycin-sensitive aminopeptidase isoform X1 [Athalia rosae]	Q11011|PSA_MOUSE	Puromycin-sensitive aminopeptidase Psa OS=Mus musculus (Mouse) GN=Psa PE=1 SV=2	--	--	--	--	--	--	KOG1046	Puromycin-sensitive aminopeptidase and related aminopeptidases	[EO]	METABOLISM|CELLULAR PROCESSES AND SIGNALING	Amino acid transport and metabolism |Posttranslational modification, protein turnover, chaperones	E	COG0308	aminopeptidase	Molecular Function: aminopeptidase activity (GO:0004177);|Cellular Component: nucleus (GO:0005634);|Cellular Component: cytoplasm (GO:0005737);|Cellular Component: cytosol (GO:0005829);|Biological Process: proteolysis (GO:0006508);|Molecular Function: zinc ion binding (GO:0008270);|Molecular Function: peptide binding (GO:0042277);|Biological Process: peptide catabolic process (GO:0043171);|Molecu…	PF11838.8	ERAP1-like C-terminal domain
TRINITY_DN1022_c0_g1_i1_1	3.116765	13.943615	18.37598	23.315552	14.980299	50.277543	XP_005175639.1	PREDICTED: protein SDA1 homolog [Musca domestica]	Q7KKH3|SDA1_DROME	Protein SDA1 homolog CG8070 OS=Drosophila melanogaster (Fruit fly) GN=CG8070 PE=1 SV=1	--	--	--	--	--	--	KOG2229	Protein required for actin cytoskeleton organization and cell cycle progression	[DZ]	CELLULAR PROCESSES AND SIGNALING|CELLULAR PROCESSES AND SIGNALING	Cell cycle control, cell division, chromosome partitioning |Cytoskeleton	S	ENOG410XPHI	SDA1 domain containing 1	Biological Process: ribosomal large subunit export from nucleus (GO:0000055);|Cellular Component: nucleus (GO:0005634);|Cellular Component: nucleolus (GO:0005730);|Biological Process: actin cytoskeleton organization (GO:0030036);|Biological Process: ribosomal large subunit biogenesis (GO:0042273);	PF08158.12	NUC130/3NT domain
TRINITY_DN10231_c0_g1_i1_1	19.425675	35.827112	14.629329	14.970448	25.70968	15.615302	RZF43769.1	hypothetical protein LSTR_LSTR009192 [Laodelphax striatellus]	--	--	--	--	--	--	--	--	--	--	--	--	--	S	ENOG4111MYA	NA	--	--	--
TRINITY_DN10233_c0_g1_i1_1	2.121595	21.788261	23.851834	57.868984	49.882485	94.126451	XP_023292750.1	twinfilin [Lucilia cuprina]	Q9VFM9|TWF_DROME	Twinfilin CG3172 OS=Drosophila melanogaster (Fruit fly) GN=CG3172 PE=1 SV=1	--	--	--	--	--	--	KOG1747	Protein tyrosine kinase 9/actin monomer-binding protein	[W]	CELLULAR PROCESSES AND SIGNALING	Extracellular structures	S	ENOG410XS1J	Twinfilin, actin-binding protein, homolog	Molecular Function: actin binding (GO:0003779);|Molecular Function: actin monomer binding (GO:0003785);|Cellular Component: cytoplasm (GO:0005737);|Cellular Component: actin filament (GO:0005884);|Cellular Component: plasma membrane (GO:0005886);|Cellular Component: cell cortex (GO:0005938);|Biological Process: neuromuscular synaptic transmission (GO:0007274);|Biological Process: border follicle …	PF00241.20	Cofilin/tropomyosin-type actin-binding protein
TRINITY_DN10234_c0_g1_i1_1	0	10.00677	22.268258	53.405589	43.700294	72.395464	XP_019845737.1	zinc transporter ZIP1 isoform X1 [Bactrocera dorsalis]	Q55EA1|ZNTD_DICDI	Protein zntD DDB_G0269326 OS=Dictyostelium discoideum (Slime mold) GN=DDB_G0269326 PE=2 SV=1	--	--	--	--	--	--	KOG1558	Fe2+/Zn2+ regulated transporter	[P]	METABOLISM	Inorganic ion transport and metabolism	P	ENOG4111GP2	zinc transporter	Molecular Function: zinc ion transmembrane transporter activity (GO:0005385);|Cellular Component: plasma membrane (GO:0005886);|Cellular Component: integral component of membrane (GO:0016021);|Molecular Function: metal ion binding (GO:0046872);|Biological Process: zinc ion transmembrane transport (GO:0071577);	PF02535.22	ZIP Zinc transporter
TRINITY_DN10234_c0_g1_i1_2	14.783333	8.714919	3.10051	27.41857	28.219033	23.712713	--	--	--	--	--	--	--	--	--	--	--	--	--	--	--	--	--	--	--	--	--
TRINITY_DN10238_c0_g1_i1_1	0	0	0	118.78309	0	3.108427	KAF3420486.1	hypothetical protein E2986_14092 [Frieseomelitta varia]	Q9UKX4|PRDX5_HUMAN	Peroxiredoxin-5, mitochondrial SBBI10 OS=Homo sapiens (Human) GN=SBBI10 PE=1 SV=4	133/183(72.68)	K11187	PRDX5	peroxiredoxin 5, atypical 2-Cys peroxiredoxin [EC:1.11.1.15]	ko04146	Peroxisome	KOG0541	Alkyl hydroperoxide reductase/peroxiredoxin	[O]	CELLULAR PROCESSES AND SIGNALING	Posttranslational modification, protein turnover, chaperones	O	COG0678	peroxiredoxin	--	PF08534.10,PF00578.21	Redoxin|AhpC/TSA family
TRINITY_DN10242_c0_g1_i1_1	0	2.127193	15.042918	20.253833	13.244464	37.683865	XP_002052741.1	group XV phospholipase A2 [Drosophila virilis]	Q6XPZ3|PAG15_CANLF	Phospholipase A2 group XV LYPLA3 OS=Canis lupus familiaris (Dog) (Canis familiaris) GN=LYPLA3 PE=1 SV=1	--	--	--	--	--	--	KOG2369	Lecithin:cholesterol acyltransferase (LCAT)/Acyl-ceramide synthase	[I]	METABOLISM	Lipid transport and metabolism	S	ENOG410Y9CF	Acyl-transferase	Cellular Component: extracellular space (GO:0005615);|Cellular Component: nucleoplasm (GO:0005654);|Cellular Component: lysosome (GO:0005764);|Biological Process: fatty acid metabolic process (GO:0006631);|Biological Process: glycerophospholipid metabolic process (GO:0006650);|Biological Process: ceramide metabolic process (GO:0006672);|Molecular Function: O-acyltransferase activity (GO:0008374);…	PF02450.15	Lecithin:cholesterol acyltransferase
TRINITY_DN10247_c0_g1_i2_1	3.154993	1.054281	4.299996	10.15631	8.85121	44.408926	XP_023290963.1	uncharacterized protein LOC111674557 isoform X2 [Lucilia cuprina]	Q9R0G6|COMP_MOUSE	Cartilage oligomeric matrix protein Comp OS=Mus musculus (Mouse) GN=Comp PE=1 SV=2	189/254(74.41)	K04659	THBS2S	thrombospondin 2/3/4/5	ko04145|ko04151|ko04510|ko04512|ko05144|ko05165	Phagosome|PI3K-Akt signaling pathway|Focal adhesion|ECM-receptor interaction|Malaria|Human papillomavirus infection	--	--	--	--	--	O	ENOG410XQKE	thrombospondin	Biological Process: skeletal system development (GO:0001501);|Biological Process: ossification (GO:0001503);|Molecular Function: fibronectin binding (GO:0001968);|Molecular Function: protease binding (GO:0002020);|Biological Process: chondrocyte development (GO:0002063);|Biological Process: endochondral bone growth (GO:0003416);|Biological Process: growth plate cartilage development (GO:0003417);…	PF11598.8	Cartilage oligomeric matrix protein
TRINITY_DN10247_c0_g1_i2_2	14.710901	9.001406	36.127192	8.600174	23.032056	9.19908	--	--	--	--	--	--	--	--	--	--	--	--	--	--	--	--	--	--	--	--	--
TRINITY_DN10248_c0_g1_i1_1	2.833351	9.844015	13.070716	34.27913	18.618639	60.283144	KNC21017.1	hypothetical protein FF38_02007, partial [Lucilia cuprina]	Q64261|CDK6_MOUSE	Cyclin-dependent kinase 6 Cdkn6 OS=Mus musculus (Mouse) GN=Cdkn6 PE=1 SV=2	240/294(81.63)	K02089	CDK4	cyclin-dependent kinase 4 [EC:2.7.11.22]	ko01522|ko04110|ko04115|ko04151|ko04218|ko04530|ko04660|ko04933|ko04934|ko05160|ko05162|ko05163|ko05164|ko05165|ko05166|ko05167|ko05169|ko05200|ko05203|ko05212|ko05214|ko05218|ko05219|ko05220|ko05222|ko05223|ko05224|ko05225	Endocrine resistance|Cell cycle|p53 signaling pathway|PI3K-Akt signaling pathway|Cellular senescence|Tight junction|T cell receptor signaling pathway|AGE-RAGE signaling pathway in diabetic complications|Cushing syndrome|Hepatitis C|Measles|Human cytomegalovirus infection|Influenza A|Human papillomavirus infection|Human T-cell leukemia virus 1 infection|Kaposi sarcoma-associated herpesvirus infect…	KOG0594	Protein kinase PCTAIRE and related kinases	[R]	POORLY CHARACTERIZED	General function prediction only	T	ENOG410XPP3	Cyclin-Dependent Kinase	Biological Process: negative regulation of transcription by RNA polymerase II (GO:0000122);|Cellular Component: cyclin-dependent protein kinase holoenzyme complex (GO:0000307);|Cellular Component: ruffle (GO:0001726);|Biological Process: positive regulation of cell-matrix adhesion (GO:0001954);|Biological Process: hematopoietic progenitor cell differentiation (GO:0002244);|Biological Process: typ…	PF00069.25,PF07714.17,PF01636.23	Protein kinase domain|Protein tyrosine kinase|Phosphotransferase enzyme family
TRINITY_DN10250_c0_g1_i1_1	42.378263	143.863037	227.902017	517.943578	412.487835	784.195366	XP_013105348.1	PREDICTED: protein transport protein Sec23A isoform X2 [Stomoxys calcitrans]	Q15436|SC23A_HUMAN	Protein transport protein Sec23A SEC23A OS=Homo sapiens (Human) GN=SEC23A PE=1 SV=2	667/792(84.22)	K14006	SEC23	protein transport protein SEC23	ko04141	Protein processing in endoplasmic reticulum	KOG1986	Vesicle coat complex COPII, subunit SEC23	[U]	CELLULAR PROCESSES AND SIGNALING	Intracellular trafficking, secretion, and vesicular transport	U	COG5047	transport protein	Cellular Component: Golgi membrane (GO:0000139);|Biological Process: antigen processing and presentation of peptide antigen via MHC class I (GO:0002474);|Biological Process: regulation of COPII vesicle coating (GO:0003400);|Molecular Function: GTPase activator activity (GO:0005096);|Cellular Component: endoplasmic reticulum (GO:0005783);|Cellular Component: endoplasmic reticulum membrane (GO:0005…	PF04811.15,PF08033.12,PF04815.15,PF00626.22,PF04810.15	Sec23/Sec24 trunk domain|Sec23/Sec24 beta-sandwich domain|Sec23/Sec24 helical domain|Gelsolin repeat|Sec23/Sec24 zinc finger
TRINITY_DN10251_c0_g1_i1_1	4.356309	28.313952	8.673304	4.121694	4.576403	10.885064	XP_014256591.2	uncharacterized protein At4g17910 [Cimex lectularius]	Q1LZA4|PIGW_BOVIN	Phosphatidylinositol-glycan biosynthesis class W protein PIGW OS=Bos taurus (Bovine) GN=PIGW PE=2 SV=1	56/105(53.33)	K05283	PIGW	glucosaminylphosphatidylinositol acyltransferase [EC:2.3.-.-]	ko00563	Glycosylphosphatidylinositol (GPI)-anchor biosynthesis	KOG0411	Uncharacterized membrane protein	[S]	POORLY CHARACTERIZED	Function unknown	S	COG5062	Phosphatidylinositol glycan anchor biosynthesis, class W	Cellular Component: endoplasmic reticulum membrane (GO:0005789);|Biological Process: GPI anchor biosynthetic process (GO:0006506);|Cellular Component: integral component of membrane (GO:0016021);|Molecular Function: glucosaminyl-phosphotidylinositol O-acyltransferase activity (GO:0032216);|Biological Process: protein localization to plasma membrane (GO:0072659);	--	--
TRINITY_DN10254_c0_g1_i1_2	262.159493	0	0	0	0	0	AHB12476.1	60S Ribosomal Protein L29 [Pantala flavescens]	Q24154|RL29_DROME	60S ribosomal protein L29 CG10071 OS=Drosophila melanogaster (Fruit fly) GN=CG10071 PE=1 SV=1	55/72(76.39)	K02905	RP-L29e, RPL29	large subunit ribosomal protein L29e	ko03010	Ribosome	KOG3504	60S ribosomal protein L29	[J]	INFORMATION STORAGE AND PROCESSING	Translation, ribosomal structure and biogenesis	J	ENOG4112428	ribosomal protein l29	Biological Process: cytoplasmic translation (GO:0002181);|Molecular Function: chromatin binding (GO:0003682);|Molecular Function: structural constituent of ribosome (GO:0003735);|Cellular Component: cytosolic large ribosomal subunit (GO:0022625);	--	--
TRINITY_DN10257_c0_g1_i1_1	28.80207	38.461314	32.34456	17.006708	25.265841	24.085301	RZF42354.1	hypothetical protein LSTR_LSTR004162 [Laodelphax striatellus]	Q6ZV73|FGD6_HUMAN	FYVE, RhoGEF and PH domain-containing protein 6 KIAA1362 OS=Homo sapiens (Human) GN=KIAA1362 PE=1 SV=2	--	--	--	--	--	--	--	--	--	--	--	T	COG5422	guanine nucleotide exchange factor	Cellular Component: ruffle (GO:0001726);|Molecular Function: guanyl-nucleotide exchange factor activity (GO:0005085);|Molecular Function: Rho guanyl-nucleotide exchange factor activity (GO:0005089);|Cellular Component: cytoplasm (GO:0005737);|Cellular Component: Golgi apparatus (GO:0005794);|Cellular Component: cytoskeleton (GO:0005856);|Biological Process: cytoskeleton organization (GO:0007010);…	PF00621.20	RhoGEF domain
TRINITY_DN10259_c0_g1_i1_2	2.826059	4.382704	12.415729	0.000489	9.698006	5.706717	RZF44969.1	hypothetical protein LSTR_LSTR001930 [Laodelphax striatellus]	A2AVA0|SVEP1_MOUSE	Sushi, von Willebrand factor type A, EGF and pentraxin domain-containing protein 1 Svep1 OS=Mus musculus (Mouse) GN=Svep1 PE=1 SV=1	--	--	--	--	--	--	KOG1216	von Willebrand factor and related coagulation proteins	[WV]	CELLULAR PROCESSES AND SIGNALING|CELLULAR PROCESSES AND SIGNALING	Extracellular structures |Defense mechanisms	S	ENOG410XNSK	oligomeric mucus gel-forming	Molecular Function: chromatin binding (GO:0003682);|Molecular Function: calcium ion binding (GO:0005509);|Cellular Component: extracellular region (GO:0005576);|Cellular Component: extracellular space (GO:0005615);|Cellular Component: cytoplasm (GO:0005737);|Biological Process: cell adhesion (GO:0007155);|Cellular Component: membrane (GO:0016020);	--	--
TRINITY_DN1025_c0_g1_i1_1	83.864962	69.532581	114.181854	56.273179	88.769301	70.872478	XP_022184636.1	uncharacterized protein LOC111043900 [Nilaparvata lugens]	P42282|TTKA_DROME	Protein tramtrack, alpha isoform CG1856 OS=Drosophila melanogaster (Fruit fly) GN=CG1856 PE=1 SV=3	--	--	--	--	--	--	--	--	--	--	--	S	ENOG4111PGZ	NA	Molecular Function: RNA polymerase II proximal promoter sequence-specific DNA binding (GO:0000978);|Molecular Function: RNA polymerase II distal enhancer sequence-specific DNA binding (GO:0000980);|Molecular Function: proximal promoter DNA-binding transcription repressor activity, RNA polymerase II-specific (GO:0001078);|Molecular Function: DNA binding (GO:0003677);|Cellular Component: nucleus (G…	PF00651.31	BTB/POZ domain	FBpp0085186	ZBTB
TRINITY_DN10264_c0_g1_i1_1	0	9.489575	0	15.016621	8.128104	21.510196	AHL43603.1	Marf, partial [Drosophila nannoptera]	Q7YU24|MARF_DROME	Transmembrane GTPase Marf CG3869 OS=Drosophila melanogaster (Fruit fly) GN=CG3869 PE=1 SV=1	--	--	--	--	--	--	KOG0448	Mitofusin 1 GTPase, involved in mitochondrila biogenesis	[O]	CELLULAR PROCESSES AND SIGNALING	Posttranslational modification, protein turnover, chaperones	S	COG0699	Dynamin family	Molecular Function: GTPase activity (GO:0003924);|Molecular Function: GTP binding (GO:0005525);|Cellular Component: mitochondrial envelope (GO:0005740);|Biological Process: ecdysone biosynthetic process (GO:0006697);|Biological Process: mitochondrion organization (GO:0007005);|Biological Process: endoplasmic reticulum organization (GO:0007029);|Biological Process: mitochondrial fusion (GO:0008053…	--	--
TRINITY_DN1026_c0_g1_i1_1	0	0	0	57.962309	0	0	XP_012281767.1	cytochrome c-2 [Orussus abietinus]	P84029|CYC2_DROME	Cytochrome c-2 CG17903 OS=Drosophila melanogaster (Fruit fly) GN=CG17903 PE=1 SV=2	102/108(94.44)	K08738	CYC	cytochrome c	ko01524|ko04115|ko04210|ko04214|ko04215|ko04932|ko05010|ko05012|ko05014|ko05016|ko05130|ko05131|ko05132|ko05134|ko05145|ko05152|ko05160|ko05161|ko05162|ko05163|ko05164|ko05167|ko05168|ko05169|ko05170|ko05200|ko05210|ko05222|ko05416	Platinum drug resistance|p53 signaling pathway|Apoptosis|Apoptosis - fly|Apoptosis - multiple species|Non-alcoholic fatty liver disease (NAFLD)|Alzheimer disease|Parkinson disease|Amyotrophic lateral sclerosis (ALS)|Huntington disease|Pathogenic Escherichia coli infection|Shigellosis|Salmonella infection|Legionellosis|Toxoplasmosis|Tuberculosis|Hepatitis C|Hepatitis B|Measles|Human cytomegaloviru…	KOG3453	Cytochrome c	[C]	METABOLISM	Energy production and conversion	C	COG3474	Electron carrier protein. The oxidized form of the cytochrome c heme group can accept an electron from the heme group of the cytochrome c1 subunit of cytochrome reductase. Cytochrome c then transfers this electron to the cytochrome oxidase complex, the final protein carrier in the mitochondrial electron-transport chain	--	PF00034.21,PF13442.6	Cytochrome c|Cytochrome C oxidase, cbb3-type, subunit III
TRINITY_DN10270_c0_g1_i1_1	3.786585	18.956096	0	14.692749	16.054609	22.515369	--	--	--	--	--	--	--	--	--	--	--	--	--	--	--	--	--	--	--	--	--
TRINITY_DN10271_c0_g1_i1_2	57.574071	0	0	0	0	0	--	--	--	--	--	--	--	--	--	--	--	--	--	--	--	--	--	--	--	--	--
TRINITY_DN10273_c0_g1_i1_2	91.240915	25.535586	46.611782	40.825663	28.474774	41.546978	--	--	--	--	--	--	--	--	--	--	--	--	--	--	--	--	--	--	--	--	--
TRINITY_DN10276_c0_g1_i1_1	1.753792	19.495481	10.904482	15.099623	18.375397	17.629642	XP_017470147.1	PREDICTED: GPI mannosyltransferase 3 [Rhagoletis zephyria]	Q9VZM5|PIGB_DROME	GPI mannosyltransferase 3 CG12006 OS=Drosophila melanogaster (Fruit fly) GN=CG12006 PE=2 SV=2	91/144(63.19)	K05286	PIGB	GPI mannosyltransferase 3 [EC:2.4.1.-]	ko00563	Glycosylphosphatidylinositol (GPI)-anchor biosynthesis	KOG1771	GPI-alpha-mannosyltransferase III (GPI10/PIG-B) involved in glycosylphosphatidylinositol anchor biosynthesis	[MO]	CELLULAR PROCESSES AND SIGNALING|CELLULAR PROCESSES AND SIGNALING	Cell wall/membrane/envelope biogenesis |Posttranslational modification, protein turnover, chaperones	S	ENOG410XYK9	phosphatidylinositol glycan anchor biosynthesis, class B	Molecular Function: mannosyltransferase activity (GO:0000030);|Cellular Component: endoplasmic reticulum (GO:0005783);|Cellular Component: endoplasmic reticulum membrane (GO:0005789);|Biological Process: GPI anchor biosynthetic process (GO:0006506);|Cellular Component: integral component of membrane (GO:0016021);	PF03901.17	Alg9-like mannosyltransferase family
TRINITY_DN10279_c0_g1_i1_1	2.401769	2.362966	4.699807	0	0	16.598041	PNF33439.1	hypothetical protein B7P43_G03349 [Cryptotermes secundus]	P21328|RTJK_DROME	RNA-directed DNA polymerase from mobile element jockey pol OS=Drosophila melanogaster (Fruit fly) GN=pol PE=1 SV=1	--	--	--	--	--	--	KOG1075	FOG: Reverse transcriptase	[R]	POORLY CHARACTERIZED	General function prediction only	S	ENOG410YIYS	NA	Molecular Function: RNA-directed DNA polymerase activity (GO:0003964);	--	--
TRINITY_DN10280_c0_g1_i1_1	0	1.453361	5.742211	8.75318	1.533997	32.572588	XP_013108482.1	PREDICTED: protein mesh isoform X1 [Stomoxys calcitrans]	Q0KHY3|MESH_DROME	Protein mesh CG31004 OS=Drosophila melanogaster (Fruit fly) GN=CG31004 PE=1 SV=2	--	--	--	--	--	--	KOG4291	Mucin/alpha-tectorin	[W]	CELLULAR PROCESSES AND SIGNALING	Extracellular structures	S	ENOG410YZ7Z	sushi domain containing 2	Cellular Component: smooth septate junction (GO:0005920);|Biological Process: cell-matrix adhesion (GO:0007160);|Biological Process: multicellular organism development (GO:0007275);|Cellular Component: integral component of membrane (GO:0016021);|Cellular Component: apicolateral plasma membrane (GO:0016327);|Biological Process: smooth septate junction assembly (GO:0090528);	PF06119.14	Nidogen-like
TRINITY_DN10281_c0_g1_i1_1	18.524863	39.913366	16.236563	11.193619	10.203613	12.456666	--	--	--	--	--	--	--	--	--	--	--	--	--	--	--	--	--	--	--	--	--
TRINITY_DN10282_c0_g1_i1_1	0	10.55703	4.153617	6.250174	19.475938	30.631319	XP_014102252.1	PREDICTED: tudor domain-containing protein 7B [Bactrocera oleae]	A1L1H3|TDRD5_XENLA	Tudor domain-containing protein 5 tdrd5 OS=Xenopus laevis (African clawed frog) GN=tdrd5 PE=2 SV=1	--	--	--	--	--	--	KOG2039	Transcriptional coactivator p100	[K]	INFORMATION STORAGE AND PROCESSING	Transcription	S	ENOG41104YI	tudor domain-containing protein	Biological Process: spermatid development (GO:0007286);|Biological Process: P granule organization (GO:0030719);|Cellular Component: chromatoid body (GO:0033391);|Biological Process: DNA methylation involved in gamete generation (GO:0043046);|Cellular Component: pi-body (GO:0071546);	PF00567.24	Tudor domain
TRINITY_DN10284_c0_g1_i1_2	0	0	10.476123	8.000897	4.633647	19.061578	XP_023309375.1	26S proteasome non-ATPase regulatory subunit 9 [Lucilia cuprina]	Q9VFS8|PSMD9_DROME	26S proteasome non-ATPase regulatory subunit 9 CG9588 OS=Drosophila melanogaster (Fruit fly) GN=CG9588 PE=1 SV=1	--	--	--	--	--	--	KOG3129	26S proteasome regulatory complex, subunit PSMD9	[O]	CELLULAR PROCESSES AND SIGNALING	Posttranslational modification, protein turnover, chaperones	O	COG0265	Serine protease	Cellular Component: nucleus (GO:0005634);|Cellular Component: cytoplasm (GO:0005737);|Cellular Component: proteasome regulatory particle, base subcomplex (GO:0008540);|Biological Process: proteasome regulatory particle assembly (GO:0070682);	PF18265.1	Nas2 N_terminal domain
TRINITY_DN10285_c0_g1_i1_1	37.037086	23.354112	8.461326	20.208745	11.7127	21.671615	--	--	--	--	--	--	--	--	--	--	--	--	--	--	--	--	--	--	--	--	--
TRINITY_DN10289_c0_g1_i1_1	0	11.411305	8.265714	5.212741	4.307266	22.019384	KNC29190.1	hypothetical protein FF38_07020 [Lucilia cuprina]	Q675A5|PAG15_RAT	Phospholipase A2 group XV Lypla3 OS=Rattus norvegicus (Rat) GN=Lypla3 PE=1 SV=1	71/103(68.93)	K06129	LYPLA3	lysophospholipase III [EC:3.1.1.5]	ko00564|ko04142	Glycerophospholipid metabolism|Lysosome	KOG2369	Lecithin:cholesterol acyltransferase (LCAT)/Acyl-ceramide synthase	[I]	METABOLISM	Lipid transport and metabolism	S	ENOG410Y9CF	Acyl-transferase	Cellular Component: extracellular space (GO:0005615);|Cellular Component: nucleoplasm (GO:0005654);|Cellular Component: lysosome (GO:0005764);|Biological Process: fatty acid metabolic process (GO:0006631);|Biological Process: glycerophospholipid metabolic process (GO:0006650);|Biological Process: ceramide metabolic process (GO:0006672);|Molecular Function: O-acyltransferase activity (GO:0008374);…	PF02450.15	Lecithin:cholesterol acyltransferase
TRINITY_DN10291_c0_g1_i1_2	5.158093	1.309087	7.716729	2.695599	10.248804	7.74943	--	--	--	--	--	--	--	--	--	--	--	--	--	--	--	--	--	--	--	--	--
TRINITY_DN10291_c0_g2_i1_2	10.97878	4.342747	0	2.224573	10.843604	2.121159	--	--	--	--	--	--	--	--	--	--	--	--	--	--	--	--	--	--	--	--	--
TRINITY_DN10295_c0_g1_i1_1	10.280435	14.5442	19.074146	15.756871	10.595816	38.981099	--	--	--	--	--	--	--	--	--	--	--	--	--	--	--	--	--	--	--	--	--
TRINITY_DN10296_c0_g1_i1_1	0	0	3.640998	1.870074	3.691673	25.453276	XP_021697691.1	cAMP-dependent protein kinase type II regulatory subunit isoform X6 [Aedes aegypti]	P81900|KAPR2_DROME	cAMP-dependent protein kinase type II regulatory subunit CG15862 OS=Drosophila melanogaster (Fruit fly) GN=CG15862 PE=1 SV=2	113/140(80.71)	K04739	PRKAR	cAMP-dependent protein kinase regulator	ko04910	Insulin signaling pathway	KOG1113	cAMP-dependent protein kinase types I and II, regulatory subunit	[T]	CELLULAR PROCESSES AND SIGNALING	Signal transduction mechanisms	T	COG0664	transcriptional regulator, crp fnr family	Cellular Component: cytoplasm (GO:0005737);|Cellular Component: cytosol (GO:0005829);|Cellular Component: plasma membrane (GO:0005886);|Cellular Component: cAMP-dependent protein kinase complex (GO:0005952);|Biological Process: axon guidance (GO:0007411);|Biological Process: rhythmic behavior (GO:0007622);|Biological Process: circadian rhythm (GO:0007623);|Molecular Function: cAMP-dependent prote…	PF00027.29	Cyclic nucleotide-binding domain
TRINITY_DN10296_c0_g1_i1_2	23.468218	6.931224	30.303765	8.101159	5.205298	20.964981	--	--	--	--	--	--	--	--	--	--	--	--	--	--	--	--	--	--	--	--	--
TRINITY_DN10304_c0_g1_i1_1	19.73237	29.383743	24.105224	8.857859	24.835928	26.257662	--	--	--	--	--	--	--	--	--	--	--	--	--	--	--	--	--	--	--	--	--
TRINITY_DN1030_c0_g1_i1_1	0	6.157768	4.085806	0	4.062239	17.904477	--	--	--	--	--	--	--	--	--	--	--	--	--	--	--	--	--	--	--	--	--
TRINITY_DN10311_c0_g1_i1_2	8.180575	4.963668	9.294172	0	6.36564	3.168352	--	--	--	--	--	--	--	--	--	--	--	--	--	--	--	--	--	--	--	--	--
TRINITY_DN10312_c0_g1_i1_1	0	7.643796	23.159308	71.30862	32.768835	48.621963	XP_014097715.1	PREDICTED: uncharacterized protein LOC106622903 [Bactrocera oleae]	--	--	--	--	--	--	--	--	--	--	--	--	--	S	ENOG410Y3CQ	Haemolymph juvenile hormone binding protein (JHBP)	--	PF06585.11	Haemolymph juvenile hormone binding protein (JHBP)
TRINITY_DN10314_c0_g1_i1_2	4.165149	8.577216	11.372739	5.813639	4.777183	15.328339	RZF47793.1	hypothetical protein LSTR_LSTR006057 [Laodelphax striatellus]	--	--	--	--	--	--	--	--	--	--	--	--	--	--	--	--	--	--	--
TRINITY_DN10317_c0_g1_i1_1	2.949728	10.260784	1.542924	23.984469	24.490037	45.472816	XP_023300749.1	uncharacterized protein LOC111682979 isoform X1 [Lucilia cuprina]	Q6AYQ6|MMAD_RAT	Cobalamin trafficking protein CblD Mmadhc OS=Rattus norvegicus (Rat) GN=Mmadhc PE=2 SV=1	--	--	--	--	--	--	KOG3994	Uncharacterized conserved protein	[S]	POORLY CHARACTERIZED	Function unknown	S	ENOG410XRBP	methylmalonic aciduria (cobalamin deficiency) cblD type, with homocystinuria	Cellular Component: cytoplasm (GO:0005737);|Cellular Component: mitochondrion (GO:0005739);|Biological Process: coenzyme biosynthetic process (GO:0009108);|Biological Process: cobalamin metabolic process (GO:0009235);	PF10229.9	Methylmalonic aciduria and homocystinuria type D protein
TRINITY_DN10318_c0_g1_i1_2	23.964541	2.589811	27.608436	17.017172	18.936726	26.72368	--	--	--	--	--	--	--	--	--	--	--	--	--	--	--	--	--	--	--	--	--
TRINITY_DN10324_c0_g1_i1_1	1.323261	13.031451	0	2.411103	1.445294	6.839105	XP_012161613.1	ribonuclease P protein subunit p30 [Ceratitis capitata]	O88796|RPP30_MOUSE	Ribonuclease P protein subunit p30 Rnasep2 OS=Mus musculus (Mouse) GN=Rnasep2 PE=1 SV=1	--	--	--	--	--	--	KOG2363	Protein subunit of nuclear ribonuclease P (RNase P)	[J]	INFORMATION STORAGE AND PROCESSING	Translation, ribosomal structure and biogenesis	J	COG1603	Part of ribonuclease P, a protein complex that generates mature tRNA molecules by cleaving their 5'-ends (By similarity)	Cellular Component: ribonuclease MRP complex (GO:0000172);|Biological Process: tRNA 5'-leader removal (GO:0001682);|Molecular Function: RNA binding (GO:0003723);|Molecular Function: ribonuclease P activity (GO:0004526);|Cellular Component: nucleolar ribonuclease P complex (GO:0005655);|Biological Process: tRNA processing (GO:0008033);|Cellular Component: multimeric ribonuclease P complex (GO:0030…	PF01876.16	RNase P subunit p30
TRINITY_DN10325_c0_g1_i1_1	10.367738	2.939564	10.592933	8.335573	5.89843	6.523758	--	--	--	--	--	--	--	--	--	--	--	--	--	--	--	--	--	--	--	--	--
TRINITY_DN10325_c0_g1_i1_2	6.7511	4.074228	2.666233	1.347548	4.269952	2.685648	XP_010345492.1	PREDICTED: transforming protein RhoA [Saimiri boliviensis boliviensis]	Q5REY6|RHOA_PONAB	Transforming protein RhoA RHOA OS=Pongo abelii (Sumatran orangutan) (Pongo pygmaeus abelii) GN=RHOA PE=2 SV=2	104/104(100.00)	K04513	RHOA	Ras homolog gene family, member A	ko04014|ko04015|ko04022|ko04024|ko04062|ko04071|ko04072|ko04144|ko04150|ko04270|ko04310|ko04350|ko04360|ko04361|ko04510|ko04520|ko04530|ko04611|ko04621|ko04625|ko04660|ko04670|ko04722|ko04810|ko04921|ko04928|ko04972|ko05100|ko05130|ko05131|ko05132|ko05133|ko05135|ko05152|ko05163|ko05200|ko05203|ko05205|ko05206|ko05210|ko05418	Ras signaling pathway|Rap1 signaling pathway|cGMP-PKG signaling pathway|cAMP signaling pathway|Chemokine signaling pathway|Sphingolipid signaling pathway|Phospholipase D signaling pathway|Endocytosis|mTOR signaling pathway|Vascular smooth muscle contraction|Wnt signaling pathway|TGF-beta signaling pathway|Axon guidance|Axon regeneration|Focal adhesion|Adherens junction|Tight junction|Platelet act…	KOG0393	Ras-related small GTPase, Rho type	[R]	POORLY CHARACTERIZED	General function prediction only	S	COG1100	GTP-binding Protein	Molecular Function: GTPase activity (GO:0003924);|Molecular Function: GTP binding (GO:0005525);|Cellular Component: cytosol (GO:0005829);|Cellular Component: cytoskeleton (GO:0005856);|Cellular Component: cell cortex (GO:0005938);|Biological Process: Rho protein signal transduction (GO:0007266);|Biological Process: cell migration (GO:0016477);|Cellular Component: lamellipodium (GO:0030027);|Biolo…	PF00071.22	Ras family
TRINITY_DN10328_c0_g1_i1_1	0	13.226108	0	23.900973	2.605272	13.149333	PSN50142.1	hypothetical protein C0J52_15100 [Blattella germanica]	--	--	--	--	--	--	--	--	--	--	--	--	--	S	ENOG410YWG5	NA	--	--	--
TRINITY_DN10329_c0_g1_i1_1	0	0	1.899942	6.872128	0	5.171144	XP_024893343.1	heterogeneous nuclear ribonucleoprotein R isoform X4 [Temnothorax curvispinosus]	--	--	--	--	--	--	--	--	--	--	--	--	--	S	ENOG410XTJ5	RNA binding motif protein	--	--	--
TRINITY_DN10333_c0_g1_i1_2	12.412716	1.273646	3.556448	3.846882	7.36067	0	XP_021046223.1	fructose-bisphosphate aldolase A [Mus pahari]	P05064|ALDOA_MOUSE	Fructose-bisphosphate aldolase A Aldo1 OS=Mus musculus (Mouse) GN=Aldo1 PE=1 SV=2	119/119(100.00)	K01623	ALDO	fructose-bisphosphate aldolase, class I [EC:4.1.2.13]	ko00010|ko00030|ko00051|ko04066	Glycolysis / Gluconeogenesis|Pentose phosphate pathway|Fructose and mannose metabolism|HIF-1 signaling pathway	KOG1557	Fructose-biphosphate aldolase	[G]	METABOLISM	Carbohydrate transport and metabolism	G	COG3588	fructose-bisphosphate aldolase	Molecular Function: protease binding (GO:0002020);|Molecular Function: fructose-bisphosphate aldolase activity (GO:0004332);|Cellular Component: extracellular space (GO:0005615);|Cellular Component: nuclear heterochromatin (GO:0005720);|Cellular Component: cytoplasm (GO:0005737);|Cellular Component: mitochondrion (GO:0005739);|Cellular Component: cytosol (GO:0005829);|Biological Process: fructose…	PF00274.19	Fructose-bisphosphate aldolase class-I
TRINITY_DN10336_c0_g1_i1_2	9.888692	18.233357	13.235704	15.239959	30.190412	11.181757	--	--	--	--	--	--	--	--	--	--	--	--	--	--	--	--	--	--	--	--	--
TRINITY_DN10337_c0_g1_i1_2	29.238437	4.577618	30.058383	7.358926	10.558458	11.925903	--	--	--	--	--	--	--	--	--	--	--	--	--	--	--	--	--	--	--	--	--
TRINITY_DN10338_c0_g1_i1_2	0	2.698537	10.736234	27.658359	44.033215	12.923781	GBL74091.1	putative RNA-directed DNA polymerase from transposon BS [Araneus ventricosus]	Q95SX7|RTBS_DROME	Probable RNA-directed DNA polymerase from transposon BS RTase OS=Drosophila melanogaster (Fruit fly) GN=RTase PE=2 SV=1	56/101(55.45)	K06258	SV2	MFS transporter, VNT family, synaptic vesicle glycoprotein 2	ko04512	ECM-receptor interaction	KOG1075	FOG: Reverse transcriptase	[R]	POORLY CHARACTERIZED	General function prediction only	S	ENOG4111DZN	NA	Molecular Function: RNA-directed DNA polymerase activity (GO:0003964);|Biological Process: transposition, DNA-mediated (GO:0006313);	--	--
TRINITY_DN10339_c0_g1_i1_1	4.839653	14.861843	16.562929	22.024222	18.883604	34.112969	TMW47618.1	hypothetical protein DOY81_007296 [Sarcophaga bullata]	Q6P4K8|PIN4_XENTR	Peptidyl-prolyl cis-trans isomerase NIMA-interacting 4 pin4 OS=Xenopus tropicalis (Western clawed frog) (Silurana tropicalis) GN=pin4 PE=2 SV=1	--	--	--	--	--	--	KOG3258	Parvulin-like peptidyl-prolyl cis-trans isomerase	[O]	CELLULAR PROCESSES AND SIGNALING	Posttranslational modification, protein turnover, chaperones	O	COG0760	peptidyl-prolyl cis-trans isomerase	Molecular Function: DNA binding (GO:0003677);|Molecular Function: peptidyl-prolyl cis-trans isomerase activity (GO:0003755);|Cellular Component: nucleolus (GO:0005730);|Cellular Component: cytoplasm (GO:0005737);|Cellular Component: spindle (GO:0005819);	PF13616.6,PF00639.21	PPIC-type PPIASE domain|PPIC-type PPIASE domain
TRINITY_DN10342_c0_g1_i1_1	3.472316	7.073152	9.193586	21.956016	14.472581	38.426763	XP_026473184.1	FACT complex subunit spt16 [Ctenocephalides felis]	Q8IRG6|SPT16_DROME	FACT complex subunit spt16 CG1828 OS=Drosophila melanogaster (Fruit fly) GN=CG1828 PE=1 SV=2	--	--	--	--	--	--	KOG1189	Global transcriptional regulator, cell division control protein	[E]	METABOLISM	Amino acid transport and metabolism	K	COG5406	Component of the FACT complex, a general chromatin factor that acts to reorganize nucleosomes. The FACT complex is involved in multiple processes that require DNA as a template such as mRNA elongation, DNA replication and DNA repair. During transcription elongation the FACT complex acts as a histone chaperone that both destabilizes and restores nucleosomal structure. It facilitates the passage of…	Biological Process: regulation of chromatin assembly or disassembly (GO:0001672);|Molecular Function: chromatin binding (GO:0003682);|Cellular Component: nucleus (GO:0005634);|Cellular Component: polytene chromosome puff (GO:0005703);|Cellular Component: nucleolus (GO:0005730);|Cellular Component: cytosol (GO:0005829);|Biological Process: DNA replication (GO:0006260);|Biological Process: DNA repa…	PF08512.12	Histone chaperone Rttp106-like
TRINITY_DN10342_c0_g2_i1_1	6.194531	15.811342	7.726591	23.145033	10.647557	33.685791	XP_018794955.1	PREDICTED: FACT complex subunit spt16 isoform X2 [Bactrocera latifrons]	Q8IRG6|SPT16_DROME	FACT complex subunit spt16 CG1828 OS=Drosophila melanogaster (Fruit fly) GN=CG1828 PE=1 SV=2	--	--	--	--	--	--	KOG1189	Global transcriptional regulator, cell division control protein	[E]	METABOLISM	Amino acid transport and metabolism	K	COG5406	Component of the FACT complex, a general chromatin factor that acts to reorganize nucleosomes. The FACT complex is involved in multiple processes that require DNA as a template such as mRNA elongation, DNA replication and DNA repair. During transcription elongation the FACT complex acts as a histone chaperone that both destabilizes and restores nucleosomal structure. It facilitates the passage of…	Biological Process: regulation of chromatin assembly or disassembly (GO:0001672);|Molecular Function: chromatin binding (GO:0003682);|Cellular Component: nucleus (GO:0005634);|Cellular Component: polytene chromosome puff (GO:0005703);|Cellular Component: nucleolus (GO:0005730);|Cellular Component: cytosol (GO:0005829);|Biological Process: DNA replication (GO:0006260);|Biological Process: DNA repa…	PF08644.11	FACT complex subunit (SPT16/CDC68)
TRINITY_DN10344_c0_g1_i1_1	9.960728	24.064115	15.416327	7.859569	15.279668	29.591497	--	--	--	--	--	--	--	--	--	--	--	--	--	--	--	--	--	--	--	--	--
TRINITY_DN10345_c0_g1_i1_1	0	0	47.370059	273.191089	0	27.511835	XP_001121282.3	60S ribosomal protein L37a [Apis mellifera]	Q9VMU4|RL37A_DROME	60S ribosomal protein L37a CG5827 OS=Drosophila melanogaster (Fruit fly) GN=CG5827 PE=1 SV=3	92/92(100.00)	K02921	RP-L37Ae, RPL37A	large subunit ribosomal protein L37Ae	ko03010	Ribosome	KOG0402	60S ribosomal protein L37	[J]	INFORMATION STORAGE AND PROCESSING	Translation, ribosomal structure and biogenesis	J	COG1997	Ribosomal protein	Biological Process: cytoplasmic translation (GO:0002181);|Molecular Function: structural constituent of ribosome (GO:0003735);|Cellular Component: cytosolic large ribosomal subunit (GO:0022625);|Molecular Function: metal ion binding (GO:0046872);	--	--
TRINITY_DN10345_c0_g1_i1_2	1.784161	5.375433	10.89716	14.987262	5.744985	14.275259	--	--	--	--	--	--	--	--	--	--	--	--	--	--	--	--	--	--	--	--	--
TRINITY_DN10347_c0_g1_i1_1	0	0	0	50.817651	0	0	CAB0030891.1	unnamed protein product [Trichogramma brassicae]	P35502|ESTF_MYZPE	Esterase FE4 . OS=Myzus persicae (Green peach aphid) (Aphis persicae) GN=. PE=1 SV=1	--	--	--	--	--	--	KOG1516	Carboxylesterase and related proteins	[R]	POORLY CHARACTERIZED	General function prediction only	I	COG2272	Carboxylesterase	Molecular Function: carboxylic ester hydrolase activity (GO:0052689);	PF00135.28,PF07859.13	Carboxylesterase family|alpha/beta hydrolase fold
TRINITY_DN10347_c0_g2_i1_1	0	0	0	25.801759	0	0	XP_001602331.2	esterase FE4 [Nasonia vitripennis]	P35501|ESTE_MYZPE	Esterase E4 . OS=Myzus persicae (Green peach aphid) (Aphis persicae) GN=. PE=1 SV=1	--	--	--	--	--	--	--	--	--	--	--	I	COG2272	Carboxylesterase	Molecular Function: carboxylic ester hydrolase activity (GO:0052689);	PF00135.28	Carboxylesterase family
TRINITY_DN10347_c1_g1_i1_1	0	0	0	27.799313	0	0	XP_011870549.1	PREDICTED: uncharacterized protein LOC105563523 [Vollenhovia emeryi]	P81429|EST1_SCHGA	Esterase SG1 SG1 OS=Schizaphis graminum (Green bug aphid) GN=SG1 PE=1 SV=1	56/91(61.54)	K03927	CES2	carboxylesterase 2 [EC:3.1.1.1 3.1.1.84 3.1.1.56]	ko00983	Drug metabolism - other enzymes	KOG1516	Carboxylesterase and related proteins	[R]	POORLY CHARACTERIZED	General function prediction only	I	COG2272	Carboxylesterase	Molecular Function: carboxylic ester hydrolase activity (GO:0052689);	PF00135.28	Carboxylesterase family
TRINITY_DN10348_c0_g1_i1_1	41.146138	46.249095	68.520484	69.425186	50.864701	15.683646	--	--	--	--	--	--	--	--	--	--	--	--	--	--	--	--	--	--	--	--	--
TRINITY_DN1034_c0_g1_i1_1	5.434726	5.58681	1.888626	21.236465	9.093721	16.624217	KMQ82098.1	integrase core domain protein, partial [Lasius niger]	P04146|COPIA_DROME	Copia protease COPIA OS=Drosophila melanogaster (Fruit fly) GN=COPIA PE=1 SV=3	--	--	--	--	--	--	KOG0017	FOG: Transposon-encoded proteins with TYA, reverse transcriptase, integrase domains in various combinations	[R]	POORLY CHARACTERIZED	General function prediction only	S	ENOG410XS4D	Retrotransposon protein	Cellular Component: retrotransposon nucleocapsid (GO:0000943);|Molecular Function: nucleic acid binding (GO:0003676);|Molecular Function: aspartic-type endopeptidase activity (GO:0004190);|Molecular Function: ATP binding (GO:0005524);|Molecular Function: zinc ion binding (GO:0008270);|Biological Process: DNA integration (GO:0015074);	PF07727.14	Reverse transcriptase (RNA-dependent DNA polymerase)
TRINITY_DN1034_c0_g1_i1_2	9.786425	4.910006	11.767282	2.626965	11.843405	12.088806	RZF33000.1	hypothetical protein LSTR_LSTR006254 [Laodelphax striatellus]	--	--	--	--	--	--	--	--	--	--	--	--	--	--	--	--	--	--	--
TRINITY_DN10351_c0_g1_i1_1	15.587164	5.770363	19.680179	4.483087	7.063533	12.741756	--	--	--	--	--	--	--	--	--	--	--	--	--	--	--	--	--	--	--	--	--
TRINITY_DN10352_c0_g1_i1_2	19.848211	12.623203	5.424782	15.185344	13.471487	8.894079	--	--	--	--	--	--	--	--	--	--	--	--	--	--	--	--	--	--	--	--	--
TRINITY_DN10353_c0_g1_i1_2	20.793225	9.089925	19.636654	6.614823	30.499141	20.464599	--	--	--	--	--	--	--	--	--	--	--	--	--	--	--	--	--	--	--	--	--
TRINITY_DN10354_c0_g1_i1_1	6.578932	10.738671	12.850575	14.491699	6.265114	14.361391	KDR24477.1	Neuropeptide FF receptor 2 [Zootermopsis nevadensis]	Q8IN35|SIFAR_DROME	Neuropeptide SIFamide receptor CG10823 OS=Drosophila melanogaster (Fruit fly) GN=CG10823 PE=2 SV=2	126/146(86.30)	K08375	NPFFR2	neuropeptide FF receptor 2	ko04080	Neuroactive ligand-receptor interaction	KOG3656	FOG: 7 transmembrane receptor	[R]	POORLY CHARACTERIZED	General function prediction only	U	ENOG410XRW9	Receptor	Molecular Function: G protein-coupled receptor activity (GO:0004930);|Molecular Function: neuropeptide Y receptor activity (GO:0004983);|Cellular Component: integral component of plasma membrane (GO:0005887);|Biological Process: G protein-coupled receptor signaling pathway (GO:0007186);|Biological Process: neuropeptide signaling pathway (GO:0007218);|Molecular Function: neuropeptide receptor acti…	PF00001.21	7 transmembrane receptor (rhodopsin family)
TRINITY_DN10356_c0_g1_i1_1	0	6.806593	3.535842	112.70253	1.739716	0	XP_005176308.1	PREDICTED: cytochrome b5-related protein [Musca domestica]	P19967|CYB5R_DROME	Cytochrome b5-related protein CG13279 OS=Drosophila melanogaster (Fruit fly) GN=CG13279 PE=2 SV=2	--	--	--	--	--	--	KOG4232	Delta 6-fatty acid desaturase/delta-8 sphingolipid desaturase	[I]	METABOLISM	Lipid transport and metabolism	I	ENOG410XVSZ	Fatty acid desaturase	Cellular Component: mitochondrion (GO:0005739);|Biological Process: lipid metabolic process (GO:0006629);|Cellular Component: integral component of membrane (GO:0016021);|Molecular Function: oxidoreductase activity (GO:0016491);|Molecular Function: heme binding (GO:0020037);|Molecular Function: metal ion binding (GO:0046872);	PF00173.28	Cytochrome b5-like Heme/Steroid binding domain
TRINITY_DN10357_c0_g1_i2_2	35.268855	0	0	0	0	0	XP_020803581.1	electron transfer flavoprotein subunit alpha, mitochondrial [Drosophila serrata]	Q99LC5|ETFA_MOUSE	Electron transfer flavoprotein subunit alpha, mitochondrial Etfa OS=Mus musculus (Mouse) GN=Etfa PE=1 SV=2	--	--	--	--	--	--	KOG3954	Electron transfer flavoprotein, alpha subunit	[C]	METABOLISM	Energy production and conversion	C	COG2025	Electron transfer flavoprotein	Cellular Component: mitochondrion (GO:0005739);|Molecular Function: electron transfer activity (GO:0009055);|Molecular Function: oxidoreductase activity (GO:0016491);|Cellular Component: mitochondrial electron transfer flavoprotein complex (GO:0017133);|Biological Process: fatty acid beta-oxidation using acyl-CoA dehydrogenase (GO:0033539);|Molecular Function: flavin adenine dinucleotide binding …	PF00766.19	Electron transfer flavoprotein FAD-binding domain
TRINITY_DN10358_c0_g1_i1_1	1.586386	1.553145	3.26997	13.081007	3.399989	36.564544	XP_030369875.1	uncharacterized protein LOC115620662 [Scaptodrosophila lebanonensis]	--	--	--	--	--	--	--	--	--	--	--	--	--	S	ENOG4111C3G	NA	--	--	--
TRINITY_DN10358_c0_g1_i1_2	20.613882	18.036839	28.648887	9.250103	7.953781	25.937859	--	--	--	--	--	--	--	--	--	--	--	--	--	--	--	--	--	--	--	--	--
TRINITY_DN10360_c0_g1_i1_2	57.895479	218.610426	216.973659	361.341745	481.974935	555.406416	XP_022222928.1	12 kDa FK506-binding protein [Drosophila obscura]	P48375|FKB12_DROME	Peptidyl-prolyl cis-trans isomerase Fkbp12 CG11001 OS=Drosophila melanogaster (Fruit fly) GN=CG11001 PE=3 SV=2	--	--	--	--	--	--	KOG0544	FKBP-type peptidyl-prolyl cis-trans isomerase	[O]	CELLULAR PROCESSES AND SIGNALING	Posttranslational modification, protein turnover, chaperones	O	COG0545	Peptidyl-prolyl cis-trans isomerase	Biological Process: protein peptidyl-prolyl isomerization (GO:0000413);|Molecular Function: peptidyl-prolyl cis-trans isomerase activity (GO:0003755);|Molecular Function: FK506 binding (GO:0005528);|Cellular Component: cytoplasm (GO:0005737);|Cellular Component: plasma membrane (GO:0005886);|Biological Process: chaperone-mediated protein folding (GO:0061077);	PF00254.28	FKBP-type peptidyl-prolyl cis-trans isomerase
TRINITY_DN10361_c0_g1_i1_2	18.193535	4.444489	22.417733	11.457322	12.98677	7.02557	--	--	--	--	--	--	--	--	--	--	--	--	--	--	--	--	--	--	--	--	--
TRINITY_DN10362_c0_g1_i1_2	3.036936	15.403924	9.694481	3.319411	4.279383	4.23312	XP_029679529.1	PI-PLC X domain-containing protein 1-like, partial [Formica exsecta]	--	--	--	--	--	--	--	--	KOG4306	Glycosylphosphatidylinositol-specific phospholipase C	[T]	CELLULAR PROCESSES AND SIGNALING	Signal transduction mechanisms	O	ENOG410Z30Q	Phosphatidylinositol-specific phospholipase C X domain containing	--	--	--
TRINITY_DN10363_c0_g1_i1_1	0	0	0	36.273802	0	0	XP_003708296.1	PREDICTED: probable trans-2-enoyl-CoA reductase, mitochondrial [Megachile rotundata]	Q9V6U9|MECR_DROME	Enoyl-[acyl-carrier-protein] reductase, mitochondrial CG16935 OS=Drosophila melanogaster (Fruit fly) GN=CG16935 PE=3 SV=2	86/132(65.15)	K07512	MECR, NRBF1	mitochondrial enoyl-[acyl-carrier protein] reductase / trans-2-enoyl-CoA reductase [EC:1.3.1.- 1.3.1.38]	ko00061|ko00062	Fatty acid biosynthesis|Fatty acid elongation	KOG0025	Zn2+-binding dehydrogenase (nuclear receptor binding factor-1)	[KC]	INFORMATION STORAGE AND PROCESSING|METABOLISM	Transcription |Energy production and conversion	C	COG0604	alcohol dehydrogenase	Cellular Component: mitochondrion (GO:0005739);|Biological Process: fatty acid metabolic process (GO:0006631);|Biological Process: fatty acid biosynthetic process (GO:0006633);|Molecular Function: trans-2-enoyl-CoA reductase (NADPH) activity (GO:0019166);	PF00107.26	Zinc-binding dehydrogenase
TRINITY_DN10368_c0_g1_i1_1	16.606038	19.551002	23.831183	58.722343	10.615333	19.251325	--	--	--	--	--	--	--	--	--	--	--	--	--	--	--	--	--	--	--	--	--
TRINITY_DN1036_c0_g1_i1_1	1.415463	17.798592	39.059295	48.250777	51.918215	56.882595	RZF41042.1	hypothetical protein LSTR_LSTR002674 [Laodelphax striatellus]	Q9QZ88|VPS29_MOUSE	Vacuolar protein sorting-associated protein 29 Vps29 OS=Mus musculus (Mouse) GN=Vps29 PE=1 SV=1	170/181(93.92)	K18467	VPS29	vacuolar protein sorting-associated protein 29	ko04144	Endocytosis	KOG3325	Membrane coat complex Retromer, subunit VPS29/PEP11	[U]	CELLULAR PROCESSES AND SIGNALING	Intracellular trafficking, secretion, and vesicular transport	S	COG0622	Phosphodiesterase, mj0936 family	Cellular Component: endosome (GO:0005768);|Cellular Component: cytosol (GO:0005829);|Biological Process: intracellular protein transport (GO:0006886);|Biological Process: Golgi to vacuole transport (GO:0006896);|Cellular Component: endosome membrane (GO:0010008);|Cellular Component: retromer complex (GO:0030904);|Cellular Component: retromer, cargo-selective complex (GO:0030906);|Biological Proce…	PF12850.7	Calcineurin-like phosphoesterase superfamily domain
TRINITY_DN1036_c0_g1_i1_2	14.877629	13.379749	18.121208	1.478395	9.129435	4.454911	KAF0743648.1	Uncharacterized protein FWK35_00035329 [Aphis craccivora]	P20825|POL2_DROME	Endonuclease pol OS=Drosophila melanogaster (Fruit fly) GN=pol PE=4 SV=1	--	--	--	--	--	--	KOG0017	FOG: Transposon-encoded proteins with TYA, reverse transcriptase, integrase domains in various combinations	[R]	POORLY CHARACTERIZED	General function prediction only	L	COG2801	Retrotransposon protein	Molecular Function: nucleic acid binding (GO:0003676);|Molecular Function: RNA-directed DNA polymerase activity (GO:0003964);|Molecular Function: aspartic-type endopeptidase activity (GO:0004190);|Molecular Function: endonuclease activity (GO:0004519);|Biological Process: DNA integration (GO:0015074);	PF00078.27	Reverse transcriptase (RNA-dependent DNA polymerase)
TRINITY_DN1036_c0_g2_i1_2	7.307949	2.921971	14.261242	1.407199	1.478721	1.408235	XP_018907109.1	PREDICTED: uncharacterized protein LOC109037070, partial [Bemisia tabaci]	--	--	--	--	--	--	--	--	KOG0017	FOG: Transposon-encoded proteins with TYA, reverse transcriptase, integrase domains in various combinations	[R]	POORLY CHARACTERIZED	General function prediction only	--	--	--	--	--	--
TRINITY_DN10370_c0_g1_i1_2	1.563858	1.614132	4.682114	1.650647	6.648221	28.213306	XP_012153583.1	PREDICTED: uncharacterized protein LOC105664297 [Megachile rotundata]	--	--	--	--	--	--	--	--	KOG0017	FOG: Transposon-encoded proteins with TYA, reverse transcriptase, integrase domains in various combinations	[R]	POORLY CHARACTERIZED	General function prediction only	S	ENOG410YP2D	Integrase core domain protein	--	--	--
TRINITY_DN10371_c0_g1_i1_1	27.715257	16.042048	21.091604	41.379547	12.327239	8.080355	--	--	--	--	--	--	--	--	--	--	--	--	--	--	--	--	--	--	--	--	--
TRINITY_DN10372_c0_g1_i1_1	19.159282	31.687449	12.607109	19.858461	40.148249	27.118244	XP_023014333.1	cilia- and flagella-associated protein 58-like [Leptinotarsa decemlineata]	--	--	--	--	--	--	--	--	--	--	--	--	--	S	ENOG4110QSD	NA	--	--	--
TRINITY_DN10372_c0_g1_i1_2	1.169591	3.481243	10.878085	4.844029	15.547161	7.732549	XP_023719107.1	Down syndrome cell adhesion molecule-like protein Dscam2 [Cryptotermes secundus]	Q9VS29|DSCL_DROME	Down syndrome cell adhesion molecule-like protein Dscam2 CG42256 OS=Drosophila melanogaster (Fruit fly) GN=CG42256 PE=2 SV=3	--	--	--	--	--	--	KOG3510	FOG: Immunoglobulin C-2 Type/fibronectin type III domains	[T]	CELLULAR PROCESSES AND SIGNALING	Signal transduction mechanisms	S	ENOG410XPX0	Kin of IRRE like	Cellular Component: plasma membrane (GO:0005886);|Cellular Component: integral component of plasma membrane (GO:0005887);|Biological Process: homophilic cell adhesion via plasma membrane adhesion molecules (GO:0007156);|Biological Process: axon guidance (GO:0007411);|Cellular Component: axon (GO:0030424);|Molecular Function: identical protein binding (GO:0042802);|Biological Process: neuron proje…	PF13927.6,PF07679.16,PF00047.25,PF13895.6	Immunoglobulin domain|Immunoglobulin I-set domain|Immunoglobulin domain|Immunoglobulin domain
TRINITY_DN10372_c0_g2_i1_1	8.761378	11.801383	4.655779	9.661605	9.404031	7.502697	--	--	--	--	--	--	--	--	--	--	--	--	--	--	--	--	--	--	--	--	--
TRINITY_DN10373_c0_g1_i1_2	18.574994	4.394677	11.576744	2.964577	4.434564	2.936708	RZF44152.1	hypothetical protein LSTR_LSTR003792 [Laodelphax striatellus]	Q9NRJ4|TULP4_HUMAN	Tubby-related protein 4 KIAA1397 OS=Homo sapiens (Human) GN=KIAA1397 PE=1 SV=2	--	--	--	--	--	--	KOG2503	Tubby superfamily protein TULP4	[R]	POORLY CHARACTERIZED	General function prediction only	S	ENOG410YEKG	tubby like protein 4	Cellular Component: cytoplasm (GO:0005737);|Cellular Component: cytosol (GO:0005829);|Cellular Component: cilium (GO:0005929);|Biological Process: protein ubiquitination (GO:0016567);|Molecular Function: phosphatidylinositol binding (GO:0035091);|Biological Process: post-translational protein modification (GO:0043687);|Biological Process: protein localization to cilium (GO:0061512);	--	--	FBpp0291746	Tub
TRINITY_DN10375_c0_g1_i1_1	103.140424	25.103802	42.624206	62.355696	60.541802	107.167175	--	--	--	--	--	--	--	--	--	--	--	--	--	--	--	--	--	--	--	--	--
TRINITY_DN10376_c0_g1_i1_1	7.652338	12.611327	7.940002	9.386832	10.647852	22.657774	KNC25038.1	hypothetical protein FF38_11851, partial [Lucilia cuprina]	Q9UN86|G3BP2_HUMAN	Ras GTPase-activating protein-binding protein 2 KIAA0660 OS=Homo sapiens (Human) GN=KIAA0660 PE=1 SV=2	--	--	--	--	--	--	KOG0116	RasGAP SH3 binding protein rasputin, contains NTF2 and RRM domains	[T]	CELLULAR PROCESSES AND SIGNALING	Signal transduction mechanisms	S	ENOG410YV57	GTPase activating protein (SH3 domain) binding protein	Molecular Function: RNA binding (GO:0003723);|Molecular Function: mRNA binding (GO:0003729);|Cellular Component: cytoplasm (GO:0005737);|Cellular Component: cytosol (GO:0005829);|Biological Process: cytoplasmic sequestering of NF-kappaB (GO:0007253);|Biological Process: Ras protein signal transduction (GO:0007265);|Molecular Function: receptor signaling complex scaffold activity (GO:0030159);|Bio…	--	--
TRINITY_DN10376_c0_g2_i1_1	0	13.828995	11.58885	13.765049	13.997629	43.373111	TMW52583.1	hypothetical protein DOY81_002329 [Sarcophaga bullata]	Q9UN86|G3BP2_HUMAN	Ras GTPase-activating protein-binding protein 2 KIAA0660 OS=Homo sapiens (Human) GN=KIAA0660 PE=1 SV=2	--	--	--	--	--	--	KOG0116	RasGAP SH3 binding protein rasputin, contains NTF2 and RRM domains	[T]	CELLULAR PROCESSES AND SIGNALING	Signal transduction mechanisms	S	ENOG410YV57	GTPase activating protein (SH3 domain) binding protein	Molecular Function: RNA binding (GO:0003723);|Molecular Function: mRNA binding (GO:0003729);|Cellular Component: cytoplasm (GO:0005737);|Cellular Component: cytosol (GO:0005829);|Biological Process: cytoplasmic sequestering of NF-kappaB (GO:0007253);|Biological Process: Ras protein signal transduction (GO:0007265);|Molecular Function: receptor signaling complex scaffold activity (GO:0030159);|Bio…	PF02136.20	Nuclear transport factor 2 (NTF2) domain
TRINITY_DN10377_c0_g1_i1_2	21.901659	11.026851	14.378003	7.155774	20.486753	7.035633	XP_014261398.1	uncharacterized protein K02A2.6-like [Cimex lectularius]	Q8I7P9|POL5_DROME	Endonuclease pol OS=Drosophila melanogaster (Fruit fly) GN=pol PE=4 SV=1	--	--	--	--	--	--	--	--	--	--	--	L	COG2801	Retrotransposon protein	Molecular Function: nucleic acid binding (GO:0003676);|Molecular Function: RNA-directed DNA polymerase activity (GO:0003964);|Molecular Function: endonuclease activity (GO:0004519);|Cellular Component: nucleus (GO:0005634);|Biological Process: transposition, DNA-mediated (GO:0006313);|Molecular Function: peptidase activity (GO:0008233);|Biological Process: DNA integration (GO:0015074);	PF00078.27	Reverse transcriptase (RNA-dependent DNA polymerase)
TRINITY_DN10378_c0_g1_i1_1	1.996879	3.974933	0	18.17309	1.980711	9.830135	SPP74987.1	blast:Dwarfin sma-2 [Drosophila guanche]	--	--	--	--	--	--	--	--	--	--	--	--	--	S	ENOG410XRSR	MH2 domain	--	--	--
TRINITY_DN10378_c0_g1_i1_2	3.547518	17.077225	29.146119	0	11.052488	10.634731	--	--	--	--	--	--	--	--	--	--	--	--	--	--	--	--	--	--	--	--	--
TRINITY_DN10380_c0_g1_i1_1	5.940864	7.990957	8.139985	7.764698	6.371421	6.071871	XP_024218563.1	oxysterol-binding protein 1 [Halyomorpha halys]	Q5QNQ6|OSBP2_MOUSE	Oxysterol-binding protein 2 Osbp2 OS=Mus musculus (Mouse) GN=Osbp2 PE=1 SV=1	--	--	--	--	--	--	KOG1737	Oxysterol-binding protein	[I]	METABOLISM	Lipid transport and metabolism	S	ENOG410XP9E	Oxysterol-binding protein	Cellular Component: cytosol (GO:0005829);|Cellular Component: plasma membrane (GO:0005886);|Biological Process: spermatid development (GO:0007286);|Molecular Function: lipid binding (GO:0008289);|Molecular Function: sterol transporter activity (GO:0015248);|Molecular Function: cholesterol binding (GO:0015485);|Cellular Component: membrane (GO:0016020);|Molecular Function: sterol binding (GO:00329…	PF01237.18	Oxysterol-binding protein
TRINITY_DN10382_c0_g1_i1_1	0	1.383203	0	0	0	47.889686	XP_011182092.1	negative elongation factor A [Zeugodacus cucurbitae]	--	--	--	--	--	--	--	--	KOG1437	Fasciclin and related adhesion glycoproteins	[MW]	CELLULAR PROCESSES AND SIGNALING|CELLULAR PROCESSES AND SIGNALING	Cell wall/membrane/envelope biogenesis |Extracellular structures	M	COG2335	Beta-Ig-H3 fasciclin	--	--	--
TRINITY_DN10383_c0_g1_i1_1	2.850116	5.7428	11.049756	23.642131	8.557755	0	--	--	--	--	--	--	--	--	--	--	--	--	--	--	--	--	--	--	--	--	--
TRINITY_DN10384_c0_g1_i1_2	43.855926	2.205388	40.784589	0	0	0	XP_022177781.1	elongation of very long chain fatty acids protein 4-like [Myzus persicae]	Q1HRV8|ELVL1_AEDAE	Elongation of very long chain fatty acids protein AAEL008004 AAEL008004 OS=Aedes aegypti (Yellowfever mosquito) (Culex aegypti) GN=AAEL008004 PE=2 SV=2	73/163(44.79)	K10249	ELOVL4	elongation of very long chain fatty acids protein 4 [EC:2.3.1.199]	ko00062|ko01040	Fatty acid elongation|Biosynthesis of unsaturated fatty acids	KOG3071	Fatty acyl-CoA elongase/Polyunsaturated fatty acid specific elongation enzyme	[I]	METABOLISM	Lipid transport and metabolism	I	ENOG410XRWT	elongation of very long chain fatty acids protein	Biological Process: fatty acid biosynthetic process (GO:0006633);|Cellular Component: integral component of endoplasmic reticulum membrane (GO:0030176);|Molecular Function: 3-oxo-arachidoyl-CoA synthase activity (GO:0102336);|Molecular Function: 3-oxo-cerotoyl-CoA synthase activity (GO:0102337);|Molecular Function: 3-oxo-lignoceronyl-CoA synthase activity (GO:0102338);|Molecular Function: very-lo…	PF01151.18	GNS1/SUR4 family
TRINITY_DN10388_c0_g1_i1_1	10.618772	9.42178	5.232732	2.158062	16.738034	9.518189	--	--	--	--	--	--	--	--	--	--	--	--	--	--	--	--	--	--	--	--	--
TRINITY_DN10389_c0_g1_i1_2	35.053596	25.529822	32.519796	32.001143	23.048452	73.904288	--	--	--	--	--	--	--	--	--	--	--	--	--	--	--	--	--	--	--	--	--
TRINITY_DN1038_c0_g1_i1_2	70.799057	74.400742	57.109557	67.360643	64.1101	46.134337	XP_032761004.1	40S ribosomal protein S2 isoform X1 [Rattus rattus]	P25444|RS2_MOUSE	40S ribosomal protein S2 Llrep3 OS=Mus musculus (Mouse) GN=Llrep3 PE=1 SV=3	241/241(100.00)	K02981	RP-S2e, RPS2	small subunit ribosomal protein S2e	ko03010	Ribosome	KOG0877	40S ribosomal protein S2/30S ribosomal protein S5	[J]	INFORMATION STORAGE AND PROCESSING	Translation, ribosomal structure and biogenesis	J	COG0098	Located at the back of the 30S subunit body where it stabilizes the conformation of the head with respect to the body (By similarity)	Biological Process: ribosomal small subunit assembly (GO:0000028);|Biological Process: formation of translation preinitiation complex (GO:0001731);|Molecular Function: mRNA binding (GO:0003729);|Molecular Function: structural constituent of ribosome (GO:0003735);|Cellular Component: nucleoplasm (GO:0005654);|Molecular Function: fibroblast growth factor binding (GO:0017134);|Molecular Function: en…	PF00333.20,PF03719.15	Ribosomal protein S5, N-terminal domain|Ribosomal protein S5, C-terminal domain
TRINITY_DN10393_c0_g1_i1_2	35.499627	20.923328	28.548	30.744846	20.988863	18.543054	--	--	--	--	--	--	--	--	--	--	--	--	--	--	--	--	--	--	--	--	--
TRINITY_DN10395_c0_g1_i1_1	3.585761	5.560319	1.701112	7.653898	1.797015	5.315771	--	--	--	--	--	--	--	--	--	--	--	--	--	--	--	--	--	--	--	--	--
TRINITY_DN10397_c0_g1_i1_2	35.889857	21.330224	38.314719	22.170119	27.007651	53.814386	--	--	--	--	--	--	--	--	--	--	--	--	--	--	--	--	--	--	--	--	--
TRINITY_DN10399_c0_g1_i1_1	0	3.68184	0	4.769131	0	24.396741	XP_011290809.1	PREDICTED: metal transporter CNNM4 [Musca domestica]	Q9H8M5|CNNM2_HUMAN	Metal transporter CNNM2 ACDP2 OS=Homo sapiens (Human) GN=ACDP2 PE=1 SV=2	--	--	--	--	--	--	KOG2118	Predicted membrane protein, contains two CBS domains	[S]	POORLY CHARACTERIZED	Function unknown	P	COG1253	CBS Domain protein	Molecular Function: ATP binding (GO:0005524);|Biological Process: magnesium ion homeostasis (GO:0010960);|Molecular Function: magnesium ion transmembrane transporter activity (GO:0015095);|Cellular Component: integral component of membrane (GO:0016021);|Cellular Component: basolateral plasma membrane (GO:0016323);|Cellular Component: intracellular membrane-bounded organelle (GO:0043231);	--	--
TRINITY_DN1039_c0_g1_i1_1	0	2.622483	0	18.15271	2.745309	22.753839	XP_011212309.1	zinc finger protein 420 [Bactrocera dorsalis]	--	--	--	--	--	--	--	--	KOG1721	FOG: Zn-finger	[R]	POORLY CHARACTERIZED	General function prediction only	S	COG5048	Zinc finger protein	--	--	--	FBpp0099821	zf-C2H2
TRINITY_DN103_c0_g1_i1_1	4.904627	8.586208	5.032614	11.05095	18.851675	51.278847	XP_018791072.1	PREDICTED: microtubule-actin cross-linking factor 1 isoform X2 [Bactrocera latifrons]	Q9UKP0|MACF1_HUMAN	Microtubule-actin cross-linking factor 1, isoforms 1/2/3/5 MACF1 OS=Homo sapiens (Human) GN=MACF1 PE=1 SV=4	--	--	--	--	--	--	KOG0516	Dystonin, GAS (Growth-arrest-specific protein), and related proteins	[Z]	CELLULAR PROCESSES AND SIGNALING	Cytoskeleton	Z	COG5069	Microtubule associated monoxygenase, calponin and LIM domain containing	Molecular Function: RNA binding (GO:0003723);|Molecular Function: actin binding (GO:0003779);|Molecular Function: structural molecule activity (GO:0005198);|Molecular Function: calcium ion binding (GO:0005509);|Cellular Component: cytoplasm (GO:0005737);|Cellular Component: Golgi apparatus (GO:0005794);|Cellular Component: cytoskeleton (GO:0005856);|Cellular Component: microtubule (GO:0005874);|C…	PF02187.17,PF13405.6,PF00036.32,PF13499.6,PF13833.6	Growth-Arrest-Specific Protein 2 Domain|EF-hand domain|EF hand|EF-hand domain pair|EF-hand domain pair
TRINITY_DN10402_c0_g1_i1_1	3.097023	6.313629	8.011397	4.726836	1.584072	11.687603	--	--	--	--	--	--	--	--	--	--	--	--	--	--	--	--	--	--	--	--	--
TRINITY_DN10404_c0_g1_i1_2	63.810681	0	0	0	0	0	--	--	--	--	--	--	--	--	--	--	--	--	--	--	--	--	--	--	--	--	--
TRINITY_DN10405_c0_g1_i1_1	0	24.326008	0	8.841713	10.514466	27.422912	--	--	--	--	--	--	--	--	--	--	--	--	--	--	--	--	--	--	--	--	--
TRINITY_DN10408_c0_g1_i2_2	3.846859	1.288065	10.886836	0	18.438758	4.956849	--	--	--	--	--	--	--	--	--	--	--	--	--	--	--	--	--	--	--	--	--
TRINITY_DN10410_c0_g1_i1_1	4.895769	2.359479	2.536956	24.507187	2.685794	24.653705	XP_018799505.1	PREDICTED: uncharacterized protein LOC108975464 [Bactrocera latifrons]	--	--	--	--	--	--	--	--	KOG1721	FOG: Zn-finger	[R]	POORLY CHARACTERIZED	General function prediction only	S	COG5048	Zinc finger protein	--	--	--	FBpp0303261	zf-C2H2
TRINITY_DN10411_c0_g1_i1_2	132.269429	0	0	0	0	0	ABX44774.1	putative 40S ribosomal protein RPS3, partial [Flustra foliacea]	Q0Z8U2|RS3_PIG	40S ribosomal protein S3 RPS3 OS=Sus scrofa (Pig) GN=RPS3 PE=1 SV=1	170/241(70.54)	K02985	RP-S3e, RPS3	small subunit ribosomal protein S3e	ko03010|ko05130|ko05132	Ribosome|Pathogenic Escherichia coli infection|Salmonella infection	KOG3181	40S ribosomal protein S3	[J]	INFORMATION STORAGE AND PROCESSING	Translation, ribosomal structure and biogenesis	J	COG0092	Binds the lower part of the 30S subunit head. Binds mRNA in the 70S ribosome, positioning it for translation (By similarity)	Molecular Function: RNA polymerase II regulatory region sequence-specific DNA binding (GO:0000977);|Molecular Function: damaged DNA binding (GO:0003684);|Molecular Function: mRNA binding (GO:0003729);|Molecular Function: structural constituent of ribosome (GO:0003735);|Molecular Function: DNA-(apurinic or apyrimidinic site) endonuclease activity (GO:0003906);|Molecular Function: endodeoxyribonucl…	PF00189.20,PF07650.17	Ribosomal protein S3, C-terminal domain|KH domain
TRINITY_DN10415_c0_g1_i1_1	6.190728	0.039682	1.029335	0.534347	1.02425	4.130154	RZF37065.1	hypothetical protein LSTR_LSTR014003 [Laodelphax striatellus]	--	--	--	--	--	--	--	--	KOG1238	Glucose dehydrogenase/choline dehydrogenase/mandelonitrile lyase (GMC oxidoreductase family)	[R]	POORLY CHARACTERIZED	General function prediction only	E	COG2303	oxidoreductase	--	--	--
TRINITY_DN10416_c0_g1_i1_2	36.539893	39.538745	53.971186	19.22028	8.900733	11.547984	XP_015435171.1	PREDICTED: putative uncharacterized protein FLJ37770 [Dufourea novaeangliae]	--	--	--	--	--	--	--	--	--	--	--	--	--	--	--	--	--	--	--
TRINITY_DN10419_c0_g1_i1_2	14.24306	5.732166	8.903628	2.721327	9.006533	0	--	--	--	--	--	--	--	--	--	--	--	--	--	--	--	--	--	--	--	--	--
TRINITY_DN1041_c0_g1_i1_2	5.107859	5.160074	5.029831	4.607913	7.625414	8.754369	XP_017871770.1	PREDICTED: probable 39S ribosomal protein L49, mitochondrial [Drosophila arizonae]	Q9VYI3|RM49_DROME	Probable 39S ribosomal protein L49, mitochondrial CG4647 OS=Drosophila melanogaster (Fruit fly) GN=CG4647 PE=3 SV=1	--	--	--	--	--	--	KOG4034	Uncharacterized conserved protein NOF (Neighbor of FAU)	[S]	POORLY CHARACTERIZED	Function unknown	J	ENOG4111N34	mitochondrial ribosomal protein, L49	Molecular Function: structural constituent of ribosome (GO:0003735);|Molecular Function: translation initiation factor activity (GO:0003743);|Cellular Component: mitochondrial large ribosomal subunit (GO:0005762);|Biological Process: mitochondrial translation (GO:0032543);	PF05046.14	Mitochondrial large subunit ribosomal protein (Img2)
TRINITY_DN10422_c0_g1_i1_2	6.67373	7.816673	2.95	6.726276	4.713031	6.337199	KAE9444366.1	hypothetical protein GE061_04020 [Apolygus lucorum]	Q09103|DGK2_DROME	Eye-specific diacylglycerol kinase CG34344 OS=Drosophila melanogaster (Fruit fly) GN=CG34344 PE=2 SV=2	51/60(85.00)	K00901	dgkA, DGK	diacylglycerol kinase (ATP) [EC:2.7.1.107]	ko00561|ko00564|ko04070|ko04072|ko04361|ko05231	Glycerolipid metabolism|Glycerophospholipid metabolism|Phosphatidylinositol signaling system|Phospholipase D signaling pathway|Axon regeneration|Choline metabolism in cancer	KOG0782	Predicted diacylglycerol kinase	[T]	CELLULAR PROCESSES AND SIGNALING	Signal transduction mechanisms	I	ENOG410XSCB	diacylglycerol kinase	Molecular Function: NAD+ kinase activity (GO:0003951);|Molecular Function: diacylglycerol kinase activity (GO:0004143);|Molecular Function: ATP binding (GO:0005524);|Cellular Component: intracellular (GO:0005622);|Biological Process: phosphatidic acid biosynthetic process (GO:0006654);|Biological Process: phosphatidylinositol biosynthetic process (GO:0006661);|Biological Process: protein kinase C…	--	--
TRINITY_DN10424_c0_g1_i1_2	37.010949	10.987256	30.204166	0	15.240641	18.189511	--	--	--	--	--	--	--	--	--	--	--	--	--	--	--	--	--	--	--	--	--
TRINITY_DN10425_c0_g1_i1_1	0	3.816055	1.937893	5.728632	1.928658	9.692838	--	--	--	--	--	--	--	--	--	--	--	--	--	--	--	--	--	--	--	--	--
TRINITY_DN10428_c0_g1_i1_1	0	14.606538	1.898297	23.492969	12.735755	34.130781	XP_017469947.1	PREDICTED: uncharacterized protein LOC108361737 [Rhagoletis zephyria]	--	--	--	--	--	--	--	--	--	--	--	--	--	S	ENOG41124X6	NA	--	--	--
TRINITY_DN1042_c0_g1_i1_1	23.088212	4.07509	4.314851	8.75766	0	33.01209	XP_022195789.1	uncharacterized protein LOC111053245 [Nilaparvata lugens]	--	--	--	--	--	--	--	--	--	--	--	--	--	S	ENOG4111R5M	Reverse transcriptase (RNA-dependent DNA polymerase)	--	PF00078.27	Reverse transcriptase (RNA-dependent DNA polymerase)
TRINITY_DN10430_c1_g1_i1_2	36.087878	22.219917	43.195711	35.863067	27.219272	7.529966	--	--	--	--	--	--	--	--	--	--	--	--	--	--	--	--	--	--	--	--	--
TRINITY_DN10432_c0_g1_i1_2	9.504201	0	2.597434	4.319523	2.773516	4.964428	--	--	--	--	--	--	--	--	--	--	--	--	--	--	--	--	--	--	--	--	--
TRINITY_DN10433_c0_g1_i1_1	9.87885	15.553046	10.780216	30.184852	9.722823	35.389432	KAF0713478.1	Retrovirus-related Pol polyprotein from type-1 retrotransposable element R1, partial [Aphis craccivora]	Q03277|PO11_BRACO	Endonuclease . OS=Bradysia coprophila (Dark-winged fungus gnat) (Sciara coprophila) GN=. PE=4 SV=1	--	--	--	--	--	--	--	--	--	--	--	S	ENOG410Y65E	Reverse transcriptase (RNA-dependent DNA polymerase)	Molecular Function: RNA-directed DNA polymerase activity (GO:0003964);|Molecular Function: endonuclease activity (GO:0004519);	PF00078.27	Reverse transcriptase (RNA-dependent DNA polymerase)
TRINITY_DN10436_c0_g1_i1_2	14.950199	16.67752	13.195402	12.470756	17.606536	25.496464	--	--	--	--	--	--	--	--	--	--	--	--	--	--	--	--	--	--	--	--	--
TRINITY_DN10439_c0_g1_i1_1	0	0	3.984967	45.728902	0	0	XP_015186950.1	PREDICTED: protein ERGIC-53 [Polistes dominula]	Q62902|LMAN1_RAT	Protein ERGIC-53 Ergic53 OS=Rattus norvegicus (Rat) GN=Ergic53 PE=1 SV=1	146/176(82.95)	K10080	LMAN1, ERGIC53	lectin, mannose-binding 1	ko04141	Protein processing in endoplasmic reticulum	KOG3838	Mannose lectin ERGIC-53, involved in glycoprotein traffic	[U]	CELLULAR PROCESSES AND SIGNALING	Intracellular trafficking, secretion, and vesicular transport	U	ENOG410ZFRX	lectin, mannose-binding 1	Cellular Component: Golgi membrane (GO:0000139);|Molecular Function: calcium ion binding (GO:0005509);|Molecular Function: mannose binding (GO:0005537);|Cellular Component: endoplasmic reticulum (GO:0005783);|Cellular Component: endoplasmic reticulum membrane (GO:0005789);|Cellular Component: endoplasmic reticulum-Golgi intermediate compartment (GO:0005793);|Cellular Component: Golgi apparatus (G…	PF03388.13,PF18483.1	Legume-like lectin family|Bacterial lectin
TRINITY_DN1043_c0_g1_i1_1	0	0	0	89.682983	0	2.417478	XP_012288269.1	multifunctional protein ADE2 [Orussus abietinus]	Q9I7S8|PUR6_DROME	Phosphoribosylaminoimidazole carboxylase CG3989 OS=Drosophila melanogaster (Fruit fly) GN=CG3989 PE=2 SV=2	319/412(77.43)	K01587	PAICS	phosphoribosylaminoimidazole carboxylase / phosphoribosylaminoimidazole-succinocarboxamide synthase [EC:4.1.1.21 6.3.2.6]	ko00230	Purine metabolism	KOG2835	Phosphoribosylamidoimidazole-succinocarboxamide synthase	[F]	METABOLISM	Nucleotide transport and metabolism	F	COG0152	SAICAR synthetase	Molecular Function: phosphoribosylaminoimidazole carboxylase activity (GO:0004638);|Molecular Function: phosphoribosylaminoimidazolesuccinocarboxamide synthase activity (GO:0004639);|Molecular Function: ATP binding (GO:0005524);|Cellular Component: cytoplasm (GO:0005737);|Cellular Component: cytosol (GO:0005829);|Biological Process: 'de novo' IMP biosynthetic process (GO:0006189);|Molecular Funct…	PF01259.18,PF00731.20	SAICAR synthetase|AIR carboxylase
TRINITY_DN10441_c0_g1_i1_2	12.342211	12.283854	7.182079	17.532328	12.22156	2.278597	--	--	--	--	--	--	--	--	--	--	--	--	--	--	--	--	--	--	--	--	--
TRINITY_DN10444_c0_g1_i1_1	0	10.832109	10.687908	8.001282	11.603719	23.609975	--	--	--	--	--	--	--	--	--	--	--	--	--	--	--	--	--	--	--	--	--
TRINITY_DN10444_c0_g1_i1_2	43.440159	30.110655	29.433629	23.06076	21.979997	24.563512	NP_001099760.1	60S ribosomal protein L27a [Rattus norvegicus]	P18445|RL27A_RAT	60S ribosomal protein L27a Rpl27a OS=Rattus norvegicus (Rat) GN=Rpl27a PE=1 SV=3	142/142(100.00)	K02900	RP-L27Ae, RPL27A	large subunit ribosomal protein L27Ae	ko03010	Ribosome	KOG1742	60s ribosomal protein L15/L27	[J]	INFORMATION STORAGE AND PROCESSING	Translation, ribosomal structure and biogenesis	J	COG0200	Binds to the 23S rRNA (By similarity)	Molecular Function: structural constituent of ribosome (GO:0003735);|Biological Process: translation (GO:0006412);|Cellular Component: cytosolic large ribosomal subunit (GO:0022625);	PF00828.19	Ribosomal proteins 50S-L15, 50S-L18e, 60S-L27A
TRINITY_DN10445_c0_g1_i1_1	10.024396	6.672808	9.433257	10.388012	3.356421	11.474249	PSN45475.1	hypothetical protein C0J52_08663 [Blattella germanica]	--	--	--	--	--	--	--	--	--	--	--	--	--	--	--	--	--	--	--
TRINITY_DN10446_c0_g1_i1_2	9.823082	16.958322	6.367617	5.625558	19.338316	15.120865	--	--	--	--	--	--	--	--	--	--	--	--	--	--	--	--	--	--	--	--	--
TRINITY_DN10450_c0_g1_i1_2	73.497833	327.888178	282.347192	684.507257	674.08259	838.976614	XP_022232273.1	60S ribosomal protein L38 [Drosophila obscura]	Q9W5N2|RL38_DROME	60S ribosomal protein L38 CG18001 OS=Drosophila melanogaster (Fruit fly) GN=CG18001 PE=1 SV=1	68/70(97.14)	K02923	RP-L38e, RPL38	large subunit ribosomal protein L38e	ko03010	Ribosome	KOG3499	60S ribosomal protein L38	[J]	INFORMATION STORAGE AND PROCESSING	Translation, ribosomal structure and biogenesis	J	ENOG4112229	Ribosomal protein L38	Biological Process: cytoplasmic translation (GO:0002181);|Molecular Function: structural constituent of ribosome (GO:0003735);|Cellular Component: cytosolic large ribosomal subunit (GO:0022625);|Cellular Component: cytosolic ribosome (GO:0022626);	--	--
TRINITY_DN10452_c0_g1_i1_1	0	10.32057	0	4.766903	2.944743	4.200478	--	--	--	--	--	--	--	--	--	--	--	--	--	--	--	--	--	--	--	--	--
TRINITY_DN10453_c0_g1_i1_2	14.842679	18.478116	14.320104	1.695711	10.023361	4.846009	RZF47274.1	hypothetical protein LSTR_LSTR004983 [Laodelphax striatellus]	Q01826|SATB1_HUMAN	DNA-binding protein SATB1 SATB1 OS=Homo sapiens (Human) GN=SATB1 PE=1 SV=1	--	--	--	--	--	--	KOG3755	SATB1 matrix attachment region binding protein	[K]	INFORMATION STORAGE AND PROCESSING	Transcription	K	ENOG410YYG8	SATB homeobox	--	PF16534.5	Ubiquitin-like oligomerisation domain of SATB	FBpp0071689	Homeobox
TRINITY_DN10456_c0_g1_i1_1	0	0	0	125.676539	0	0	XP_014481901.1	PREDICTED: protein D2-like [Dinoponera quadriceps]	P31729|OV16_ONCVO	OV-16 antigen OV16 OS=Onchocerca volvulus GN=OV16 PE=2 SV=2	--	--	--	--	--	--	KOG3346	Phosphatidylethanolamine binding protein	[R]	POORLY CHARACTERIZED	General function prediction only	S	COG1881	phosphatidylethanolamine-binding protein	--	PF01161.20	Phosphatidylethanolamine-binding protein
TRINITY_DN1045_c0_g1_i1_2	23.303792	0	0	0	0	0	--	--	--	--	--	--	--	--	--	--	--	--	--	--	--	--	--	--	--	--	--
TRINITY_DN1045_c0_g2_i1_2	39.231857	0	0	0	0	0	--	--	--	--	--	--	--	--	--	--	--	--	--	--	--	--	--	--	--	--	--
TRINITY_DN10466_c0_g1_i1_1	24.589663	20.615881	13.130883	19.66994	25.180773	27.423462	XP_022185293.1	beta-galactoside alpha-2,6-sialyltransferase 2-like [Nilaparvata lugens]	Q96JF0|SIAT2_HUMAN	Beta-galactoside alpha-2,6-sialyltransferase 2 KIAA1877 OS=Homo sapiens (Human) GN=KIAA1877 PE=1 SV=2	138/259(53.28)	K00779	SIAT2, ST6GAL2	beta-galactoside alpha-2,6-sialyltransferase (sialyltransferase 2) [EC:2.4.99.1]	ko00510|ko00514	N-Glycan biosynthesis|Other types of O-glycan biosynthesis	KOG2692	Sialyltransferase	[G]	METABOLISM	Carbohydrate transport and metabolism	S	ENOG410XT8P	ST3 beta-galactoside alpha-2,3-sialyltransferase	--	PF00777.18	Glycosyltransferase family 29 (sialyltransferase)
TRINITY_DN10466_c0_g2_i1_1	12.671005	25.287231	26.589051	18.684427	24.471186	39.258418	RZF45221.1	hypothetical protein LSTR_LSTR012644 [Laodelphax striatellus]	Q76K27|SIAT2_MOUSE	Beta-galactoside alpha-2,6-sialyltransferase 2 Kiaa1877 OS=Mus musculus (Mouse) GN=Kiaa1877 PE=2 SV=2	126/184(68.48)	K00779	SIAT2, ST6GAL2	beta-galactoside alpha-2,6-sialyltransferase (sialyltransferase 2) [EC:2.4.99.1]	ko00510|ko00514	N-Glycan biosynthesis|Other types of O-glycan biosynthesis	KOG2692	Sialyltransferase	[G]	METABOLISM	Carbohydrate transport and metabolism	S	ENOG410XT8P	ST3 beta-galactoside alpha-2,3-sialyltransferase	--	PF00777.18	Glycosyltransferase family 29 (sialyltransferase)
TRINITY_DN10467_c0_g1_i1_2	17.270642	12.125398	9.089899	4.343836	3.258389	20.807227	--	--	--	--	--	--	--	--	--	--	--	--	--	--	--	--	--	--	--	PF13909.6,PF13465.6,PF18387.1,PF00096.26	C2H2-type zinc-finger domain|Zinc-finger double domain|Zinc-fingers and homeoboxes C2H2 finger domain|Zinc finger, C2H2 type	ENSTNIP00000012919	zf-C2H2
TRINITY_DN10469_c0_g1_i1_2	55.174167	16.732561	29.157488	39.272355	15.580833	29.400413	--	--	--	--	--	--	--	--	--	--	--	--	--	--	--	--	--	--	--	--	--
TRINITY_DN1046_c0_g1_i1_1	26.576813	25.213204	10.42072	23.507904	22.295516	31.250268	XP_018898877.1	PREDICTED: uncharacterized protein LOC109031673 [Bemisia tabaci]	--	--	--	--	--	--	--	--	--	--	--	--	--	S	ENOG4111MP1	Docking protein 7	--	--	--
TRINITY_DN10473_c0_g1_i1_1	7.316377	7.386325	19.048329	18.023784	9.347428	67.577694	KAE9433123.1	hypothetical protein GE061_21482 [Apolygus lucorum]	--	--	--	--	--	--	--	--	KOG1721	FOG: Zn-finger	[R]	POORLY CHARACTERIZED	General function prediction only	--	--	--	--	--	--	ENSORLP00000010362	ZBTB
TRINITY_DN10474_c0_g1_i1_1	0	16.089211	13.207096	3.715406	16.817509	28.817275	--	--	--	--	--	--	--	--	--	--	--	--	--	--	--	--	--	--	--	--	--
TRINITY_DN10475_c0_g1_i1_1	4.859181	3.278639	4.887885	25.067833	8.529646	34.912163	XP_002072894.1	adenylosuccinate lyase [Drosophila willistoni]	P21265|PUR8_CHICK	Adenylosuccinate lyase ADSL OS=Gallus gallus (Chicken) GN=ADSL PE=2 SV=2	164/181(90.61)	K01756	purB, ADSL	adenylosuccinate lyase [EC:4.3.2.2]	ko00230|ko00250	Purine metabolism|Alanine, aspartate and glutamate metabolism	KOG2700	Adenylosuccinate lyase	[F]	METABOLISM	Nucleotide transport and metabolism	F	COG0015	adenylosuccinate lyase	Molecular Function: N6-(1,2-dicarboxyethyl)AMP AMP-lyase (fumarate-forming) activity (GO:0004018);|Cellular Component: cytosol (GO:0005829);|Biological Process: 'de novo' IMP biosynthetic process (GO:0006189);|Biological Process: 'de novo' AMP biosynthetic process (GO:0044208);|Molecular Function: (S)-2-(5-amino-1-(5-phospho-D-ribosyl)imidazole-4-carboxamido)succinate AMP-lyase (fumarate-forming)…	PF00206.20	Lyase
TRINITY_DN10481_c0_g1_i1_1	1.601003	20.871412	5.119438	4.651015	6.53305	11.346394	--	--	--	--	--	--	--	--	--	--	--	--	--	--	--	--	--	--	--	--	--
TRINITY_DN10484_c0_g1_i1_1	0	0	4.794178	13.605653	17.899962	30.191449	XP_023308158.1	ervatamin-B-like [Lucilia cuprina]	Q86GF7|CRUST_PANBO	Crustapain Cys OS=Pandalus borealis (Northern red shrimp) GN=Cys PE=1 SV=1	--	--	--	--	--	--	KOG1543	Cysteine proteinase Cathepsin L	[O]	CELLULAR PROCESSES AND SIGNALING	Posttranslational modification, protein turnover, chaperones	O	COG4870	cathepsin	Cellular Component: extracellular region (GO:0005576);|Biological Process: digestion (GO:0007586);|Molecular Function: cysteine-type peptidase activity (GO:0008234);|Biological Process: protein catabolic process (GO:0030163);|Biological Process: collagen catabolic process (GO:0030574);	PF00112.23	Papain family cysteine protease
TRINITY_DN10485_c0_g1_i1_1	15.634548	4.360863	0	15.829369	10.239975	5.850697	XP_023711365.1	synaptotagmin-12 isoform X2 [Cryptotermes secundus]	P97610|SYT12_RAT	Synaptotagmin-12 Syt12 OS=Rattus norvegicus (Rat) GN=Syt12 PE=1 SV=1	--	--	--	--	--	--	KOG1028	Ca2+-dependent phospholipid-binding protein Synaptotagmin, required for synaptic vesicle and secretory granule exocytosis	[TU]	CELLULAR PROCESSES AND SIGNALING|CELLULAR PROCESSES AND SIGNALING	Signal transduction mechanisms |Intracellular trafficking, secretion, and vesicular transport	S	ENOG411011E	synaptotagmin XII	Molecular Function: SNARE binding (GO:0000149);|Molecular Function: phosphatidylserine binding (GO:0001786);|Molecular Function: calcium ion binding (GO:0005509);|Molecular Function: calcium-dependent phospholipid binding (GO:0005544);|Cellular Component: plasma membrane (GO:0005886);|Biological Process: regulation of dopamine secretion (GO:0014059);|Cellular Component: integral component of memb…	PF00168.30	C2 domain
TRINITY_DN10485_c0_g1_i1_2	20.301147	13.729773	11.818956	15.365892	23.88572	46.47791	--	--	--	--	--	--	--	--	--	--	--	--	--	--	--	--	--	--	--	--	--
TRINITY_DN10486_c0_g1_i1_1	3.743859	10.048939	3.833141	33.876104	11.281495	54.080542	XP_011209319.1	esterase B1 [Bactrocera dorsalis]	P16854|EST1_CULPI	Esterase B1 B1 OS=Culex pipiens (House mosquito) GN=B1 PE=3 SV=1	--	--	--	--	--	--	KOG1516	Carboxylesterase and related proteins	[R]	POORLY CHARACTERIZED	General function prediction only	I	COG2272	Carboxylesterase	Molecular Function: carboxylic ester hydrolase activity (GO:0052689);	PF00135.28	Carboxylesterase family
TRINITY_DN10487_c0_g1_i1_2	8.739177	4.476226	4.150378	9.953757	7.10802	7.41225	XP_023722019.1	uncharacterized protein LOC111872399 [Cryptotermes secundus]	--	--	--	--	--	--	--	--	--	--	--	--	--	--	--	--	--	--	--
TRINITY_DN10488_c0_g1_i1_1	0	4.410906	0	2.136597	4.454985	17.349747	XP_022186166.1	histone-lysine N-methyltransferase SETMAR-like [Nilaparvata lugens]	Q53H47|SETMR_HUMAN	Transposon Hsmar1 transposase SETMAR OS=Homo sapiens (Human) GN=SETMAR PE=1 SV=2	54/103(52.43)	K11433	SETMAR	[histone H3]-lysine36 N-dimethyltransferase SETMAR [EC:2.1.1.357]	ko00310	Lysine degradation	--	--	--	--	--	S	ENOG4111T4U	to SET domain and mariner transposase fusion Hydra magnipapillata	--	--	--
TRINITY_DN10489_c0_g1_i1_1	6.227086	4.637896	6.675669	10.4366	6.897421	13.016084	XP_022193985.1	uncharacterized protein LOC111051741 [Nilaparvata lugens]	Q95SX7|RTBS_DROME	Probable RNA-directed DNA polymerase from transposon BS RTase OS=Drosophila melanogaster (Fruit fly) GN=RTase PE=2 SV=1	--	--	--	--	--	--	KOG1075	FOG: Reverse transcriptase	[R]	POORLY CHARACTERIZED	General function prediction only	S	ENOG4111MHU	Reverse transcriptase (RNA-dependent DNA polymerase)	Molecular Function: RNA-directed DNA polymerase activity (GO:0003964);|Biological Process: transposition, DNA-mediated (GO:0006313);	PF00078.27	Reverse transcriptase (RNA-dependent DNA polymerase)
TRINITY_DN10489_c0_g1_i1_2	15.235439	2.998769	19.240886	5.484043	9.811111	21.786045	--	--	--	--	--	--	--	--	--	--	--	--	--	--	--	--	--	--	--	--	--
TRINITY_DN1048_c0_g1_i1_1	0	3.824796	4.010229	11.060401	0	9.874072	XP_030375685.1	bifunctional coenzyme A synthase [Scaptodrosophila lebanonensis]	Q8MIR4|COASY_PIG	Dephospho-CoA kinase COASY OS=Sus scrofa (Pig) GN=COASY PE=1 SV=1	61/113(53.98)	K02318	COASY	phosphopantetheine adenylyltransferase / dephospho-CoA kinase [EC:2.7.7.3 2.7.1.24]	ko00770	Pantothenate and CoA biosynthesis	KOG3220	Similar to bacterial dephospho-CoA kinase	[H]	METABOLISM	Coenzyme transport and metabolism	H	COG1019	Reversibly transfers an adenylyl group from ATP to 4'- phosphopantetheine, yielding dephospho-CoA (dPCoA) and pyrophosphate (By similarity)	Molecular Function: dephospho-CoA kinase activity (GO:0004140);|Molecular Function: pantetheine-phosphate adenylyltransferase activity (GO:0004595);|Molecular Function: ATP binding (GO:0005524);|Cellular Component: nucleoplasm (GO:0005654);|Cellular Component: mitochondrial matrix (GO:0005759);|Cellular Component: cytosol (GO:0005829);|Biological Process: coenzyme A biosynthetic process (GO:00159…	PF01121.20	Dephospho-CoA kinase
TRINITY_DN1048_c0_g1_i1_2	43.901921	33.842391	30.185822	35.848938	23.674363	25.27723	NP_942048.1	60S ribosomal protein L3 [Rattus norvegicus]	P21531|RL3_RAT	60S ribosomal protein L3 Rpl3 OS=Rattus norvegicus (Rat) GN=Rpl3 PE=1 SV=3	403/403(100.00)	K02925	RP-L3e, RPL3	large subunit ribosomal protein L3e	ko03010	Ribosome	KOG0746	60S ribosomal protein L3 and related proteins	[J]	INFORMATION STORAGE AND PROCESSING	Translation, ribosomal structure and biogenesis	J	COG0087	One of the primary rRNA binding proteins, it binds directly near the 3'-end of the 23S rRNA, where it nucleates assembly of the 50S subunit (By similarity)	Biological Process: ribosomal large subunit assembly (GO:0000027);|Molecular Function: structural constituent of ribosome (GO:0003735);|Cellular Component: nucleolus (GO:0005730);|Cellular Component: ribosome (GO:0005840);|Biological Process: translation (GO:0006412);|Molecular Function: 5S rRNA binding (GO:0008097);|Cellular Component: cytosolic large ribosomal subunit (GO:0022625);|Cellular Com…	PF00297.22	Ribosomal protein L3
TRINITY_DN10490_c0_g1_i1_2	6.75399	8.457603	9.665544	6.092996	19.193536	7.600819	XP_008200082.1	PREDICTED: discoidin domain-containing receptor 2 [Tribolium castaneum]	Q18163|DDRA_CAEEL	Discoidin domain-containing receptor A C25F6.4 OS=Caenorhabditis elegans GN=C25F6.4 PE=2 SV=3	--	--	--	--	--	--	KOG1094	Discoidin domain receptor DDR1	[T]	CELLULAR PROCESSES AND SIGNALING	Signal transduction mechanisms	T	ENOG410XQAI	Discoidin domain receptor tyrosine kinase	Molecular Function: protein kinase activity (GO:0004672);|Molecular Function: ATP binding (GO:0005524);|Cellular Component: plasma membrane (GO:0005886);|Biological Process: motor neuron axon guidance (GO:0008045);|Cellular Component: integral component of membrane (GO:0016021);|Cellular Component: axon (GO:0030424);|Cellular Component: perikaryon (GO:0043204);|Biological Process: positive regula…	--	--
TRINITY_DN10492_c0_g1_i1_2	22.64497	0	0	0	0	0	XP_024080834.1	probable cytochrome P450 6a14 isoform X4 [Cimex lectularius]	--	--	--	--	--	--	--	--	--	--	--	--	--	--	--	--	--	--	--
TRINITY_DN10493_c0_g1_i1_1	8.947828	6.563414	17.383566	6.113728	14.866205	19.769891	--	--	--	--	--	--	--	--	--	--	--	--	--	--	--	--	--	--	--	--	--
TRINITY_DN10493_c0_g1_i1_2	5.661298	0	11.161038	3.478782	5.780932	4.489732	ATU82497.1	venom peroxidase [Lethocerus distinctifemur]	Q9VZZ4|PXDN_DROME	Peroxidasin CG12002 OS=Drosophila melanogaster (Fruit fly) GN=CG12002 PE=1 SV=1	--	--	--	--	--	--	KOG2408	Peroxidase/oxygenase	[R]	POORLY CHARACTERIZED	General function prediction only	S	ENOG410XPZ3	prostaglandin G H synthase and cyclooxygenase	Molecular Function: peroxidase activity (GO:0004601);|Cellular Component: extracellular space (GO:0005615);|Biological Process: phagocytosis (GO:0006909);|Biological Process: response to oxidative stress (GO:0006979);|Molecular Function: heme binding (GO:0020037);|Biological Process: extracellular matrix organization (GO:0030198);|Cellular Component: extracellular matrix (GO:0031012);|Biological …	PF03098.15	Animal haem peroxidase
TRINITY_DN10495_c0_g1_i1_2	4.440884	25.044015	43.018565	56.307114	41.091341	57.470589	XP_014098634.1	PREDICTED: uncharacterized protein LOC106623587 [Bactrocera oleae]	B0V3F8|PRKRA_DANRE	Interferon-inducible double-stranded RNA-dependent protein kinase activator A homolog si:ch73-57b20.1 OS=Danio rerio (Zebrafish) (Brachydanio rerio) GN=si:ch73-57b20.1 PE=2 SV=2	--	--	--	--	--	--	KOG3732	Staufen and related double-stranded-RNA-binding proteins	[UK]	CELLULAR PROCESSES AND SIGNALING|INFORMATION STORAGE AND PROCESSING	Intracellular trafficking, secretion, and vesicular transport |Transcription	K	ENOG410XSCK	RNA binding protein	Molecular Function: double-stranded RNA binding (GO:0003725);|Cellular Component: cytoplasm (GO:0005737);|Molecular Function: enzyme activator activity (GO:0008047);|Biological Process: production of siRNA involved in RNA interference (GO:0030422);|Cellular Component: perinuclear region of cytoplasm (GO:0048471);	PF00035.26,PF14709.7	Double-stranded RNA binding motif|double strand RNA binding domain from DEAD END PROTEIN 1
TRINITY_DN1049_c0_g1_i1_1	3.299864	0	0	7.866319	0	17.100525	XP_030386918.1	protein Shroom isoform X1 [Scaptodrosophila lebanonensis]	--	--	--	--	--	--	--	--	--	--	--	--	--	Z	ENOG41113GY	Shroom family member	--	--	--
TRINITY_DN1049_c0_g1_i1_2	44.394596	32.234424	36.343822	41.77603	32.524053	30.888591	XP_008773895.1	PREDICTED: collagen alpha-2(I) chain isoform X2 [Rattus norvegicus]	P02466|CO1A2_RAT	Collagen alpha-2(I) chain Col1a2 OS=Rattus norvegicus (Rat) GN=Col1a2 PE=1 SV=3	261/261(100.00)	K06236	COL1A	collagen, type I, alpha	ko04151|ko04510|ko04512|ko04611|ko04926|ko04933|ko04974|ko05146|ko05165|ko05205	PI3K-Akt signaling pathway|Focal adhesion|ECM-receptor interaction|Platelet activation|Relaxin signaling pathway|AGE-RAGE signaling pathway in diabetic complications|Protein digestion and absorption|Amoebiasis|Human papillomavirus infection|Proteoglycans in cancer	KOG3544	Collagens (type IV and type XIII), and related proteins	[W]	CELLULAR PROCESSES AND SIGNALING	Extracellular structures	G	ENOG410ZZWR	collagen, type	Molecular Function: extracellular matrix structural constituent (GO:0005201);|Cellular Component: extracellular region (GO:0005576);|Cellular Component: collagen type I trimer (GO:0005584);|Cellular Component: extracellular space (GO:0005615);|Biological Process: extracellular matrix organization (GO:0030198);|Cellular Component: extracellular matrix (GO:0031012);|Molecular Function: metal ion bi…	PF01410.18,PF01391.18	Fibrillar collagen C-terminal domain|Collagen triple helix repeat (20 copies)
TRINITY_DN1049_c0_g2_i1_1	0	0	5.689867	5.4271	3.983998	32.339699	--	--	--	--	--	--	--	--	--	--	--	--	--	--	--	--	--	--	--	--	--
TRINITY_DN104_c0_g1_i1_1	0	2.32575	0	24.968627	0	6.787007	--	--	--	--	--	--	--	--	--	--	--	--	--	--	--	--	--	--	--	--	--
TRINITY_DN10500_c0_g1_i1_1	4.005745	12.119899	16.101352	21.115863	4.119025	9.836774	--	--	--	--	--	--	--	--	--	--	--	--	--	--	--	--	--	--	--	--	--
TRINITY_DN10502_c0_g1_i1_1	21.028297	23.183533	9.819071	17.47773	29.038678	34.197362	--	--	--	--	--	--	--	--	--	--	--	--	--	--	--	--	--	--	--	--	--
TRINITY_DN10502_c0_g1_i1_2	64.229783	0	0	0	0	0	KNH06633.1	hsp70 [Perkinsela sp. CCAP 1560/4]	P17066|HSP76_HUMAN	Heat shock 70 kDa protein 6 HSP70B' OS=Homo sapiens (Human) GN=HSP70B' PE=1 SV=2	150/199(75.38)	K03283	HSPA1s	heat shock 70kDa protein 1/2/6/8	ko03040|ko04010|ko04141|ko04144|ko04213|ko04612|ko04915|ko05134|ko05145|ko05162	Spliceosome|MAPK signaling pathway|Protein processing in endoplasmic reticulum|Endocytosis|Longevity regulating pathway - multiple species|Antigen processing and presentation|Estrogen signaling pathway|Legionellosis|Toxoplasmosis|Measles	KOG0101	Molecular chaperones HSP70/HSC70, HSP70 superfamily	[O]	CELLULAR PROCESSES AND SIGNALING	Posttranslational modification, protein turnover, chaperones	O	COG0443	Heat shock protein	--	PF00012.20,PF06723.13,PF10712.9	Hsp70 protein|MreB/Mbl protein|NAD-specific glutamate dehydrogenase
TRINITY_DN10503_c0_g1_i1_1	0	0	0	0	1.746859	29.518243	AEV66554.1	FI17860p1, partial [Drosophila melanogaster]	--	--	--	--	--	--	--	--	--	--	--	--	--	S	ENOG410ZJ17	NA	--	PF16086.5	Domain of unknown function (DUF4816)
TRINITY_DN10505_c0_g1_i1_1	5.615871	8.008639	11.110209	0	3.42689	18.043805	XP_014255655.1	NACHT and WD repeat domain-containing protein 2 isoform X2 [Cimex lectularius]	--	--	--	--	--	--	--	--	KOG3602	WD40 repeat-containing protein	[R]	POORLY CHARACTERIZED	General function prediction only	S	ENOG410ZVCC	NACHT and WD repeat	--	--	--
TRINITY_DN10508_c0_g1_i1_2	10.670871	4.251515	6.228638	14.599319	24.062087	6.215298	--	--	--	--	--	--	--	--	--	--	--	--	--	--	--	--	--	--	--	--	--
TRINITY_DN10509_c0_g1_i1_1	2.649737	5.17425	0	18.327108	20.277819	49.574939	--	--	--	--	--	--	--	--	--	--	--	--	--	--	--	--	--	--	--	--	--
TRINITY_DN1050_c0_g1_i1_1	0	2.642925	2.850684	6.725885	9.447706	8.24992	--	--	--	--	--	--	--	--	--	--	--	--	--	--	--	--	--	--	--	--	--
TRINITY_DN10510_c0_g1_i1_1	40.975011	16.85617	14.917732	23.051558	14.919888	35.693186	--	--	--	--	--	--	--	--	--	--	--	--	--	--	--	--	--	--	--	--	--
TRINITY_DN10511_c0_g1_i1_1	6.097441	0.03418	0	25.120403	4.173622	3.423932	--	--	--	--	--	--	--	--	--	--	--	--	--	--	--	--	--	--	--	--	--
TRINITY_DN10513_c0_g1_i1_2	8.98964	0	5.292051	13.009024	11.447102	10.478015	XP_025190524.1	protein FAM200B-like [Melanaphis sacchari]	--	--	--	--	--	--	--	--	--	--	--	--	--	S	ENOG410YFND	ZnF_TTF	--	--	--
TRINITY_DN10514_c1_g1_i1_1	3.520411	16.15233	1.821733	5.305128	7.381975	5.312039	RWS04752.1	solute carrier organic anion transporter family member 4A1-like protein [Dinothrombium tinctorium]	Q96BD0|SO4A1_HUMAN	Solute carrier organic anion transporter family member 4A1 OATP1 OS=Homo sapiens (Human) GN=OATP1 PE=1 SV=2	--	--	--	--	--	--	KOG3626	Organic anion transporter	[Q]	METABOLISM	Secondary metabolites biosynthesis, transport and catabolism	P	ENOG410XRSF	transporter activity	Cellular Component: plasma membrane (GO:0005886);|Cellular Component: integral component of plasma membrane (GO:0005887);|Molecular Function: sodium-independent organic anion transmembrane transporter activity (GO:0015347);|Molecular Function: thyroid hormone transmembrane transporter activity (GO:0015349);|Biological Process: sodium-independent organic anion transport (GO:0043252);	PF03137.20	Organic Anion Transporter Polypeptide (OATP) family
TRINITY_DN10515_c0_g1_i1_1	3.798173	28.582875	20.72864	15.897049	12.665817	47.198675	XP_023301853.1	CDGSH iron-sulfur domain-containing protein 3, mitochondrial [Lucilia cuprina]	B1AR13|CISD3_MOUSE	CDGSH iron-sulfur domain-containing protein 3, mitochondrial Mel-13 OS=Mus musculus (Mouse) GN=Mel-13 PE=1 SV=1	--	--	--	--	--	--	KOG4605	Uncharacterized conserved protein containing CDGSH-type Zn-finger	[S]	POORLY CHARACTERIZED	Function unknown	S	ENOG41122TT	Zinc finger, CDGSH-type domain protein	Cellular Component: mitochondrion (GO:0005739);|Molecular Function: metal ion binding (GO:0046872);|Molecular Function: 2 iron, 2 sulfur cluster binding (GO:0051537);	PF09360.10	Iron-binding zinc finger CDGSH type
TRINITY_DN10516_c0_g1_i1_1	0	5.441878	1.454558	22.940047	14.973526	40.205864	CRK88597.1	CLUMA_CG002387, isoform A [Clunio marinus]	--	--	--	--	--	--	--	--	KOG1721	FOG: Zn-finger	[R]	POORLY CHARACTERIZED	General function prediction only	S	COG5048	Zinc finger protein	--	PF13465.6,PF12874.7,PF13894.6,PF00096.26,PF12171.8,PF13912.6,PF05605.12	Zinc-finger double domain|Zinc-finger of C2H2 type|C2H2-type zinc finger|Zinc finger, C2H2 type|Zinc-finger double-stranded RNA-binding|C2H2-type zinc finger|Drought induced 19 protein (Di19), zinc-binding	FBpp0087904	zf-C2H2
TRINITY_DN10517_c0_g1_i1_1	5.908362	19.432311	19.773069	7.667596	2.859984	18.648823	APZ81421.1	sensory neuron membrane protein 1b [Adelphocoris lineolatus]	E0W3E3|SNMP1_PEDHC	Sensory neuron membrane protein 1 PHUM603690 OS=Pediculus humanus subsp. corporis (Body louse) GN=PHUM603690 PE=3 SV=1	72/140(51.43)	K13885	SCARB1	scavenger receptor class B, member 1	ko04145|ko04913|ko04925|ko04927|ko04934|ko04975|ko04976|ko04977|ko04979|ko05160	Phagosome|Ovarian steroidogenesis|Aldosterone synthesis and secretion|Cortisol synthesis and secretion|Cushing syndrome|Fat digestion and absorption|Bile secretion|Vitamin digestion and absorption|Cholesterol metabolism|Hepatitis C	KOG3776	Plasma membrane glycoprotein CD36 and related membrane receptors	[T]	CELLULAR PROCESSES AND SIGNALING	Signal transduction mechanisms	U	ENOG410XS17	scavenger receptor class B, member	Cellular Component: plasma membrane (GO:0005886);|Biological Process: sensory perception of smell (GO:0007608);|Cellular Component: integral component of membrane (GO:0016021);|Biological Process: response to stimulus (GO:0050896);	PF01130.21	CD36 family
TRINITY_DN10518_c0_g1_i1_2	4.934308	26.728102	20.473845	17.511206	42.322936	25.066525	--	--	--	--	--	--	--	--	--	--	--	--	--	--	--	--	--	--	--	--	--
TRINITY_DN1051_c0_g1_i1_1	1.321711	22.139068	20.725671	68.613161	49.959025	103.170008	XP_011882947.1	PREDICTED: uncharacterized protein K02A2.6-like [Vollenhovia emeryi]	--	--	--	--	--	--	--	--	--	--	--	--	--	--	--	--	--	--	--
TRINITY_DN10520_c0_g1_i1_2	2.079817	8.30623	13.046313	21.074517	51.369956	37.350927	XP_023296606.1	probable isoaspartyl peptidase/L-asparaginase CG7860 [Lucilia cuprina]	Q29I93|ASGL1_DROPS	Probable isoaspartyl peptidase/L-asparaginase GA20639 beta chain GA20639 OS=Drosophila pseudoobscura pseudoobscura (Fruit fly) GN=GA20639 PE=3 SV=1	189/283(66.78)	K13051	ASRGL1, iaaA	L-asparaginase / beta-aspartyl-peptidase [EC:3.5.1.1 3.4.19.5]	ko00250	Alanine, aspartate and glutamate metabolism	KOG1592	Asparaginase	[E]	METABOLISM	Amino acid transport and metabolism	E	COG1446	asparaginase	Molecular Function: asparaginase activity (GO:0004067);|Cellular Component: cytoplasm (GO:0005737);|Molecular Function: beta-aspartyl-peptidase activity (GO:0008798);|Biological Process: asparagine catabolic process via L-aspartate (GO:0033345);	PF01112.18	Asparaginase
TRINITY_DN10521_c0_g1_i1_2	17.992075	98.327399	87.320831	138.284369	172.005469	215.163479	XP_017475801.1	PREDICTED: probable ATP-dependent RNA helicase DDX43 [Rhagoletis zephyria]	--	--	--	--	--	--	--	--	KOG0336	ATP-dependent RNA helicase	[A]	INFORMATION STORAGE AND PROCESSING	RNA processing and modification	L	ENOG410XR3V	DEAD (Asp-Glu-Ala-Asp) box polypeptide	--	PF00013.29	KH domain
TRINITY_DN10527_c0_g1_i1_1	0	0	2.426052	12.523374	5.290156	47.548116	--	--	--	--	--	--	--	--	--	--	--	--	--	--	--	--	--	--	--	--	--
TRINITY_DN10529_c0_g1_i1_1	0	3.315421	1.783278	7.960456	0	24.68241	XP_002134801.1	uncharacterized protein Dpse_GA23602, isoform A [Drosophila pseudoobscura pseudoobscura]	--	--	--	--	--	--	--	--	--	--	--	--	--	--	--	--	--	--	--
TRINITY_DN10530_c0_g1_i1_1	0	0	4.342759	2.172582	2.350172	19.916202	XP_023297044.1	transcription initiation factor TFIID subunit 8 [Lucilia cuprina]	Q9VWY6|TAF8_DROME	Transcription initiation factor TFIID subunit 8 CG7128 OS=Drosophila melanogaster (Fruit fly) GN=CG7128 PE=1 SV=1	73/100(73.00)	K14649	TAF8	transcription initiation factor TFIID subunit 8	ko03022	Basal transcription factors	KOG4336	TBP-associated transcription factor Prodos	[K]	INFORMATION STORAGE AND PROCESSING	Transcription	K	ENOG410ZRN5	TAF8 RNA polymerase II, TATA box binding protein (TBP)-associated factor, 43kDa	Cellular Component: transcription factor TFIID complex (GO:0005669);|Biological Process: transcription initiation from RNA polymerase II promoter (GO:0006367);|Biological Process: cellular process (GO:0009987);|Biological Process: positive regulation of transcription by RNA polymerase II (GO:0045944);|Molecular Function: protein heterodimerization activity (GO:0046982);|Biological Process: regula…	PF07524.13	Bromodomain associated
TRINITY_DN10532_c0_g1_i1_2	6.218857	1.40E-05	2.602126	6.743257	2.167908	8.524392	KPU81756.1	uncharacterized protein Dana_GF21660 [Drosophila ananassae]	P04146|COPIA_DROME	Copia protease COPIA OS=Drosophila melanogaster (Fruit fly) GN=COPIA PE=1 SV=3	--	--	--	--	--	--	KOG0017	FOG: Transposon-encoded proteins with TYA, reverse transcriptase, integrase domains in various combinations	[R]	POORLY CHARACTERIZED	General function prediction only	L	COG2801	Retrotransposon protein	Cellular Component: retrotransposon nucleocapsid (GO:0000943);|Molecular Function: nucleic acid binding (GO:0003676);|Molecular Function: aspartic-type endopeptidase activity (GO:0004190);|Molecular Function: ATP binding (GO:0005524);|Molecular Function: zinc ion binding (GO:0008270);|Biological Process: DNA integration (GO:0015074);	--	--
TRINITY_DN10533_c0_g1_i1_1	1.702619	16.642436	10.54029	22.886643	8.680652	35.851387	XP_011179766.1	mitochondrial carrier homolog 2 [Zeugodacus cucurbitae]	Q5R5M0|MTCH2_PONAB	Mitochondrial carrier homolog 2 MTCH2 OS=Pongo abelii (Sumatran orangutan) (Pongo pygmaeus abelii) GN=MTCH2 PE=2 SV=2	--	--	--	--	--	--	KOG2745	Mitochondrial carrier protein	[R]	POORLY CHARACTERIZED	General function prediction only	O	ENOG410XSXF	mitochondrial carrier	Cellular Component: mitochondrial inner membrane (GO:0005743);|Cellular Component: integral component of membrane (GO:0016021);	PF00153.27	Mitochondrial carrier protein
TRINITY_DN10533_c0_g1_i1_2	37.544825	32.737733	22.027936	25.459382	48.603873	46.360962	--	--	--	--	--	--	--	--	--	--	--	--	--	--	--	--	--	--	--	--	--
TRINITY_DN10535_c0_g1_i1_2	21.871125	35.737467	36.205237	8.658578	20.935941	18.416849	XP_021921772.1	leucine-zipper-like transcriptional regulator 1 isoform X2 [Zootermopsis nevadensis]	Q5R4Q7|LZTR1_PONAB	Leucine-zipper-like transcriptional regulator 1 LZTR1 OS=Pongo abelii (Sumatran orangutan) (Pongo pygmaeus abelii) GN=LZTR1 PE=2 SV=1	--	--	--	--	--	--	--	--	--	--	--	K	ENOG410Y2DF	leucine-zipper-like transcription regulator 1	Cellular Component: Golgi apparatus (GO:0005794);	PF01344.25,PF13415.6,PF13964.6,PF13418.6,PF13854.6,PF07646.15	Kelch motif|Galactose oxidase, central domain|Kelch motif|Galactose oxidase, central domain|Kelch motif|Kelch motif	ENSP00000215739	Others
TRINITY_DN10536_c0_g1_i1_2	23.377761	23.793404	22.023941	21.11158	33.674854	20.440255	XP_032682027.1	coagulation factor VII isoform X1 [Odontomachus brunneus]	Q5R5E8|HEPS_PONAB	Serine protease hepsin catalytic chain TMPRSS1 OS=Pongo abelii (Sumatran orangutan) (Pongo pygmaeus abelii) GN=TMPRSS1 PE=2 SV=1	--	--	--	--	--	--	KOG3627	Trypsin	[E]	METABOLISM	Amino acid transport and metabolism	O	COG5640	protease	Molecular Function: serine-type endopeptidase activity (GO:0004252);|Cellular Component: cytoplasm (GO:0005737);|Cellular Component: endoplasmic reticulum membrane (GO:0005789);|Cellular Component: plasma membrane (GO:0005886);|Cellular Component: integral component of plasma membrane (GO:0005887);|Cellular Component: cell-cell junction (GO:0005911);|Biological Process: proteolysis (GO:0006508);|…	PF00089.26,PF13365.6	Trypsin|Trypsin-like peptidase domain
TRINITY_DN10537_c0_g1_i1_2	12.410568	8.909112	9.686602	12.821564	11.186701	15.988346	--	--	--	--	--	--	--	--	--	--	--	--	--	--	--	--	--	--	--	--	--
TRINITY_DN10540_c0_g1_i1_1	0	0	1.722458	28.276336	0	3.50358	XP_017794509.1	PREDICTED: protein transport protein Sec23A isoform X2 [Habropoda laboriosa]	Q05AS9|SC23A_XENTR	Protein transport protein Sec23A sec23a OS=Xenopus tropicalis (Western clawed frog) (Silurana tropicalis) GN=sec23a PE=2 SV=1	95/115(82.61)	K14006	SEC23	protein transport protein SEC23	ko04141	Protein processing in endoplasmic reticulum	KOG1986	Vesicle coat complex COPII, subunit SEC23	[U]	CELLULAR PROCESSES AND SIGNALING	Intracellular trafficking, secretion, and vesicular transport	U	COG5047	transport protein	Cellular Component: Golgi membrane (GO:0000139);|Biological Process: regulation of COPII vesicle coating (GO:0003400);|Molecular Function: GTPase activator activity (GO:0005096);|Cellular Component: endoplasmic reticulum (GO:0005783);|Cellular Component: endoplasmic reticulum membrane (GO:0005789);|Cellular Component: cytosol (GO:0005829);|Biological Process: intracellular protein transport (GO:0…	PF04811.15	Sec23/Sec24 trunk domain
TRINITY_DN10540_c0_g1_i1_2	11.705716	9.92317	26.568306	3.655281	19.989394	18.981162	XP_021916208.1	uncharacterized protein LOC110828126 [Zootermopsis nevadensis]	--	--	--	--	--	--	--	--	--	--	--	--	--	S	ENOG4111JK5	Zinc finger protein 839	--	--	--
TRINITY_DN10540_c1_g1_i2_1	0	0	1.65352	33.353352	0	7.956688	XP_018322904.1	protein transport protein Sec23A isoform X1 [Agrilus planipennis]	Q15436|SC23A_HUMAN	Protein transport protein Sec23A SEC23A OS=Homo sapiens (Human) GN=SEC23A PE=1 SV=2	125/141(88.65)	K14006	SEC23	protein transport protein SEC23	ko04141	Protein processing in endoplasmic reticulum	KOG1986	Vesicle coat complex COPII, subunit SEC23	[U]	CELLULAR PROCESSES AND SIGNALING	Intracellular trafficking, secretion, and vesicular transport	U	COG5047	transport protein	Cellular Component: Golgi membrane (GO:0000139);|Biological Process: antigen processing and presentation of peptide antigen via MHC class I (GO:0002474);|Biological Process: regulation of COPII vesicle coating (GO:0003400);|Molecular Function: GTPase activator activity (GO:0005096);|Cellular Component: endoplasmic reticulum (GO:0005783);|Cellular Component: endoplasmic reticulum membrane (GO:0005…	PF04810.15,PF04811.15	Sec23/Sec24 zinc finger|Sec23/Sec24 trunk domain
TRINITY_DN10543_c0_g1_i1_2	15.637112	17.255378	15.846228	1.667648	49.514258	22.183403	--	--	--	--	--	--	--	--	--	--	--	--	--	--	--	--	--	--	--	--	--
TRINITY_DN10546_c0_g1_i1_1	0	0	0	34.478936	0	0	XP_017889791.1	serine/arginine-rich splicing factor 1B [Ceratina calcarata]	Q9NEW6|RSP3_CAEEL	Probable splicing factor, arginine/serine-rich 3 Y111B2A.18 OS=Caenorhabditis elegans GN=Y111B2A.18 PE=1 SV=2	61/64(95.31)	K12890	SFRS1, ASF, SF2	splicing factor, arginine/serine-rich 1	ko03040|ko04657|ko05168	Spliceosome|IL-17 signaling pathway|Herpes simplex virus 1 infection	KOG0105	Alternative splicing factor ASF/SF2 (RRM superfamily)	[A]	INFORMATION STORAGE AND PROCESSING	RNA processing and modification	S	COG0724	Rna-binding protein	Biological Process: regulation of alternative mRNA splicing, via spliceosome (GO:0000381);|Molecular Function: RNA binding (GO:0003723);|Cellular Component: nucleus (GO:0005634);|Biological Process: mRNA splice site selection (GO:0006376);|Biological Process: RNA splicing (GO:0008380);|Biological Process: embryo development ending in birth or egg hatching (GO:0009792);|Biological Process: mRNA ci…	--	--
TRINITY_DN10549_c0_g1_i1_1	8.44296	17.210832	2.736245	1.930925	10.254052	9.28684	XP_022199261.1	dynein heavy chain 7, axonemal-like, partial [Nilaparvata lugens]	Q63170|DYH7_RAT	Dynein heavy chain 7, axonemal Axob OS=Rattus norvegicus (Rat) GN=Axob PE=2 SV=2	87/153(56.86)	K10408	DNAH	dynein heavy chain, axonemal	ko05016	Huntington disease	KOG3595	Dyneins, heavy chain	[Z]	CELLULAR PROCESSES AND SIGNALING	Cytoskeleton	Z	COG5245	heavy chain	Biological Process: cilium movement (GO:0003341);|Molecular Function: calcium ion binding (GO:0005509);|Molecular Function: ATP binding (GO:0005524);|Cellular Component: microtubule (GO:0005874);|Biological Process: microtubule-based movement (GO:0007018);|Molecular Function: ATP-dependent microtubule motor activity, minus-end-directed (GO:0008569);|Cellular Component: dynein complex (GO:0030286)…	PF08393.13	Dynein heavy chain, N-terminal region 2
TRINITY_DN1054_c0_g1_i1_2	18.408119	10.388181	16.39417	3.134211	9.571779	18.966962	--	--	--	--	--	--	--	--	--	--	--	--	--	--	--	--	--	--	--	--	--
TRINITY_DN10550_c0_g1_i1_1	19.672036	18.298379	27.767385	18.518007	13.567865	18.512759	--	--	--	--	--	--	--	--	--	--	--	--	--	--	--	--	--	--	--	--	--
TRINITY_DN10551_c0_g1_i1_2	18.787104	29.097955	35.11046	16.390922	32.617432	10.911057	--	--	--	--	--	--	--	--	--	--	--	--	--	--	--	--	--	--	--	--	--
TRINITY_DN10554_c0_g1_i1_1	7.356693	7.357064	9.705691	12.778009	16.859708	29.61907	--	--	--	--	--	--	--	--	--	--	--	--	--	--	--	--	--	--	--	--	--
TRINITY_DN10554_c0_g1_i1_2	16.669618	7.138687	19.83588	17.494871	17.362018	35.705912	--	--	--	--	--	--	--	--	--	--	--	--	--	--	--	--	--	--	--	--	--
TRINITY_DN10556_c0_g1_i1_1	0	29.06498	0	7.101326	5.123358	9.68511	ABH11529.1	reverse transcriptase, partial [Phengaris teleius]	P08548|LIN1_NYCCO	LINE-1 reverse transcriptase homolog . OS=Nycticebus coucang (Slow loris) GN=. PE=4 SV=1	--	--	--	--	--	--	KOG1075	FOG: Reverse transcriptase	[R]	POORLY CHARACTERIZED	General function prediction only	S	ENOG410Y65E	Reverse transcriptase (RNA-dependent DNA polymerase)	Molecular Function: RNA-directed DNA polymerase activity (GO:0003964);|Molecular Function: metal ion binding (GO:0046872);	PF00078.27	Reverse transcriptase (RNA-dependent DNA polymerase)
TRINITY_DN10557_c0_g1_i1_1	0	0	0	182.309681	0	0	--	--	--	--	--	--	--	--	--	--	--	--	--	--	--	--	--	--	--	PF07464.11	Apolipophorin-III precursor (apoLp-III)
TRINITY_DN10559_c0_g1_i1_1	0	1.314211	2.720233	174.439518	0	2.586772	XP_003394978.1	malate dehydrogenase, cytoplasmic [Bombus terrestris]	P11708|MDHC_PIG	Malate dehydrogenase, cytoplasmic MDH1 OS=Sus scrofa (Pig) GN=MDH1 PE=1 SV=4	279/332(84.04)	K00025	MDH1	malate dehydrogenase [EC:1.1.1.37]	ko00020|ko00270|ko00620|ko00630|ko04964	Citrate cycle (TCA cycle)|Cysteine and methionine metabolism|Pyruvate metabolism|Glyoxylate and dicarboxylate metabolism|Proximal tubule bicarbonate reclamation	KOG1496	Malate dehydrogenase	[C]	METABOLISM	Energy production and conversion	C	COG0039	Catalyzes the reversible oxidation of malate to oxaloacetate (By similarity)	--	PF02866.18,PF00056.23	lactate/malate dehydrogenase, alpha/beta C-terminal domain|lactate/malate dehydrogenase, NAD binding domain
TRINITY_DN1055_c0_g1_i1_2	2.296427	4.589144	18.009762	2.068794	5.859385	2.353527	XP_023291746.1	thioredoxin domain-containing protein 17-like [Lucilia cuprina]	Q9BRA2|TXD17_HUMAN	Thioredoxin domain-containing protein 17 TXNL5 OS=Homo sapiens (Human) GN=TXNL5 PE=1 SV=1	--	--	--	--	--	--	KOG3425	Uncharacterized conserved protein	[S]	POORLY CHARACTERIZED	Function unknown	O	ENOG4111Q2V	Thioredoxin domain containing 17	Molecular Function: peroxidase activity (GO:0004601);|Cellular Component: cytosol (GO:0005829);|Biological Process: tumor necrosis factor-mediated signaling pathway (GO:0033209);|Molecular Function: protein-disulfide reductase activity (GO:0047134);|Cellular Component: extracellular exosome (GO:0070062);	--	--
TRINITY_DN10561_c0_g1_i1_2	8.364897	10.360489	16.262604	0	11.075904	10.142168	XP_014253154.1	tectonic-1 [Cimex lectularius]	--	--	--	--	--	--	--	--	--	--	--	--	--	--	--	--	--	--	--
TRINITY_DN10562_c0_g1_i1_1	0	2.67059	0	17.331537	19.154701	23.370362	XP_011198451.1	ER membrane protein complex subunit 1 isoform X2 [Bactrocera dorsalis]	Q6NRB9|EMC1_XENLA	ER membrane protein complex subunit 1 emc1 OS=Xenopus laevis (African clawed frog) GN=emc1 PE=2 SV=1	--	--	--	--	--	--	KOG2103	Uncharacterized conserved protein	[S]	POORLY CHARACTERIZED	Function unknown	S	ENOG410XPCR	ER membrane protein complex subunit 1	Cellular Component: integral component of membrane (GO:0016021);|Cellular Component: ER membrane protein complex (GO:0072546);	PF07774.13	ER membrane protein complex subunit 1, C-terminal
TRINITY_DN10564_c0_g1_i1_1	2.319841	16.646769	45.367147	81.150362	59.093383	90.8726	XP_028036747.1	cytochrome c oxidase subunit 6C-like [Bombyx mandarina]	Q7YRK2|COX6C_MACSL	Cytochrome c oxidase subunit 6C COX6C OS=Macaca silenus (Lion-tailed macaque) GN=COX6C PE=3 SV=1	36/81(44.44)	K02268	COX6C	cytochrome c oxidase subunit 6c	ko00190|ko04260|ko04714|ko04932|ko05010|ko05012|ko05016	Oxidative phosphorylation|Cardiac muscle contraction|Thermogenesis|Non-alcoholic fatty liver disease (NAFLD)|Alzheimer disease|Parkinson disease|Huntington disease	--	--	--	--	--	O	ENOG41124VH	cytochrome C oxidase subunit	Molecular Function: cytochrome-c oxidase activity (GO:0004129);|Cellular Component: mitochondrial inner membrane (GO:0005743);|Cellular Component: integral component of membrane (GO:0016021);	--	--
TRINITY_DN10565_c0_g1_i1_1	1.901089	1.9008	3.569516	15.837947	0	10.868533	XP_017781001.1	PREDICTED: cardioacceleratory peptide receptor-like isoform X2 [Nicrophorus vespilloides]	Q868T3|CCAPR_DROME	Cardioacceleratory peptide receptor CG33344 OS=Drosophila melanogaster (Fruit fly) GN=CG33344 PE=2 SV=4	--	--	--	--	--	--	KOG3656	FOG: 7 transmembrane receptor	[R]	POORLY CHARACTERIZED	General function prediction only	U	ENOG410XRW9	Receptor	Molecular Function: vasopressin receptor activity (GO:0005000);|Cellular Component: integral component of plasma membrane (GO:0005887);|Biological Process: G protein-coupled receptor signaling pathway (GO:0007186);|Biological Process: neuropeptide signaling pathway (GO:0007218);|Molecular Function: neuropeptide receptor activity (GO:0008188);|Cellular Component: integral component of membrane (GO…	PF00001.21	7 transmembrane receptor (rhodopsin family)
TRINITY_DN10565_c0_g1_i1_2	26.966078	33.87238	69.749584	27.321101	30.875321	30.427494	XP_028166266.1	uncharacterized protein LOC114357040 [Ostrinia furnacalis]	--	--	--	--	--	--	--	--	--	--	--	--	--	S	ENOG410YWG5	NA	--	--	--
TRINITY_DN10567_c0_g1_i1_1	48.669027	22.64935	24.084815	31.758594	19.804736	63.992848	--	--	--	--	--	--	--	--	--	--	--	--	--	--	--	--	--	--	--	--	--
TRINITY_DN10567_c0_g1_i1_2	10.267704	5.245187	3.570718	5.208594	15.612792	10.543244	--	--	--	--	--	--	--	--	--	--	--	--	--	--	--	--	--	--	--	PF00096.26	Zinc finger, C2H2 type	ENSRNOP00000022086	zf-C2H2
TRINITY_DN10570_c0_g1_i1_1	2.226716	8.989899	6.86138	4.371441	11.536263	47.486328	XP_028897651.1	probable cytochrome P450 6u1 [Zeugodacus cucurbitae]	Q4V6M7|UFSP1_DROME	Probable Ufm1-specific protease 1 CG30157 OS=Drosophila melanogaster (Fruit fly) GN=CG30157 PE=1 SV=1	--	--	--	--	--	--	KOG2433	Uncharacterized conserved protein	[S]	POORLY CHARACTERIZED	Function unknown	O	ENOG410XTJE	ufm1-specific peptidase	Molecular Function: thiolester hydrolase activity (GO:0016790);|Molecular Function: UFM1 hydrolase activity (GO:0071567);	PF07910.13	Peptidase family C78
TRINITY_DN10571_c0_g1_i1_1	40.065746	18.296354	19.670609	30.231238	27.19439	50.521212	--	--	--	--	--	--	--	--	--	--	--	--	--	--	--	--	--	--	--	--	--
TRINITY_DN10573_c0_g1_i1_1	0	12.616151	10.371209	34.034963	16.047059	30.528819	XP_011187577.1	cleft lip and palate transmembrane protein 1-like protein [Zeugodacus cucurbitae]	Q6DHU1|CLP1L_DANRE	Cleft lip and palate transmembrane protein 1-like protein zgc:92063 OS=Danio rerio (Zebrafish) (Brachydanio rerio) GN=zgc:92063 PE=2 SV=1	--	--	--	--	--	--	KOG2489	Transmembrane protein	[R]	POORLY CHARACTERIZED	General function prediction only	S	ENOG410XPEV	cleft lip and palate	Biological Process: apoptotic process (GO:0006915);|Cellular Component: integral component of membrane (GO:0016021);	--	--
TRINITY_DN10577_c0_g1_i1_2	28.175902	18.253588	39.811527	18.581753	26.323512	44.628264	KMQ86634.1	bel12-ag transposon polyprotein, partial [Lasius niger]	--	--	--	--	--	--	--	--	--	--	--	--	--	S	ENOG410Y7Q4	NA	--	PF03564.15	Protein of unknown function (DUF1759)
TRINITY_DN1057_c0_g1_i1_1	3.474398	28.48102	38.109548	59.368029	53.215334	104.393744	XP_030381820.1	serine/threonine-protein phosphatase 4 regulatory subunit 2 isoform X1 [Scaptodrosophila lebanonensis]	Q9W2U4|PP4R2_DROME	Serine/threonine-protein phosphatase 4 regulatory subunit 2 CG2890 OS=Drosophila melanogaster (Fruit fly) GN=CG2890 PE=1 SV=2	--	--	--	--	--	--	KOG3175	Protein phosphatase 4 regulatory subunit 2 related protein	[R]	POORLY CHARACTERIZED	General function prediction only	T	ENOG4110IV7	protein phosphatase 4, regulatory subunit 2	Biological Process: mitotic cell cycle (GO:0000278);|Cellular Component: chromosome, centromeric region (GO:0000775);|Cellular Component: nucleus (GO:0005634);|Cellular Component: cytoplasm (GO:0005737);|Biological Process: protein dephosphorylation (GO:0006470);|Molecular Function: protein phosphatase regulator activity (GO:0019888);|Cellular Component: protein phosphatase 4 complex (GO:0030289)…	PF09184.11	PPP4R2
TRINITY_DN10580_c0_g1_i1_1	0	0	0	25.929083	0	0	XP_017798525.1	PREDICTED: probable chitinase 2 [Habropoda laboriosa]	Q9W092|CHIT2_DROME	Probable chitinase 2 CG2054 OS=Drosophila melanogaster (Fruit fly) GN=CG2054 PE=1 SV=1	58/97(59.79)	K01183	E3.2.1.14	chitinase [EC:3.2.1.14]	ko00520	Amino sugar and nucleotide sugar metabolism	KOG2806	Chitinase	[G]	METABOLISM	Carbohydrate transport and metabolism	G	COG3325	chitinase	Biological Process: polysaccharide catabolic process (GO:0000272);|Molecular Function: chitinase activity (GO:0004568);|Cellular Component: extracellular region (GO:0005576);|Cellular Component: extracellular space (GO:0005615);|Biological Process: chitin catabolic process (GO:0006032);|Molecular Function: chitin binding (GO:0008061);|Biological Process: chitin-based embryonic cuticle biosyntheti…	PF00704.28	Glycosyl hydrolases family 18
TRINITY_DN10581_c0_g1_i1_1	6.533548	12.954275	0	33.662039	23.972922	25.972172	--	--	--	--	--	--	--	--	--	--	--	--	--	--	--	--	--	--	--	--	--
TRINITY_DN10582_c0_g1_i1_2	34.361089	20.626421	26.820572	29.565261	26.921591	7.920718	GBO41554.1	hypothetical protein AVEN_248822_1 [Araneus ventricosus]	--	--	--	--	--	--	--	--	--	--	--	--	--	L	COG2801	Retrotransposon protein	--	PF18701.1,PF00665.26,PF17921.1	Family of unknown function (DUF5641)|Integrase core domain|Integrase zinc binding domain
TRINITY_DN10583_c0_g1_i1_2	22.399245	11.175852	10.913233	9.697389	10.213302	19.596693	KAE9430961.1	hypothetical protein GE061_21867 [Apolygus lucorum]	Q9JJX8|ST32B_MOUSE	Serine/threonine-protein kinase 32B Stk32b OS=Mus musculus (Mouse) GN=Stk32b PE=2 SV=2	--	--	--	--	--	--	--	--	--	--	--	T	ENOG410XNPH	protein serine/threonine kinase activity	Molecular Function: protein serine/threonine kinase activity (GO:0004674);|Molecular Function: ATP binding (GO:0005524);|Cellular Component: intracellular (GO:0005622);|Biological Process: peptidyl-serine phosphorylation (GO:0018105);|Biological Process: intracellular signal transduction (GO:0035556);|Molecular Function: metal ion binding (GO:0046872);	--	--
TRINITY_DN10584_c0_g1_i1_1	13.475261	21.636472	20.021568	38.727958	35.461777	60.173915	XP_023291610.1	28S ribosomal protein S35, mitochondrial [Lucilia cuprina]	Q2YDF6|RT35_BOVIN	28S ribosomal protein S35, mitochondrial MRPS35 OS=Bos taurus (Bovine) GN=MRPS35 PE=1 SV=1	--	--	--	--	--	--	KOG3933	Mitochondrial ribosomal protein S28	[J]	INFORMATION STORAGE AND PROCESSING	Translation, ribosomal structure and biogenesis	S	ENOG410ZX0Y	(ribosomal) protein	Molecular Function: structural constituent of ribosome (GO:0003735);|Cellular Component: mitochondrial inner membrane (GO:0005743);|Cellular Component: mitochondrial small ribosomal subunit (GO:0005763);|Biological Process: mitochondrial translation (GO:0032543);	PF10213.9	Mitochondrial ribosomal subunit protein
TRINITY_DN10586_c0_g1_i1_1	1.561116	3.104452	1.524306	14.754557	1.675521	27.514309	XP_017478067.1	PREDICTED: zinc transporter foi-like [Rhagoletis zephyria]	Q9VSL7|FOI_DROME	Zinc transporter foi CG6817 OS=Drosophila melanogaster (Fruit fly) GN=CG6817 PE=1 SV=3	--	--	--	--	--	--	KOG2693	Putative zinc transporter	[P]	METABOLISM	Inorganic ion transport and metabolism	P	COG0428	zinc transporter	Molecular Function: zinc ion transmembrane transporter activity (GO:0005385);|Cellular Component: plasma membrane (GO:0005886);|Cellular Component: integral component of plasma membrane (GO:0005887);|Biological Process: zinc ion transport (GO:0006829);|Biological Process: cellular zinc ion homeostasis (GO:0006882);|Biological Process: pole cell migration (GO:0007280);|Biological Process: central …	PF02535.22	ZIP Zinc transporter
TRINITY_DN1058_c0_g1_i1_1	0	0	7.50593	57.425517	0	1.219301	XP_018392614.1	PREDICTED: actin-interacting protein 1 isoform X2 [Cyphomyrmex costatus]	Q9VU68|WDR1_DROME	Actin-interacting protein 1 CG10724 OS=Drosophila melanogaster (Fruit fly) GN=CG10724 PE=2 SV=1	--	--	--	--	--	--	KOG0318	WD40 repeat stress protein/actin interacting protein	[Z]	CELLULAR PROCESSES AND SIGNALING	Cytoskeleton	S	ENOG410XQN1	actin filament depolymerization	Biological Process: establishment of planar polarity (GO:0001736);|Molecular Function: actin binding (GO:0003779);|Cellular Component: cytoskeleton (GO:0005856);|Biological Process: border follicle cell migration (GO:0007298);|Biological Process: actin filament depolymerization (GO:0030042);|Biological Process: regulation of actin filament polymerization (GO:0030833);|Biological Process: regulati…	PF00400.32,PF12894.7,PF08662.11	WD domain, G-beta repeat|Anaphase-promoting complex subunit 4 WD40 domain|Eukaryotic translation initiation factor eIF2A
TRINITY_DN1058_c0_g1_i1_2	26.438864	26.495799	6.458976	0	23.002373	22.518377	XP_018784066.1	PREDICTED: uncharacterized protein LOC108965856 [Bactrocera latifrons]	--	--	--	--	--	--	--	--	--	--	--	--	--	S	ENOG4111H6Z	NA	--	PF13903.6	PMP-22/EMP/MP20/Claudin tight junction
TRINITY_DN10591_c0_g1_i1_2	28.759764	18.676393	16.335484	22.894658	29.585453	22.460849	XP_023726289.1	matrix metalloproteinase-25-like [Cryptotermes secundus]	Q9R0S3|MMP17_MOUSE	Matrix metalloproteinase-17 Mt4mmp OS=Mus musculus (Mouse) GN=Mt4mmp PE=1 SV=3	140/248(56.45)	K07997	MMP17	matrix metalloproteinase-17 (membrane-inserted) [EC:3.4.24.-]	ko04928	Parathyroid hormone synthesis, secretion and action	KOG1565	Gelatinase A and related matrix metalloproteases	[OW]	CELLULAR PROCESSES AND SIGNALING|CELLULAR PROCESSES AND SIGNALING	Posttranslational modification, protein turnover, chaperones |Extracellular structures	O	ENOG410XQ5D	matrix metallopeptidase	Biological Process: kidney development (GO:0001822);|Molecular Function: metalloendopeptidase activity (GO:0004222);|Cellular Component: plasma membrane (GO:0005886);|Molecular Function: zinc ion binding (GO:0008270);|Cellular Component: extracellular matrix (GO:0031012);|Cellular Component: anchored component of membrane (GO:0031225);|Biological Process: drinking behavior (GO:0042756);	PF00045.19	Hemopexin
TRINITY_DN10592_c0_g1_i1_2	5.782626	5.613239	21.922209	26.992356	11.430715	17.50483	--	--	--	--	--	--	--	--	--	--	--	--	--	--	--	--	--	--	--	--	--
TRINITY_DN10599_c0_g1_i1_1	8.761025	15.897708	6.950501	5.384856	21.299277	8.841588	XP_021923386.1	vacuolar protein sorting-associated protein 13A-like isoform X4 [Zootermopsis nevadensis]	--	--	--	--	--	--	--	--	--	--	--	--	--	U	COG5043	Vacuolar Protein	--	--	--
TRINITY_DN1059_c0_g1_i1_1	2.757851	1.398275	0	5.445003	1.476235	15.31243	XP_017467541.1	PREDICTED: protein Gawky isoform X2 [Rhagoletis zephyria]	Q8SY33|GAWKY_DROME	Protein Gawky CG31992 OS=Drosophila melanogaster (Fruit fly) GN=CG31992 PE=1 SV=1	--	--	--	--	--	--	--	--	--	--	--	S	ENOG41110AX	positive regulation of nuclear-transcribed mRNA catabolic process, deadenylation-dependent decay	Cellular Component: P-body (GO:0000932);|Biological Process: embryonic development via the syncytial blastoderm (GO:0001700);|Molecular Function: RNA binding (GO:0003723);|Cellular Component: nucleoplasm (GO:0005654);|Biological Process: mRNA catabolic process (GO:0006402);|Biological Process: regulation of protein localization (GO:0032880);|Cellular Component: micro-ribonucleoprotein complex (GO…	--	--
TRINITY_DN105_c0_g1_i1_1	0	9.064743	0	21.495687	3.493694	34.554721	--	--	--	--	--	--	--	--	--	--	--	--	--	--	--	--	--	--	--	--	--
TRINITY_DN10602_c0_g1_i1_1	0	0	4.103892	32.674021	0	0	XP_015516439.1	PREDICTED: tumor protein D52 [Neodiprion lecontei]	--	--	--	--	--	--	--	--	KOG4010	Coiled-coil protein TPD52	[R]	POORLY CHARACTERIZED	General function prediction only	S	ENOG4111M9H	tumor protein	--	PF04201.15	Tumour protein D52 family
TRINITY_DN10604_c0_g1_i1_1	2.528055	2.541668	0	26.689187	18.682272	28.195912	CRK92705.1	CLUMA_CG006306, isoform A [Clunio marinus]	Q9QYN3|KLK11_MOUSE	Kallikrein-11 Prss20 OS=Mus musculus (Mouse) GN=Prss20 PE=2 SV=1	--	--	--	--	--	--	KOG3627	Trypsin	[E]	METABOLISM	Amino acid transport and metabolism	O	COG5640	protease	Molecular Function: serine-type endopeptidase activity (GO:0004252);|Cellular Component: extracellular region (GO:0005576);|Cellular Component: secretory granule (GO:0030141);	PF00089.26	Trypsin
TRINITY_DN10605_c0_g1_i1_1	4.240332	21.178522	15.34197	16.680282	11.317867	6.566199	AYV99582.1	venom polypeptide [Dolopus genitalis]	--	--	--	--	--	--	--	--	--	--	--	--	--	--	--	--	--	PF00089.26	Trypsin
TRINITY_DN10605_c0_g1_i1_2	106.966634	86.231502	98.230328	90.859252	100.6468	97.173707	XP_022198742.1	protein FRA10AC1-like [Nilaparvata lugens]	Q8BP78|F10C1_MOUSE	Protein FRA10AC1 homolog Fra10ac1 OS=Mus musculus (Mouse) GN=Fra10ac1 PE=1 SV=3	--	--	--	--	--	--	KOG1297	Uncharacterized conserved protein	[S]	POORLY CHARACTERIZED	Function unknown	S	ENOG410YN91	Fragile site, folic acid type, rare, fra(10)(Q23.3) or fra(10)(Q24.2) candidate 1	Cellular Component: nucleus (GO:0005634);	PF09725.9	Folate-sensitive fragile site protein Fra10Ac1
TRINITY_DN10607_c0_g1_i1_2	15.040967	5.021049	1.792083	4.393113	27.620012	6.94994	--	--	--	--	--	--	--	--	--	--	--	--	--	--	--	--	--	--	--	--	--
TRINITY_DN10608_c0_g1_i1_2	122.500735	44.385239	20.182129	45.998766	36.953387	41.824254	CRL02918.1	CLUMA_CG015850, isoform A [Clunio marinus]	Q9QXA6|BAT1_MOUSE	b(0,+)-type amino acid transporter 1 Bat1 OS=Mus musculus (Mouse) GN=Bat1 PE=1 SV=1	128/360(35.56)	K13868	SLC7A9, BAT1	solute carrier family 7 (L-type amino acid transporter), member 9	ko04974	Protein digestion and absorption	KOG1287	Amino acid transporters	[E]	METABOLISM	Amino acid transport and metabolism	E	COG0531	amino acid	Cellular Component: plasma membrane (GO:0005886);|Biological Process: amino acid transport (GO:0006865);|Molecular Function: amino acid transmembrane transporter activity (GO:0015171);|Molecular Function: neutral amino acid transmembrane transporter activity (GO:0015175);|Molecular Function: L-amino acid transmembrane transporter activity (GO:0015179);|Molecular Function: L-cystine transmembrane …	PF13520.6	Amino acid permease
TRINITY_DN10611_c0_g1_i1_2	22.255494	0	0	0	0	0	XP_018580040.1	trypsin-3-like [Anoplophora glabripennis]	P35037|TRY3_ANOGA	Trypsin-3 AGAP008294 OS=Anopheles gambiae (African malaria mosquito) GN=AGAP008294 PE=2 SV=5	37/101(36.63)	K01312	PRSS1_2_3	trypsin [EC:3.4.21.4]	ko04080|ko04972|ko04974|ko05164	Neuroactive ligand-receptor interaction|Pancreatic secretion|Protein digestion and absorption|Influenza A	KOG3627	Trypsin	[E]	METABOLISM	Amino acid transport and metabolism	O	COG5640	protease	Molecular Function: serine-type endopeptidase activity (GO:0004252);|Cellular Component: extracellular region (GO:0005576);|Cellular Component: cytoplasm (GO:0005737);|Biological Process: digestion (GO:0007586);	PF00089.26	Trypsin
TRINITY_DN10614_c0_g1_i1_1	0	16.501744	3.348471	3.033537	6.761846	22.209265	--	--	--	--	--	--	--	--	--	--	--	--	--	--	--	--	--	--	--	--	--
TRINITY_DN10617_c0_g1_i1_2	5.057782	2.034189	11.318148	4.243346	6.276248	3.073069	XP_022199066.1	leucine-rich repeat serine/threonine-protein kinase 1-like [Nilaparvata lugens]	--	--	--	--	--	--	--	--	KOG0504	FOG: Ankyrin repeat	[R]	POORLY CHARACTERIZED	General function prediction only	S	COG0666	Ankyrin Repeat	--	PF13606.6,PF12796.7,PF13857.6,PF00023.30,PF13637.6	Ankyrin repeat|Ankyrin repeats (3 copies)|Ankyrin repeats (many copies)|Ankyrin repeat|Ankyrin repeats (many copies)
TRINITY_DN10618_c0_g1_i1_1	0	0	0	3.103384	6.30665	21.937795	--	--	--	--	--	--	--	--	--	--	--	--	--	--	--	--	--	--	--	--	--
TRINITY_DN1061_c0_g1_i1_1	11.13423	50.17037	42.808999	94.791794	134.394823	146.703679	XP_308300.3	AGAP007574-PA [Anopheles gambiae str. PEST]	Q02368|NDUB7_BOVIN	NADH dehydrogenase [ubiquinone] 1 beta subcomplex subunit 7 NDUFB7 OS=Bos taurus (Bovine) GN=NDUFB7 PE=1 SV=2	81/119(68.07)	K03963	NDUFB7	NADH dehydrogenase (ubiquinone) 1 beta subcomplex subunit 7	ko00190|ko04714|ko04723|ko04932|ko05010|ko05012|ko05016	Oxidative phosphorylation|Thermogenesis|Retrograde endocannabinoid signaling|Non-alcoholic fatty liver disease (NAFLD)|Alzheimer disease|Parkinson disease|Huntington disease	KOG3468	NADH:ubiquinone oxidoreductase, NDUFB7/B18 subunit	[C]	METABOLISM	Energy production and conversion	I	ENOG411230N	NADH dehydrogenase (ubiquinone) 1 beta subcomplex	Cellular Component: mitochondrial respiratory chain complex I (GO:0005747);|Cellular Component: mitochondrial intermembrane space (GO:0005758);|Molecular Function: NADH dehydrogenase (ubiquinone) activity (GO:0008137);|Biological Process: mitochondrial respiratory chain complex I assembly (GO:0032981);	PF05676.13	NADH-ubiquinone oxidoreductase B18 subunit (NDUFB7)
TRINITY_DN10620_c0_g1_i1_1	0	5.38153	0	10.130578	13.612483	18.353249	--	--	--	--	--	--	--	--	--	--	--	--	--	--	--	--	--	--	--	--	--
TRINITY_DN10623_c0_g1_i1_2	31.502119	32.392952	24.551341	13.896813	48.415498	20.585826	--	--	--	--	--	--	--	--	--	--	--	--	--	--	--	--	--	--	--	--	--
TRINITY_DN10624_c0_g1_i1_2	32.019222	8.336468	7.580836	6.91822	4.541707	12.060156	XP_014256929.1	uncharacterized protein LOC106670819 isoform X1 [Cimex lectularius]	--	--	--	--	--	--	--	--	--	--	--	--	--	--	--	--	--	--	--
TRINITY_DN10625_c0_g1_i1_1	23.163988	20.628043	11.53011	43.650297	10.807953	53.887748	--	--	--	--	--	--	--	--	--	--	--	--	--	--	--	--	--	--	--	--	--
TRINITY_DN10625_c0_g1_i1_2	12.56357	9.264988	0	2.784283	19.805361	11.981934	--	--	--	--	--	--	--	--	--	--	--	--	--	--	--	--	--	--	--	--	--
TRINITY_DN10630_c0_g1_i1_1	2.933743	2.236843	4.573675	10.715506	2.384904	13.727204	XP_011195299.1	uncharacterized protein LOC105220554, partial [Zeugodacus cucurbitae]	--	--	--	--	--	--	--	--	--	--	--	--	--	S	ENOG4112AZ8	NA	--	PF05380.13	Pao retrotransposon peptidase
TRINITY_DN10631_c0_g1_i1_2	90.836586	64.750357	105.898518	136.991059	146.757875	143.694985	--	--	--	--	--	--	--	--	--	--	--	--	--	--	--	--	--	--	--	--	--
TRINITY_DN10632_c0_g1_i1_2	27.861606	0	5.471282	0	7.202474	1.835928	XP_022201808.1	facilitated trehalose transporter Tret1-like [Nilaparvata lugens]	B4HNS1|TRE12_DROSE	Facilitated trehalose transporter Tret1-2 homolog GM21299 OS=Drosophila sechellia (Fruit fly) GN=GM21299 PE=3 SV=1	--	--	--	--	--	--	KOG0254	Predicted transporter (major facilitator superfamily)	[R]	POORLY CHARACTERIZED	General function prediction only	G	ENOG410XNQK	Transporter	Cellular Component: plasma membrane (GO:0005886);|Biological Process: trehalose transport (GO:0015771);|Cellular Component: integral component of membrane (GO:0016021);|Molecular Function: transmembrane transporter activity (GO:0022857);	PF00083.24	Sugar (and other) transporter
TRINITY_DN10636_c0_g1_i1_2	13.428323	5.052033	11.258832	0	10.494133	1.662618	XP_019562955.2	cilia- and flagella-associated protein 43 [Aedes albopictus]	--	--	--	--	--	--	--	--	--	--	--	--	--	S	ENOG410Y5IS	WD repeat domain 96	--	--	--
TRINITY_DN10637_c0_g1_i1_1	22.048456	12.094598	31.292699	31.38112	6.343448	21.174844	--	--	--	--	--	--	--	--	--	--	--	--	--	--	--	--	--	--	--	--	--
TRINITY_DN10638_c0_g1_i1_2	71.665302	108.797967	83.910402	53.577016	89.29772	80.627863	XP_022196618.1	dynein light chain 4, axonemal [Nilaparvata lugens]	Q9DCM4|DNAL4_MOUSE	Dynein light chain 4, axonemal Dnalc4 OS=Mus musculus (Mouse) GN=Dnalc4 PE=3 SV=2	76/96(79.17)	K10412	DNAL4	dynein light chain 4, axonemal	ko05016	Huntington disease	KOG3430	Dynein light chain type 1	[Z]	CELLULAR PROCESSES AND SIGNALING	Cytoskeleton	S	ENOG4111NK2	dynein, light chain	Molecular Function: motor activity (GO:0003774);|Cellular Component: cytoplasm (GO:0005737);|Cellular Component: microtubule (GO:0005874);|Cellular Component: cilium (GO:0005929);|Biological Process: microtubule-based process (GO:0007017);|Cellular Component: dynein complex (GO:0030286);|Molecular Function: dynein intermediate chain binding (GO:0045505);|Molecular Function: dynein light intermedi…	PF01221.18	Dynein light chain type 1
TRINITY_DN1063_c0_g1_i1_1	1.456308	10.151442	10.399312	21.396394	16.816796	40.03255	XP_023303238.1	uncharacterized protein LOC111685221 [Lucilia cuprina]	--	--	--	--	--	--	--	--	--	--	--	--	--	S	ENOG4111SVR	NA	--	--	--
TRINITY_DN10640_c0_g1_i1_2	5551.549305	5068.186335	5646.375561	4444.953849	5028.2687	3935.502986	XP_014245521.1	acyl carrier protein, mitochondrial isoform X1 [Cimex lectularius]	Q94519|ACPM_DROME	Acyl carrier protein, mitochondrial CG9160 OS=Drosophila melanogaster (Fruit fly) GN=CG9160 PE=2 SV=1	85/153(55.56)	K03955	NDUFAB1	NADH dehydrogenase (ubiquinone) 1 alpha/beta subcomplex 1, acyl-carrier protein	ko00061|ko00190|ko04714|ko04723|ko04932|ko05010|ko05012|ko05016	Fatty acid biosynthesis|Oxidative phosphorylation|Thermogenesis|Retrograde endocannabinoid signaling|Non-alcoholic fatty liver disease (NAFLD)|Alzheimer disease|Parkinson disease|Huntington disease	KOG1748	Acyl carrier protein/NADH-ubiquinone oxidoreductase, NDUFAB1/SDAP subunit	[CIQ]	METABOLISM|METABOLISM|METABOLISM	Energy production and conversion |Lipid transport and metabolism |Secondary metabolites biosynthesis, transport and catabolism	I	COG0236	Carrier of the growing fatty acid chain in fatty acid biosynthesis (By similarity)	Molecular Function: acyl binding (GO:0000035);|Molecular Function: acyl carrier activity (GO:0000036);|Cellular Component: mitochondrion (GO:0005739);|Cellular Component: cytosol (GO:0005829);|Biological Process: mitochondrial electron transport, NADH to ubiquinone (GO:0006120);|Biological Process: fatty acid biosynthetic process (GO:0006633);|Biological Process: lipid A biosynthetic process (GO:…	PF00550.25	Phosphopantetheine attachment site
TRINITY_DN10643_c0_g1_i1_1	0	4.699842	4.761895	16.853136	12.672913	32.012683	XP_011202523.1	chromodomain-helicase-DNA-binding protein 1 [Bactrocera dorsalis]	--	--	--	--	--	--	--	--	--	--	--	--	--	--	--	--	--	--	--
TRINITY_DN10644_c0_g1_i1_1	5.80007	8.685741	1.428938	6.432366	3.232002	8.560567	--	--	--	--	--	--	--	--	--	--	--	--	--	--	--	--	--	--	--	--	--
TRINITY_DN10646_c0_g1_i1_1	5.816603	5.8626	0	9.037462	4.078944	18.883417	--	--	--	--	--	--	--	--	--	--	--	--	--	--	--	--	--	--	--	--	--
TRINITY_DN10647_c0_g1_i1_1	12.891153	30.860338	34.170519	16.484074	11.458412	20.953756	--	--	--	--	--	--	--	--	--	--	--	--	--	--	--	--	--	--	--	--	--
TRINITY_DN10647_c0_g1_i1_2	0	6.372316	6.293695	4.638336	6.22729	2.177432	RZF36711.1	hypothetical protein LSTR_LSTR005024, partial [Laodelphax striatellus]	--	--	--	--	--	--	--	--	KOG0516	Dystonin, GAS (Growth-arrest-specific protein), and related proteins	[Z]	CELLULAR PROCESSES AND SIGNALING	Cytoskeleton	Z	COG5069	Microtubule associated monoxygenase, calponin and LIM domain containing	--	--	--
TRINITY_DN10647_c0_g2_i1_1	4.522109	13.774163	15.186674	4.197973	18.824129	28.019362	--	--	--	--	--	--	--	--	--	--	--	--	--	--	--	--	--	--	--	--	--
TRINITY_DN10649_c0_g1_i1_1	2.208165	2.232269	2.00E-06	6.560629	11.351434	12.922676	--	--	--	--	--	--	--	--	--	--	--	--	--	--	--	--	--	--	--	--	--
TRINITY_DN10651_c0_g1_i1_1	10.386552	12.230949	1.726275	10.306311	14.353955	15.812311	XP_022191566.1	uncharacterized protein LOC111049714 [Nilaparvata lugens]	--	--	--	--	--	--	--	--	--	--	--	--	--	--	--	--	--	--	--
TRINITY_DN10651_c0_g1_i2_2	33.943018	30.149802	31.130104	56.93693	32.255365	60.163532	--	--	--	--	--	--	--	--	--	--	--	--	--	--	--	--	--	--	--	--	--
TRINITY_DN10652_c0_g1_i1_1	0	0	0	13.906313	0	26.536979	XP_005181497.1	PREDICTED: maternal protein tudor [Musca domestica]	P25823|TUD_DROME	Maternal protein tudor CG9450 OS=Drosophila melanogaster (Fruit fly) GN=CG9450 PE=1 SV=2	--	--	--	--	--	--	KOG2039	Transcriptional coactivator p100	[K]	INFORMATION STORAGE AND PROCESSING	Transcription	S	ENOG410ZHUW	tudor domain containing 6	Cellular Component: nucleus (GO:0005634);|Cellular Component: cytoplasm (GO:0005737);|Cellular Component: mitochondrion (GO:0005739);|Biological Process: pole cell development (GO:0007277);|Biological Process: germ cell development (GO:0007281);|Biological Process: pole plasm assembly (GO:0007315);|Biological Process: intracellular mRNA localization (GO:0008298);|Biological Process: P granule org…	PF00567.24	Tudor domain
TRINITY_DN10658_c0_g1_i1_2	15.932329	20.732311	7.515148	15.011447	13.863055	15.034758	--	--	--	--	--	--	--	--	--	--	--	--	--	--	--	--	--	--	--	--	--
TRINITY_DN10660_c0_g1_i1_1	10.152472	10.239116	5.25345	10.270249	5.325365	26.186658	--	--	--	--	--	--	--	--	--	--	--	--	--	--	--	--	--	--	--	--	--
TRINITY_DN10661_c0_g1_i1_1	2.158452	6.632648	2.058577	5.642429	3.261829	3.238008	XP_021506446.1	guanine nucleotide-binding protein G(s) subunit alpha isoforms short [Meriones unguiculatus]	Q6R0H7|GNAS1_MOUSE	Guanine nucleotide-binding protein G(s) subunit alpha isoforms XLas Gnas OS=Mus musculus (Mouse) GN=Gnas PE=1 SV=1	121/121(100.00)	K04632	GNAS	guanine nucleotide-binding protein G(s) subunit alpha	ko01522|ko04015|ko04020|ko04024|ko04072|ko04261|ko04270|ko04361|ko04540|ko04611|ko04713|ko04714|ko04724|ko04726|ko04728|ko04730|ko04750|ko04911|ko04912|ko04913|ko04915|ko04916|ko04918|ko04921|ko04922|ko04923|ko04924|ko04925|ko04926|ko04927|ko04928|ko04934|ko04935|ko04961|ko04962|ko04970|ko04971|ko04972|ko04976|ko05030|ko05031|ko05032|ko05034|ko05110|ko05142|ko05146|ko05163|ko05165|ko05200|ko05414	Endocrine resistance|Rap1 signaling pathway|Calcium signaling pathway|cAMP signaling pathway|Phospholipase D signaling pathway|Adrenergic signaling in cardiomyocytes|Vascular smooth muscle contraction|Axon regeneration|Gap junction|Platelet activation|Circadian entrainment|Thermogenesis|Glutamatergic synapse|Serotonergic synapse|Dopaminergic synapse|Long-term depression|Inflammatory mediator regu…	KOG0099	G protein subunit Galphas, small G protein superfamily	[T]	CELLULAR PROCESSES AND SIGNALING	Signal transduction mechanisms	S	ENOG410XPC4	Guanine nucleotide binding protein (G protein), alpha activating activity polypeptide, olfactory type	Biological Process: skeletal system development (GO:0001501);|Molecular Function: G protein-coupled receptor binding (GO:0001664);|Cellular Component: ruffle (GO:0001726);|Biological Process: tissue homeostasis (GO:0001894);|Biological Process: positive regulation of protein phosphorylation (GO:0001934);|Biological Process: endochondral ossification (GO:0001958);|Molecular Function: G-protein alp…	PF00503.20	G-protein alpha subunit
TRINITY_DN10661_c0_g1_i1_2	17.7216	8.982902	15.393231	4.694347	24.782074	16.595793	--	--	--	--	--	--	--	--	--	--	--	--	--	--	--	--	--	--	--	--	--
TRINITY_DN10663_c0_g1_i1_1	0	0	0	28.493008	0	0	--	--	--	--	--	--	--	--	--	--	--	--	--	--	--	--	--	--	--	--	--
TRINITY_DN10667_c0_g1_i1_2	22.76014	30.788151	16.107946	24.637118	38.891739	53.45778	--	--	--	--	--	--	--	--	--	--	--	--	--	--	--	--	--	--	--	--	--
TRINITY_DN10668_c0_g1_i1_1	1.648263	3.308609	3.34382	3.087451	8.381945	13.284798	XP_022193246.1	microtubule-associated protein futsch-like, partial [Nilaparvata lugens]	Q9W596|FUTSC_DROME	Futsch light chain LC(f) CG34387 OS=Drosophila melanogaster (Fruit fly) GN=CG34387 PE=1 SV=4	--	--	--	--	--	--	KOG3592	Microtubule-associated proteins	[Z]	CELLULAR PROCESSES AND SIGNALING	Cytoskeleton	S	ENOG410XRYM	Microtubule-associated protein	Biological Process: microtubule cytoskeleton organization (GO:0000226);|Molecular Function: actin binding (GO:0003779);|Cellular Component: cytosol (GO:0005829);|Cellular Component: microtubule (GO:0005874);|Cellular Component: microtubule associated complex (GO:0005875);|Biological Process: microtubule-based process (GO:0007017);|Biological Process: nervous system development (GO:0007399);|Biolo…	--	--
TRINITY_DN10670_c0_g1_i1_2	30.261428	27.327479	35.958702	16.004002	41.449972	25.775046	XP_021921772.1	leucine-zipper-like transcriptional regulator 1 isoform X2 [Zootermopsis nevadensis]	Q8N653|LZTR1_HUMAN	Leucine-zipper-like transcriptional regulator 1 LZTR1 OS=Homo sapiens (Human) GN=LZTR1 PE=1 SV=2	--	--	--	--	--	--	--	--	--	--	--	K	ENOG410Y2DF	leucine-zipper-like transcription regulator 1	Molecular Function: DNA-binding transcription factor activity (GO:0003700);|Cellular Component: Golgi apparatus (GO:0005794);|Biological Process: anatomical structure morphogenesis (GO:0009653);	PF00651.31	BTB/POZ domain	ENSP00000215739	Others
TRINITY_DN10672_c0_g1_i1_2	270.557318	205.941537	252.989392	294.219745	241.306751	263.94174	--	--	--	--	--	--	--	--	--	--	--	--	--	--	--	--	--	--	--	--	--
TRINITY_DN10673_c0_g1_i2_2	19.235014	10.44687	2.895445	4.523234	29.159695	5.858909	XP_023705363.1	cell adhesion molecule 3-like [Cryptotermes secundus]	--	--	--	--	--	--	--	--	--	--	--	--	--	S	ENOG4111HK9	beat protein	--	PF13927.6,PF13895.6,PF07679.16,PF07686.17	Immunoglobulin domain|Immunoglobulin domain|Immunoglobulin I-set domain|Immunoglobulin V-set domain
TRINITY_DN10674_c0_g1_i1_2	9.329798	13.712061	11.232631	0	11.485582	12.949611	XP_021926261.1	transcription factor SPT20 homolog isoform X3 [Zootermopsis nevadensis]	--	--	74/188(39.36)	K21245	SUPT20H	transcription factor SPT20 homolog	ko04140	Autophagy - animal	--	--	--	--	--	--	--	--	--	--	--
TRINITY_DN10676_c1_g1_i1_1	2.153594	8.476923	2.138557	8.164623	17.805002	16.790686	XP_017057173.1	PREDICTED: ER membrane protein complex subunit 1 isoform X2 [Drosophila ficusphila]	Q5ZL00|EMC1_CHICK	ER membrane protein complex subunit 1 RCJMB04_8i12 OS=Gallus gallus (Chicken) GN=RCJMB04_8i12 PE=2 SV=1	--	--	--	--	--	--	KOG2103	Uncharacterized conserved protein	[S]	POORLY CHARACTERIZED	Function unknown	S	ENOG410XPCR	ER membrane protein complex subunit 1	Cellular Component: integral component of membrane (GO:0016021);|Biological Process: protein folding in endoplasmic reticulum (GO:0034975);|Cellular Component: ER membrane protein complex (GO:0072546);	--	--
TRINITY_DN10677_c0_g1_i1_1	0	0	3.769436	10.482317	10.232394	24.325811	XP_016965564.1	PREDICTED: uncharacterized protein LOC108034875 isoform X3 [Drosophila biarmipes]	Q9UD97|TITIN_HUMAN	Titin TTN OS=Homo sapiens (Human) GN=TTN PE=1 SV=4	--	--	--	--	--	--	--	--	--	--	--	S	ENOG410ZVAD	IGc2	--	PF07679.16,PF13927.6	Immunoglobulin I-set domain|Immunoglobulin domain
TRINITY_DN10677_c0_g1_i1_2	22.484233	13.785622	26.304665	21.812036	26.423286	37.827111	--	--	--	--	--	--	--	--	--	--	--	--	--	--	--	--	--	--	--	--	--
TRINITY_DN10678_c0_g1_i1_1	15.245147	13.67405	3.612171	22.949921	20.480799	19.935311	--	--	--	--	--	--	--	--	--	--	--	--	--	--	--	--	--	--	--	--	--
TRINITY_DN1067_c0_g1_i1_2	0	0	127.08322	25.58288	0	2.659548	XP_011054615.1	PREDICTED: 40S ribosomal protein S23 [Acromyrmex echinatior]	Q6EV23|RS23_PAPDA	40S ribosomal protein S23 RpS23 OS=Papilio dardanus (African swallowtail butterfly) GN=RpS23 PE=2 SV=1	143/143(100.00)	K02973	RP-S23e, RPS23	small subunit ribosomal protein S23e	ko03010	Ribosome	KOG1749	40S ribosomal protein S23	[J]	INFORMATION STORAGE AND PROCESSING	Translation, ribosomal structure and biogenesis	J	COG0048	Interacts with and stabilizes bases of the 16S rRNA that are involved in tRNA selection in the A site and with the mRNA backbone. Located at the interface of the 30S and 50S subunits, it traverses the body of the 30S subunit contacting proteins on the other side and probably holding the rRNA structure together. The combined cluster of proteins S8, S12 and S17 appears to hold together the shoulder…	Biological Process: cytoplasmic translation (GO:0002181);|Molecular Function: structural constituent of ribosome (GO:0003735);|Cellular Component: rough endoplasmic reticulum (GO:0005791);|Cellular Component: cytosolic small ribosomal subunit (GO:0022627);|Cellular Component: polysomal ribosome (GO:0042788);	PF00164.25	Ribosomal protein S12/S23
TRINITY_DN10681_c0_g1_i1_2	317.439883	280.25103	315.031613	205.405336	309.425075	189.426381	XP_023726465.1	single-stranded DNA-binding protein, mitochondrial [Cryptotermes secundus]	P54622|SSBP_DROME	Single-stranded DNA-binding protein, mitochondrial CG4337 OS=Drosophila melanogaster (Fruit fly) GN=CG4337 PE=1 SV=2	83/142(58.45)	K03111	ssb	single-strand DNA-binding protein	ko03030|ko03430|ko03440	DNA replication|Mismatch repair|Homologous recombination	KOG1653	Single-stranded DNA-binding protein	[L]	INFORMATION STORAGE AND PROCESSING	Replication, recombination and repair	L	COG0629	single-stranded DNA-binding protein	Biological Process: mitochondrial genome maintenance (GO:0000002);|Cellular Component: mitochondrial chromosome (GO:0000262);|Molecular Function: single-stranded DNA binding (GO:0003697);|Cellular Component: mitochondrion (GO:0005739);|Biological Process: mitochondrial DNA replication (GO:0006264);|Cellular Component: nucleoid (GO:0009295);|Cellular Component: mitochondrial nucleoid (GO:0042645);…	PF00436.25	Single-strand binding protein family
TRINITY_DN10682_c0_g1_i1_1	1.878747	11.954516	3.844223	6.235944	7.445974	9.765807	XP_023726407.1	cilia- and flagella-associated protein 43 [Cryptotermes secundus]	--	--	--	--	--	--	--	--	--	--	--	--	--	--	--	--	--	--	--
TRINITY_DN10683_c0_g1_i1_2	38.198081	26.967418	21.577515	16.528698	18.316857	31.921934	--	--	--	--	--	--	--	--	--	--	--	--	--	--	--	--	--	--	--	--	--
TRINITY_DN10686_c0_g1_i1_2	16.158319	22.050932	14.404919	14.809893	18.562966	6.392279	--	--	--	--	--	--	--	--	--	--	--	--	--	--	--	--	--	--	--	--	--
TRINITY_DN10688_c0_g1_i1_2	10.187257	60.957038	80.213373	53.456029	53.271311	84.512596	XP_013099920.1	PREDICTED: probable nuclear transport factor 2 [Stomoxys calcitrans]	Q21735|NTF2_CAEEL	Probable nuclear transport factor 2 R05D11.3 OS=Caenorhabditis elegans GN=R05D11.3 PE=3 SV=1	--	--	--	--	--	--	KOG2104	Nuclear transport factor 2	[U]	CELLULAR PROCESSES AND SIGNALING	Intracellular trafficking, secretion, and vesicular transport	U	ENOG4111QUX	nuclear transport factor	Cellular Component: cytoplasm (GO:0005737);|Biological Process: protein import into nucleus (GO:0006606);|Biological Process: nucleocytoplasmic transport (GO:0006913);|Molecular Function: protein transporter activity (GO:0008565);|Cellular Component: nuclear pore central transport channel (GO:0044613);	PF02136.20	Nuclear transport factor 2 (NTF2) domain
TRINITY_DN10690_c0_g1_i1_1	0	6.375676	2.170464	21.26756	0	6.450561	XP_023292475.1	beta-mannosidase-like [Lucilia cuprina]	Q95327|MANBA_CAPHI	Beta-mannosidase MANBA OS=Capra hircus (Goat) GN=MANBA PE=1 SV=1	70/115(60.87)	K01192	E3.2.1.25, MANBA, manB	beta-mannosidase [EC:3.2.1.25]	ko00511|ko04142	Other glycan degradation|Lysosome	KOG2230	Predicted beta-mannosidase	[G]	METABOLISM	Carbohydrate transport and metabolism	G	COG3250	hydrolase family 2	Molecular Function: beta-mannosidase activity (GO:0004567);|Cellular Component: lysosome (GO:0005764);|Biological Process: carbohydrate metabolic process (GO:0005975);	--	--
TRINITY_DN10690_c0_g1_i1_2	51.319496	61.206009	51.345619	32.458811	107.741608	59.30913	XP_026805728.1	uncharacterized protein LOC113548842 [Rhopalosiphum maidis]	--	--	--	--	--	--	--	--	--	--	--	--	--	--	--	--	--	--	--
TRINITY_DN10692_c0_g1_i1_1	0	6.064373	8.338401	6.96512	15.723561	21.812654	XP_017105844.1	PREDICTED: methylglutaconyl-CoA hydratase, mitochondrial [Drosophila bipectinata]	Q13825|AUHM_HUMAN	Methylglutaconyl-CoA hydratase, mitochondrial AUH OS=Homo sapiens (Human) GN=AUH PE=1 SV=1	119/144(82.64)	K05607	AUH	methylglutaconyl-CoA hydratase [EC:4.2.1.18]	ko00280	Valine, leucine and isoleucine degradation	KOG1679	Enoyl-CoA hydratase	[I]	METABOLISM	Lipid transport and metabolism	I	COG1024	Enoyl-CoA hydratase	Molecular Function: mRNA 3'-UTR binding (GO:0003730);|Molecular Function: enoyl-CoA hydratase activity (GO:0004300);|Molecular Function: methylglutaconyl-CoA hydratase activity (GO:0004490);|Cellular Component: mitochondrion (GO:0005739);|Cellular Component: mitochondrial matrix (GO:0005759);|Biological Process: leucine catabolic process (GO:0006552);|Biological Process: fatty acid beta-oxidation…	PF00378.20	Enoyl-CoA hydratase/isomerase
TRINITY_DN10692_c0_g1_i1_2	31.302082	10.284803	17.42823	1.777995	18.992962	8.296131	--	--	--	--	--	--	--	--	--	--	--	--	--	--	--	--	--	--	--	--	--
TRINITY_DN10693_c0_g1_i1_1	29.437018	24.013605	29.95352	20.158515	12.747102	25.332731	XP_017889314.1	fatty acyl-CoA reductase wat-like [Ceratina calcarata]	Q8MS59|WAT_DROME	Fatty acyl-CoA reductase wat CG1443 OS=Drosophila melanogaster (Fruit fly) GN=CG1443 PE=1 SV=1	65/218(29.82)	K13356	FAR	alcohol-forming fatty acyl-CoA reductase [EC:1.2.1.84]	ko04146|ko04212	Peroxisome|Longevity regulating pathway - worm	KOG1221	Acyl-CoA reductase	[I]	METABOLISM	Lipid transport and metabolism	S	ENOG410XS7R	fatty-acyl-CoA reductase (alcohol-forming) activity	Cellular Component: cytoplasm (GO:0005737);|Cellular Component: peroxisome (GO:0005777);|Biological Process: lipid metabolic process (GO:0006629);|Biological Process: wax biosynthetic process (GO:0010025);|Cellular Component: integral component of membrane (GO:0016021);|Cellular Component: apical plasma membrane (GO:0016324);|Biological Process: liquid clearance, open tracheal system (GO:0035002)…	PF03015.19	Male sterility protein
TRINITY_DN10695_c0_g1_i1_1	0	0	0	72.477338	0	0	XP_011164603.1	retinol dehydrogenase 14 [Solenopsis invicta]	Q9HBH5|RDH14_HUMAN	Retinol dehydrogenase 14 UNQ529/PRO1072 OS=Homo sapiens (Human) GN=UNQ529/PRO1072 PE=1 SV=1	--	--	--	--	--	--	KOG1208	Dehydrogenases with different specificities (related to short-chain alcohol dehydrogenases)	[Q]	METABOLISM	Secondary metabolites biosynthesis, transport and catabolism	S	COG1028	Dehydrogenase reductase	Biological Process: osteoblast differentiation (GO:0001649);|Cellular Component: nucleus (GO:0005634);|Cellular Component: lysosomal membrane (GO:0005765);|Cellular Component: endoplasmic reticulum (GO:0005783);|Cellular Component: endoplasmic reticulum membrane (GO:0005789);|Cellular Component: membrane (GO:0016020);|Molecular Function: NADP-retinol dehydrogenase activity (GO:0052650);	PF00106.25,PF13561.6	short chain dehydrogenase|Enoyl-(Acyl carrier protein) reductase
TRINITY_DN10695_c0_g1_i1_2	16.01864	22.238047	7.203129	3.545289	25.737621	17.729296	XP_022195850.1	teneurin-a [Nilaparvata lugens]	Q9VYN8|TENA_DROME	Teneurin-a CG42338 OS=Drosophila melanogaster (Fruit fly) GN=CG42338 PE=1 SV=2	--	--	--	--	--	--	--	--	--	--	--	S	ENOG410YBUX	NA	Biological Process: postsynaptic membrane organization (GO:0001941);|Molecular Function: catalytic activity (GO:0003824);|Cellular Component: extracellular region (GO:0005576);|Biological Process: cell adhesion (GO:0007155);|Biological Process: neuromuscular synaptic transmission (GO:0007274);|Biological Process: synaptic target recognition (GO:0008039);|Biological Process: motor neuron axon guid…	--	--
TRINITY_DN10697_c0_g1_i1_1	4.569551	29.025016	4.772896	39.108183	33.664468	46.140923	XP_011182232.1	ataxin-10 [Zeugodacus cucurbitae]	P28658|ATX10_MOUSE	Ataxin-10 Sca10 OS=Mus musculus (Mouse) GN=Sca10 PE=1 SV=2	--	--	--	--	--	--	--	--	--	--	--	S	ENOG410YBUH	ataxin 10	Cellular Component: cytoplasm (GO:0005737);|Cellular Component: cytosol (GO:0005829);|Cellular Component: plasma membrane (GO:0005886);|Biological Process: nervous system development (GO:0007399);|Molecular Function: enzyme binding (GO:0019899);|Cellular Component: dendrite (GO:0030425);|Biological Process: neuron projection development (GO:0031175);|Molecular Function: identical protein binding …	PF09759.9	Spinocerebellar ataxia type 10 protein domain
TRINITY_DN10697_c0_g2_i1_1	5.121193	8.640641	5.27071	24.505648	13.094369	33.719098	--	--	--	--	--	--	--	--	--	--	--	--	--	--	--	--	--	--	--	--	--
TRINITY_DN10698_c0_g1_i1_1	14.166361	23.046429	8.788307	6.718693	1.86231	15.326371	XP_022195789.1	uncharacterized protein LOC111053245 [Nilaparvata lugens]	P21329|RTJK_DROFU	RNA-directed DNA polymerase from mobile element jockey pol OS=Drosophila funebris (Fruit fly) GN=pol PE=1 SV=1	--	--	--	--	--	--	KOG1075	FOG: Reverse transcriptase	[R]	POORLY CHARACTERIZED	General function prediction only	S	ENOG410Y65V	Retrotransposon protein	Molecular Function: RNA-directed DNA polymerase activity (GO:0003964);	PF00078.27	Reverse transcriptase (RNA-dependent DNA polymerase)
TRINITY_DN10699_c0_g1_i1_2	14.989955	10.144272	13.180923	3.310114	25.526412	4.959373	XP_021918412.1	polycystin-2-like [Zootermopsis nevadensis]	Q4GZT3|PKD2_BOVIN	Polycystin-2 PKD2 OS=Bos taurus (Bovine) GN=PKD2 PE=2 SV=1	--	--	--	--	--	--	KOG3599	Ca2+-modulated nonselective cation channel polycystin	[PT]	METABOLISM|CELLULAR PROCESSES AND SIGNALING	Inorganic ion transport and metabolism |Signal transduction mechanisms	S	ENOG410XTGE	Polycystic kidney disease	Biological Process: branching involved in ureteric bud morphogenesis (GO:0001658);|Biological Process: embryonic placenta development (GO:0001892);|Biological Process: heart looping (GO:0001947);|Cellular Component: polycystin complex (GO:0002133);|Biological Process: detection of nodal flow (GO:0003127);|Molecular Function: signaling receptor binding (GO:0005102);|Molecular Function: voltage-gat…	PF08016.12	Polycystin cation channel
TRINITY_DN106_c0_g1_i1_2	42.936867	0	0	0	0	0	QBH73964.1	mitochondrial 3-ketoacyl-coa thiolase [Carausius morosus]	P42765|THIM_HUMAN	3-ketoacyl-CoA thiolase, mitochondrial ACAA2 OS=Homo sapiens (Human) GN=ACAA2 PE=1 SV=2	64/81(79.01)	K07508	ACAA2	acetyl-CoA acyltransferase 2 [EC:2.3.1.16]	ko00062|ko00071|ko00280	Fatty acid elongation|Fatty acid degradation|Valine, leucine and isoleucine degradation	KOG1391	Acetyl-CoA acetyltransferase	[I]	METABOLISM	Lipid transport and metabolism	I	COG0183	acetyl-coa acetyltransferase	Molecular Function: RNA binding (GO:0003723);|Molecular Function: acetyl-CoA C-acyltransferase activity (GO:0003988);|Cellular Component: mitochondrion (GO:0005739);|Cellular Component: mitochondrial matrix (GO:0005759);|Biological Process: fatty acid beta-oxidation (GO:0006635);|Biological Process: cholesterol biosynthetic process (GO:0006695);|Biological Process: cellular response to hypoxia (G…	--	--
TRINITY_DN10701_c0_g1_i1_1	36.056375	19.382675	20.769293	24.711665	32.992125	44.885767	--	--	--	--	--	--	--	--	--	--	--	--	--	--	--	--	--	--	--	--	--
TRINITY_DN10704_c0_g1_i1_1	7.223222	9.735792	7.729186	19.906847	15.798939	34.296565	--	--	--	--	--	--	--	--	--	--	--	--	--	--	--	--	--	--	--	--	--
TRINITY_DN10704_c0_g1_i1_2	59.800274	0	0	0	0	0	--	--	--	--	--	--	--	--	--	--	--	--	--	--	--	--	--	--	--	--	--
TRINITY_DN10705_c0_g1_i1_2	21.534743	0	0	0	0	0	XP_021938448.1	trypsin-7-like isoform X3 [Zootermopsis nevadensis]	P52905|TRYI_DROME	Trypsin iota CG7754 OS=Drosophila melanogaster (Fruit fly) GN=CG7754 PE=2 SV=1	38/102(37.25)	K01312	PRSS1_2_3	trypsin [EC:3.4.21.4]	ko04080|ko04972|ko04974|ko05164	Neuroactive ligand-receptor interaction|Pancreatic secretion|Protein digestion and absorption|Influenza A	KOG3627	Trypsin	[E]	METABOLISM	Amino acid transport and metabolism	O	COG5640	protease	Molecular Function: serine-type endopeptidase activity (GO:0004252);|Cellular Component: extracellular space (GO:0005615);|Cellular Component: cytoplasm (GO:0005737);|Biological Process: proteolysis (GO:0006508);	PF00089.26	Trypsin
TRINITY_DN10707_c0_g1_i1_1	7.489465	0	7.703965	0	8.239915	10.049178	PSN37880.1	hypothetical protein C0J52_21949 [Blattella germanica]	--	--	--	--	--	--	--	--	--	--	--	--	--	S	ENOG410Y65V	Retrotransposon protein	--	--	--
TRINITY_DN10709_c0_g1_i1_1	19.727833	18.540977	1.582149	9.071749	6.478932	16.325373	XP_023720713.1	adenylate cyclase type 3 [Cryptotermes secundus]	O60266|ADCY3_HUMAN	Adenylate cyclase type 3 KIAA0511 OS=Homo sapiens (Human) GN=KIAA0511 PE=1 SV=3	--	--	--	--	--	--	KOG3619	Adenylate/guanylate cyclase	[C]	METABOLISM	Energy production and conversion	T	COG2114	Guanylate Cyclase	Biological Process: renal water homeostasis (GO:0003091);|Molecular Function: adenylate cyclase activity (GO:0004016);|Molecular Function: calmodulin binding (GO:0005516);|Molecular Function: ATP binding (GO:0005524);|Cellular Component: cytoplasm (GO:0005737);|Cellular Component: Golgi apparatus (GO:0005794);|Cellular Component: plasma membrane (GO:0005886);|Cellular Component: integral componen…	PF16214.5	Adenylyl cyclase N-terminal extracellular and transmembrane region
TRINITY_DN10709_c0_g1_i1_2	4.435295	5.926479	9.48081	2.985734	10.250778	6.88303	--	--	--	--	--	--	--	--	--	--	--	--	--	--	--	--	--	--	--	--	--
TRINITY_DN1070_c0_g1_i1_1	0	1.951572	1.951016	5.265293	2.251966	9.808897	--	--	--	--	--	--	--	--	--	--	--	--	--	--	--	--	--	--	--	--	--
TRINITY_DN10710_c0_g1_i1_1	1.65274	1.61579	3.438237	9.059933	3.637103	25.101739	--	--	--	--	--	--	--	--	--	--	--	--	--	--	--	--	--	--	--	--	--
TRINITY_DN10710_c0_g1_i1_2	77.101715	78.504286	113.218474	76.253096	96.811958	93.846838	--	--	--	--	--	--	--	--	--	--	--	--	--	--	--	--	--	--	--	--	--
TRINITY_DN10712_c0_g1_i1_1	0	1.620082	3.267938	12.734182	1.641653	25.129929	XP_011214575.1	active breakpoint cluster region-related protein isoform X3 [Bactrocera dorsalis]	P11274|BCR_HUMAN	Breakpoint cluster region protein BCR1 OS=Homo sapiens (Human) GN=BCR1 PE=1 SV=2	--	--	--	--	--	--	KOG4269	Rac GTPase-activating protein BCR/ABR	[T]	CELLULAR PROCESSES AND SIGNALING	Signal transduction mechanisms	T	ENOG410XPGZ	breakpoint cluster region	--	PF00620.27	RhoGAP domain	ENSDNOP00000028008	bHLH
TRINITY_DN10712_c0_g1_i1_2	6.342498	23.830699	25.249928	23.15077	12.55741	2.423946	--	--	--	--	--	--	--	--	--	--	--	--	--	--	--	--	--	--	--	--	--
TRINITY_DN10717_c0_g1_i1_2	30.698632	27.234744	73.919024	17.364858	7.151463	28.673161	--	--	--	--	--	--	--	--	--	--	--	--	--	--	--	--	--	--	--	--	--
TRINITY_DN10717_c0_g2_i1_2	22.992628	9.254394	18.577898	0	2.244808	6.185447	--	--	--	--	--	--	--	--	--	--	--	--	--	--	--	--	--	--	--	--	--
TRINITY_DN10718_c0_g1_i1_2	31.660673	15.828349	20.879331	18.310083	18.415812	39.656048	--	--	--	--	--	--	--	--	--	--	--	--	--	--	--	--	--	--	--	--	--
TRINITY_DN1071_c0_g1_i1_2	20.178345	25.100243	32.635609	0	0	0	--	--	--	--	--	--	--	--	--	--	--	--	--	--	--	S	ENOG4111G42	NA	--	PF13668.6	Ferritin-like domain
TRINITY_DN1071_c1_g1_i1_2	11.554289	14.16731	23.98976	1.325471	0	1.267906	OWA52935.1	hypothetical protein BV898_17377 [Hypsibius dujardini]	--	--	--	--	--	--	--	--	--	--	--	--	--	S	ENOG4111G42	NA	--	PF13668.6	Ferritin-like domain
TRINITY_DN10720_c0_g1_i1_1	1.817769	5.413647	5.769248	22.704954	14.567751	26.628927	--	--	--	--	--	--	--	--	--	--	--	--	--	--	--	--	--	--	--	--	--
TRINITY_DN10726_c0_g1_i1_2	272.746247	245.535354	299.434422	213.842023	340.329946	249.950087	XP_014283898.1	mediator of RNA polymerase II transcription subunit 4 [Halyomorpha halys]	Q7QH62|MED4_ANOGA	Mediator of RNA polymerase II transcription subunit 4 AGAP004063 OS=Anopheles gambiae (African malaria mosquito) GN=AGAP004063 PE=3 SV=3	172/252(68.25)	K15146	MED4	mediator of RNA polymerase II transcription subunit 4	ko04919	Thyroid hormone signaling pathway	KOG4552	Vitamin-D-receptor interacting protein complex component	[K]	INFORMATION STORAGE AND PROCESSING	Transcription	K	ENOG410XQ30	Component of the Mediator complex, a coactivator involved in the regulated transcription of nearly all RNA polymerase II-dependent genes. Mediator functions as a bridge to convey information from gene-specific regulatory proteins to the basal RNA polymerase II transcription machinery. Mediator is recruited to promoters by direct interactions with regulatory proteins and serves as a scaffold for t…	Molecular Function: transcription coregulator activity (GO:0003712);|Biological Process: regulation of transcription by RNA polymerase II (GO:0006357);|Cellular Component: mediator complex (GO:0016592);|Cellular Component: core mediator complex (GO:0070847);	PF10018.9	Vitamin-D-receptor interacting Mediator subunit 4
TRINITY_DN10729_c0_g1_i1_2	6.808966	16.448213	7.758901	24.74416	40.805481	6.438512	XP_017839445.1	PREDICTED: uncharacterized protein LOC108597409 [Drosophila busckii]	--	--	--	--	--	--	--	--	KOG2504	Monocarboxylate transporter	[G]	METABOLISM	Carbohydrate transport and metabolism	G	COG0477	major facilitator Superfamily	--	--	--
TRINITY_DN10730_c0_g1_i1_2	10.079979	2.551497	14.570312	4.007992	3.624229	14.993584	XP_026676803.1	transcription factor AP-2-epsilon isoform X3 [Diaphorina citri]	Q9CRY4|AP2A_MOUSE	Transcription factor AP-2-alpha Ap2tf OS=Mus musculus (Mouse) GN=Ap2tf PE=1 SV=2	--	--	--	--	--	--	KOG3811	Transcription factor AP-2	[K]	INFORMATION STORAGE AND PROCESSING	Transcription	K	ENOG410XR9E	activating enhancer binding protein 2	Biological Process: negative regulation of transcription by RNA polymerase II (GO:0000122);|Molecular Function: transcription regulatory region sequence-specific DNA binding (GO:0000976);|Molecular Function: RNA polymerase II regulatory region sequence-specific DNA binding (GO:0000977);|Molecular Function: RNA polymerase II proximal promoter sequence-specific DNA binding (GO:0000978);|Molecular F…	PF03299.14	Transcription factor AP-2	ENSTGUP00000005876	AP-2
TRINITY_DN10734_c0_g1_i1_1	0	13.133147	17.016415	10.205209	13.471359	3.400322	XP_001985245.1	UDP-glucuronosyltransferase [Drosophila grimshawi]	--	--	39/65(60.00)	K00699	UGT	glucuronosyltransferase [EC:2.4.1.17]	ko00040|ko00053|ko00140|ko00830|ko00860|ko00980|ko00982|ko00983|ko05204	Pentose and glucuronate interconversions|Ascorbate and aldarate metabolism|Steroid hormone biosynthesis|Retinol metabolism|Porphyrin and chlorophyll metabolism|Metabolism of xenobiotics by cytochrome P450|Drug metabolism - cytochrome P450|Drug metabolism - other enzymes|Chemical carcinogenesis	KOG1192	UDP-glucuronosyl and UDP-glucosyl transferase	[GC]	METABOLISM|METABOLISM	Carbohydrate transport and metabolism |Energy production and conversion	S	COG1819	Transferase	--	--	--
TRINITY_DN10734_c0_g2_i1_1	0	1.915978	0	16.136633	8.246567	15.696017	XP_004534092.1	UDP-glucuronosyltransferase [Ceratitis capitata]	A0A291PQH4|UGT2_DACCO	UDP-glucosyltransferase 2 UTG2 OS=Dactylopius coccus (Cochineal) GN=UTG2 PE=1 SV=1	45/108(41.67)	K00699	UGT	glucuronosyltransferase [EC:2.4.1.17]	ko00040|ko00053|ko00140|ko00830|ko00860|ko00980|ko00982|ko00983|ko05204	Pentose and glucuronate interconversions|Ascorbate and aldarate metabolism|Steroid hormone biosynthesis|Retinol metabolism|Porphyrin and chlorophyll metabolism|Metabolism of xenobiotics by cytochrome P450|Drug metabolism - cytochrome P450|Drug metabolism - other enzymes|Chemical carcinogenesis	KOG1192	UDP-glucuronosyl and UDP-glucosyl transferase	[GC]	METABOLISM|METABOLISM	Carbohydrate transport and metabolism |Energy production and conversion	S	COG1819	Transferase	--	PF00201.18,PF04101.16	UDP-glucoronosyl and UDP-glucosyl transferase|Glycosyltransferase family 28 C-terminal domain
TRINITY_DN10736_c0_g2_i1_2	9.654842	9.654239	1.020313	4.345982	2.141297	1.046027	XP_014242340.1	alpha-2A adrenergic receptor [Cimex lectularius]	Q91081|ADRA2_LABOS	Alpha-2 adrenergic receptor . OS=Labrus ossifagus (Cuckoo wrasse) GN=. PE=3 SV=1	--	--	--	--	--	--	KOG3656	FOG: 7 transmembrane receptor	[R]	POORLY CHARACTERIZED	General function prediction only	U	ENOG410XRW9	Receptor	Molecular Function: alpha2-adrenergic receptor activity (GO:0004938);|Cellular Component: plasma membrane (GO:0005886);|Biological Process: regulation of smooth muscle contraction (GO:0006940);|Cellular Component: integral component of membrane (GO:0016021);|Biological Process: regulation of vasoconstriction (GO:0019229);|Biological Process: platelet activation (GO:0030168);	PF00001.21	7 transmembrane receptor (rhodopsin family)
TRINITY_DN10737_c0_g1_i1_1	0	2.279045	0	20.46212	4.712258	11.891073	XP_014090712.1	PREDICTED: endonuclease III-like protein 1 [Bactrocera oleae]	Q2KID2|NTH_BOVIN	Endonuclease III-like protein 1 NTHL1 OS=Bos taurus (Bovine) GN=NTHL1 PE=2 SV=1	45/68(66.18)	K10773	NTH	endonuclease III [EC:4.2.99.18]	ko03410	Base excision repair	KOG1921	Endonuclease III	[L]	INFORMATION STORAGE AND PROCESSING	Replication, recombination and repair	L	COG0177	endonuclease III	Molecular Function: oxidized pyrimidine nucleobase lesion DNA N-glycosylase activity (GO:0000703);|Molecular Function: double-stranded DNA binding (GO:0003690);|Molecular Function: DNA-(apurinic or apyrimidinic site) endonuclease activity (GO:0003906);|Cellular Component: nucleus (GO:0005634);|Cellular Component: mitochondrion (GO:0005739);|Biological Process: base-excision repair, AP site format…	--	--
TRINITY_DN10737_c0_g1_i1_2	15.661528	42.582102	49.151322	34.806913	53.077698	50.292005	XP_023297476.1	protein SEC13 homolog [Lucilia cuprina]	Q9V3J4|SEC13_DROME	Protein SEC13 homolog CG6773 OS=Drosophila melanogaster (Fruit fly) GN=CG6773 PE=1 SV=1	226/289(78.20)	K14004	SEC13	protein transport protein SEC13	ko03013|ko04141|ko04150	RNA transport|Protein processing in endoplasmic reticulum|mTOR signaling pathway	KOG1332	Vesicle coat complex COPII, subunit SEC13	[U]	CELLULAR PROCESSES AND SIGNALING	Intracellular trafficking, secretion, and vesicular transport	U	ENOG410XPFM	Component of the coat protein complex II (COPII) which promotes the formation of transport vesicles from the endoplasmic reticulum (ER). The coat has two main functions, the physical deformation of the endoplasmic reticulum membrane into vesicles and the selection of cargo molecules. It also functions as a component of the nuclear pore complex (NPC). NPC components, collectively referred to as nu…	Cellular Component: Golgi membrane (GO:0000139);|Cellular Component: chromatin (GO:0000785);|Molecular Function: chromatin binding (GO:0003682);|Molecular Function: structural molecule activity (GO:0005198);|Cellular Component: nuclear envelope (GO:0005635);|Cellular Component: nucleoplasm (GO:0005654);|Cellular Component: polytene chromosome puff (GO:0005703);|Cellular Component: lysosomal membr…	PF00400.32,PF12894.7	WD domain, G-beta repeat|Anaphase-promoting complex subunit 4 WD40 domain
TRINITY_DN10738_c0_g1_i1_2	307.820217	0	0	0	0	0	--	--	--	--	--	--	--	--	--	--	--	--	--	--	--	--	--	--	--	--	--
TRINITY_DN1073_c0_g1_i1_2	0	0	32.513879	0	0	0	--	--	--	--	--	--	--	--	--	--	--	--	--	--	--	--	--	--	--	--	--
TRINITY_DN1073_c0_g2_i1_2	0	0	27.386546	0	0	0	XP_015591780.1	protein transport protein Sec61 subunit beta [Cephus cinctus]	P60467|SC61B_CANLF	Protein transport protein Sec61 subunit beta SEC61B OS=Canis lupus familiaris (Dog) (Canis familiaris) GN=SEC61B PE=1 SV=2	66/93(70.97)	K09481	SEC61B, SBH2	protein transport protein SEC61 subunit beta	ko03060|ko04141|ko04145|ko05110	Protein export|Protein processing in endoplasmic reticulum|Phagosome|Vibrio cholerae infection	KOG3457	Sec61 protein translocation complex, beta subunit	[O]	CELLULAR PROCESSES AND SIGNALING	Posttranslational modification, protein turnover, chaperones	U	ENOG4111UAR	protein transport protein SEC61 subunit	Biological Process: protein import into nucleus, translocation (GO:0000060);|Molecular Function: ARF guanyl-nucleotide exchange factor activity (GO:0005086);|Cellular Component: endoplasmic reticulum (GO:0005783);|Cellular Component: Sec61 translocon complex (GO:0005784);|Cellular Component: endoplasmic reticulum membrane (GO:0005789);|Biological Process: SRP-dependent cotranslational protein tar…	--	--
TRINITY_DN10743_c0_g1_i1_1	7.707487	23.132596	11.257923	1.934269	5.714308	17.065461	XP_022193018.1	neurobeachin-like protein 1 [Nilaparvata lugens]	Q6ZS30|NBEL1_HUMAN	Neurobeachin-like protein 1 ALS2CR16 OS=Homo sapiens (Human) GN=ALS2CR16 PE=2 SV=3	--	--	--	--	--	--	KOG1787	Kinase A-anchor protein Neurobeachin and related BEACH and WD40 repeat proteins	[U]	CELLULAR PROCESSES AND SIGNALING	Intracellular trafficking, secretion, and vesicular transport	S	ENOG410XNQC	beige BEACH domain containing protein	--	PF15787.5	Domain of unknown function (DUF4704)
TRINITY_DN10745_c0_g1_i1_1	0	0	0	6.784869	4.913836	13.808203	XP_011290615.1	PREDICTED: kinesin-like protein costa [Musca domestica]	O16844|COS_DROME	Kinesin-like protein costa CG1708 OS=Drosophila melanogaster (Fruit fly) GN=CG1708 PE=1 SV=2	50/83(60.24)	K06227	COS2	costal 2	ko04341	Hedgehog signaling pathway - fly	--	--	--	--	--	Z	ENOG4110CRV	positive regulation of hh target transcription factor activity	Molecular Function: motor activity (GO:0003774);|Molecular Function: microtubule motor activity (GO:0003777);|Molecular Function: smoothened binding (GO:0005119);|Molecular Function: ATP binding (GO:0005524);|Cellular Component: cytoplasm (GO:0005737);|Cellular Component: cytosol (GO:0005829);|Cellular Component: kinesin complex (GO:0005871);|Cellular Component: microtubule (GO:0005874);|Cellular…	--	--
TRINITY_DN10745_c0_g2_i1_1	0	2.672502	0	19.531952	8.834396	47.582779	XP_013118530.1	PREDICTED: kinesin-like protein costa [Stomoxys calcitrans]	Q292S8|COS_DROPS	Kinesin-like protein costa GA14314 OS=Drosophila pseudoobscura pseudoobscura (Fruit fly) GN=GA14314 PE=3 SV=2	101/158(63.92)	K06227	COS2	costal 2	ko04341	Hedgehog signaling pathway - fly	--	--	--	--	--	Z	ENOG4110CRV	positive regulation of hh target transcription factor activity	Molecular Function: microtubule motor activity (GO:0003777);|Molecular Function: smoothened binding (GO:0005119);|Molecular Function: ATP binding (GO:0005524);|Cellular Component: cytoplasm (GO:0005737);|Cellular Component: microtubule (GO:0005874);|Cellular Component: microtubule associated complex (GO:0005875);|Cellular Component: plasma membrane (GO:0005886);|Cellular Component: cilium (GO:000…	--	--
TRINITY_DN10747_c0_g1_i1_2	26.387971	0	0	0	0	0	XP_015605143.1	venom carboxylesterase-6 isoform X1 [Cephus cinctus]	Q04791|SASB_ANAPL	Fatty acyl-CoA hydrolase precursor, medium chain . OS=Anas platyrhynchos (Mallard) (Anas boschas) GN=. PE=1 SV=1	--	--	--	--	--	--	KOG1516	Carboxylesterase and related proteins	[R]	POORLY CHARACTERIZED	General function prediction only	I	COG2272	Carboxylesterase	Biological Process: fatty acid biosynthetic process (GO:0006633);|Molecular Function: hydrolase activity (GO:0016787);	PF00135.28	Carboxylesterase family
TRINITY_DN10748_c0_g1_i1_2	36.577213	26.742841	15.892262	7.873612	19.785806	42.110921	--	--	--	--	--	--	--	--	--	--	--	--	--	--	--	--	--	--	--	--	--
TRINITY_DN10750_c0_g1_i1_2	5.007582	2.589459	11.663935	10.804325	24.069146	9.564747	XP_022193621.1	carcinine transporter isoform X1 [Nilaparvata lugens]	Q9VIK2|CART_DROME	Carcinine transporter CG9317 OS=Drosophila melanogaster (Fruit fly) GN=CG9317 PE=2 SV=1	--	--	--	--	--	--	KOG0255	Synaptic vesicle transporter SVOP and related transporters (major facilitator superfamily)	[R]	POORLY CHARACTERIZED	General function prediction only	G	ENOG410XSRI	solute carrier family 22	Biological Process: neurotransmitter uptake (GO:0001504);|Molecular Function: neurotransmitter transporter activity (GO:0005326);|Cellular Component: plasma membrane (GO:0005886);|Biological Process: visual perception (GO:0007601);|Cellular Component: integral component of membrane (GO:0016021);|Cellular Component: axon terminus (GO:0043679);|Biological Process: positive phototaxis (GO:0046956);|…	PF07690.16	Major Facilitator Superfamily
TRINITY_DN10750_c0_g2_i1_2	1.180829	7.068612	11.094355	23.985188	17.866678	11.401607	XP_022193621.1	carcinine transporter isoform X1 [Nilaparvata lugens]	Q9VIK2|CART_DROME	Carcinine transporter CG9317 OS=Drosophila melanogaster (Fruit fly) GN=CG9317 PE=2 SV=1	63/112(56.25)	K08202	SLC22A4_5, OCTN	MFS transporter, OCT family, solute carrier family 22 (organic cation transporter), member 4/5	ko05231	Choline metabolism in cancer	KOG0255	Synaptic vesicle transporter SVOP and related transporters (major facilitator superfamily)	[R]	POORLY CHARACTERIZED	General function prediction only	G	ENOG410XSRI	solute carrier family 22	Biological Process: neurotransmitter uptake (GO:0001504);|Molecular Function: neurotransmitter transporter activity (GO:0005326);|Cellular Component: plasma membrane (GO:0005886);|Biological Process: visual perception (GO:0007601);|Cellular Component: integral component of membrane (GO:0016021);|Cellular Component: axon terminus (GO:0043679);|Biological Process: positive phototaxis (GO:0046956);|…	--	--
TRINITY_DN10756_c0_g1_i1_1	0	11.959608	1.768156	17.369531	13.084808	23.876167	EDW57850.2	LOW QUALITY PROTEIN: uncharacterized protein Dvir_GJ18317 [Drosophila virilis]	--	--	--	--	--	--	--	--	KOG4338	Predicted lipoprotein	[I]	METABOLISM	Lipid transport and metabolism	S	ENOG410XR10	Domain of Unknown Function (DUF1081)	--	--	--
TRINITY_DN10756_c0_g1_i1_2	7.402203	5.639404	19.035845	11.935864	14.121618	12.834769	--	--	--	--	--	--	--	--	--	--	--	--	--	--	--	--	--	--	--	--	--
TRINITY_DN10758_c0_g1_i1_1	4.44091	20.687887	23.913796	19.836587	60.947608	87.255469	XP_017483224.1	PREDICTED: protein transport protein Sec24A [Rhagoletis zephyria]	A6QNT8|SC24A_BOVIN	Protein transport protein Sec24A SEC24A OS=Bos taurus (Bovine) GN=SEC24A PE=2 SV=1	213/253(84.19)	K14007	SEC24	protein transport protein SEC24	ko04141|ko05130	Protein processing in endoplasmic reticulum|Pathogenic Escherichia coli infection	KOG1985	Vesicle coat complex COPII, subunit SEC24/subunit SFB2	[U]	CELLULAR PROCESSES AND SIGNALING	Intracellular trafficking, secretion, and vesicular transport	U	COG5028	SEC24 family, member	Cellular Component: Golgi membrane (GO:0000139);|Cellular Component: endoplasmic reticulum membrane (GO:0005789);|Cellular Component: cytosol (GO:0005829);|Biological Process: intracellular protein transport (GO:0006886);|Biological Process: ER to Golgi vesicle-mediated transport (GO:0006888);|Molecular Function: zinc ion binding (GO:0008270);|Cellular Component: COPII vesicle coat (GO:0030127);|…	PF04811.15,PF04810.15	Sec23/Sec24 trunk domain|Sec23/Sec24 zinc finger
TRINITY_DN10759_c0_g1_i1_1	2.162258	13.022182	8.785803	25.128914	4.294731	8.634109	RZF46633.1	hypothetical protein LSTR_LSTR015514 [Laodelphax striatellus]	--	--	--	--	--	--	--	--	--	--	--	--	--	--	--	--	--	--	--
TRINITY_DN1075_c0_g1_i1_1	0	0	0	40.545884	0	3.446786	XP_029048124.1	V-type proton ATPase subunit d [Osmia bicornis bicornis]	Q25531|VA0D_MANSE	V-type proton ATPase subunit d . OS=Manduca sexta (Tobacco hawkmoth) (Tobacco hornworm) GN=. PE=2 SV=1	139/141(98.58)	K02146	ATPeV0D, ATP6D	V-type H+-transporting ATPase subunit d	ko00190|ko04142|ko04145|ko04721|ko04966|ko05110|ko05120|ko05152|ko05165|ko05203|ko05323	Oxidative phosphorylation|Lysosome|Phagosome|Synaptic vesicle cycle|Collecting duct acid secretion|Vibrio cholerae infection|Epithelial cell signaling in Helicobacter pylori infection|Tuberculosis|Human papillomavirus infection|Viral carcinogenesis|Rheumatoid arthritis	KOG2957	Vacuolar H+-ATPase V0 sector, subunit d	[C]	METABOLISM	Energy production and conversion	C	COG1527	ATP synthase, subunit	Molecular Function: proton transmembrane transporter activity (GO:0015078);|Biological Process: ATP hydrolysis coupled proton transport (GO:0015991);|Cellular Component: proton-transporting V-type ATPase, V0 domain (GO:0033179);	PF01992.16	ATP synthase (C/AC39) subunit
TRINITY_DN10761_c1_g1_i1_2	13.079463	7.172126	9.01865	6.334715	8.065415	5.806763	RZF39733.1	hypothetical protein LSTR_LSTR011142 [Laodelphax striatellus]	Q18120|TWK18_CAEEL	TWiK family of potassium channels protein 18 C24A3.6 OS=Caenorhabditis elegans GN=C24A3.6 PE=1 SV=2	--	--	--	--	--	--	KOG1418	Tandem pore domain K+ channel	[P]	METABOLISM	Inorganic ion transport and metabolism	P	COG1226	PotAssium voltage-gated channel	Cellular Component: integral component of plasma membrane (GO:0005887);|Biological Process: potassium ion transport (GO:0006813);|Biological Process: muscle contraction (GO:0006936);|Molecular Function: outward rectifier potassium channel activity (GO:0015271);|Cellular Component: membrane (GO:0016020);|Molecular Function: potassium ion leak channel activity (GO:0022841);|Biological Process: loco…	PF07885.16	Ion channel
TRINITY_DN10764_c0_g1_i1_1	0	0	0	148.539513	0	370.544808	--	--	--	--	--	--	--	--	--	--	--	--	--	--	--	--	--	--	--	--	--
TRINITY_DN10765_c0_g1_i1_1	2.209013	0	0	2.031414	9.537946	34.454264	--	--	--	--	--	--	--	--	--	--	--	--	--	--	--	--	--	--	--	--	--
TRINITY_DN10767_c0_g1_i1_1	18.307459	36.371389	19.0369	6.516713	11.972299	7.178872	--	--	--	--	--	--	--	--	--	--	--	--	--	--	--	--	--	--	--	--	--
TRINITY_DN10768_c0_g1_i1_1	7.182168	13.479181	11.594955	13.144582	7.444841	14.831407	--	--	--	--	--	--	--	--	--	--	--	--	--	--	--	--	--	--	--	--	--
TRINITY_DN10768_c0_g1_i1_2	0	0	13.943398	8.393547	26.028854	8.824674	--	--	--	--	--	--	--	--	--	--	--	--	--	--	--	--	--	--	--	--	--
TRINITY_DN1076_c0_g1_i1_1	0	5.174437	1.306501	13.933554	2.651206	11.673287	XP_017849786.1	PREDICTED: G-protein-signaling modulator 2 [Drosophila busckii]	P81274|GPSM2_HUMAN	G-protein-signaling modulator 2 LGN OS=Homo sapiens (Human) GN=LGN PE=1 SV=3	--	--	--	--	--	--	KOG1130	Predicted G-alpha GTPase interaction protein, contains GoLoco domain	[T]	CELLULAR PROCESSES AND SIGNALING	Signal transduction mechanisms	S	ENOG410XP6N	G-protein signaling modulator	Biological Process: establishment of mitotic spindle orientation (GO:0000132);|Molecular Function: nucleotide binding (GO:0000166);|Molecular Function: G-protein alpha-subunit binding (GO:0001965);|Molecular Function: GDP-dissociation inhibitor activity (GO:0005092);|Cellular Component: cytoplasm (GO:0005737);|Cellular Component: centrosome (GO:0005813);|Cellular Component: cytosol (GO:0005829);|…	PF00515.28,PF13424.6,PF13176.6,PF07719.17,PF13374.6,PF13181.6	Tetratricopeptide repeat|Tetratricopeptide repeat|Tetratricopeptide repeat|Tetratricopeptide repeat|Tetratricopeptide repeat|Tetratricopeptide repeat
TRINITY_DN1076_c0_g1_i1_2	23.653246	33.6257	5.861036	3.908807	45.517391	5.741597	XP_022193985.1	uncharacterized protein LOC111051741 [Nilaparvata lugens]	--	--	--	--	--	--	--	--	--	--	--	--	--	--	--	--	--	--	--
TRINITY_DN10770_c0_g1_i1_1	0	0	0	30.468821	0	0	XP_006612712.2	chymotrypsin-2-like [Apis dorsata]	P39675|DERP3_DERPT	Mite allergen Der p 3 DERP3 OS=Dermatophagoides pteronyssinus (European house dust mite) GN=DERP3 PE=1 SV=1	52/124(41.94)	K01312	PRSS1_2_3	trypsin [EC:3.4.21.4]	ko04080|ko04972|ko04974|ko05164	Neuroactive ligand-receptor interaction|Pancreatic secretion|Protein digestion and absorption|Influenza A	KOG3627	Trypsin	[E]	METABOLISM	Amino acid transport and metabolism	O	COG5640	protease	Molecular Function: serine-type endopeptidase activity (GO:0004252);|Cellular Component: extracellular region (GO:0005576);	PF00089.26	Trypsin
TRINITY_DN10777_c0_g1_i1_1	14.224238	22.971325	12.045552	42.282356	8.999726	22.39559	--	--	--	--	--	--	--	--	--	--	--	--	--	--	--	--	--	--	--	--	--
TRINITY_DN10778_c0_g1_i1_2	10.229871	6.880762	24.014734	8.546703	11.985014	8.965136	XP_022203738.1	uncharacterized protein LOC111060385 [Nilaparvata lugens]	Q9VD09|PINTA_DROME	Retinol-binding protein pinta CG13848 OS=Drosophila melanogaster (Fruit fly) GN=CG13848 PE=2 SV=1	--	--	--	--	--	--	KOG1471	Phosphatidylinositol transfer protein SEC14 and related proteins	[I]	METABOLISM	Lipid transport and metabolism	S	ENOG410XRSQ	Transfer protein	Molecular Function: retinoid binding (GO:0005501);|Biological Process: visual perception (GO:0007601);|Biological Process: phototransduction (GO:0007602);|Biological Process: rhodopsin biosynthetic process (GO:0016063);|Molecular Function: retinal binding (GO:0016918);|Molecular Function: retinol binding (GO:0019841);	PF00650.20	CRAL/TRIO domain
TRINITY_DN10779_c0_g1_i1_1	5.40869	14.411024	13.374411	9.347387	6.266707	16.81608	--	--	--	--	--	--	--	--	--	--	--	--	--	--	--	--	--	--	--	--	--
TRINITY_DN10779_c0_g1_i1_2	34.173601	20.211085	21.186174	28.588688	18.583008	36.983213	--	--	--	--	--	--	--	--	--	--	--	--	--	--	--	--	--	--	--	--	--
TRINITY_DN10779_c0_g2_i1_2	29.842618	19.821898	20.454749	9.360143	30.454859	16.223514	--	--	--	--	--	--	--	--	--	--	--	--	--	--	--	--	--	--	--	--	--
TRINITY_DN10779_c0_g3_i1_2	25.549079	25.207143	23.812532	11.751879	32.468844	33.170999	--	--	--	--	--	--	--	--	--	--	--	--	--	--	--	--	--	--	--	--	--
TRINITY_DN10781_c0_g1_i1_2	18.125021	19.911217	16.182872	9.13774	22.235421	42.5468	--	--	--	--	--	--	--	--	--	--	--	--	--	--	--	--	--	--	--	--	--
TRINITY_DN10783_c0_g1_i1_1	17.672782	22.389369	10.647619	35.498645	2.744604	12.544218	--	--	--	--	--	--	--	--	--	--	--	--	--	--	--	--	--	--	--	--	--
TRINITY_DN10783_c0_g1_i1_2	52.787075	0	0	10.176896	0	0	KFB35117.1	AGAP006456-PA-like protein [Anopheles sinensis]	Q9VZU4|NDUS3_DROME	NADH dehydrogenase [ubiquinone] iron-sulfur protein 3, mitochondrial CG12079 OS=Drosophila melanogaster (Fruit fly) GN=CG12079 PE=1 SV=1	87/136(63.97)	K03936	NDUFS3	NADH dehydrogenase (ubiquinone) Fe-S protein 3 [EC:7.1.1.2 1.6.99.3]	ko00190|ko04714|ko04723|ko04932|ko05010|ko05012|ko05016	Oxidative phosphorylation|Thermogenesis|Retrograde endocannabinoid signaling|Non-alcoholic fatty liver disease (NAFLD)|Alzheimer disease|Parkinson disease|Huntington disease	KOG1713	NADH-ubiquinone oxidoreductase, NDUFS3/30 kDa subunit	[C]	METABOLISM	Energy production and conversion	C	COG0852	NDH-1 shuttles electrons from NADH, via FMN and iron- sulfur (Fe-S) centers, to quinones in the respiratory chain. The immediate electron acceptor for the enzyme in this species is believed to be ubiquinone. Couples the redox reaction to proton translocation (for every two electrons transferred, four hydrogen ions are translocated across the cytoplasmic membrane), and thus conserves the redox ene…	--	--	--
TRINITY_DN10786_c0_g1_i1_2	5.976694	10.290026	2.808133	3.120599	17.700889	0	--	--	--	--	--	--	--	--	--	--	--	--	--	--	--	--	--	--	--	--	--
TRINITY_DN10790_c0_g1_i1_1	2.105391	0	0	6.32409	2.141699	15.107996	--	--	--	--	--	--	--	--	--	--	--	--	--	--	--	--	--	--	--	--	--
TRINITY_DN10794_c0_g1_i1_1	0	4.93028	9.087146	32.358086	3.315856	12.67778	--	--	--	--	--	--	--	--	--	--	--	--	--	--	--	--	--	--	--	--	--
TRINITY_DN10796_c0_g1_i1_2	5.594486	0.000174	16.583437	5.699958	14.378348	0	--	--	--	--	--	--	--	--	--	--	--	--	--	--	--	--	--	--	--	--	--
TRINITY_DN10797_c0_g1_i1_2	47.627097	0	0	0	0	0	--	--	--	--	--	--	--	--	--	--	--	--	--	--	--	--	--	--	--	--	--
TRINITY_DN10797_c0_g2_i1_2	38.113356	0	0	0	0	0	--	--	--	--	--	--	--	--	--	--	--	--	--	--	--	--	--	--	--	--	--
TRINITY_DN10798_c0_g1_i1_1	11.529059	11.622856	11.576824	22.426498	18.799714	13.755161	--	--	--	--	--	--	--	--	--	--	--	--	--	--	--	--	--	--	--	--	--
TRINITY_DN1079_c0_g1_i1_1	15.166663	17.962479	7.549885	18.831399	16.066681	30.016927	--	--	--	--	--	--	--	--	--	--	--	--	--	--	--	--	--	--	--	--	--
TRINITY_DN10801_c0_g1_i1_1	0	2.888592	3.092114	6.84516	10.675324	33.615361	--	--	--	--	--	--	--	--	--	--	--	--	--	--	--	--	--	--	--	--	--
TRINITY_DN10803_c0_g1_i1_1	2.90974	19.942225	9.819354	14.180546	4.878871	8.821489	--	--	--	--	--	--	--	--	--	--	--	--	--	--	--	--	--	--	--	--	--
TRINITY_DN10804_c0_g1_i1_1	0	2.574989	0	7.3293	10.372192	12.453867	--	--	--	--	--	--	--	--	--	--	--	--	--	--	--	--	--	--	--	--	--
TRINITY_DN10805_c0_g1_i1_2	21.11134	14.940619	14.2072	29.191406	32.569902	14.669423	XP_024946353.1	matrix metalloproteinase-17 [Cephus cinctus]	Q9R0S3|MMP17_MOUSE	Matrix metalloproteinase-17 Mt4mmp OS=Mus musculus (Mouse) GN=Mt4mmp PE=1 SV=3	92/205(44.88)	K08002	MMP24	matrix metalloproteinase-24 (membrane-inserted) [EC:3.4.24.-]	ko04928	Parathyroid hormone synthesis, secretion and action	KOG1565	Gelatinase A and related matrix metalloproteases	[OW]	CELLULAR PROCESSES AND SIGNALING|CELLULAR PROCESSES AND SIGNALING	Posttranslational modification, protein turnover, chaperones |Extracellular structures	O	ENOG410XQ5D	matrix metallopeptidase	Biological Process: kidney development (GO:0001822);|Molecular Function: metalloendopeptidase activity (GO:0004222);|Cellular Component: plasma membrane (GO:0005886);|Molecular Function: zinc ion binding (GO:0008270);|Cellular Component: extracellular matrix (GO:0031012);|Cellular Component: anchored component of membrane (GO:0031225);|Biological Process: drinking behavior (GO:0042756);	PF00413.24,PF01471.18	Matrixin|Putative peptidoglycan binding domain
TRINITY_DN10806_c0_g1_i1_1	1.507141	6.155549	1.550068	10.951994	9.245129	33.45255	XP_017967958.1	multidrug resistance-associated protein 4 [Drosophila navojoa]	P91660|L259_DROME	Probable multidrug resistance-associated protein lethal(2)03659 CG8799 OS=Drosophila melanogaster (Fruit fly) GN=CG8799 PE=2 SV=4	132/169(78.11)	K05673	ABCC4	ATP-binding cassette, subfamily C (CFTR/MRP), member 4	ko01523|ko02010|ko04024|ko04976	Antifolate resistance|ABC transporters|cAMP signaling pathway|Bile secretion	KOG0054	Multidrug resistance-associated protein/mitoxantrone resistance protein, ABC superfamily	[Q]	METABOLISM	Secondary metabolites biosynthesis, transport and catabolism	V	COG1132	(ABC) transporter	Molecular Function: ATP binding (GO:0005524);|Biological Process: multicellular organism development (GO:0007275);|Molecular Function: organic anion transmembrane transporter activity (GO:0008514);|Molecular Function: efflux transmembrane transporter activity (GO:0015562);|Biological Process: organic anion transport (GO:0015711);|Cellular Component: membrane (GO:0016020);|Cellular Component: inte…	PF00005.27	ABC transporter
TRINITY_DN10807_c0_g1_i1_2	10.896602	0	3.148542	9.335595	16.718481	15.434794	--	--	--	--	--	--	--	--	--	--	--	--	--	--	--	--	--	--	--	--	--
TRINITY_DN10808_c0_g1_i1_1	4.378213	4.245387	0	27.81659	12.79577	27.057701	--	--	--	--	--	--	--	--	--	--	--	--	--	--	--	--	--	--	--	--	--
TRINITY_DN10810_c1_g1_i1_2	29.900965	24.812896	13.25208	1.491986	19.756653	6.583112	--	--	--	--	--	--	--	--	--	--	--	--	--	--	--	--	--	--	--	--	--
TRINITY_DN10811_c0_g1_i1_1	3.405083	6.740727	6.850902	22.403211	5.40046	13.67363	XP_005183328.1	PREDICTED: 26S proteasome non-ATPase regulatory subunit 5 [Musca domestica]	Q9VYG1|PSMD5_DROME	26S proteasome non-ATPase regulatory subunit 5 CG12096 OS=Drosophila melanogaster (Fruit fly) GN=CG12096 PE=1 SV=3	--	--	--	--	--	--	KOG4413	26S proteasome regulatory complex, subunit PSMD5	[O]	CELLULAR PROCESSES AND SIGNALING	Posttranslational modification, protein turnover, chaperones	O	ENOG410XTFA	protein folding	Cellular Component: proteasome regulatory particle, base subcomplex (GO:0008540);|Biological Process: proteasome assembly (GO:0043248);	PF10508.9	Proteasome non-ATPase 26S subunit
TRINITY_DN10812_c0_g1_i1_1	1.771506	0	6.782517	6.529621	5.679299	29.577899	--	--	--	--	--	--	--	--	--	--	--	--	--	--	--	--	--	--	--	--	--
TRINITY_DN10813_c0_g1_i1_1	1.650985	6.249733	13.625181	37.011987	36.562418	62.513554	XP_011185169.1	serine protease 1-like [Zeugodacus cucurbitae]	P08897|COGS_HYPLI	Collagenase . OS=Hypoderma lineatum (Early cattle grub) (Common cattle grub) GN=. PE=1 SV=3	78/234(33.33)	K01346	CELA2	pancreatic elastase II [EC:3.4.21.71]	ko04972|ko04974	Pancreatic secretion|Protein digestion and absorption	KOG3627	Trypsin	[E]	METABOLISM	Amino acid transport and metabolism	O	COG5640	protease	Molecular Function: serine-type endopeptidase activity (GO:0004252);|Cellular Component: extracellular region (GO:0005576);|Biological Process: collagen catabolic process (GO:0030574);	PF00089.26	Trypsin
TRINITY_DN10814_c0_g1_i1_1	3.163373	17.749417	11.926068	27.527999	16.881372	52.154213	XP_020715933.1	luc7-like protein 3 [Ceratitis capitata]	Q3SX41|LC7L3_BOVIN	Luc7-like protein 3 CROP OS=Bos taurus (Bovine) GN=CROP PE=2 SV=1	--	--	--	--	--	--	KOG0796	Spliceosome subunit	[A]	INFORMATION STORAGE AND PROCESSING	RNA processing and modification	A	COG5200	S. cerevisiae	Molecular Function: DNA binding (GO:0003677);|Molecular Function: mRNA binding (GO:0003729);|Cellular Component: nucleus (GO:0005634);|Cellular Component: U1 snRNP (GO:0005685);|Biological Process: mRNA splice site selection (GO:0006376);|Biological Process: RNA splicing (GO:0008380);|Cellular Component: nuclear speck (GO:0016607);|Cellular Component: U2-type prespliceosome (GO:0071004);	PF03194.15	LUC7 N_terminus
TRINITY_DN10815_c1_g1_i1_1	0	0	1.855255	11.704921	9.358131	41.092805	GBP69882.1	PiggyBac transposable element-derived protein 4 [Eumeta japonica]	--	--	--	--	--	--	--	--	--	--	--	--	--	--	--	--	--	--	--
TRINITY_DN10819_c0_g1_i1_1	1.353223	21.779712	22.213717	50.949642	28.364162	34.018422	XP_011195027.1	ER membrane protein complex subunit 3 [Zeugodacus cucurbitae]	Q7SXW4|EMC3_DANRE	ER membrane protein complex subunit 3 zgc:63727 OS=Danio rerio (Zebrafish) (Brachydanio rerio) GN=zgc:63727 PE=2 SV=1	--	--	--	--	--	--	KOG3188	Uncharacterized conserved protein	[S]	POORLY CHARACTERIZED	Function unknown	S	ENOG410XQK6	ER membrane protein complex subunit 3	Cellular Component: Golgi apparatus (GO:0005794);|Cellular Component: integral component of membrane (GO:0016021);|Cellular Component: trans-Golgi network transport vesicle (GO:0030140);|Biological Process: protein folding in endoplasmic reticulum (GO:0034975);|Biological Process: photoreceptor cell maintenance (GO:0045494);|Biological Process: retina development in camera-type eye (GO:0060041);|…	PF01956.16	Integral membrane protein EMC3/TMCO1-like
TRINITY_DN1081_c0_g1_i1_1	0	0	2.128908	13.467377	2.119343	28.468772	XP_004524901.1	poly(A) RNA polymerase, mitochondrial [Ceratitis capitata]	O46102|PAPD1_DROME	Poly(A) RNA polymerase, mitochondrial CG11418 OS=Drosophila melanogaster (Fruit fly) GN=CG11418 PE=2 SV=2	--	--	--	--	--	--	KOG2277	S-M checkpoint control protein CID1 and related nucleotidyltransferases	[D]	CELLULAR PROCESSES AND SIGNALING	Cell cycle control, cell division, chromosome partitioning	L	COG5260	domain) containing	Molecular Function: RNA binding (GO:0003723);|Molecular Function: ATP binding (GO:0005524);|Cellular Component: mitochondrion (GO:0005739);|Biological Process: mRNA polyadenylation (GO:0006378);|Biological Process: tRNA stabilization (GO:0036416);|Molecular Function: metal ion binding (GO:0046872);|Biological Process: mitochondrial mRNA polyadenylation (GO:0097222);|Molecular Function: RNA adenyl…	PF03828.19	Cid1 family poly A polymerase
TRINITY_DN10820_c0_g1_i1_1	2.038044	4.610324	2.041606	20.015453	7.089621	30.436235	Q26240.1	RecName: Full=Nitric oxide synthase, salivary gland; Short=NOS [Rhodnius prolixus]	Q26240|NOS_RHOPR	Nitric oxide synthase, salivary gland . OS=Rhodnius prolixus (Triatomid bug) GN=. PE=2 SV=1	90/122(73.77)	K13240	NOS1	nitric-oxide synthase, brain [EC:1.14.13.39]	ko00220|ko00330|ko04020|ko04145|ko04371|ko04713|ko04730|ko04926|ko04970|ko05010|ko05014	Arginine biosynthesis|Arginine and proline metabolism|Calcium signaling pathway|Phagosome|Apelin signaling pathway|Circadian entrainment|Long-term depression|Relaxin signaling pathway|Salivary secretion|Alzheimer disease|Amyotrophic lateral sclerosis (ALS)	KOG1158	NADP/FAD dependent oxidoreductase	[C]	METABOLISM	Energy production and conversion	P	COG0369	Component of the sulfite reductase complex that catalyzes the 6-electron reduction of sulfite to sulfide. This is one of several activities required for the biosynthesis of L- cysteine from sulfate. The flavoprotein component catalyzes the electron flow from NADPH - FAD - FMN to the hemoprotein component (By similarity)	Molecular Function: nitric-oxide synthase activity (GO:0004517);|Molecular Function: calmodulin binding (GO:0005516);|Biological Process: nitric oxide biosynthetic process (GO:0006809);|Molecular Function: FMN binding (GO:0010181);|Molecular Function: heme binding (GO:0020037);|Molecular Function: metal ion binding (GO:0046872);|Molecular Function: flavin adenine dinucleotide binding (GO:0050660)…	--	--
TRINITY_DN10826_c0_g1_i1_1	4.344894	11.54702	3.973895	1.571728	2.782069	7.058494	XP_026279774.1	A disintegrin and metalloproteinase with thrombospondin motifs 9-like isoform X2 [Frankliniella occidentalis]	Q19791|GON1_CAEEL	A disintegrin and metalloproteinase with thrombospondin motifs gon-1 F25H8.3 OS=Caenorhabditis elegans GN=F25H8.3 PE=1 SV=3	--	--	--	--	--	--	KOG3538	Disintegrin metalloproteinases with thrombospondin repeats	[O]	CELLULAR PROCESSES AND SIGNALING	Posttranslational modification, protein turnover, chaperones	S	ENOG410XPKZ	ADAM metallopeptidase with thrombospondin type 1, motif	Molecular Function: metalloendopeptidase activity (GO:0004222);|Cellular Component: basement membrane (GO:0005604);|Cellular Component: endoplasmic reticulum (GO:0005783);|Cellular Component: Golgi apparatus (GO:0005794);|Biological Process: ER to Golgi vesicle-mediated transport (GO:0006888);|Molecular Function: metallopeptidase activity (GO:0008237);|Molecular Function: zinc ion binding (GO:000…	PF17771.1	ADAM cysteine-rich domain
TRINITY_DN10828_c0_g1_i1_1	3.086683	15.428685	17.756192	17.896276	24.431626	34.888957	XP_013111604.1	PREDICTED: UPF0687 protein C20orf27 homolog [Stomoxys calcitrans]	Q68FA2|CT027_XENTR	UPF0687 protein C20orf27 homolog . OS=Xenopus tropicalis (Western clawed frog) (Silurana tropicalis) GN=. PE=2 SV=1	--	--	--	--	--	--	--	--	--	--	--	S	ENOG4111MWE	NA	--	PF15006.6	Domain of unknown function (DUF4517)
TRINITY_DN10833_c0_g1_i1_2	30.977571	32.815706	12.641383	17.612439	30.742816	23.760771	XP_029034299.1	uncharacterized protein LOC114871902 [Osmia bicornis bicornis]	--	--	--	--	--	--	--	--	--	--	--	--	--	--	--	--	--	PF15139.6	Domain of unknown function (DUF4572)
TRINITY_DN10834_c0_g1_i1_2	4.532	0	4.743299	9.387891	3.734806	2.412292	XP_023717946.1	tubulin polyglutamylase TTLL6 isoform X2 [Cryptotermes secundus]	--	--	--	--	--	--	--	--	--	--	--	--	--	S	ENOG410XTI2	tubulin tyrosine ligase-like family, member 4	--	--	--
TRINITY_DN10837_c0_g1_i2_1	14.521034	0	0	7.067285	5.005263	17.118484	--	--	--	--	--	--	--	--	--	--	--	--	--	--	--	--	--	--	--	--	--
TRINITY_DN10839_c0_g1_i1_1	3.867308	7.713715	9.952942	10.960982	2.813576	33.54977	TMW47915.1	hypothetical protein DOY81_007004 [Sarcophaga bullata]	Q9W3R7|ATG5_DROME	Autophagy protein 5 CG1643 OS=Drosophila melanogaster (Fruit fly) GN=CG1643 PE=1 SV=2	173/230(75.22)	K08339	ATG5	autophagy-related protein 5	ko04136|ko04137|ko04140|ko04211|ko04213|ko04216|ko04621|ko04622|ko05131	Autophagy - other|Mitophagy - animal|Autophagy - animal|Longevity regulating pathway|Longevity regulating pathway - multiple species|Ferroptosis|NOD-like receptor signaling pathway|RIG-I-like receptor signaling pathway|Shigellosis	KOG2976	Protein involved in autophagy and nutrient starvation	[O]	CELLULAR PROCESSES AND SIGNALING	Posttranslational modification, protein turnover, chaperones	U	ENOG410XQ71	autophagy protein	Biological Process: autophagosome assembly (GO:0000045);|Biological Process: autophagy of mitochondrion (GO:0000422);|Cellular Component: cytoplasm (GO:0005737);|Cellular Component: autophagosome (GO:0005776);|Biological Process: C-terminal protein lipidation (GO:0006501);|Biological Process: autophagy (GO:0006914);|Biological Process: cellular response to nitrogen starvation (GO:0006995);|Biolog…	PF04106.12	Autophagy protein Apg5
TRINITY_DN10839_c0_g1_i1_2	9.503885	3.780865	15.110972	1.798116	6.020537	15.079276	XP_022195789.1	uncharacterized protein LOC111053245 [Nilaparvata lugens]	--	--	--	--	--	--	--	--	KOG1075	FOG: Reverse transcriptase	[R]	POORLY CHARACTERIZED	General function prediction only	S	ENOG4111MHU	Reverse transcriptase (RNA-dependent DNA polymerase)	--	PF00078.27	Reverse transcriptase (RNA-dependent DNA polymerase)
TRINITY_DN10841_c0_g1_i1_2	93.966798	0	0	0	0	0	PSN54551.1	hypothetical protein C0J52_07114 [Blattella germanica]	--	--	30/55(54.55)	K03957	NDUFB1	NADH dehydrogenase (ubiquinone) 1 beta subcomplex subunit 1	ko00190|ko04714|ko04723|ko04932|ko05010|ko05012|ko05016	Oxidative phosphorylation|Thermogenesis|Retrograde endocannabinoid signaling|Non-alcoholic fatty liver disease (NAFLD)|Alzheimer disease|Parkinson disease|Huntington disease	--	--	--	--	--	--	--	--	--	--	--
TRINITY_DN10842_c0_g1_i1_1	11.174828	4.527087	4.647736	2.938231	11.156077	9.269164	XP_023711365.1	synaptotagmin-12 isoform X2 [Cryptotermes secundus]	P41823|SY65_APLCA	Synaptotagmin-1 SYT1 OS=Aplysia californica (California sea hare) GN=SYT1 PE=1 SV=2	--	--	--	--	--	--	KOG1028	Ca2+-dependent phospholipid-binding protein Synaptotagmin, required for synaptic vesicle and secretory granule exocytosis	[TU]	CELLULAR PROCESSES AND SIGNALING|CELLULAR PROCESSES AND SIGNALING	Signal transduction mechanisms |Intracellular trafficking, secretion, and vesicular transport	S	ENOG411011E	synaptotagmin XII	Molecular Function: SNARE binding (GO:0000149);|Molecular Function: calcium ion binding (GO:0005509);|Molecular Function: calcium-dependent phospholipid binding (GO:0005544);|Biological Process: synaptic vesicle exocytosis (GO:0016079);|Cellular Component: cell junction (GO:0030054);|Cellular Component: integral component of synaptic vesicle membrane (GO:0030285);|Biological Process: negative reg…	PF00168.30	C2 domain
TRINITY_DN10847_c0_g1_i1_1	0	0	0	40.084649	0	0	--	--	--	--	--	--	--	--	--	--	--	--	--	--	--	--	--	--	--	PF12799.7,PF13855.6,PF14580.6	Leucine Rich repeats (2 copies)|Leucine rich repeat|Leucine-rich repeat
TRINITY_DN1084_c0_g1_i1_1	3.369495	6.67286	1.684211	13.182953	8.660166	13.212738	XP_002106224.1	uncharacterized protein Dsimw501_GD16749 [Drosophila simulans]	Q8TBE9|NANP_HUMAN	N-acylneuraminate-9-phosphatase C20orf147 OS=Homo sapiens (Human) GN=C20orf147 PE=1 SV=1	--	--	--	--	--	--	KOG3085	Predicted hydrolase (HAD superfamily)	[R]	POORLY CHARACTERIZED	General function prediction only	S	COG1011	Hydrolase	Cellular Component: cytosol (GO:0005829);|Biological Process: carbohydrate metabolic process (GO:0005975);|Biological Process: N-acetylglucosamine biosynthetic process (GO:0006045);|Biological Process: N-acetylneuraminate biosynthetic process (GO:0046380);|Molecular Function: N-acylneuraminate-9-phosphatase activity (GO:0050124);	PF13419.6,PF00702.26,PF13242.6	Haloacid dehalogenase-like hydrolase|haloacid dehalogenase-like hydrolase|HAD-hyrolase-like
TRINITY_DN1084_c0_g1_i1_2	17.752	1.504318	8.931296	4.651252	7.483785	12.120747	--	--	--	--	--	--	--	--	--	--	--	--	--	--	--	--	--	--	--	--	--
TRINITY_DN10850_c0_g1_i1_1	0	5.780005	0	11.364595	0	20.141846	--	--	--	--	--	--	--	--	--	--	--	--	--	--	--	--	--	--	--	--	--
TRINITY_DN10850_c0_g2_i1_1	0	9.672058	7.359721	16.829255	6.138513	42.623562	XP_008484575.1	uncharacterized protein K02A2.6-like, partial [Diaphorina citri]	Q09575|YRD6_CAEEL	Uncharacterized protein K02A2.6 K02A2.6 OS=Caenorhabditis elegans GN=K02A2.6 PE=4 SV=1	--	--	--	--	--	--	KOG0017	FOG: Transposon-encoded proteins with TYA, reverse transcriptase, integrase domains in various combinations	[R]	POORLY CHARACTERIZED	General function prediction only	L	COG2801	Retrotransposon protein	Molecular Function: nucleic acid binding (GO:0003676);|Molecular Function: zinc ion binding (GO:0008270);|Biological Process: DNA integration (GO:0015074);	--	--
TRINITY_DN10851_c0_g1_i1_1	4.151585	18.17424	25.936503	30.717287	16.893402	83.170325	XP_011186700.1	dynein heavy chain, cytoplasmic isoform X9 [Zeugodacus cucurbitae]	P37276|DYHC_DROME	Dynein heavy chain, cytoplasmic CG7507 OS=Drosophila melanogaster (Fruit fly) GN=CG7507 PE=2 SV=2	447/488(91.60)	K10413	DYNC1H	dynein heavy chain 1, cytosolic	ko04145|ko04962|ko05132	Phagosome|Vasopressin-regulated water reabsorption|Salmonella infection	KOG3595	Dyneins, heavy chain	[Z]	CELLULAR PROCESSES AND SIGNALING	Cytoskeleton	Z	COG5245	heavy chain	Biological Process: mitotic cell cycle (GO:0000278);|Cellular Component: kinetochore (GO:0000776);|Molecular Function: microtubule motor activity (GO:0003777);|Molecular Function: ATP binding (GO:0005524);|Cellular Component: cytoplasm (GO:0005737);|Cellular Component: Golgi apparatus (GO:0005794);|Cellular Component: cytoplasmic dynein complex (GO:0005868);|Cellular Component: microtubule (GO:00…	PF18199.1,PF18198.1	Dynein heavy chain C-terminal domain|Dynein heavy chain AAA lid domain
TRINITY_DN10851_c0_g1_i1_2	19.356265	4.941225	12.720571	7.120785	25.244108	22.118593	GBO26309.1	Transposon Ty3-I Gag-Pol polyprotein [Araneus ventricosus]	Q8I7P9|POL5_DROME	Endonuclease pol OS=Drosophila melanogaster (Fruit fly) GN=pol PE=4 SV=1	--	--	--	--	--	--	KOG0017	FOG: Transposon-encoded proteins with TYA, reverse transcriptase, integrase domains in various combinations	[R]	POORLY CHARACTERIZED	General function prediction only	L	COG2801	Retrotransposon protein	Molecular Function: nucleic acid binding (GO:0003676);|Molecular Function: RNA-directed DNA polymerase activity (GO:0003964);|Molecular Function: endonuclease activity (GO:0004519);|Cellular Component: nucleus (GO:0005634);|Biological Process: transposition, DNA-mediated (GO:0006313);|Molecular Function: peptidase activity (GO:0008233);|Biological Process: DNA integration (GO:0015074);	PF17919.1,PF17917.1	RNase H-like domain found in reverse transcriptase|RNase H-like domain found in reverse transcriptase
TRINITY_DN10852_c0_g1_i1_1	41.062304	46.503374	37.938458	34.051749	62.310374	42.153929	--	--	--	--	--	--	--	--	--	--	--	--	--	--	--	--	--	--	--	--	--
TRINITY_DN10853_c0_g1_i1_1	135.301526	163.375855	127.177308	197.763787	144.496174	144.395883	--	--	--	--	--	--	--	--	--	--	--	--	--	--	--	--	--	--	--	--	--
TRINITY_DN10855_c0_g1_i1_1	3.157646	6.283458	3.117323	13.568263	8.220138	28.011077	TMW49414.1	hypothetical protein DOY81_005500 [Sarcophaga bullata]	Q58DD2|S2611_BOVIN	Sodium-independent sulfate anion transporter SLC26A11 OS=Bos taurus (Bovine) GN=SLC26A11 PE=2 SV=1	--	--	--	--	--	--	KOG0236	Sulfate/bicarbonate/oxalate exchanger SAT-1 and related transporters (SLC26 family)	[P]	METABOLISM	Inorganic ion transport and metabolism	P	COG0659	sulfate transporter	Cellular Component: nucleoplasm (GO:0005654);|Cellular Component: lysosomal membrane (GO:0005765);|Cellular Component: endoplasmic reticulum (GO:0005783);|Cellular Component: Golgi apparatus (GO:0005794);|Cellular Component: plasma membrane (GO:0005886);|Molecular Function: secondary active sulfate transmembrane transporter activity (GO:0008271);|Biological Process: sulfate transport (GO:0008272)…	PF00916.20	Sulfate permease family
TRINITY_DN10856_c0_g1_i1_1	19.807368	25.791517	13.482243	58.79859	30.533217	55.490347	--	--	--	--	--	--	--	--	--	--	--	--	--	--	--	--	--	--	--	--	--
TRINITY_DN10857_c0_g1_i1_2	0	0	9.695421	6.730736	42.966278	7.261337	AAG30246.1	serine protease K12/F2R1, partial [Chrysomya bezziana]	P08897|COGS_HYPLI	Collagenase . OS=Hypoderma lineatum (Early cattle grub) (Common cattle grub) GN=. PE=1 SV=3	--	--	--	--	--	--	KOG3627	Trypsin	[E]	METABOLISM	Amino acid transport and metabolism	O	COG5640	protease	Molecular Function: serine-type endopeptidase activity (GO:0004252);|Cellular Component: extracellular region (GO:0005576);|Biological Process: collagen catabolic process (GO:0030574);	PF00089.26	Trypsin
TRINITY_DN1085_c0_g1_i1_1	3.408715	3.518063	3.869727	16.070686	7.927654	21.94378	--	--	--	--	--	--	--	--	--	--	--	--	--	--	--	--	--	--	--	--	--
TRINITY_DN10862_c0_g1_i1_1	3.276736	6.740163	1.701552	15.183465	1.661179	20.089377	XP_030383558.1	serine/threonine-protein kinase Tor [Scaptodrosophila lebanonensis]	Q9VK45|TOR_DROME	Serine/threonine-protein kinase Tor CG5092 OS=Drosophila melanogaster (Fruit fly) GN=CG5092 PE=1 SV=1	130/136(95.59)	K07203	MTOR, FRAP, TOR	serine/threonine-protein kinase mTOR [EC:2.7.11.1]	ko01521|ko01522|ko04012|ko04066|ko04072|ko04136|ko04140|ko04150|ko04151|ko04152|ko04211|ko04212|ko04213|ko04218|ko04361|ko04371|ko04630|ko04659|ko04714|ko04910|ko04919|ko04920|ko04930|ko04931|ko04935|ko05010|ko05016|ko05131|ko05163|ko05165|ko05167|ko05168|ko05170|ko05200|ko05205|ko05206|ko05210|ko05212|ko05214|ko05215|ko05221|ko05224|ko05225|ko05226|ko05230|ko05231|ko05235	EGFR tyrosine kinase inhibitor resistance|Endocrine resistance|ErbB signaling pathway|HIF-1 signaling pathway|Phospholipase D signaling pathway|Autophagy - other|Autophagy - animal|mTOR signaling pathway|PI3K-Akt signaling pathway|AMPK signaling pathway|Longevity regulating pathway|Longevity regulating pathway - worm|Longevity regulating pathway - multiple species|Cellular senescence|Axon regener…	KOG0891	DNA-dependent protein kinase	[L]	INFORMATION STORAGE AND PROCESSING	Replication, recombination and repair	BDLTU	COG5032	phosphatidylinositol kinase activity	Biological Process: regulation of cell growth (GO:0001558);|Biological Process: positive regulation of protein phosphorylation (GO:0001934);|Molecular Function: protein serine/threonine kinase activity (GO:0004674);|Molecular Function: ATP binding (GO:0005524);|Cellular Component: nucleus (GO:0005634);|Biological Process: protein phosphorylation (GO:0006468);|Biological Process: autophagy (GO:000…	PF00454.27	Phosphatidylinositol 3- and 4-kinase
TRINITY_DN10862_c0_g1_i1_2	5.123017	3.845871	8.154515	1.317672	13.866468	1.215272	ANO54001.1	mycb2 [Eyprepocnemis plorans]	F1RD40|MYCB2_DANRE	E3 ubiquitin-protein ligase MYCBP2 mycbp2 OS=Danio rerio (Zebrafish) (Brachydanio rerio) GN=mycbp2 PE=2 SV=1	77/108(71.30)	K10693	MYCBP2, PAM	RCR-type E3 ubiquitin transferase [EC:2.3.2.33]	ko04361	Axon regeneration	KOG1428	Inhibitor of type V adenylyl cyclases/Neuronal presynaptic protein Highwire/PAM/RPM-1	[T]	CELLULAR PROCESSES AND SIGNALING	Signal transduction mechanisms	S	ENOG410ZHPZ	PHR domain	Molecular Function: ubiquitin-protein transferase activity (GO:0004842);|Molecular Function: guanyl-nucleotide exchange factor activity (GO:0005085);|Cellular Component: nucleus (GO:0005634);|Cellular Component: cytoplasm (GO:0005737);|Cellular Component: cytoskeleton (GO:0005856);|Biological Process: axon guidance (GO:0007411);|Molecular Function: Ran GTPase binding (GO:0008536);|Biological Proc…	--	--
TRINITY_DN10862_c0_g2_i1_1	4.792056	3.582823	12.218968	17.984514	7.611144	34.642058	XP_014087383.1	PREDICTED: target of rapamycin [Bactrocera oleae]	Q9VK45|TOR_DROME	Serine/threonine-protein kinase Tor CG5092 OS=Drosophila melanogaster (Fruit fly) GN=CG5092 PE=1 SV=1	183/239(76.57)	K07203	MTOR, FRAP, TOR	serine/threonine-protein kinase mTOR [EC:2.7.11.1]	ko01521|ko01522|ko04012|ko04066|ko04072|ko04136|ko04140|ko04150|ko04151|ko04152|ko04211|ko04212|ko04213|ko04218|ko04361|ko04371|ko04630|ko04659|ko04714|ko04910|ko04919|ko04920|ko04930|ko04931|ko04935|ko05010|ko05016|ko05131|ko05163|ko05165|ko05167|ko05168|ko05170|ko05200|ko05205|ko05206|ko05210|ko05212|ko05214|ko05215|ko05221|ko05224|ko05225|ko05226|ko05230|ko05231|ko05235	EGFR tyrosine kinase inhibitor resistance|Endocrine resistance|ErbB signaling pathway|HIF-1 signaling pathway|Phospholipase D signaling pathway|Autophagy - other|Autophagy - animal|mTOR signaling pathway|PI3K-Akt signaling pathway|AMPK signaling pathway|Longevity regulating pathway|Longevity regulating pathway - worm|Longevity regulating pathway - multiple species|Cellular senescence|Axon regener…	KOG0891	DNA-dependent protein kinase	[L]	INFORMATION STORAGE AND PROCESSING	Replication, recombination and repair	BDLTU	COG5032	phosphatidylinositol kinase activity	Biological Process: regulation of cell growth (GO:0001558);|Biological Process: positive regulation of protein phosphorylation (GO:0001934);|Molecular Function: protein serine/threonine kinase activity (GO:0004674);|Molecular Function: ATP binding (GO:0005524);|Cellular Component: nucleus (GO:0005634);|Biological Process: protein phosphorylation (GO:0006468);|Biological Process: autophagy (GO:000…	PF00454.27,PF02260.20	Phosphatidylinositol 3- and 4-kinase|FATC domain
TRINITY_DN10863_c0_g1_i1_1	0	3.412393	10.486982	22.649026	9.204848	32.521028	XP_031630680.1	vacuolar protein sorting-associated protein 13D isoform X1 [Contarinia nasturtii]	Q9VU08|VP13D_DROME	Vacuolar protein sorting-associated protein 13D CG32113 OS=Drosophila melanogaster (Fruit fly) GN=CG32113 PE=1 SV=3	--	--	--	--	--	--	KOG1796	Vacuolar protein sorting-associated protein	[U]	CELLULAR PROCESSES AND SIGNALING	Intracellular trafficking, secretion, and vesicular transport	U	COG5043	Vacuolar Protein	Cellular Component: lysosome (GO:0005764);|Biological Process: protein targeting to vacuole (GO:0006623);|Cellular Component: extrinsic component of membrane (GO:0019898);|Molecular Function: carbohydrate binding (GO:0030246);|Biological Process: protein retention in Golgi apparatus (GO:0045053);	PF16909.5	Vacuolar-sorting-associated 13 protein C-terminal
TRINITY_DN10863_c1_g1_i1_1	1.82238	5.371278	1.839821	5.164895	3.794297	62.112846	KNC34391.1	hypothetical protein FF38_04472 [Lucilia cuprina]	Q9VU08|VP13D_DROME	Vacuolar protein sorting-associated protein 13D CG32113 OS=Drosophila melanogaster (Fruit fly) GN=CG32113 PE=1 SV=3	--	--	--	--	--	--	KOG1796	Vacuolar protein sorting-associated protein	[U]	CELLULAR PROCESSES AND SIGNALING	Intracellular trafficking, secretion, and vesicular transport	U	COG5043	Vacuolar Protein	Cellular Component: lysosome (GO:0005764);|Biological Process: protein targeting to vacuole (GO:0006623);|Cellular Component: extrinsic component of membrane (GO:0019898);|Molecular Function: carbohydrate binding (GO:0030246);|Biological Process: protein retention in Golgi apparatus (GO:0045053);	--	--
TRINITY_DN10864_c0_g1_i1_1	21.121253	18.162775	12.624615	24.743882	25.320192	38.673451	--	--	--	--	--	--	--	--	--	--	--	--	--	--	--	--	--	--	--	--	--
TRINITY_DN10866_c0_g1_i1_1	180.432738	89.411947	225.004126	19.841892	42.588795	39.04792	XP_001602950.1	venom serine carboxypeptidase isoform X2 [Nasonia vitripennis]	C9WMM5|VCP_APIME	Venom serine carboxypeptidase . OS=Apis mellifera (Honeybee) GN=. PE=2 SV=1	--	--	--	--	--	--	KOG1282	Serine carboxypeptidases (lysosomal cathepsin A)	[OE]	CELLULAR PROCESSES AND SIGNALING|METABOLISM	Posttranslational modification, protein turnover, chaperones |Amino acid transport and metabolism	E	COG2939	carboxy-peptidase	Molecular Function: serine-type carboxypeptidase activity (GO:0004185);|Cellular Component: extracellular region (GO:0005576);	PF00450.22	Serine carboxypeptidase
TRINITY_DN10868_c0_g1_i1_1	3.497911	10.718136	10.579764	12.167494	5.429702	27.573964	XP_011209420.1	pre-mRNA-splicing factor RBM22 [Bactrocera dorsalis]	Q6NZZ9|RBM22_DANRE	Pre-mRNA-splicing factor RBM22 zgc:77910 OS=Danio rerio (Zebrafish) (Brachydanio rerio) GN=zgc:77910 PE=2 SV=1	103/164(62.80)	K12872	RBM22, SLT11	pre-mRNA-splicing factor RBM22/SLT11	ko03040	Spliceosome	KOG0153	Predicted RNA-binding protein (RRM superfamily)	[R]	POORLY CHARACTERIZED	General function prediction only	S	ENOG410XSFK	RNA binding motif protein 22	Biological Process: spliceosomal snRNP assembly (GO:0000387);|Cellular Component: Prp19 complex (GO:0000974);|Cellular Component: nucleus (GO:0005634);|Cellular Component: cytoplasm (GO:0005737);|Molecular Function: U6 snRNA binding (GO:0017070);|Biological Process: positive regulation of RNA splicing (GO:0033120);|Molecular Function: pre-mRNA binding (GO:0036002);|Biological Process: chordate em…	--	--
TRINITY_DN10869_c0_g1_i1_1	0	8.550843	1.454647	14.682657	7.541502	21.517249	XP_011206725.1	activating signal cointegrator 1 complex subunit 3 [Bactrocera dorsalis]	F1NTD6|ASCC3_CHICK	Activating signal cointegrator 1 complex subunit 3 ascc3 OS=Gallus gallus (Chicken) GN=ascc3 PE=3 SV=2	--	--	--	--	--	--	KOG0952	DNA/RNA helicase MER3/SLH1, DEAD-box superfamily	[A]	INFORMATION STORAGE AND PROCESSING	RNA processing and modification	L	COG1204	helicase	Molecular Function: nucleic acid binding (GO:0003676);|Molecular Function: ATP binding (GO:0005524);|Cellular Component: nucleus (GO:0005634);|Cellular Component: cytosol (GO:0005829);|Biological Process: DNA dealkylation involved in DNA repair (GO:0006307);|Molecular Function: ATP-dependent helicase activity (GO:0008026);|Biological Process: cell proliferation (GO:0008283);|Cellular Component: n…	PF00270.29	DEAD/DEAH box helicase
TRINITY_DN10869_c0_g2_i1_1	9.677683	5.532488	2.846817	15.530954	16.90574	12.894775	XP_002054289.1	activating signal cointegrator 1 complex subunit 3 [Drosophila virilis]	E9PZJ8|ASCC3_MOUSE	Activating signal cointegrator 1 complex subunit 3 Ascc3 OS=Mus musculus (Mouse) GN=Ascc3 PE=1 SV=1	--	--	--	--	--	--	KOG0952	DNA/RNA helicase MER3/SLH1, DEAD-box superfamily	[A]	INFORMATION STORAGE AND PROCESSING	RNA processing and modification	L	COG1204	helicase	Molecular Function: nucleic acid binding (GO:0003676);|Molecular Function: ATP binding (GO:0005524);|Cellular Component: intracellular (GO:0005622);|Cellular Component: nucleus (GO:0005634);|Cellular Component: cytosol (GO:0005829);|Biological Process: DNA dealkylation involved in DNA repair (GO:0006307);|Molecular Function: ATP-dependent helicase activity (GO:0008026);|Biological Process: cell p…	PF00271.31	Helicase conserved C-terminal domain
TRINITY_DN1086_c0_g1_i1_1	1.286723	3.976199	6.585073	5.332979	2.551213	25.915381	XP_023291895.1	activating transcription factor 7-interacting protein 1 [Lucilia cuprina]	Q5ZIE8|MCAF1_CHICK	Activating transcription factor 7-interacting protein 1 RCJMB04_27g4 OS=Gallus gallus (Chicken) GN=RCJMB04_27g4 PE=2 SV=1	--	--	--	--	--	--	--	--	--	--	--	S	ENOG4111MQ7	NA	Cellular Component: nucleus (GO:0005634);	PF16794.5	Fibronectin-III type domain
TRINITY_DN10870_c0_g1_i1_1	0	0	0	301.138161	0	0	--	--	--	--	--	--	--	--	--	--	--	--	--	--	--	--	--	--	--	--	--
TRINITY_DN10870_c0_g1_i2_2	46.032934	8.879234	4.446647	16.401823	4.287093	13.114944	--	--	--	--	--	--	--	--	--	--	--	--	--	--	--	--	--	--	--	--	--
TRINITY_DN10871_c0_g1_i1_1	44.146151	32.232273	52.667619	56.830154	25.816142	46.777437	--	--	--	--	--	--	--	--	--	--	--	--	--	--	--	--	--	--	--	--	--
TRINITY_DN10872_c0_g1_i1_2	13.127407	8.467895	18.566498	0	6.844552	12.1165	XP_018907044.1	PREDICTED: putative fatty acyl-CoA reductase CG5065 [Bemisia tabaci]	Q8MS59|WAT_DROME	Fatty acyl-CoA reductase wat CG1443 OS=Drosophila melanogaster (Fruit fly) GN=CG1443 PE=1 SV=1	95/213(44.60)	K13356	FAR	alcohol-forming fatty acyl-CoA reductase [EC:1.2.1.84]	ko04146|ko04212	Peroxisome|Longevity regulating pathway - worm	KOG1221	Acyl-CoA reductase	[I]	METABOLISM	Lipid transport and metabolism	S	ENOG410XS7R	fatty-acyl-CoA reductase (alcohol-forming) activity	Cellular Component: cytoplasm (GO:0005737);|Cellular Component: peroxisome (GO:0005777);|Biological Process: lipid metabolic process (GO:0006629);|Biological Process: wax biosynthetic process (GO:0010025);|Cellular Component: integral component of membrane (GO:0016021);|Cellular Component: apical plasma membrane (GO:0016324);|Biological Process: liquid clearance, open tracheal system (GO:0035002)…	PF07993.12	Male sterility protein
TRINITY_DN10873_c0_g1_i1_1	0	0	8.317464	337.12258	0	0	XP_014472837.1	PREDICTED: 40S ribosomal protein S21 [Dinoponera quadriceps]	Q4GXP2|RS21_BIPLU	40S ribosomal protein S21 RpS21 OS=Biphyllus lunatus (Beetle) GN=RpS21 PE=3 SV=1	78/83(93.98)	K02971	RP-S21e, RPS21	small subunit ribosomal protein S21e	ko03010	Ribosome	KOG3486	40S ribosomal protein S21	[J]	INFORMATION STORAGE AND PROCESSING	Translation, ribosomal structure and biogenesis	J	ENOG4112266	40S ribosomal protein S21	Molecular Function: structural constituent of ribosome (GO:0003735);|Cellular Component: rough endoplasmic reticulum (GO:0005791);|Cellular Component: cytosol (GO:0005829);|Cellular Component: ribosome (GO:0005840);|Biological Process: translation (GO:0006412);	--	--
TRINITY_DN10874_c0_g1_i1_2	41.867906	9.060953	22.059092	25.669017	22.477611	13.860736	--	--	--	--	--	--	--	--	--	--	--	--	--	--	--	--	--	--	--	--	--
TRINITY_DN10875_c0_g1_i1_1	10.681104	24.370534	0	13.19567	7.461477	28.397422	--	--	--	--	--	--	--	--	--	--	--	--	--	--	--	--	--	--	--	--	--
TRINITY_DN10878_c0_g1_i1_1	3.361917	15.180185	0	20.223282	6.81789	16.901323	XP_023299675.1	valine--tRNA ligase [Lucilia cuprina]	Q9Z1Q9|SYVC_MOUSE	Valine--tRNA ligase Bat6 OS=Mus musculus (Mouse) GN=Bat6 PE=1 SV=1	152/168(90.48)	K01873	VARS, valS	valyl-tRNA synthetase [EC:6.1.1.9]	ko00970	Aminoacyl-tRNA biosynthesis	KOG0432	Valyl-tRNA synthetase	[J]	INFORMATION STORAGE AND PROCESSING	Translation, ribosomal structure and biogenesis	J	COG0525	amino acids such as threonine, to avoid such errors, it has a posttransfer editing activity that hydrolyzes mischarged Thr-tRNA(Val) in a tRNA-dependent manner (By similarity)	Molecular Function: aminoacyl-tRNA editing activity (GO:0002161);|Molecular Function: valine-tRNA ligase activity (GO:0004832);|Molecular Function: ATP binding (GO:0005524);|Cellular Component: mitochondrion (GO:0005739);|Cellular Component: cytosol (GO:0005829);|Biological Process: valyl-tRNA aminoacylation (GO:0006438);	PF00133.22	tRNA synthetases class I (I, L, M and V)
TRINITY_DN10880_c0_g1_i1_1	0	3.180907	0	3696.258511	0	354.436979	XP_023294735.1	larval cuticle protein 8-like [Lucilia cuprina]	P45589|CU12_HYACE	Flexible cuticle protein 12 CP12 OS=Hyalophora cecropia (Cecropia moth) GN=CP12 PE=2 SV=1	--	--	--	--	--	--	--	--	--	--	--	S	ENOG41125BY	Insect cuticle protein	Molecular Function: structural constituent of cuticle (GO:0042302);	PF00379.23	Insect cuticle protein
TRINITY_DN10882_c0_g1_i1_1	0	0	0	75.224574	0	0	--	--	--	--	--	--	--	--	--	--	--	--	--	--	--	--	--	--	--	--	--
TRINITY_DN10883_c0_g1_i1_1	8.588328	14.793419	12.825533	17.484169	4.59129	12.818514	--	--	--	--	--	--	--	--	--	--	--	--	--	--	--	--	--	--	--	--	--
TRINITY_DN10886_c0_g1_i1_2	38.321523	5.174107	19.013691	2.454845	27.44647	20.759807	--	--	--	--	--	--	--	--	--	--	--	--	--	--	--	--	--	--	--	--	--
TRINITY_DN10887_c0_g1_i1_1	0	0	0	1878.841449	0	0	XP_015116205.1	transmembrane protease serine 9-like [Diachasma alloeum]	P35035|TRY1_ANOGA	Trypsin-1 AGAP008296 OS=Anopheles gambiae (African malaria mosquito) GN=AGAP008296 PE=2 SV=3	110/255(43.14)	K01312	PRSS1_2_3	trypsin [EC:3.4.21.4]	ko04080|ko04972|ko04974|ko05164	Neuroactive ligand-receptor interaction|Pancreatic secretion|Protein digestion and absorption|Influenza A	KOG3627	Trypsin	[E]	METABOLISM	Amino acid transport and metabolism	O	COG5640	protease	Molecular Function: serine-type endopeptidase activity (GO:0004252);|Cellular Component: extracellular region (GO:0005576);|Cellular Component: cytoplasm (GO:0005737);|Biological Process: digestion (GO:0007586);	PF00089.26	Trypsin
TRINITY_DN10887_c0_g1_i2_2	11.604678	12.700226	10.35337	13.628943	10.893137	5.201523	--	--	--	--	--	--	--	--	--	--	--	--	--	--	--	--	--	--	--	--	--
TRINITY_DN10888_c0_g1_i1_2	668.270323	502.55959	583.55834	393.921591	583.931218	472.127886	XP_015584890.1	bolA-like protein 3 [Cephus cinctus]	Q53S33|BOLA3_HUMAN	BolA-like protein 3 BOLA3 OS=Homo sapiens (Human) GN=BOLA3 PE=1 SV=1	--	--	--	--	--	--	KOG3348	BolA (bacterial stress-induced morphogen)-related protein	[T]	CELLULAR PROCESSES AND SIGNALING	Signal transduction mechanisms	T	COG0271	Bola-like protein	Molecular Function: DNA-binding transcription factor activity, RNA polymerase II-specific (GO:0000981);|Cellular Component: mitochondrion (GO:0005739);	PF01722.18	BolA-like protein
TRINITY_DN10889_c0_g1_i1_1	16.622333	36.287221	44.860025	42.727047	19.425409	34.286558	RZF39445.1	hypothetical protein LSTR_LSTR000966 [Laodelphax striatellus]	--	--	--	--	--	--	--	--	--	--	--	--	--	--	--	--	--	--	--	ENSDNOP00000025334	zf-C2H2
TRINITY_DN1088_c0_g1_i1_1	23.041444	35.043552	27.890751	11.038629	2.908146	31.540862	--	--	--	--	--	--	--	--	--	--	--	--	--	--	--	--	--	--	--	--	--
TRINITY_DN10890_c0_g1_i1_2	26.252475	16.703889	31.260147	23.966834	36.768624	21.665801	--	--	--	--	--	--	--	--	--	--	--	--	--	--	--	--	--	--	--	--	--
TRINITY_DN10891_c0_g1_i1_1	8.999747	19.465006	29.861573	43.446902	38.308782	47.929156	XP_011205032.1	ER membrane protein complex subunit 4 [Bactrocera dorsalis]	Q6PBF7|EMC4_XENTR	ER membrane protein complex subunit 4 tmem85 OS=Xenopus tropicalis (Western clawed frog) (Silurana tropicalis) GN=tmem85 PE=2 SV=1	--	--	--	--	--	--	KOG3318	Predicted membrane protein	[S]	POORLY CHARACTERIZED	Function unknown	S	ENOG41118KQ	ER membrane protein complex subunit 4	Cellular Component: integral component of membrane (GO:0016021);|Biological Process: protein folding in endoplasmic reticulum (GO:0034975);|Cellular Component: ER membrane protein complex (GO:0072546);	PF06417.12	Protein of unknown function (DUF1077)
TRINITY_DN10892_c0_g1_i1_1	0	2.276247	2.320004	8.077071	10.090712	25.439091	--	--	--	--	--	--	--	--	--	--	--	--	--	--	--	--	--	--	--	--	--
TRINITY_DN10892_c0_g1_i1_2	8382.931163	7674.231586	7925.211948	6518.339771	8381.074204	4625.628513	ABD98765.1	putative mitochondrial cytochrome c oxidase subunit VI a polypeptide 1 [Graphocephala atropunctata]	P10818|CX6A1_RAT	Cytochrome c oxidase subunit 6A1, mitochondrial Cox6al OS=Rattus norvegicus (Rat) GN=Cox6al PE=1 SV=2	61/108(56.48)	K02266	COX6A	cytochrome c oxidase subunit 6a	ko00190|ko04260|ko04714|ko04932|ko05010|ko05012|ko05016	Oxidative phosphorylation|Cardiac muscle contraction|Thermogenesis|Non-alcoholic fatty liver disease (NAFLD)|Alzheimer disease|Parkinson disease|Huntington disease	KOG3469	Cytochrome c oxidase, subunit VIa/COX13	[C]	METABOLISM	Energy production and conversion	O	ENOG411253X	Cytochrome c oxidase polypeptide VIa	Molecular Function: cytochrome-c oxidase activity (GO:0004129);|Cellular Component: mitochondrial respiratory chain complex IV (GO:0005751);|Biological Process: mitochondrial electron transport, cytochrome c to oxygen (GO:0006123);|Biological Process: aerobic respiration (GO:0009060);|Molecular Function: enzyme regulator activity (GO:0030234);	PF02046.15	Cytochrome c oxidase subunit VIa
TRINITY_DN10896_c0_g2_i1_2	65.944103	66.220032	67.540103	59.004504	45.423377	49.251946	XP_021563986.1	SPARC isoform X3 [Carlito syrichta]	P16975|SPRC_RAT	SPARC Sparc OS=Rattus norvegicus (Rat) GN=Sparc PE=1 SV=4	--	--	--	--	--	--	KOG4004	Matricellular protein Osteonectin/SPARC/BM-40	[W]	CELLULAR PROCESSES AND SIGNALING	Extracellular structures	S	ENOG41101WW	secreted protein, acidic, cysteine-rich (osteonectin)	Biological Process: ossification (GO:0001503);|Biological Process: negative regulation of endothelial cell proliferation (GO:0001937);|Molecular Function: calcium ion binding (GO:0005509);|Molecular Function: collagen binding (GO:0005518);|Cellular Component: basement membrane (GO:0005604);|Cellular Component: extracellular space (GO:0005615);|Cellular Component: intracellular (GO:0005622);|Cellu…	PF10591.9,PF00050.21,PF07648.15,PF09289.10	Secreted protein acidic and rich in cysteine Ca binding region|Kazal-type serine protease inhibitor domain|Kazal-type serine protease inhibitor domain|Follistatin/Osteonectin-like EGF domain
TRINITY_DN10899_c0_g1_i1_2	17.96209	1.976077	9.888024	7.001713	4.534393	8.018121	--	--	--	--	--	--	--	--	--	--	--	--	--	--	--	--	--	--	--	--	--
TRINITY_DN1089_c0_g1_i1_2	13.228343	4.029492	3.943497	1.385826	2.691015	4.030652	RZF37824.1	hypothetical protein LSTR_LSTR007186 [Laodelphax striatellus]	--	--	--	--	--	--	--	--	--	--	--	--	--	S	ENOG4111F2N	CUB	--	--	--
TRINITY_DN10903_c0_g1_i1_2	30.794901	0	3.674907	21.463349	7.802408	17.58427	--	--	--	--	--	--	--	--	--	--	--	--	--	--	--	--	--	--	--	--	--
TRINITY_DN10904_c0_g1_i1_1	4.609678	0	5.347872	17.400256	11.462234	17.587697	--	--	--	--	--	--	--	--	--	--	--	--	--	--	--	--	--	--	--	--	--
TRINITY_DN10905_c0_g1_i1_1	0	11.668958	7.179743	13.363469	7.508133	18.778235	XP_012156452.1	uncharacterized protein CG7065 [Ceratitis capitata]	Q7YZA2|Y7065_DROME	Uncharacterized protein CG7065 CG7065 OS=Drosophila melanogaster (Fruit fly) GN=CG7065 PE=1 SV=1	--	--	--	--	--	--	--	--	--	--	--	S	ENOG4111KB2	NA	--	--	--
TRINITY_DN10907_c0_g1_i1_2	24.434345	14.862801	32.571937	10.582109	11.758532	18.942948	--	--	--	--	--	--	--	--	--	--	--	--	--	--	--	--	--	--	--	--	--
TRINITY_DN10909_c0_g1_i1_2	25.409664	14.680646	3.676978	6.079053	24.93378	10.862979	--	--	--	--	--	--	--	--	--	--	--	--	--	--	--	--	--	--	--	--	--
TRINITY_DN1090_c0_g1_i1_1	0	8.289505	0	9.789657	4.362621	20.610528	XP_023304562.1	THO complex subunit 2 [Lucilia cuprina]	B1AZI6|THOC2_MOUSE	THO complex subunit 2 Thoc2 OS=Mus musculus (Mouse) GN=Thoc2 PE=1 SV=1	107/127(84.25)	K12879	THOC2	THO complex subunit 2	ko03013|ko03040	RNA transport|Spliceosome	KOG1874	KEKE-like motif-containing transcription regulator (Rlr1)/suppressor of sin4	[K]	INFORMATION STORAGE AND PROCESSING	Transcription	S	ENOG410XQ2A	tHO complex	Cellular Component: transcription export complex (GO:0000346);|Cellular Component: THO complex (GO:0000347);|Cellular Component: THO complex part of transcription export complex (GO:0000445);|Biological Process: cell morphogenesis (GO:0000902);|Biological Process: blastocyst development (GO:0001824);|Molecular Function: mRNA binding (GO:0003729);|Cellular Component: nucleus (GO:0005634);|Biologic…	PF16134.5	THO complex subunit 2 N-terminus
TRINITY_DN1090_c0_g1_i1_2	20.998426	4.638991	9.918179	11.255874	12.495054	7.262209	--	--	--	--	--	--	--	--	--	--	--	--	--	--	--	--	--	--	--	--	--
TRINITY_DN10912_c0_g1_i1_1	0	0	0	23.377697	0	0	XP_031829086.1	esterase FE4-like isoform X2 [Nomia melanderi]	P35502|ESTF_MYZPE	Esterase FE4 . OS=Myzus persicae (Green peach aphid) (Aphis persicae) GN=. PE=1 SV=1	--	--	--	--	--	--	KOG1516	Carboxylesterase and related proteins	[R]	POORLY CHARACTERIZED	General function prediction only	I	COG2272	Carboxylesterase	Molecular Function: carboxylic ester hydrolase activity (GO:0052689);	PF00135.28,PF07859.13	Carboxylesterase family|alpha/beta hydrolase fold
TRINITY_DN10912_c0_g2_i1_1	0	0	0	47.037955	0	0	KOC60174.1	Esterase FE4 [Habropoda laboriosa]	B2D0J5|EST6_APIME	Venom carboxylesterase-6 . OS=Apis mellifera (Honeybee) GN=. PE=2 SV=1	--	--	--	--	--	--	KOG1516	Carboxylesterase and related proteins	[R]	POORLY CHARACTERIZED	General function prediction only	I	COG2272	Carboxylesterase	Cellular Component: extracellular region (GO:0005576);|Molecular Function: carboxylic ester hydrolase activity (GO:0052689);	PF00135.28	Carboxylesterase family
TRINITY_DN10913_c0_g2_i1_2	13.839307	6.852268	8.997398	20.633101	52.29707	30.131457	--	--	--	--	--	--	--	--	--	--	--	--	--	--	--	--	--	--	--	--	--
TRINITY_DN10916_c0_g1_i1_1	0	0	0	9.853931	0	0	XP_031777822.1	prominin-like protein isoform X2 [Nasonia vitripennis]	--	--	55/75(73.33)	K06532	PROM1, CD133	prominin 1	ko05202	Transcriptional misregulation in cancer	--	--	--	--	--	S	ENOG4110RA5	NA	--	--	--
TRINITY_DN10917_c0_g1_i1_2	10.077343	11.216273	11.801017	7.074168	40.105286	11.248082	--	--	--	--	--	--	--	--	--	--	--	--	--	--	--	--	--	--	--	--	--
TRINITY_DN10918_c0_g1_i1_1	0	1.980156	0	5.744917	12.108581	5.83564	XP_014261398.1	uncharacterized protein K02A2.6-like [Cimex lectularius]	--	--	--	--	--	--	--	--	--	--	--	--	--	S	ENOG41118VJ	NA	--	--	--
TRINITY_DN10919_c0_g1_i1_2	11.827464	5.279622	20.623513	19.299216	9.124114	16.646315	KAE8740717.1	ABC-transporter, subfamily B member 01 [Frankliniella occidentalis]	P21448|MDR1_CRIGR	ATP-dependent translocase ABCB1 PGP1 OS=Cricetulus griseus (Chinese hamster) (Cricetulus barabensis griseus) GN=PGP1 PE=1 SV=2	--	--	--	--	--	--	KOG0055	Multidrug/pheromone exporter, ABC superfamily	[Q]	METABOLISM	Secondary metabolites biosynthesis, transport and catabolism	V	COG1132	(ABC) transporter	Molecular Function: ATP binding (GO:0005524);|Molecular Function: xenobiotic transmembrane transporting ATPase activity (GO:0008559);|Cellular Component: integral component of membrane (GO:0016021);|Cellular Component: apical plasma membrane (GO:0016324);|Cellular Component: intercellular canaliculus (GO:0046581);|Molecular Function: phosphatidylcholine-translocating ATPase activity (GO:0090554);…	PF00005.27	ABC transporter
TRINITY_DN1091_c0_g1_i1_1	1.898165	1.85901	2.086242	5.331385	10.074241	27.88083	--	--	--	--	--	--	--	--	--	--	--	--	--	--	--	--	--	--	--	--	--
TRINITY_DN1091_c0_g1_i1_2	0	0	149.705581	208.625398	0	2.930897	XP_011145241.1	40S ribosomal protein S15 [Harpegnathos saltator]	P62846|RS15_CHICK	40S ribosomal protein S15 RIG OS=Gallus gallus (Chicken) GN=RIG PE=2 SV=2	135/147(91.84)	K02958	RP-S15e, RPS15	small subunit ribosomal protein S15e	ko03010	Ribosome	KOG0898	40S ribosomal protein S15	[J]	INFORMATION STORAGE AND PROCESSING	Translation, ribosomal structure and biogenesis	J	COG0185	Protein S19 forms a complex with S13 that binds strongly to the 16S ribosomal RNA (By similarity)	Biological Process: ribosomal small subunit assembly (GO:0000028);|Molecular Function: RNA binding (GO:0003723);|Molecular Function: structural constituent of ribosome (GO:0003735);|Biological Process: translation (GO:0006412);|Cellular Component: cytosolic small ribosomal subunit (GO:0022627);	PF00203.21	Ribosomal protein S19
TRINITY_DN10920_c0_g1_i1_1	20.974314	15.619726	10.313047	19.692629	26.060736	24.615687	--	--	--	--	--	--	--	--	--	--	--	--	--	--	--	--	--	--	--	--	--
TRINITY_DN10920_c0_g1_i1_2	17.917204	8.113604	13.371162	0	3.470757	0	--	--	--	--	--	--	--	--	--	--	--	--	--	--	--	--	--	--	--	--	--
TRINITY_DN10922_c0_g1_i1_1	34.172974	53.362322	35.573037	53.718687	23.627437	33.584065	--	--	--	--	--	--	--	--	--	--	--	--	--	--	--	--	--	--	--	--	--
TRINITY_DN10924_c0_g1_i1_1	3.153423	6.1954	1.452729	3.381189	0	12.336585	AOR81467.1	transient receptor potential cation channel gamma [Nilaparvata lugens]	Q9VJJ7|TRPG_DROME	Transient receptor potential-gamma protein CG5996 OS=Drosophila melanogaster (Fruit fly) GN=CG5996 PE=1 SV=2	106/107(99.07)	K04967	TRPC4	transient receptor potential cation channel subfamily C member 4	ko04360|ko04745|ko04929	Axon guidance|Phototransduction - fly|GnRH secretion	KOG3609	Receptor-activated Ca2+-permeable cation channels (STRPC family)	[PT]	METABOLISM|CELLULAR PROCESSES AND SIGNALING	Inorganic ion transport and metabolism |Signal transduction mechanisms	U	ENOG410XQ0Y	Transient receptor potential cation channel subfamily C member	Molecular Function: cation channel activity (GO:0005261);|Molecular Function: calcium channel activity (GO:0005262);|Cellular Component: integral component of plasma membrane (GO:0005887);|Biological Process: cation transport (GO:0006812);|Biological Process: calcium ion transport (GO:0006816);|Biological Process: manganese ion transport (GO:0006828);|Biological Process: adult walking behavior (G…	PF08344.11	Transient receptor ion channel II
TRINITY_DN10924_c0_g1_i2_2	56.25546	0	0	0	0	0	--	--	--	--	--	--	--	--	--	--	--	--	--	--	--	--	--	--	--	--	--
TRINITY_DN10925_c0_g1_i1_1	5.604874	5.569489	6.109608	7.650389	15.174796	23.155161	--	--	--	--	--	--	--	--	--	--	--	--	--	--	--	--	--	--	--	--	--
TRINITY_DN10928_c0_g1_i1_2	19.176022	8.343151	24.133772	20.593554	16.713887	23.69854	--	--	--	--	--	--	--	--	--	--	--	--	--	--	--	--	--	--	--	--	--
TRINITY_DN10929_c0_g2_i1_2	24.988031	25.511224	34.055412	17.296085	38.678875	40.398549	XP_022185984.1	uncharacterized protein LOC111044999 [Nilaparvata lugens]	--	--	41/100(41.00)	K06086	SORBS1, SH3D5, PONSIN, CAP	sorbin and SH3 domain containing 1	ko03320|ko04520|ko04910	PPAR signaling pathway|Adherens junction|Insulin signaling pathway	--	--	--	--	--	--	--	--	--	--	--
TRINITY_DN1092_c0_g1_i1_1	9.853533	21.110788	5.672165	14.058146	7.160113	16.380128	--	--	--	--	--	--	--	--	--	--	--	--	--	--	--	--	--	--	--	--	--
TRINITY_DN10930_c0_g1_i1_1	6.395544	12.830753	6.736829	3.10124	5.055525	4.887349	--	--	--	--	--	--	--	--	--	--	--	--	--	--	--	--	--	--	--	--	--
TRINITY_DN10931_c0_g1_i1_1	0	1.453686	24.638923	69.964675	46.60756	104.624419	XP_017467224.1	PREDICTED: diacylglycerol O-acyltransferase 2-like [Rhagoletis zephyria]	Q2KHS5|MOG2A_XENLA	2-acylglycerol O-acyltransferase 2-A mogat2-a OS=Xenopus laevis (African clawed frog) GN=mogat2-a PE=2 SV=1	181/352(51.42)	K14457	MOGAT2, MGAT2	2-acylglycerol O-acyltransferase 2 [EC:2.3.1.22]	ko00561|ko04975	Glycerolipid metabolism|Fat digestion and absorption	KOG0831	Acyl-CoA:diacylglycerol acyltransferase (DGAT)	[I]	METABOLISM	Lipid transport and metabolism	S	ENOG410XTG3	o-acyltransferase	Molecular Function: 2-acylglycerol O-acyltransferase activity (GO:0003846);|Cellular Component: endoplasmic reticulum membrane (GO:0005789);|Biological Process: glycerol metabolic process (GO:0006071);|Cellular Component: integral component of membrane (GO:0016021);|Biological Process: triglyceride biosynthetic process (GO:0019432);	PF03982.13	Diacylglycerol acyltransferase
TRINITY_DN10931_c0_g1_i1_2	30.517706	0	0	0	0	0	--	--	--	--	--	--	--	--	--	--	--	--	--	--	--	--	--	--	--	--	--
TRINITY_DN10931_c0_g2_i1_1	0	0	20.214061	1.986009	0	38.056901	XP_020713446.1	2-acylglycerol O-acyltransferase 2 [Ceratitis capitata]	Q86VF5|MOGT3_HUMAN	2-acylglycerol O-acyltransferase 3 UNQ9383/PRO34208 OS=Homo sapiens (Human) GN=UNQ9383/PRO34208 PE=1 SV=1	53/113(46.90)	K14457	MOGAT2, MGAT2	2-acylglycerol O-acyltransferase 2 [EC:2.3.1.22]	ko00561|ko04975	Glycerolipid metabolism|Fat digestion and absorption	KOG0831	Acyl-CoA:diacylglycerol acyltransferase (DGAT)	[I]	METABOLISM	Lipid transport and metabolism	S	ENOG410XTG3	o-acyltransferase	Molecular Function: 2-acylglycerol O-acyltransferase activity (GO:0003846);|Molecular Function: diacylglycerol O-acyltransferase activity (GO:0004144);|Cellular Component: endoplasmic reticulum membrane (GO:0005789);|Biological Process: glycerol metabolic process (GO:0006071);|Cellular Component: integral component of membrane (GO:0016021);|Biological Process: triglyceride biosynthetic process (G…	PF03982.13	Diacylglycerol acyltransferase
TRINITY_DN10931_c1_g1_i1_2	51.479765	0	0	0	0	0	--	--	--	--	--	--	--	--	--	--	--	--	--	--	--	--	--	--	--	--	--
TRINITY_DN10932_c0_g1_i1_1	16.657328	5.038487	8.24278	11.700544	11.848212	14.869421	XP_017469404.1	PREDICTED: uncharacterized protein LOC108361315 [Rhagoletis zephyria]	--	--	--	--	--	--	--	--	--	--	--	--	--	S	ENOG410YP2D	Integrase core domain protein	--	PF00665.26,PF17921.1	Integrase core domain|Integrase zinc binding domain
TRINITY_DN10936_c0_g1_i1_2	4.769048	4.674531	15.172327	15.335284	18.365973	3.265148	XP_023308159.1	ervatamin-B-like [Lucilia cuprina]	--	--	42/86(48.84)	K01365	CTSL	cathepsin L [EC:3.4.22.15]	ko04140|ko04142|ko04145|ko04210|ko04612|ko05205|ko05323|ko05418	Autophagy - animal|Lysosome|Phagosome|Apoptosis|Antigen processing and presentation|Proteoglycans in cancer|Rheumatoid arthritis|Fluid shear stress and atherosclerosis	--	--	--	--	--	O	COG4870	cathepsin	--	PF00112.23	Papain family cysteine protease
TRINITY_DN10939_c0_g1_i2_1	0	2.169881	4.601823	2.03037	12.227346	18.047942	--	--	--	--	--	--	--	--	--	--	--	--	--	--	--	--	--	--	--	--	--
TRINITY_DN1093_c0_g1_i1_1	3.473979	17.149801	8.437879	32.057872	20.574433	96.130405	TMW53253.1	hypothetical protein DOY81_001669 [Sarcophaga bullata]	O94913|PCF11_HUMAN	Pre-mRNA cleavage complex 2 protein Pcf11 KIAA0824 OS=Homo sapiens (Human) GN=KIAA0824 PE=1 SV=3	--	--	--	--	--	--	KOG2071	mRNA cleavage and polyadenylation factor I/II complex, subunit Pcf11	[A]	INFORMATION STORAGE AND PROCESSING	RNA processing and modification	A	ENOG410Y266	PCF11, cleavage and polyadenylation factor subunit, homolog (S. cerevisiae)	Biological Process: mRNA splicing, via spliceosome (GO:0000398);|Molecular Function: RNA polymerase II complex binding (GO:0000993);|Molecular Function: mRNA binding (GO:0003729);|Cellular Component: nucleoplasm (GO:0005654);|Cellular Component: cytoplasm (GO:0005737);|Cellular Component: mitochondrion (GO:0005739);|Cellular Component: mRNA cleavage factor complex (GO:0005849);|Biological Process…	--	--
TRINITY_DN10943_c0_g1_i1_2	6.160369	7.556281	20.21393	4.061189	13.640593	15.930234	--	--	--	--	--	--	--	--	--	--	--	--	--	--	--	--	--	--	--	--	--
TRINITY_DN10948_c0_g1_i1_2	23.060215	29.38819	23.334346	13.93774	22.461761	18.611014	RZF33757.1	hypothetical protein LSTR_LSTR008016 [Laodelphax striatellus]	B6RSP1|PKHA7_DANRE	Pleckstrin homology domain-containing family A member 7 hadp1 OS=Danio rerio (Zebrafish) (Brachydanio rerio) GN=hadp1 PE=2 SV=2	--	--	--	--	--	--	--	--	--	--	--	S	ENOG4111YSB	Pleckstrin homology domain containing, family A member	Cellular Component: cytoplasm (GO:0005737);|Cellular Component: centrosome (GO:0005813);|Cellular Component: zonula adherens (GO:0005915);|Biological Process: regulation of heart contraction (GO:0008016);|Biological Process: zonula adherens maintenance (GO:0045218);|Biological Process: cardiac muscle cell differentiation (GO:0055007);|Molecular Function: delta-catenin binding (GO:0070097);|Biolog…	PF00169.29	PH domain
TRINITY_DN10949_c0_g1_i1_2	2.712307	6.97418	14.411282	5.661599	9.466631	12.01311	XP_021942022.1	adenosine receptor A2b-like [Zootermopsis nevadensis]	--	--	--	--	--	--	--	--	--	--	--	--	--	--	--	--	--	--	--
TRINITY_DN1094_c0_g1_i1_1	2.368272	2.336599	2.316833	15.887218	9.95101	20.291678	--	--	--	--	--	--	--	--	--	--	--	--	--	--	--	--	--	--	--	--	--
TRINITY_DN10952_c0_g1_i1_1	27.456475	27.726423	20.279332	24.07673	14.62068	24.478501	XP_032742706.1	60S ribosomal protein L6 [Rattus rattus]	P21533|RL6_RAT	60S ribosomal protein L6 Rpl6 OS=Rattus norvegicus (Rat) GN=Rpl6 PE=1 SV=5	291/293(99.32)	K02934	RP-L6e, RPL6	large subunit ribosomal protein L6e	ko03010	Ribosome	KOG1694	60s ribosomal protein L6	[J]	INFORMATION STORAGE AND PROCESSING	Translation, ribosomal structure and biogenesis	J	COG2163	(ribosomal) protein	Biological Process: ribosomal large subunit assembly (GO:0000027);|Molecular Function: tRNA binding (GO:0000049);|Biological Process: cytoplasmic translation (GO:0002181);|Molecular Function: RNA binding (GO:0003723);|Molecular Function: mRNA binding (GO:0003729);|Molecular Function: structural constituent of ribosome (GO:0003735);|Cellular Component: rough endoplasmic reticulum (GO:0005791);|Cel…	PF01159.19,PF03868.15	Ribosomal protein L6e|Ribosomal protein L6, N-terminal domain
TRINITY_DN10952_c0_g1_i1_2	48.516819	22.21871	39.135645	19.498899	26.531407	12.890891	XP_308813.4	AGAP006943-PA [Anopheles gambiae str. PEST]	O00400|ACATN_HUMAN	Acetyl-coenzyme A transporter 1 ACATN OS=Homo sapiens (Human) GN=ACATN PE=1 SV=1	136/223(60.99)	K03372	ACATN, SLC33A1	MFS transporter, PAT family, solute carrier family 33 (acetyl-CoA transportor), member 1 [EC:2.3.1.-]	ko00604	Glycosphingolipid biosynthesis - ganglio series	KOG3574	Acetyl-CoA transporter	[P]	METABOLISM	Inorganic ion transport and metabolism	G	COG0477	major facilitator Superfamily	--	PF13000.7	Acetyl-coenzyme A transporter 1
TRINITY_DN10953_c0_g1_i1_1	2.89758	8.588145	14.16609	24.14863	3.208415	33.170095	XP_005180992.1	PREDICTED: annexin B10 [Musca domestica]	P22465|ANX10_DROME	Annexin B10 CG9579 OS=Drosophila melanogaster (Fruit fly) GN=CG9579 PE=2 SV=3	--	--	--	--	--	--	KOG0819	Annexin	[U]	CELLULAR PROCESSES AND SIGNALING	Intracellular trafficking, secretion, and vesicular transport	S	ENOG410XPUN	annexin A7	Molecular Function: actin binding (GO:0003779);|Molecular Function: calcium ion binding (GO:0005509);|Molecular Function: calcium-dependent phospholipid binding (GO:0005544);|Cellular Component: membrane (GO:0016020);	PF00191.20	Annexin
TRINITY_DN10955_c0_g1_i1_1	10.818071	10.721023	6.729057	34.456339	4.549102	57.657786	--	--	--	--	--	--	--	--	--	--	--	--	--	--	--	--	--	--	--	--	--
TRINITY_DN10957_c0_g1_i1_1	5.159598	11.870376	6.42873	0	0	3.97631	XP_014254893.1	DNA polymerase alpha catalytic subunit [Cimex lectularius]	P09884|DPOLA_HUMAN	DNA polymerase alpha catalytic subunit POLA OS=Homo sapiens (Human) GN=POLA PE=1 SV=2	76/108(70.37)	K02320	POLA1	DNA polymerase alpha subunit A [EC:2.7.7.7]	ko03030	DNA replication	KOG0970	DNA polymerase alpha, catalytic subunit	[L]	INFORMATION STORAGE AND PROCESSING	Replication, recombination and repair	L	COG0417	DNA polymerase	--	PF00136.21	DNA polymerase family B
TRINITY_DN1095_c0_g1_i1_1	0	0	1.718195	65.634652	0	0	XP_029166616.1	uncharacterized protein LOC114937355 [Nylanderia fulva]	Q7JR49|VAS1_DROME	V-type proton ATPase subunit S1 CG8029 OS=Drosophila melanogaster (Fruit fly) GN=CG8029 PE=1 SV=1	71/132(53.79)	K03662	ATPeVS1, ATP6S1	V-type H+-transporting ATPase S1 subunit	ko00190|ko04142|ko04145|ko05110|ko05120|ko05152|ko05161|ko05165|ko05323	Oxidative phosphorylation|Lysosome|Phagosome|Vibrio cholerae infection|Epithelial cell signaling in Helicobacter pylori infection|Tuberculosis|Hepatitis B|Human papillomavirus infection|Rheumatoid arthritis	KOG3868	Vacuolar H+-ATPase V0 sector, accessory subunit S1 (Ac45)	[C]	METABOLISM	Energy production and conversion	U	ENOG410XTHY	ATPase, H transporting, lysosomal accessory protein	--	PF05827.12	Vacuolar ATP synthase subunit S1 (ATP6S1)
TRINITY_DN10960_c0_g1_i1_2	14.826525	12.014056	13.947884	2.058133	8.700913	11.571687	--	--	--	--	--	--	--	--	--	--	--	--	--	--	--	--	--	--	--	--	--
TRINITY_DN10967_c0_g1_i1_1	20.183545	15.910663	8.934634	14.42726	6.834013	8.452489	--	--	--	--	--	--	--	--	--	--	--	--	--	--	--	--	--	--	--	--	--
TRINITY_DN10968_c0_g1_i1_2	32.169666	35.097659	40.875062	27.805487	42.155546	39.727318	PNF40771.1	hypothetical protein B7P43_G17114 [Cryptotermes secundus]	Q9P219|DAPLE_HUMAN	Protein Daple DAPLE OS=Homo sapiens (Human) GN=DAPLE PE=1 SV=3	--	--	--	--	--	--	KOG4643	Uncharacterized coiled-coil protein	[S]	POORLY CHARACTERIZED	Function unknown	S	ENOG410YFRJ	coiledcoil domain containing	Biological Process: regulation of protein phosphorylation (GO:0001932);|Cellular Component: cytoplasm (GO:0005737);|Cellular Component: centrosome (GO:0005813);|Molecular Function: microtubule binding (GO:0008017);|Biological Process: Wnt signaling pathway (GO:0016055);|Molecular Function: PDZ domain binding (GO:0030165);|Biological Process: cytoskeleton-dependent intracellular transport (GO:0030…	PF05622.12	HOOK protein	ENSSTOP00000018374	TF_bZIP
TRINITY_DN1096_c0_g1_i1_1	0	0	1.255297	7.984258	0	0	XP_015609990.1	very long-chain specific acyl-CoA dehydrogenase, mitochondrial isoform X1 [Cephus cinctus]	P48818|ACADV_BOVIN	Very long-chain specific acyl-CoA dehydrogenase, mitochondrial VLCAD OS=Bos taurus (Bovine) GN=VLCAD PE=2 SV=3	88/107(82.24)	K09479	ACADVL	very long chain acyl-CoA dehydrogenase [EC:1.3.8.9]	ko00071	Fatty acid degradation	KOG0137	Very-long-chain acyl-CoA dehydrogenase	[I]	METABOLISM	Lipid transport and metabolism	I	COG1960	acyl-CoA dehydrogenase	Molecular Function: fatty-acyl-CoA binding (GO:0000062);|Biological Process: temperature homeostasis (GO:0001659);|Cellular Component: nucleolus (GO:0005730);|Cellular Component: mitochondrion (GO:0005739);|Cellular Component: mitochondrial inner membrane (GO:0005743);|Cellular Component: cytosol (GO:0005829);|Biological Process: response to cold (GO:0009409);|Molecular Function: very-long-chain-…	PF00441.24,PF08028.11	Acyl-CoA dehydrogenase, C-terminal domain|Acyl-CoA dehydrogenase, C-terminal domain
TRINITY_DN10970_c0_g1_i1_1	0	9.542052	1.720752	10.156691	10.513712	23.301205	XP_001985880.1	longitudinals lacking protein-like [Drosophila grimshawi]	Q7KRI2|LOLAL_DROME	Longitudinals lacking protein-like CG5738 OS=Drosophila melanogaster (Fruit fly) GN=CG5738 PE=1 SV=1	--	--	--	--	--	--	--	--	--	--	--	S	ENOG4111H3T	BTB/POZ domain	Cellular Component: condensed nuclear chromosome (GO:0000794);|Biological Process: embryonic development via the syncytial blastoderm (GO:0001700);|Molecular Function: DNA binding (GO:0003677);|Cellular Component: nucleus (GO:0005634);|Cellular Component: polytene chromosome (GO:0005700);|Biological Process: chromatin silencing (GO:0006342);|Biological Process: regulation of transcription by RNA …	PF00651.31	BTB/POZ domain	FBpp0304816	ZBTB
TRINITY_DN10970_c0_g2_i1_1	1.783894	1.766606	11.134407	16.665388	20.437596	43.081221	--	--	--	--	--	--	--	--	--	--	--	--	--	--	--	--	--	--	--	--	--
TRINITY_DN10974_c0_g1_i1_1	0	7.637098	2.668651	16.694305	11.300857	21.09665	XP_030380451.1	chitinase domain-containing protein 1 isoform X1 [Scaptodrosophila lebanonensis]	Q66IL0|CHID1_XENTR	Chitinase domain-containing protein 1 chid1 OS=Xenopus tropicalis (Western clawed frog) (Silurana tropicalis) GN=chid1 PE=2 SV=1	--	--	--	--	--	--	KOG2091	Predicted member of glycosyl hydrolase family 18	[G]	METABOLISM	Carbohydrate transport and metabolism	G	ENOG410XQB6	Chitinase domain containing 1	Cellular Component: extracellular region (GO:0005576);|Cellular Component: lysosome (GO:0005764);|Biological Process: carbohydrate metabolic process (GO:0005975);|Molecular Function: chitin binding (GO:0008061);	--	--
TRINITY_DN10974_c0_g1_i1_2	0	7.857391	10.785715	13.39777	4.86825	11.522341	XP_022198662.1	NACHT domain- and WD repeat-containing protein 1 [Nilaparvata lugens]	--	--	--	--	--	--	--	--	KOG4155	FOG: WD40 repeat	[R]	POORLY CHARACTERIZED	General function prediction only	S	ENOG410XP1Z	wD repeat domain	--	--	--
TRINITY_DN10975_c0_g1_i1_2	18.076652	2.569079	15.645087	2.71046	0	0	XP_014283937.2	serine protease inhibitor dipetalogastin-like [Halyomorpha halys]	--	--	--	--	--	--	--	--	--	--	--	--	--	--	--	--	--	PF00050.21,PF07648.15	Kazal-type serine protease inhibitor domain|Kazal-type serine protease inhibitor domain
TRINITY_DN10975_c0_g2_i1_2	16.554184	4.786824	8.957379	3.739878	0	1.168445	XP_014283937.2	serine protease inhibitor dipetalogastin-like [Halyomorpha halys]	O96790|DPGN_DIPMA	Serine protease inhibitor dipetalogastin . OS=Dipetalogaster maximus (Blood-sucking bug) GN=. PE=1 SV=2	--	--	--	--	--	--	--	--	--	--	--	O	ENOG410YC3T	Serine peptidase inhibitor, Kazal type	Molecular Function: serine-type endopeptidase inhibitor activity (GO:0004867);|Cellular Component: extracellular region (GO:0005576);|Biological Process: negative regulation of coagulation (GO:0050819);	PF00050.21,PF07648.15	Kazal-type serine protease inhibitor domain|Kazal-type serine protease inhibitor domain
TRINITY_DN10976_c0_g1_i1_2	31.117694	49.378762	57.247096	58.175207	53.353964	37.848517	RZF46708.1	hypothetical protein LSTR_LSTR002571 [Laodelphax striatellus]	Q8TBP0|TBC16_HUMAN	TBC1 domain family member 16 TBC1D16 OS=Homo sapiens (Human) GN=TBC1D16 PE=2 SV=1	--	--	--	--	--	--	KOG2224	Uncharacterized conserved protein, contains TBC domain	[TR]	CELLULAR PROCESSES AND SIGNALING|POORLY CHARACTERIZED	Signal transduction mechanisms |General function prediction only	S	COG5210	TBC1 domain family member	Biological Process: regulation of receptor recycling (GO:0001919);|Molecular Function: GTPase activator activity (GO:0005096);|Cellular Component: early endosome (GO:0005769);|Cellular Component: cytosol (GO:0005829);|Biological Process: intracellular protein transport (GO:0006886);|Molecular Function: Rab GTPase binding (GO:0017137);|Biological Process: activation of GTPase activity (GO:0090630);	PF00566.18	Rab-GTPase-TBC domain
TRINITY_DN10977_c0_g1_i1_2	21.947757	22.926151	11.016614	7.681958	19.312852	45.61531	--	--	--	--	--	--	--	--	--	--	--	--	--	--	--	--	--	--	--	--	--
TRINITY_DN1097_c0_g1_i1_1	20.071084	17.329627	12.662771	37.578408	15.042643	11.628967	--	--	--	--	--	--	--	--	--	--	--	--	--	--	--	--	--	--	--	--	--
TRINITY_DN10980_c0_g1_i1_1	0	0	0	0	0	42.25423	XP_014099266.1	PREDICTED: LOW QUALITY PROTEIN: uncharacterized protein LOC106624107 [Bactrocera oleae]	--	--	--	--	--	--	--	--	--	--	--	--	--	S	ENOG4110NP2	NA	--	--	--
TRINITY_DN10983_c0_g1_i2_2	61.458798	56.404569	106.639842	69.93762	103.53598	40.366569	--	--	--	--	--	--	--	--	--	--	--	--	--	--	--	--	--	--	--	--	--
TRINITY_DN10984_c0_g1_i1_1	14.260032	12.950372	13.365547	14.564208	29.584431	26.89104	--	--	--	--	--	--	--	--	--	--	--	--	--	--	--	--	--	--	--	--	--
TRINITY_DN10985_c0_g1_i1_1	0	0	0	29.239546	0	0	--	--	--	--	--	--	--	--	--	--	--	--	--	--	--	--	--	--	--	--	--
TRINITY_DN10985_c0_g1_i1_2	78.984959	109.481103	96.136966	74.714174	101.552882	84.466965	--	--	--	--	--	--	--	--	--	--	--	--	--	--	--	--	--	--	--	--	--
TRINITY_DN10986_c0_g1_i1_2	11.019185	11.125778	6.769178	2.04381	11.72062	2.189987	--	--	--	--	--	--	--	--	--	--	--	--	--	--	--	--	--	--	--	--	--
TRINITY_DN10987_c0_g1_i1_1	0	10.554738	3.507896	9.817781	0	10.349743	--	--	--	--	--	--	--	--	--	--	--	--	--	--	--	--	--	--	--	--	--
TRINITY_DN10989_c0_g1_i1_1	75.840314	268.51285	207.560104	179.203016	277.137428	378.810667	XP_011200035.1	high mobility group protein D [Bactrocera dorsalis]	Q05783|HMGD_DROME	High mobility group protein D CG17950 OS=Drosophila melanogaster (Fruit fly) GN=CG17950 PE=1 SV=1	--	--	--	--	--	--	KOG0381	HMG box-containing protein	[R]	POORLY CHARACTERIZED	General function prediction only	B	COG5648	high mobility group	Cellular Component: nuclear chromatin (GO:0000790);|Molecular Function: DNA binding (GO:0003677);|Molecular Function: AT DNA binding (GO:0003680);|Cellular Component: nucleus (GO:0005634);|Biological Process: chromatin organization (GO:0006325);|Biological Process: chromatin remodeling (GO:0006338);|Biological Process: regulation of transcription by RNA polymerase II (GO:0006357);|Molecular Funct…	PF00505.19,PF09011.10	HMG (high mobility group) box|HMG-box domain	FBpp0071625	HMG
TRINITY_DN1098_c0_g1_i1_1	23.454753	26.141417	33.16042	69.285251	30.289964	69.204226	--	--	--	--	--	--	--	--	--	--	--	--	--	--	--	--	--	--	--	--	--
TRINITY_DN10991_c0_g1_i1_2	60.51723	24.973682	26.59875	64.558297	44.311293	58.830825	--	--	--	--	--	--	--	--	--	--	--	--	--	--	--	--	--	--	--	--	--
TRINITY_DN10992_c0_g1_i1_1	0	0	1.156845	151.67042	0	0	XP_015514288.1	PREDICTED: complement component 1 Q subcomponent-binding protein, mitochondrial [Neodiprion lecontei]	O35796|C1QBP_RAT	Complement component 1 Q subcomponent-binding protein, mitochondrial Gc1qbp OS=Rattus norvegicus (Rat) GN=Gc1qbp PE=1 SV=2	--	--	--	--	--	--	KOG4024	Complement component 1, Q subcomponent binding protein/mRNA splicing factor SF2, subunit P32	[V]	CELLULAR PROCESSES AND SIGNALING	Defense mechanisms	S	ENOG4111G4Z	complement component 1, q subcomponent binding protein	Biological Process: negative regulation of transcription by RNA polymerase II (GO:0000122);|Molecular Function: complement component C1q binding (GO:0001849);|Molecular Function: transcription corepressor activity (GO:0003714);|Molecular Function: mRNA binding (GO:0003729);|Molecular Function: protein kinase C binding (GO:0005080);|Molecular Function: hyaluronic acid binding (GO:0005540);|Cellula…	PF02330.16	Mitochondrial glycoprotein
TRINITY_DN10992_c0_g1_i1_2	7.549378	3.76059	13.43883	11.860558	16.725012	15.227975	--	--	--	--	--	--	--	--	--	--	--	--	--	--	--	--	--	--	--	--	--
TRINITY_DN10995_c0_g1_i1_1	7.846684	40.296145	30.591346	45.975284	64.653612	85.327453	XP_004533748.1	uncharacterized protein LOC101449545 [Ceratitis capitata]	--	--	--	--	--	--	--	--	--	--	--	--	--	S	ENOG4111XBF	NA	--	--	--
TRINITY_DN10995_c0_g1_i1_2	2.284435	2.635865	8.813447	4.449316	5.982615	5.882379	--	--	--	--	--	--	--	--	--	--	--	--	--	--	--	--	--	--	--	--	--
TRINITY_DN10996_c0_g1_i1_2	7.655255	2.541142	30.450307	7.414151	15.44488	7.416623	--	--	--	--	--	--	--	--	--	--	--	--	--	--	--	--	--	--	--	--	--
TRINITY_DN10997_c0_g1_i1_1	0	0	0	56.590687	0	0	--	--	--	--	--	--	--	--	--	--	--	--	--	--	--	--	--	--	--	--	--
TRINITY_DN10997_c0_g1_i1_2	13.507195	15.346238	15.285296	17.369262	26.703493	29.235899	RZF47966.1	hypothetical protein LSTR_LSTR008770 [Laodelphax striatellus]	P10105|LAB_DROME	Homeotic protein labial CG1264 OS=Drosophila melanogaster (Fruit fly) GN=CG1264 PE=1 SV=2	117/202(57.92)	K09301	HOX_1	homeobox protein HoxA/B/D1	ko04550	Signaling pathways regulating pluripotency of stem cells	KOG0489	Transcription factor zerknullt and related HOX domain proteins	[R]	POORLY CHARACTERIZED	General function prediction only	K	ENOG410ZTBY	homeobox	Biological Process: cell fate determination (GO:0001709);|Cellular Component: nucleus (GO:0005634);|Biological Process: brain development (GO:0007420);|Biological Process: midgut development (GO:0007494);|Biological Process: cell differentiation (GO:0030154);|Biological Process: brain segmentation (GO:0035284);|Molecular Function: enhancer binding (GO:0035326);|Molecular Function: sequence-specif…	PF00046.29	Homeodomain	ENSMLUP00000013183	Homeobox
TRINITY_DN10998_c0_g1_i1_2	56.93478	121.849097	54.055463	50.316233	87.46592	82.840786	--	--	--	--	--	--	--	--	--	--	--	--	--	--	--	--	--	--	--	--	--
TRINITY_DN10999_c0_g1_i1_1	38.884518	109.496683	122.081919	281.883947	259.854089	421.378121	XP_013100056.1	PREDICTED: ATP synthase subunit d, mitochondrial [Stomoxys calcitrans]	Q24251|ATP5H_DROME	ATP synthase subunit d, mitochondrial CG6030 OS=Drosophila melanogaster (Fruit fly) GN=CG6030 PE=2 SV=2	123/170(72.35)	K02138	ATPeF0D, ATP5H, ATP7	F-type H+-transporting ATPase subunit d	ko00190|ko04714|ko05010|ko05012|ko05016	Oxidative phosphorylation|Thermogenesis|Alzheimer disease|Parkinson disease|Huntington disease	KOG3366	Mitochondrial F1F0-ATP synthase, subunit d/ATP7	[C]	METABOLISM	Energy production and conversion	S	ENOG4111IHJ	energy coupled proton transport, down electrochemical gradient	Cellular Component: mitochondrial proton-transporting ATP synthase, stator stalk (GO:0000274);|Cellular Component: mitochondrial proton-transporting ATP synthase complex, coupling factor F(o) (GO:0000276);|Cellular Component: mitochondrion (GO:0005739);|Biological Process: response to oxidative stress (GO:0006979);|Biological Process: determination of adult lifespan (GO:0008340);|Molecular Functi…	PF05873.12	ATP synthase D chain, mitochondrial (ATP5H)
TRINITY_DN10999_c0_g1_i1_2	8.521935	1.469808	7.850587	0	7.431336	1.411433	--	--	--	--	--	--	--	--	--	--	--	--	--	--	--	--	--	--	--	--	--
TRINITY_DN1099_c0_g1_i1_2	115.941833	0	0	0	0	0	OWF37040.1	40S ribosomal protein S25 [Mizuhopecten yessoensis]	Q8ISN9|RS25_BRABE	40S ribosomal protein S25 RPS25 OS=Branchiostoma belcheri (Amphioxus) GN=RPS25 PE=2 SV=1	55/79(69.62)	K02975	RP-S25e, RPS25	small subunit ribosomal protein S25e	ko03010	Ribosome	KOG1767	40S ribosomal protein S25	[J]	INFORMATION STORAGE AND PROCESSING	Translation, ribosomal structure and biogenesis	J	COG4901	Ribosomal protein S25	Cellular Component: ribosome (GO:0005840);	PF03297.15	S25 ribosomal protein
TRINITY_DN109_c0_g1_i1_1	0	0	6.385718	12.737441	3.868518	10.016104	XP_020713001.1	myosin heavy chain 95F isoform X4 [Ceratitis capitata]	Q01989|MYS9_DROME	Myosin heavy chain 95F CG5695 OS=Drosophila melanogaster (Fruit fly) GN=CG5695 PE=2 SV=4	154/162(95.06)	K10358	MYO6	myosin VI	ko05130|ko05132	Pathogenic Escherichia coli infection|Salmonella infection	KOG0163	Myosin class VI heavy chain	[Z]	CELLULAR PROCESSES AND SIGNALING	Cytoskeleton	Z	COG5022	myosin heavy chain	Molecular Function: microfilament motor activity (GO:0000146);|Molecular Function: motor activity (GO:0003774);|Molecular Function: actin binding (GO:0003779);|Molecular Function: calmodulin binding (GO:0005516);|Molecular Function: ATP binding (GO:0005524);|Cellular Component: cytoplasm (GO:0005737);|Cellular Component: cytosol (GO:0005829);|Cellular Component: microtubule associated complex (GO…	PF16521.5	Myosin VI cargo binding domain
TRINITY_DN109_c0_g1_i1_2	0	2.262491	16.264931	4.368603	2.355648	0	XP_017124962.1	PREDICTED: ataxin-10 [Drosophila elegans]	P28658|ATX10_MOUSE	Ataxin-10 Sca10 OS=Mus musculus (Mouse) GN=Sca10 PE=1 SV=2	--	--	--	--	--	--	--	--	--	--	--	S	ENOG410YBUH	ataxin 10	Cellular Component: cytoplasm (GO:0005737);|Cellular Component: cytosol (GO:0005829);|Cellular Component: plasma membrane (GO:0005886);|Biological Process: nervous system development (GO:0007399);|Molecular Function: enzyme binding (GO:0019899);|Cellular Component: dendrite (GO:0030425);|Biological Process: neuron projection development (GO:0031175);|Molecular Function: identical protein binding …	PF09759.9	Spinocerebellar ataxia type 10 protein domain
TRINITY_DN10_c0_g1_i1_2	0	0	82.68038	0	0	0	--	--	--	--	--	--	--	--	--	--	--	--	--	--	--	--	--	--	--	--	--
TRINITY_DN11001_c0_g1_i1_1	3.047693	6.010501	8.134169	19.919131	11.293466	7.880875	XP_014099955.1	PREDICTED: transcription initiation factor TFIID subunit 13 [Bactrocera oleae]	Q148M7|TAF13_BOVIN	Transcription initiation factor TFIID subunit 13 TAF13 OS=Bos taurus (Bovine) GN=TAF13 PE=2 SV=1	114/132(86.36)	K03127	TAF13	transcription initiation factor TFIID subunit 13	ko03022	Basal transcription factors	KOG3901	Transcription initiation factor IID subunit	[K]	INFORMATION STORAGE AND PROCESSING	Transcription	K	COG5248	TAF13 RNA polymerase II, TATA box binding protein (TBP)-associated factor	Molecular Function: DNA binding (GO:0003677);|Molecular Function: transcription coregulator activity (GO:0003712);|Cellular Component: transcription factor TFIID complex (GO:0005669);|Cellular Component: nucleolus (GO:0005730);|Biological Process: regulation of transcription by RNA polymerase II (GO:0006357);|Biological Process: transcription by RNA polymerase II (GO:0006366);|Molecular Function:…	PF02269.16	Transcription initiation factor IID, 18kD subunit
TRINITY_DN11002_c0_g1_i1_2	35.078608	101.500738	72.671079	33.21492	58.865817	53.131472	XP_015917328.1	protein ABHD17B [Parasteatoda tepidariorum]	Q7ZVZ7|AB17C_DANRE	Alpha/beta hydrolase domain-containing protein 17C zgc:55468 OS=Danio rerio (Zebrafish) (Brachydanio rerio) GN=zgc:55468 PE=2 SV=1	--	--	--	--	--	--	KOG1552	Predicted alpha/beta hydrolase	[R]	POORLY CHARACTERIZED	General function prediction only	S	COG1073	Hydrolase	Molecular Function: palmitoyl-(protein) hydrolase activity (GO:0008474);|Cellular Component: postsynaptic density (GO:0014069);|Cellular Component: cell junction (GO:0030054);|Cellular Component: dendritic spine (GO:0043197);|Cellular Component: postsynaptic membrane (GO:0045211);|Cellular Component: recycling endosome membrane (GO:0055038);	PF12146.8,PF12697.7,PF00561.20	Serine aminopeptidase, S33|Alpha/beta hydrolase family|alpha/beta hydrolase fold
TRINITY_DN11004_c0_g1_i1_2	35.842595	43.865693	90.166334	108.399662	48.825818	77.110629	--	--	--	--	--	--	--	--	--	--	--	--	--	--	--	--	--	--	--	--	--
TRINITY_DN11007_c0_g1_i1_1	23.681137	5.923387	19.640677	15.657332	9.087516	26.074337	--	--	--	--	--	--	--	--	--	--	--	--	--	--	--	--	--	--	--	--	--
TRINITY_DN1100_c0_g1_i1_1	0	1.70356	0	6.51125	7.193651	32.17884	XP_014086310.1	PREDICTED: serine/threonine-protein kinase PITSLRE isoform X2 [Bactrocera oleae]	Q9VPC0|KP58_DROME	Serine/threonine-protein kinase PITSLRE CG4268 OS=Drosophila melanogaster (Fruit fly) GN=CG4268 PE=1 SV=1	--	--	--	--	--	--	KOG0663	Protein kinase PITSLRE and related kinases	[R]	POORLY CHARACTERIZED	General function prediction only	T	ENOG410XQ50	Cyclin-dependent kinase	Molecular Function: protein serine/threonine kinase activity (GO:0004674);|Molecular Function: cyclin-dependent protein serine/threonine kinase activity (GO:0004693);|Molecular Function: ATP binding (GO:0005524);|Cellular Component: nucleus (GO:0005634);|Biological Process: protein phosphorylation (GO:0006468);|Biological Process: cell cycle (GO:0007049);|Biological Process: positive regulation o…	--	--
TRINITY_DN11012_c0_g1_i1_2	17.365956	9.945621	8.297704	6.561859	23.038337	6.20045	KAE9434140.1	hypothetical protein GE061_19715, partial [Apolygus lucorum]	Q68US5|EVA1C_PANTR	Protein eva-1 homolog C FAM176C OS=Pan troglodytes (Chimpanzee) GN=FAM176C PE=3 SV=1	--	--	--	--	--	--	KOG4729	Galactoside-binding lectin	[R]	POORLY CHARACTERIZED	General function prediction only	S	ENOG410ZQJC	Galactose binding lectin domain	Cellular Component: plasma membrane (GO:0005886);|Molecular Function: heparin binding (GO:0008201);|Cellular Component: integral component of membrane (GO:0016021);|Molecular Function: carbohydrate binding (GO:0030246);	PF02140.18	Galactose binding lectin domain
TRINITY_DN11013_c0_g1_i1_1	12.498285	8.432006	12.052473	16.06121	14.923376	25.570723	KYB29500.1	hypothetical protein TcasGA2_TC032967 [Tribolium castaneum]	P16425|Y2R2_DROME	Putative 115 kDa protein in type-1 retrotransposable element R1DM R1A1-element\ORF2 OS=Drosophila melanogaster (Fruit fly) GN=R1A1-element\ORF2 PE=4 SV=1	--	--	--	--	--	--	--	--	--	--	--	S	ENOG4111RKA	Reverse transcriptase	--	PF00078.27	Reverse transcriptase (RNA-dependent DNA polymerase)
TRINITY_DN11013_c0_g1_i1_2	12.75101	6.286565	21.019618	0	26.904431	1.600374	XP_003199161.1	uncharacterized protein K02A2.6-like [Danio rerio]	P20825|POL2_DROME	Endonuclease pol OS=Drosophila melanogaster (Fruit fly) GN=pol PE=4 SV=1	--	--	--	--	--	--	KOG0017	FOG: Transposon-encoded proteins with TYA, reverse transcriptase, integrase domains in various combinations	[R]	POORLY CHARACTERIZED	General function prediction only	L	COG2801	Retrotransposon protein	Molecular Function: nucleic acid binding (GO:0003676);|Molecular Function: RNA-directed DNA polymerase activity (GO:0003964);|Molecular Function: aspartic-type endopeptidase activity (GO:0004190);|Molecular Function: endonuclease activity (GO:0004519);|Biological Process: DNA integration (GO:0015074);	PF00078.27,PF17919.1,PF17917.1	Reverse transcriptase (RNA-dependent DNA polymerase)|RNase H-like domain found in reverse transcriptase|RNase H-like domain found in reverse transcriptase
TRINITY_DN11015_c0_g1_i1_1	3.709512	10.936094	7.043449	9.969059	6.385672	4.918589	XP_014250923.1	sensory neuron membrane protein 1-like [Cimex lectularius]	--	--	21/57(36.84)	K13885	SCARB1	scavenger receptor class B, member 1	ko04145|ko04913|ko04925|ko04927|ko04934|ko04975|ko04976|ko04977|ko04979|ko05160	Phagosome|Ovarian steroidogenesis|Aldosterone synthesis and secretion|Cortisol synthesis and secretion|Cushing syndrome|Fat digestion and absorption|Bile secretion|Vitamin digestion and absorption|Cholesterol metabolism|Hepatitis C	--	--	--	--	--	--	--	--	--	--	--
TRINITY_DN11015_c0_g1_i1_2	28.681956	22.366328	63.501504	69.920906	40.805731	43.803481	--	--	--	--	--	--	--	--	--	--	--	--	--	--	--	--	--	--	--	--	--
TRINITY_DN11016_c0_g1_i1_1	89.376862	80.505403	82.992718	70.406242	104.134067	105.343495	XP_022185607.1	enkurin [Nilaparvata lugens]	Q6SP97|ENKUR_MOUSE	Enkurin Enkur OS=Mus musculus (Mouse) GN=Enkur PE=1 SV=1	--	--	--	--	--	--	--	--	--	--	--	S	ENOG410ZNA7	enkurin, TRPC channel interacting protein	Cellular Component: acrosomal vesicle (GO:0001669);|Molecular Function: calmodulin binding (GO:0005516);|Molecular Function: SH3 domain binding (GO:0017124);|Cellular Component: sperm principal piece (GO:0097228);	PF13864.6	Calmodulin-binding
TRINITY_DN11017_c0_g1_i1_2	1372.159368	1456.991224	1826.757126	772.24679	1135.783375	1016.958643	XP_018915157.1	PREDICTED: thiamine transporter 1-like [Bemisia tabaci]	Q9EQN9|S19A2_MOUSE	Thiamine transporter 1 Slc19a2 OS=Mus musculus (Mouse) GN=Slc19a2 PE=1 SV=1	158/430(36.74)	K14610	SLC19A2_3, THTR	solute carrier family 19 (thiamine transporter), member 2/3	ko04977	Vitamin digestion and absorption	KOG3810	Micronutrient transporters (folate transporter family)	[H]	METABOLISM	Coenzyme transport and metabolism	P	ENOG410XT34	reduced folate carrier activity	Cellular Component: plasma membrane (GO:0005886);|Molecular Function: thiamine transmembrane transporter activity (GO:0015234);|Biological Process: thiamine transport (GO:0015888);|Cellular Component: integral component of membrane (GO:0016021);|Biological Process: transmembrane transport (GO:0055085);|Biological Process: thiamine transmembrane transport (GO:0071934);	PF01770.18	Reduced folate carrier
TRINITY_DN11018_c0_g1_i1_2	15.107702	52.439991	34.497351	16.292016	38.360069	49.0586	--	--	--	--	--	--	--	--	--	--	--	--	--	--	--	--	--	--	--	--	--
TRINITY_DN11019_c0_g1_i1_2	52.614015	47.805581	70.615798	27.544481	37.203733	53.949259	--	--	--	--	--	--	--	--	--	--	--	--	--	--	--	--	--	--	--	--	--
TRINITY_DN11020_c0_g1_i1_2	11.760126	18.406071	3.141825	1.811881	8.147764	0	XP_023706358.1	fibrillin-2-like [Cryptotermes secundus]	Q75N90|FBN3_HUMAN	Fibrillin-3 C-terminal peptide KIAA1776 OS=Homo sapiens (Human) GN=KIAA1776 PE=2 SV=3	--	--	--	--	--	--	KOG1217	Fibrillins and related proteins containing Ca2+-binding EGF-like domains	[T]	CELLULAR PROCESSES AND SIGNALING	Signal transduction mechanisms	S	ENOG410XSTY	Latent transforming growth factor beta binding protein 2	Molecular Function: extracellular matrix structural constituent (GO:0005201);|Molecular Function: calcium ion binding (GO:0005509);|Cellular Component: extracellular matrix (GO:0031012);|Cellular Component: collagen-containing extracellular matrix (GO:0062023);	PF00683.17,PF00008.27	TB domain|EGF-like domain
TRINITY_DN11021_c0_g1_i1_2	16.897938	0	0	0	0	0	--	--	--	--	--	--	--	--	--	--	--	--	--	--	--	--	--	--	--	--	--
TRINITY_DN11022_c0_g1_i1_1	8.53226	9.676025	11.777941	22.403632	18.552815	14.251429	--	--	--	--	--	--	--	--	--	--	--	--	--	--	--	--	--	--	--	--	--
TRINITY_DN11023_c0_g1_i1_1	17.876851	10.666356	43.823281	26.181776	22.28479	49.05324	--	--	--	--	--	--	--	--	--	--	--	--	--	--	--	--	--	--	--	--	--
TRINITY_DN11023_c0_g1_i1_2	17.70558	25.327973	24.377593	19.843213	33.610222	38.097502	XP_025074469.1	LOW QUALITY PROTEIN: solute carrier organic anion transporter family member 2A1 [Pogonomyrmex barbatus]	Q9H2Y9|SO5A1_HUMAN	Solute carrier organic anion transporter family member 5A1 OATP5A1 OS=Homo sapiens (Human) GN=OATP5A1 PE=2 SV=2	--	--	--	--	--	--	KOG3626	Organic anion transporter	[Q]	METABOLISM	Secondary metabolites biosynthesis, transport and catabolism	P	ENOG410XRSF	transporter activity	Cellular Component: integral component of plasma membrane (GO:0005887);|Molecular Function: sodium-independent organic anion transmembrane transporter activity (GO:0015347);|Biological Process: sodium-independent organic anion transport (GO:0043252);	PF03137.20	Organic Anion Transporter Polypeptide (OATP) family
TRINITY_DN11023_c0_g2_i1_1	29.380608	32.960062	15.582615	38.269999	18.539109	59.526576	--	--	--	--	--	--	--	--	--	--	--	--	--	--	--	--	--	--	--	--	--
TRINITY_DN11024_c0_g1_i1_1	1.410018	6.966382	2.877594	15.126155	4.316352	34.96815	XP_011191031.1	regulator of nonsense transcripts 1 homolog [Zeugodacus cucurbitae]	Q9VYS3|RENT1_DROME	Regulator of nonsense transcripts 1 homolog CG1559 OS=Drosophila melanogaster (Fruit fly) GN=CG1559 PE=1 SV=2	--	--	--	--	--	--	KOG1802	RNA helicase nonsense mRNA reducing factor (pNORF1)	[A]	INFORMATION STORAGE AND PROCESSING	RNA processing and modification	L	COG1112	Helicase	Biological Process: nuclear-transcribed mRNA catabolic process, nonsense-mediated decay (GO:0000184);|Molecular Function: DNA binding (GO:0003677);|Molecular Function: ATP-dependent RNA helicase activity (GO:0004004);|Molecular Function: ATP binding (GO:0005524);|Cellular Component: cytoplasm (GO:0005737);|Molecular Function: zinc ion binding (GO:0008270);|Biological Process: cellular response to…	PF09416.10,PF18141.1	RNA helicase (UPF2 interacting domain)|Domain of unknown function (DUF5599)
TRINITY_DN11024_c0_g1_i1_2	11.040814	4.915732	10.956087	1.260196	6.375019	7.629221	XP_022186995.1	acetylcholine receptor subunit alpha-like [Nilaparvata lugens]	P91766|ACH1_MANSE	Acetylcholine receptor subunit alpha-like ARA1 OS=Manduca sexta (Tobacco hawkmoth) (Tobacco hornworm) GN=ARA1 PE=2 SV=1	--	--	--	--	--	--	KOG3645	Acetylcholine receptor	[T]	CELLULAR PROCESSES AND SIGNALING	Signal transduction mechanisms	U	ENOG410XQGR	cholinergic receptor, nicotinic	Molecular Function: transmembrane signaling receptor activity (GO:0004888);|Cellular Component: integral component of membrane (GO:0016021);|Molecular Function: acetylcholine-gated cation-selective channel activity (GO:0022848);|Cellular Component: cell junction (GO:0030054);|Cellular Component: postsynaptic membrane (GO:0045211);	PF02931.23,PF02932.16	Neurotransmitter-gated ion-channel ligand binding domain|Neurotransmitter-gated ion-channel transmembrane region	ENSTRUP00000021947	Homeobox
TRINITY_DN11024_c0_g2_i1_1	0	18.243016	8.970827	15.863911	13.777885	31.171454	XP_004518893.1	regulator of nonsense transcripts 1 homolog [Ceratitis capitata]	Q9VYS3|RENT1_DROME	Regulator of nonsense transcripts 1 homolog CG1559 OS=Drosophila melanogaster (Fruit fly) GN=CG1559 PE=1 SV=2	--	--	--	--	--	--	KOG1802	RNA helicase nonsense mRNA reducing factor (pNORF1)	[A]	INFORMATION STORAGE AND PROCESSING	RNA processing and modification	L	COG1112	Helicase	Biological Process: nuclear-transcribed mRNA catabolic process, nonsense-mediated decay (GO:0000184);|Molecular Function: DNA binding (GO:0003677);|Molecular Function: ATP-dependent RNA helicase activity (GO:0004004);|Molecular Function: ATP binding (GO:0005524);|Cellular Component: cytoplasm (GO:0005737);|Molecular Function: zinc ion binding (GO:0008270);|Biological Process: cellular response to…	PF13086.6,PF13604.6,PF13245.6,PF04851.15	AAA domain|AAA domain|AAA domain|Type III restriction enzyme, res subunit
TRINITY_DN11025_c0_g1_i1_2	6.257668	8.215135	19.171598	16.598357	26.204001	17.952982	XP_022190659.1	uncharacterized protein LOC111048982 [Nilaparvata lugens]	--	--	--	--	--	--	--	--	--	--	--	--	--	--	--	--	--	--	--
TRINITY_DN11025_c0_g2_i1_2	15.830818	3.167524	9.397915	16.304375	3.242025	3.15346	XP_018899208.1	PREDICTED: uncharacterized protein LOC109031864 [Bemisia tabaci]	--	--	--	--	--	--	--	--	--	--	--	--	--	S	ENOG4111G4R	coiled-coil domain containing 142	--	--	--
TRINITY_DN11027_c0_g1_i1_2	57.580171	102.330297	79.937113	50.351434	104.249559	100.948328	--	--	--	--	--	--	--	--	--	--	--	--	--	--	--	--	--	--	--	--	--
TRINITY_DN11028_c0_g1_i1_2	68.730761	67.124114	121.465922	151.646779	70.709114	166.020059	--	--	--	--	--	--	--	--	--	--	--	--	--	--	--	--	--	--	--	--	--
TRINITY_DN11029_c0_g1_i1_1	18.620662	2.348202	17.003046	16.250197	12.48027	27.522515	RZF39187.1	hypothetical protein LSTR_LSTR014673 [Laodelphax striatellus]	A1ZAI5|FACR1_DROME	Putative fatty acyl-CoA reductase CG5065 CG5065 OS=Drosophila melanogaster (Fruit fly) GN=CG5065 PE=3 SV=1	52/99(52.53)	K13356	FAR	alcohol-forming fatty acyl-CoA reductase [EC:1.2.1.84]	ko04146|ko04212	Peroxisome|Longevity regulating pathway - worm	KOG1221	Acyl-CoA reductase	[I]	METABOLISM	Lipid transport and metabolism	S	ENOG410XS7R	fatty-acyl-CoA reductase (alcohol-forming) activity	Cellular Component: peroxisome (GO:0005777);|Cellular Component: peroxisomal membrane (GO:0005778);|Cellular Component: integral component of peroxisomal membrane (GO:0005779);|Biological Process: ether lipid biosynthetic process (GO:0008611);|Biological Process: wax biosynthetic process (GO:0010025);|Biological Process: long-chain fatty-acyl-CoA metabolic process (GO:0035336);|Molecular Function…	PF03015.19	Male sterility protein
TRINITY_DN11033_c0_g1_i1_2	13.314748	54.670681	59.429958	92.843561	88.48561	870.735157	XP_005188011.1	PREDICTED: uncharacterized protein LOC101897869 [Musca domestica]	--	--	--	--	--	--	--	--	--	--	--	--	--	S	ENOG410XU4Q	Insect cuticle protein	--	PF00379.23	Insect cuticle protein
TRINITY_DN11034_c0_g1_i1_1	0	17.811195	8.930624	8.280911	0	11.965547	--	--	--	--	--	--	--	--	--	--	--	--	--	--	--	--	--	--	--	--	--
TRINITY_DN11035_c0_g1_i1_2	35.16704	34.951166	13.04556	21.987867	34.996279	28.994488	--	--	--	--	--	--	--	--	--	--	--	--	--	--	--	--	--	--	--	--	--
TRINITY_DN11037_c0_g1_i1_2	60.843162	0	0	0	0	0	XP_023724120.1	dolichyl-diphosphooligosaccharide--protein glycosyltransferase 48 kDa subunit [Cryptotermes secundus]	Q24319|OST48_DROME	Dolichyl-diphosphooligosaccharide--protein glycosyltransferase 48 kDa subunit CG9022 OS=Drosophila melanogaster (Fruit fly) GN=CG9022 PE=2 SV=2	103/138(74.64)	K12670	WBP1	oligosaccharyltransferase complex subunit beta	ko00510|ko00513|ko04141	N-Glycan biosynthesis|Various types of N-glycan biosynthesis|Protein processing in endoplasmic reticulum	KOG2754	Oligosaccharyltransferase, beta subunit	[O]	CELLULAR PROCESSES AND SIGNALING	Posttranslational modification, protein turnover, chaperones	S	ENOG410XSF3	Dolichyl-diphosphooligosaccharide--protein glycosyltransferase	Cellular Component: endoplasmic reticulum (GO:0005783);|Biological Process: Golgi organization (GO:0007030);|Cellular Component: oligosaccharyltransferase complex (GO:0008250);|Cellular Component: endomembrane system (GO:0012505);|Cellular Component: integral component of membrane (GO:0016021);|Molecular Function: transferase activity, transferring glycosyl groups (GO:0016757);|Biological Process…	PF03345.14	Oligosaccharyltransferase 48 kDa subunit beta
TRINITY_DN11038_c0_g1_i1_1	6.790322	21.997832	26.112994	38.465245	52.142091	81.506944	XP_017473970.1	PREDICTED: thioredoxin-related transmembrane protein 1 [Rhagoletis zephyria]	Q0Z7W6|TMX1_BOVIN	Thioredoxin-related transmembrane protein 1 TXNDC1 OS=Bos taurus (Bovine) GN=TXNDC1 PE=2 SV=1	--	--	--	--	--	--	KOG0913	Thiol-disulfide isomerase and thioredoxin	[OC]	CELLULAR PROCESSES AND SIGNALING|METABOLISM	Posttranslational modification, protein turnover, chaperones |Energy production and conversion	U	ENOG4111H66	thioredoxin-related transmembrane protein	Cellular Component: endoplasmic reticulum membrane (GO:0005789);|Molecular Function: disulfide oxidoreductase activity (GO:0015036);|Cellular Component: integral component of membrane (GO:0016021);|Biological Process: response to endoplasmic reticulum stress (GO:0034976);|Biological Process: cell redox homeostasis (GO:0045454);	--	--
TRINITY_DN1103_c0_g1_i1_2	53.774456	0	0	0	0	0	XP_023295366.1	trypsin-like [Lucilia cuprina]	P51588|TRYP_SARBU	Trypsin . OS=Sarcophaga bullata (Grey flesh fly) (Neobellieria bullata) GN=. PE=1 SV=1	59/207(28.50)	K01312	PRSS1_2_3	trypsin [EC:3.4.21.4]	ko04080|ko04972|ko04974|ko05164	Neuroactive ligand-receptor interaction|Pancreatic secretion|Protein digestion and absorption|Influenza A	KOG3627	Trypsin	[E]	METABOLISM	Amino acid transport and metabolism	--	--	--	--	PF00089.26	Trypsin
TRINITY_DN11040_c0_g1_i1_2	2.699599	16.474442	5.374461	0	21.64499	13.005147	QGA70041.1	solute carrier protein family 4 member 1, partial [Trichoplusia ni]	Q99N01|SO4A1_RAT	Solute carrier organic anion transporter family member 4A1 Oatp4a1 OS=Rattus norvegicus (Rat) GN=Oatp4a1 PE=2 SV=1	--	--	--	--	--	--	KOG3626	Organic anion transporter	[Q]	METABOLISM	Secondary metabolites biosynthesis, transport and catabolism	P	ENOG410XRSF	transporter activity	Cellular Component: integral component of plasma membrane (GO:0005887);|Molecular Function: sodium-independent organic anion transmembrane transporter activity (GO:0015347);|Molecular Function: thyroid hormone transmembrane transporter activity (GO:0015349);|Biological Process: thyroid hormone metabolic process (GO:0042403);|Biological Process: sodium-independent organic anion transport (GO:00432…	PF03137.20,PF07690.16	Organic Anion Transporter Polypeptide (OATP) family|Major Facilitator Superfamily
TRINITY_DN11040_c1_g1_i1_2	13.525696	16.494126	9.069581	3.010503	31.928669	17.560319	XP_023716806.1	solute carrier organic anion transporter family member 4A1 isoform X2 [Cryptotermes secundus]	Q8K078|SO4A1_MOUSE	Solute carrier organic anion transporter family member 4A1 Oatp4a1 OS=Mus musculus (Mouse) GN=Oatp4a1 PE=1 SV=2	--	--	--	--	--	--	KOG3626	Organic anion transporter	[Q]	METABOLISM	Secondary metabolites biosynthesis, transport and catabolism	P	ENOG410XRSF	transporter activity	Cellular Component: integral component of plasma membrane (GO:0005887);|Molecular Function: organic anion transmembrane transporter activity (GO:0008514);|Molecular Function: sodium-independent organic anion transmembrane transporter activity (GO:0015347);|Molecular Function: thyroid hormone transmembrane transporter activity (GO:0015349);|Biological Process: organic anion transport (GO:0015711);…	PF03137.20	Organic Anion Transporter Polypeptide (OATP) family
TRINITY_DN11041_c0_g1_i1_2	157.177929	318.384258	201.496796	138.99458	369.995303	324.343289	XP_029450529.1	tubulin alpha-1C chain-like [Rhinatrema bivittatum]	P18288|TBAT_ONCMY	Detyrosinated tubulin alpha chain, testis-specific . OS=Oncorhynchus mykiss (Rainbow trout) (Salmo gairdneri) GN=. PE=2 SV=1	--	--	--	--	--	--	KOG1376	Alpha tubulin	[Z]	CELLULAR PROCESSES AND SIGNALING	Cytoskeleton	Z	COG5023	protein polymerization	Molecular Function: GTPase activity (GO:0003924);|Molecular Function: structural constituent of cytoskeleton (GO:0005200);|Molecular Function: GTP binding (GO:0005525);|Cellular Component: cytoplasm (GO:0005737);|Cellular Component: microtubule (GO:0005874);|Biological Process: microtubule-based process (GO:0007017);	PF00091.25,PF03953.17	Tubulin/FtsZ family, GTPase domain|Tubulin C-terminal domain
TRINITY_DN11042_c1_g1_i1_2	0	3.114109	8.227027	13.169315	26.840647	15.815105	XP_004533620.1	peroxisomal carnitine O-octanoyltransferase [Ceratitis capitata]	Q9UKG9|OCTC_HUMAN	Peroxisomal carnitine O-octanoyltransferase COT OS=Homo sapiens (Human) GN=COT PE=1 SV=2	116/196(59.18)	K05940	CROT	carnitine O-octanoyltransferase [EC:2.3.1.137]	ko04146	Peroxisome	KOG3718	Carnitine O-acyltransferase CROT	[I]	METABOLISM	Lipid transport and metabolism	S	ENOG410ZE4S	carnitine O-octanoyltransferase	Molecular Function: signaling receptor binding (GO:0005102);|Cellular Component: peroxisome (GO:0005777);|Cellular Component: peroxisomal matrix (GO:0005782);|Cellular Component: cytosol (GO:0005829);|Biological Process: generation of precursor metabolites and energy (GO:0006091);|Biological Process: protein targeting to peroxisome (GO:0006625);|Biological Process: fatty acid metabolic process (G…	PF00755.20	Choline/Carnitine o-acyltransferase
TRINITY_DN11044_c0_g1_i1_2	16.125388	46.365253	33.333999	30.265426	52.486842	56.009819	--	--	--	--	--	--	--	--	--	--	--	--	--	--	--	--	--	--	--	--	--
TRINITY_DN11045_c0_g1_i1_1	4.57069	10.343319	6.041135	19.800578	13.316537	54.919879	XP_011182790.1	protein extra-macrochaetae [Zeugodacus cucurbitae]	P18491|EMC_DROME	Protein extra-macrochaetae CG1007 OS=Drosophila melanogaster (Fruit fly) GN=CG1007 PE=1 SV=2	85/96(88.54)	K17696	EMC	DNA-binding protein inhibitor ID, other	ko04350	TGF-beta signaling pathway	--	--	--	--	--	K	ENOG4111PGK	inhibitor of DNA binding 2, dominant negative helix-loop-helix protein	Biological Process: negative regulation of transcription by RNA polymerase II (GO:0000122);|Molecular Function: RNA polymerase II transcription factor binding (GO:0001085);|Molecular Function: DNA-binding transcription factor activity (GO:0003700);|Molecular Function: transcription corepressor activity (GO:0003714);|Cellular Component: nucleus (GO:0005634);|Cellular Component: nucleoplasm (GO:000…	PF00010.26	Helix-loop-helix DNA-binding domain	FBpp0072477	bHLH
TRINITY_DN11046_c0_g1_i1_1	0	0	0	45.109136	0	0	--	--	--	--	--	--	--	--	--	--	--	--	--	--	--	--	--	--	--	--	--
TRINITY_DN11047_c0_g1_i1_1	2.023227	2.043119	0	13.159175	2.181478	17.891209	XP_017483175.1	PREDICTED: 39S ribosomal protein L22, mitochondrial-like isoform X2 [Rhagoletis zephyria]	Q29IK4|RM22_DROPS	39S ribosomal protein L22, mitochondrial GA18397 OS=Drosophila pseudoobscura pseudoobscura (Fruit fly) GN=GA18397 PE=3 SV=2	87/116(75.00)	K02890	RP-L22, MRPL22, rplV	large subunit ribosomal protein L22	ko03010	Ribosome	KOG1711	Mitochondrial/chloroplast ribosomal protein L22	[J]	INFORMATION STORAGE AND PROCESSING	Translation, ribosomal structure and biogenesis	J	COG0091	The globular domain of the protein is located near the polypeptide exit tunnel on the outside of the subunit, while an extended beta-hairpin is found that lines the wall of the exit tunnel in the center of the 70S ribosome (By similarity)	Molecular Function: structural constituent of ribosome (GO:0003735);|Cellular Component: mitochondrion (GO:0005739);|Cellular Component: mitochondrial large ribosomal subunit (GO:0005762);|Biological Process: translation (GO:0006412);	PF00237.19	Ribosomal protein L22p/L17e
TRINITY_DN11048_c0_g1_i1_1	0	3.411718	0	21.229647	13.690285	31.408127	XP_014096488.1	PREDICTED: cationic amino acid transporter 2 isoform X2 [Bactrocera oleae]	P30823|SL7A1_RAT	High affinity cationic amino acid transporter 1 Atrc1 OS=Rattus norvegicus (Rat) GN=Atrc1 PE=2 SV=1	--	--	--	--	--	--	KOG1286	Amino acid transporters	[E]	METABOLISM	Amino acid transport and metabolism	E	COG0531	amino acid	--	PF13520.6,PF00324.21	Amino acid permease|Amino acid permease
TRINITY_DN11049_c0_g1_i1_1	0	10.349299	6.381005	12.612611	4.275582	12.848955	XP_023294147.1	histone-lysine N-methyltransferase E(z) isoform X1 [Lucilia cuprina]	P42124|EZ_DROME	Histone-lysine N-methyltransferase E(z) CG6502 OS=Drosophila melanogaster (Fruit fly) GN=CG6502 PE=1 SV=2	79/102(77.45)	K11430	EZH2	[histone H3]-lysine27 N-trimethyltransferase EZH2 [EC:2.1.1.356]	ko00310|ko05206	Lysine degradation|MicroRNAs in cancer	KOG1079	Transcriptional repressor EZH1	[K]	INFORMATION STORAGE AND PROCESSING	Transcription	S	COG2940	Histone-lysine N-methyltransferase	Cellular Component: nuclear chromatin (GO:0000790);|Molecular Function: DNA binding (GO:0003677);|Molecular Function: DNA-binding transcription factor activity (GO:0003700);|Cellular Component: nucleus (GO:0005634);|Biological Process: cuticle hydrocarbon biosynthetic process (GO:0006723);|Biological Process: axon guidance (GO:0007411);|Biological Process: gene silencing (GO:0016458);|Biological …	--	--
TRINITY_DN1104_c0_g1_i1_1	3.897077	5.246543	3.75608	6.860855	2.468551	15.769093	RZF42831.1	hypothetical protein LSTR_LSTR003655, partial [Laodelphax striatellus]	--	--	--	--	--	--	--	--	--	--	--	--	--	S	ENOG41107GE	NA	--	--	--
TRINITY_DN11051_c0_g1_i1_2	3.359938	15.256526	6.190008	7.255168	20.737189	4.783627	XP_017298696.1	uncharacterized protein LOC108252137 [Diaphorina citri]	--	--	--	--	--	--	--	--	--	--	--	--	--	S	ENOG410XW89	IQ	--	--	--
TRINITY_DN11052_c0_g1_i2_1	7.03658	14.590912	4.309091	13.191466	2.515401	10.867733	XP_005175891.1	PREDICTED: peroxisomal biogenesis factor 19 [Musca domestica]	P40855|PEX19_HUMAN	Peroxisomal biogenesis factor 19 OK/SW-cl.22 OS=Homo sapiens (Human) GN=OK/SW-cl.22 PE=1 SV=1	89/163(54.60)	K13337	PEX19	peroxin-19	ko04146	Peroxisome	KOG3133	40 kDa farnesylated protein associated with peroxisomes	[U]	CELLULAR PROCESSES AND SIGNALING	Intracellular trafficking, secretion, and vesicular transport	O	ENOG4111QGU	peroxisomal biogenesis factor 19	Cellular Component: nucleus (GO:0005634);|Cellular Component: nucleoplasm (GO:0005654);|Cellular Component: cytoplasm (GO:0005737);|Cellular Component: peroxisome (GO:0005777);|Cellular Component: peroxisomal membrane (GO:0005778);|Cellular Component: cytosol (GO:0005829);|Biological Process: protein targeting to peroxisome (GO:0006625);|Biological Process: peroxisome organization (GO:0007031);|C…	PF04614.12	Pex19 protein family
TRINITY_DN11053_c0_g1_i1_2	2301.254958	1885.572508	2311.873771	1782.677309	1651.435028	1511.869077	--	--	--	--	--	--	--	--	--	--	--	--	--	--	--	--	--	--	--	--	--
TRINITY_DN11057_c0_g1_i1_1	0	8.901129	7.95379	5.146768	1.321641	28.788146	TMW48680.1	hypothetical protein DOY81_006241 [Sarcophaga bullata]	--	--	--	--	--	--	--	--	--	--	--	--	--	S	ENOG4111UII	PTN/MK heparin-binding protein family, C-terminal domain	--	PF01091.18	PTN/MK heparin-binding protein family, C-terminal domain
TRINITY_DN11057_c0_g2_i1_1	0	1.290808	0	1.255922	7.196449	29.434249	XP_001956120.1	uncharacterized protein LOC6507671 isoform X1 [Drosophila ananassae]	--	--	--	--	--	--	--	--	--	--	--	--	--	S	ENOG4110NRU	PTN/MK heparin-binding protein family, C-terminal domain	--	PF01091.18	PTN/MK heparin-binding protein family, C-terminal domain
TRINITY_DN11058_c0_g1_i1_2	31.342582	15.503952	18.101278	11.479171	33.802065	25.777489	RZF37236.1	hypothetical protein LSTR_LSTR006562 [Laodelphax striatellus]	Q9V5N8|STAN_DROME	Protocadherin-like wing polarity protein stan CG11895 OS=Drosophila melanogaster (Fruit fly) GN=CG11895 PE=1 SV=4	--	--	--	--	--	--	KOG4289	Cadherin EGF LAG seven-pass G-type receptor	[T]	CELLULAR PROCESSES AND SIGNALING	Signal transduction mechanisms	S	ENOG410XTGH	cadherin, EGF LAG seven-pass G-type receptor	Biological Process: establishment of planar polarity (GO:0001736);|Biological Process: morphogenesis of a polarized epithelium (GO:0001738);|Molecular Function: transmembrane signaling receptor activity (GO:0004888);|Molecular Function: G protein-coupled receptor activity (GO:0004930);|Molecular Function: calcium ion binding (GO:0005509);|Cellular Component: plasma membrane (GO:0005886);|Cellular…	--	--
TRINITY_DN11059_c0_g1_i1_1	0	2.062357	2.054313	6.236168	6.361324	33.82546	XP_017468522.1	PREDICTED: uncharacterized protein LOC108360655 isoform X2 [Rhagoletis zephyria]	--	--	--	--	--	--	--	--	--	--	--	--	--	S	ENOG410Y67D	WAP-type (Whey Acidic Protein) 'four-disulfide core'	--	--	--
TRINITY_DN11063_c0_g1_i1_1	0	1.590892	0	20.236024	3.273565	20.672118	--	--	--	--	--	--	--	--	--	--	--	--	--	--	--	--	--	--	--	--	--
TRINITY_DN11063_c0_g1_i1_2	27.315399	28.00053	38.822974	42.850645	47.60883	47.453827	--	--	--	--	--	--	--	--	--	--	--	--	--	--	--	--	--	--	--	--	--
TRINITY_DN11063_c0_g2_i1_1	0	1.336476	0	9.267372	6.878038	24.699509	--	--	--	--	--	--	--	--	--	--	--	--	--	--	--	--	--	--	--	--	--
TRINITY_DN11065_c0_g1_i1_1	9.087129	49.512748	49.657313	69.628771	67.364836	112.946065	XP_017845074.1	PREDICTED: dnaJ homolog subfamily C member 3 [Drosophila busckii]	Q13217|DNJC3_HUMAN	DnaJ homolog subfamily C member 3 P58IPK OS=Homo sapiens (Human) GN=P58IPK PE=1 SV=1	304/503(60.44)	K09523	DNAJC3	DnaJ homolog subfamily C member 3	ko04141|ko05164	Protein processing in endoplasmic reticulum|Influenza A	KOG0624	dsRNA-activated protein kinase inhibitor P58, contains TPR and DnaJ domains	[V]	CELLULAR PROCESSES AND SIGNALING	Defense mechanisms	O	COG0484	ATP binding to DnaK triggers the release of the substrate protein, thus completing the reaction cycle. Several rounds of ATP-dependent interactions between DnaJ, DnaK and GrpE are required for fully efficient folding. Also involved, together with DnaK and GrpE, in the DNA replication of plasmids through activation of initiation proteins (By similarity)	--	PF00515.28,PF07719.17,PF00226.31,PF13428.6,PF13181.6,PF13371.6,PF13414.6,PF13432.6,PF14559.6,PF13424.6,PF13431.6,PF13174.6	Tetratricopeptide repeat|Tetratricopeptide repeat|DnaJ domain|Tetratricopeptide repeat|Tetratricopeptide repeat|Tetratricopeptide repeat|TPR repeat|Tetratricopeptide repeat|Tetratricopeptide repeat|Tetratricopeptide repeat|Tetratricopeptide repeat|Tetratricopeptide repeat
TRINITY_DN11066_c0_g1_i1_1	0	2.260068	1.180511	1.108512	1.195259	8.460088	--	--	--	--	--	--	--	--	--	--	--	--	--	--	--	--	--	--	--	--	--
TRINITY_DN11066_c0_g1_i1_2	256.033416	275.13508	277.214956	212.005909	288.608983	201.212692	XP_015606818.1	YEATS domain-containing protein 4 [Cephus cinctus]	O95619|YETS4_HUMAN	YEATS domain-containing protein 4 YEATS4 OS=Homo sapiens (Human) GN=YEATS4 PE=1 SV=1	--	--	--	--	--	--	KOG3149	Transcription initiation factor IIF, auxiliary subunit	[K]	INFORMATION STORAGE AND PROCESSING	Transcription	K	COG5033	myeloid lymphoid or mixed-lineage leukemia (trithorax homolog, Drosophila)	Biological Process: mitotic cell cycle (GO:0000278);|Cellular Component: Swr1 complex (GO:0000812);|Molecular Function: DNA binding (GO:0003677);|Molecular Function: DNA-binding transcription factor activity (GO:0003700);|Molecular Function: structural constituent of cytoskeleton (GO:0005200);|Cellular Component: nucleoplasm (GO:0005654);|Molecular Function: protein C-terminus binding (GO:0008022…	PF03366.16	YEATS family	ENSP00000247843	Others
TRINITY_DN11067_c0_g1_i1_1	0	2.005451	0	11.254501	4.425421	10.160838	PNF23079.1	hypothetical protein B7P43_G09129 [Cryptotermes secundus]	Q95SX7|RTBS_DROME	Probable RNA-directed DNA polymerase from transposon BS RTase OS=Drosophila melanogaster (Fruit fly) GN=RTase PE=2 SV=1	--	--	--	--	--	--	KOG1075	FOG: Reverse transcriptase	[R]	POORLY CHARACTERIZED	General function prediction only	S	ENOG410Y65V	Retrotransposon protein	Molecular Function: RNA-directed DNA polymerase activity (GO:0003964);|Biological Process: transposition, DNA-mediated (GO:0006313);	PF00078.27	Reverse transcriptase (RNA-dependent DNA polymerase)
TRINITY_DN11069_c0_g1_i1_2	4.166616	2.10502	19.150627	6.303263	0	2.154663	XP_022185470.1	mismatch repair endonuclease PMS2 isoform X1 [Nilaparvata lugens]	F1NQJ3|PMS2_CHICK	Mismatch repair endonuclease PMS2 PMS2 OS=Gallus gallus (Chicken) GN=PMS2 PE=2 SV=3	75/101(74.26)	K10858	PMS2	DNA mismatch repair protein PMS2	ko03430|ko03460	Mismatch repair|Fanconi anemia pathway	KOG1978	DNA mismatch repair protein - MLH2/PMS1/Pms2 family	[L]	INFORMATION STORAGE AND PROCESSING	Replication, recombination and repair	L	COG0323	This protein is involved in the repair of mismatches in DNA. It is required for dam-dependent methyl-directed DNA mismatch repair. May act as a molecular matchmaker , a protein that promotes the formation of a stable complex between two or more DNA-binding proteins in an ATP-dependent manner without itself being part of a final effector complex (By similarity)	Molecular Function: single-stranded DNA binding (GO:0003697);|Molecular Function: endonuclease activity (GO:0004519);|Molecular Function: ATP binding (GO:0005524);|Biological Process: mismatch repair (GO:0006298);|Biological Process: mitotic G2 DNA damage checkpoint (GO:0007095);|Biological Process: somatic hypermutation of immunoglobulin genes (GO:0016446);|Molecular Function: ATPase activity (G…	PF08676.11	MutL C terminal dimerisation domain
TRINITY_DN11070_c0_g1_i1_1	0	5.294304	2.829049	35.900654	7.178709	26.958045	XP_023302650.1	extended synaptotagmin-2 isoform X2 [Lucilia cuprina]	Q3TZZ7|ESYT2_MOUSE	Extended synaptotagmin-2 D12Ertd551e OS=Mus musculus (Mouse) GN=D12Ertd551e PE=1 SV=1	--	--	--	--	--	--	KOG1012	Ca2+-dependent lipid-binding protein CLB1/vesicle protein vp115/Granuphilin A, contains C2 domain	[R]	POORLY CHARACTERIZED	General function prediction only	S	COG5038	Domain-Containing protein	Molecular Function: calcium ion binding (GO:0005509);|Molecular Function: calcium-dependent phospholipid binding (GO:0005544);|Cellular Component: integral component of plasma membrane (GO:0005887);|Biological Process: lipid transport (GO:0006869);|Biological Process: endocytosis (GO:0006897);|Molecular Function: phosphatidylethanolamine binding (GO:0008429);|Molecular Function: phosphatidylcholi…	PF00168.30	C2 domain
TRINITY_DN11071_c0_g1_i1_1	13.561707	29.683599	11.015988	28.017021	2.916001	28.810933	--	--	--	--	--	--	--	--	--	--	--	--	--	--	--	--	--	--	--	--	--
TRINITY_DN11072_c0_g1_i1_2	27.501185	8.936076	17.007587	3.513736	11.543923	11.052255	--	--	--	--	--	--	--	--	--	--	--	--	--	--	--	--	--	--	--	--	--
TRINITY_DN11073_c0_g1_i1_1	0	6.54386	1.648689	9.706065	6.877081	20.003673	XP_023297713.1	cell division cycle and apoptosis regulator protein 1-like isoform X1 [Lucilia cuprina]	Q9CSR5|CCAR1_MOUSE	Cell division cycle and apoptosis regulator protein 1 Carp1 OS=Mus musculus (Mouse) GN=Carp1 PE=1 SV=1	--	--	--	--	--	--	--	--	--	--	--	D	ENOG410Z0UJ	ligand-dependent nuclear receptor transcription coactivator activity	Molecular Function: RNA polymerase II distal enhancer sequence-specific DNA binding (GO:0000980);|Molecular Function: transcription coactivator activity (GO:0003713);|Molecular Function: transcription corepressor activity (GO:0003714);|Cellular Component: nucleus (GO:0005634);|Cellular Component: nuclear envelope lumen (GO:0005641);|Biological Process: regulation of transcription, DNA-templated (…	--	--
TRINITY_DN11073_c0_g1_i1_2	19.645102	0	0	0	0	0	XP_023704816.1	glucosylceramidase isoform X2 [Cryptotermes secundus]	Q9UB00|GLCM4_CAEEL	Putative glucosylceramidase 4 Y4C6B.6 OS=Caenorhabditis elegans GN=Y4C6B.6 PE=3 SV=2	55/133(41.35)	K01201	GBA, srfJ	glucosylceramidase [EC:3.2.1.45]	ko00511|ko00600|ko04142	Other glycan degradation|Sphingolipid metabolism|Lysosome	KOG2566	Beta-glucocerebrosidase	[G]	METABOLISM	Carbohydrate transport and metabolism	G	COG5520	glucosylceramidase activity	Molecular Function: glucosylceramidase activity (GO:0004348);|Biological Process: glucosylceramide catabolic process (GO:0006680);|Molecular Function: hydrolase activity (GO:0016787);	PF02055.16,PF02057.15	Glycosyl hydrolase family 30 TIM-barrel domain|Glycosyl hydrolase family 59
TRINITY_DN11074_c0_g1_i1_1	0	9.370276	4.125003	11.336119	5.637585	20.123888	XP_023305000.1	casein kinase I isoform X11 [Lucilia cuprina]	Q62763|KC1G3_RAT	Casein kinase I isoform gamma-3 Csnk1g3 OS=Rattus norvegicus (Rat) GN=Csnk1g3 PE=1 SV=1	187/195(95.90)	K08958	CSNK1G	casein kinase 1, gamma [EC:2.7.11.1]	ko04340|ko04341	Hedgehog signaling pathway|Hedgehog signaling pathway - fly	KOG1165	Casein kinase (serine/threonine/tyrosine protein kinase)	[T]	CELLULAR PROCESSES AND SIGNALING	Signal transduction mechanisms	T	ENOG410XNXP	Casein Kinase	Molecular Function: magnesium ion binding (GO:0000287);|Molecular Function: protein serine/threonine kinase activity (GO:0004674);|Molecular Function: ATP binding (GO:0005524);|Cellular Component: cytoplasm (GO:0005737);|Cellular Component: plasma membrane (GO:0005886);|Biological Process: protein phosphorylation (GO:0006468);|Biological Process: endocytosis (GO:0006897);|Biological Process: Wnt …	PF00069.25,PF07714.17,PF17667.1	Protein kinase domain|Protein tyrosine kinase|Fungal protein kinase
TRINITY_DN11075_c0_g1_i1_2	18.284456	12.000128	41.440855	13.038591	23.891359	24.666281	--	--	--	--	--	--	--	--	--	--	--	--	--	--	--	--	--	--	--	--	--
TRINITY_DN11077_c0_g1_i1_1	6.227085	53.075201	26.364692	73.540952	58.588211	72.333557	XP_011189682.1	eukaryotic translation initiation factor 3 subunit G-1 [Zeugodacus cucurbitae]	B4MA85|EI3G1_DROVI	Eukaryotic translation initiation factor 3 subunit G-1 GJ15710 OS=Drosophila virilis (Fruit fly) GN=GJ15710 PE=3 SV=1	--	--	--	--	--	--	KOG0122	Translation initiation factor 3, subunit g (eIF-3g)	[J]	INFORMATION STORAGE AND PROCESSING	Translation, ribosomal structure and biogenesis	J	ENOG410Y3CW	Component of the eukaryotic translation initiation factor 3 (eIF-3) complex	Biological Process: formation of cytoplasmic translation initiation complex (GO:0001732);|Molecular Function: translation initiation factor activity (GO:0003743);|Cellular Component: eukaryotic translation initiation factor 3 complex (GO:0005852);|Cellular Component: eukaryotic 43S preinitiation complex (GO:0016282);|Cellular Component: eukaryotic 48S preinitiation complex (GO:0033290);	PF12353.8,PF00076.22	Eukaryotic translation initiation factor 3 subunit G|RNA recognition motif. (a.k.a. RRM, RBD, or RNP domain)
TRINITY_DN11077_c0_g1_i1_2	15.473272	0	6.17442	3.07956	0	0	--	--	--	--	--	--	--	--	--	--	--	--	--	--	--	--	--	--	--	--	--
TRINITY_DN11078_c0_g1_i1_2	12.953668	17.758377	32.438293	14.278048	16.416061	29.063817	XP_023708304.1	dedicator of cytokinesis protein 1 isoform X1 [Cryptotermes secundus]	Q14185|DOCK1_HUMAN	Dedicator of cytokinesis protein 1 DOCK1 OS=Homo sapiens (Human) GN=DOCK1 PE=1 SV=2	211/314(67.20)	K13708	DOCK1	dedicator of cytokinesis protein 1	ko04510|ko04810|ko05100|ko05131|ko05135	Focal adhesion|Regulation of actin cytoskeleton|Bacterial invasion of epithelial cells|Shigellosis|Yersinia infection	KOG1998	Signaling protein DOCK180	[T]	CELLULAR PROCESSES AND SIGNALING	Signal transduction mechanisms	S	ENOG410XQH7	Dedicator of cytokinesis	Molecular Function: Rho guanyl-nucleotide exchange factor activity (GO:0005089);|Molecular Function: GTPase activator activity (GO:0005096);|Cellular Component: nucleus (GO:0005634);|Cellular Component: cytoplasm (GO:0005737);|Cellular Component: cytosol (GO:0005829);|Biological Process: phagocytosis, engulfment (GO:0006911);|Biological Process: apoptotic process (GO:0006915);|Biological Process:…	PF06920.13	Dock homology region 2
TRINITY_DN11079_c0_g1_i1_2	27.610835	40.785879	38.526972	51.782453	34.153863	39.148989	--	--	--	--	--	--	--	--	--	--	--	--	--	--	--	--	--	--	--	--	--
TRINITY_DN11079_c0_g1_i2_1	547.528069	458.861941	433.992868	553.036094	561.456689	425.672631	XP_014287733.1	haloacid dehalogenase-like hydrolase domain-containing protein 2 [Halyomorpha halys]	Q6AYR6|HDHD2_RAT	Haloacid dehalogenase-like hydrolase domain-containing protein 2 Hdhd2 OS=Rattus norvegicus (Rat) GN=Hdhd2 PE=2 SV=1	--	--	--	--	--	--	KOG3040	Predicted sugar phosphatase (HAD superfamily)	[R]	POORLY CHARACTERIZED	General function prediction only	G	COG0647	Hydrolase	Biological Process: dephosphorylation (GO:0016311);|Molecular Function: phosphatase activity (GO:0016791);|Molecular Function: enzyme binding (GO:0019899);|Molecular Function: metal ion binding (GO:0046872);	PF13242.6,PF13344.6	HAD-hyrolase-like|Haloacid dehalogenase-like hydrolase
TRINITY_DN11081_c0_g1_i1_1	0	21.585143	9.818305	2.277814	5.140869	31.826616	--	--	--	--	--	--	--	--	--	--	--	--	--	--	--	--	--	--	--	--	--
TRINITY_DN11084_c1_g1_i1_1	14.985399	19.21078	31.718023	7.358609	7.810499	26.772804	XP_026278547.1	codanin-1 [Frankliniella occidentalis]	--	--	--	--	--	--	--	--	--	--	--	--	--	--	--	--	--	--	--
TRINITY_DN11085_c0_g1_i1_1	0	23.506279	11.588582	17.893286	22.261457	52.987551	XP_023300730.1	protein SON [Lucilia cuprina]	Q9VHB0|SON_DROME	Protein Son CG8273 OS=Drosophila melanogaster (Fruit fly) GN=CG8273 PE=1 SV=1	--	--	--	--	--	--	--	--	--	--	--	L	ENOG410ZUK5	SON DNA binding protein	--	PF01585.23,PF00035.26	G-patch domain|Double-stranded RNA binding motif
TRINITY_DN11088_c0_g1_i1_1	0	0	0	81.686352	0	0	XP_011643067.1	uncharacterized protein LOC105430935 [Pogonomyrmex barbatus]	--	--	66/103(64.08)	K03944	NDUFV3	NADH dehydrogenase (ubiquinone) flavoprotein 3	ko00190|ko04714|ko04723|ko04932|ko05010|ko05012|ko05016	Oxidative phosphorylation|Thermogenesis|Retrograde endocannabinoid signaling|Non-alcoholic fatty liver disease (NAFLD)|Alzheimer disease|Parkinson disease|Huntington disease	--	--	--	--	--	S	ENOG410XXY6	NA	--	PF15880.5	NADH dehydrogenase [ubiquinone] flavoprotein 3, mitochondrial
TRINITY_DN11088_c0_g1_i1_2	36.387706	9.621051	12.608583	0	28.127215	2.786679	XP_018917245.1	PREDICTED: dedicator of cytokinesis protein 1 isoform X1 [Bemisia tabaci]	Q14185|DOCK1_HUMAN	Dedicator of cytokinesis protein 1 DOCK1 OS=Homo sapiens (Human) GN=DOCK1 PE=1 SV=2	180/221(81.45)	K13708	DOCK1	dedicator of cytokinesis protein 1	ko04510|ko04810|ko05100|ko05131|ko05135	Focal adhesion|Regulation of actin cytoskeleton|Bacterial invasion of epithelial cells|Shigellosis|Yersinia infection	KOG1998	Signaling protein DOCK180	[T]	CELLULAR PROCESSES AND SIGNALING	Signal transduction mechanisms	S	ENOG410XQH7	Dedicator of cytokinesis	Molecular Function: Rho guanyl-nucleotide exchange factor activity (GO:0005089);|Molecular Function: GTPase activator activity (GO:0005096);|Cellular Component: nucleus (GO:0005634);|Cellular Component: cytoplasm (GO:0005737);|Cellular Component: cytosol (GO:0005829);|Biological Process: phagocytosis, engulfment (GO:0006911);|Biological Process: apoptotic process (GO:0006915);|Biological Process:…	--	--
TRINITY_DN11090_c0_g1_i1_1	6.643501	5.147803	0	7.057098	3.313487	11.668678	XP_022195188.1	uncharacterized protein LOC111052741 [Nilaparvata lugens]	--	--	--	--	--	--	--	--	--	--	--	--	--	--	--	--	--	--	--
TRINITY_DN11092_c0_g1_i1_1	10.956112	60.200715	42.132047	127.858267	113.576015	223.140296	XP_017479281.1	PREDICTED: COP9 signalosome complex subunit 3 [Rhagoletis zephyria]	Q8SYG2|CSN3_DROME	COP9 signalosome complex subunit 3 CG18332 OS=Drosophila melanogaster (Fruit fly) GN=CG18332 PE=2 SV=2	--	--	--	--	--	--	KOG2582	COP9 signalosome, subunit CSN3	[OT]	CELLULAR PROCESSES AND SIGNALING|CELLULAR PROCESSES AND SIGNALING	Posttranslational modification, protein turnover, chaperones |Signal transduction mechanisms	O	ENOG410XRKY	COP9 (constitutive photomorphogenic) homolog, subunit 3 (Arabidopsis	Biological Process: protein deneddylation (GO:0000338);|Cellular Component: cytoplasm (GO:0005737);|Biological Process: ubiquitin-dependent protein catabolic process (GO:0006511);|Biological Process: multicellular organism development (GO:0007275);|Biological Process: germ cell development (GO:0007281);|Cellular Component: COP9 signalosome (GO:0008180);|Biological Process: female germ-line stem c…	PF01399.27	PCI domain
TRINITY_DN11095_c0_g1_i1_1	5.378635	25.431369	12.547094	11.682091	23.807137	48.720553	XP_002063473.1	probable protein BRICK1-B [Drosophila willistoni]	A2BD66|BRK1B_XENLA	Probable protein BRICK1-B brk1-b OS=Xenopus laevis (African clawed frog) GN=brk1-b PE=3 SV=1	72/74(97.30)	K05752	C3ORF10, HSPC300	chromosome 3 open reading frame 10	ko04810|ko05130|ko05132	Regulation of actin cytoskeleton|Pathogenic Escherichia coli infection|Salmonella infection	--	--	--	--	--	S	ENOG4111UHX	BRICK1, SCAR WAVE actin-nucleating complex subunit	Cellular Component: cytoskeleton (GO:0005856);|Biological Process: actin filament organization (GO:0007015);|Cellular Component: SCAR complex (GO:0031209);|Molecular Function: protein-containing complex binding (GO:0044877);	--	--
TRINITY_DN11095_c0_g1_i1_2	11.994633	5.492633	15.243546	5.826426	27.209576	20.364274	RZF33750.1	hypothetical protein LSTR_LSTR008009 [Laodelphax striatellus]	Q3UV71|TMTC1_MOUSE	Protein O-mannosyl-transferase TMTC1 Tmtc1 OS=Mus musculus (Mouse) GN=Tmtc1 PE=2 SV=2	--	--	--	--	--	--	KOG1124	FOG: TPR repeat	[R]	POORLY CHARACTERIZED	General function prediction only	S	COG0457	repeat-containing protein	Cellular Component: mitochondrion (GO:0005739);|Biological Process: RNA processing (GO:0006396);|Cellular Component: integral component of membrane (GO:0016021);	PF08409.11,PF13414.6,PF13431.6,PF00515.28,PF13424.6,PF13432.6,PF07719.17,PF14559.6,PF13181.6	Domain of unknown function (DUF1736)|TPR repeat|Tetratricopeptide repeat|Tetratricopeptide repeat|Tetratricopeptide repeat|Tetratricopeptide repeat|Tetratricopeptide repeat|Tetratricopeptide repeat|Tetratricopeptide repeat
TRINITY_DN11097_c0_g1_i1_1	2.94479	16.188529	14.929605	51.67914	3.156039	16.084419	XP_002070775.1	spermidine synthase [Drosophila willistoni]	Q64674|SPEE_MOUSE	Spermidine synthase Srm OS=Mus musculus (Mouse) GN=Srm PE=1 SV=1	206/284(72.54)	K00797	speE, SRM, SPE3	spermidine synthase [EC:2.5.1.16]	ko00270|ko00330|ko00480	Cysteine and methionine metabolism|Arginine and proline metabolism|Glutathione metabolism	KOG1562	Spermidine synthase	[E]	METABOLISM	Amino acid transport and metabolism	E	COG0421	Catalyzes the production of spermidine from putrescine and decarboxylated S-adenosylmethionine (dcSAM), which serves as an aminopropyl donor (By similarity)	Molecular Function: spermidine synthase activity (GO:0004766);|Biological Process: polyamine biosynthetic process (GO:0006596);|Biological Process: spermidine biosynthetic process (GO:0008295);|Molecular Function: identical protein binding (GO:0042802);|Molecular Function: protein homodimerization activity (GO:0042803);|Biological Process: cellular response to leukemia inhibitory factor (GO:19908…	PF01564.17,PF17284.2	Spermine/spermidine synthase domain|Spermidine synthase tetramerisation domain
TRINITY_DN11099_c0_g1_i1_1	0	3.721716	0	18.406023	7.791889	11.375313	XP_018790758.1	PREDICTED: carboxylesterase 1E-like isoform X1 [Bactrocera latifrons]	--	--	--	--	--	--	--	--	KOG1516	Carboxylesterase and related proteins	[R]	POORLY CHARACTERIZED	General function prediction only	I	COG2272	Carboxylesterase	--	PF00135.28	Carboxylesterase family
TRINITY_DN11099_c0_g1_i1_2	8.677033	1.709999	18.352334	6.277712	11.170059	3.53349	--	--	--	--	--	--	--	--	--	--	--	--	--	--	--	--	--	--	--	--	--
TRINITY_DN110_c0_g1_i1_1	16.109005	9.228411	11.850779	22.740811	18.986448	14.404345	XP_021935257.1	heparan-alpha-glucosaminide N-acetyltransferase isoform X2 [Zootermopsis nevadensis]	Q3UDW8|HGNAT_MOUSE	Heparan-alpha-glucosaminide N-acetyltransferase D8Ertd354e OS=Mus musculus (Mouse) GN=D8Ertd354e PE=1 SV=2	127/215(59.07)	K10532	HGSNAT	heparan-alpha-glucosaminide N-acetyltransferase [EC:2.3.1.78]	ko00531|ko04142	Glycosaminoglycan degradation|Lysosome	KOG4683	Uncharacterized conserved protein	[S]	POORLY CHARACTERIZED	Function unknown	S	COG4299	heparan-alpha-glucosaminide n-acetyltransferase	Cellular Component: lysosomal membrane (GO:0005765);|Biological Process: lysosomal transport (GO:0007041);|Molecular Function: heparan-alpha-glucosaminide N-acetyltransferase activity (GO:0015019);|Cellular Component: integral component of membrane (GO:0016021);|Molecular Function: transferase activity, transferring acyl groups (GO:0016746);|Biological Process: protein complex oligomerization (GO…	PF16401.5	Domain of unknown function (DUF5009)
TRINITY_DN11101_c0_g1_i1_2	22.186722	11.076088	33.204759	12.698104	26.295906	20.865902	--	--	--	--	--	--	--	--	--	--	--	--	--	--	--	--	--	--	--	--	--
TRINITY_DN11107_c1_g1_i1_2	7.048199	7.281307	9.311614	9.501259	14.325807	0	XP_022207868.1	uncharacterized protein LOC111064440 [Nilaparvata lugens]	--	--	--	--	--	--	--	--	KOG1075	FOG: Reverse transcriptase	[R]	POORLY CHARACTERIZED	General function prediction only	S	ENOG4111MHU	Reverse transcriptase (RNA-dependent DNA polymerase)	--	PF00078.27	Reverse transcriptase (RNA-dependent DNA polymerase)
TRINITY_DN11108_c0_g1_i1_1	3.53481	16.260875	6.669139	13.028641	15.888592	11.874455	XP_014217571.1	Krueppel-related zinc finger protein 1-like [Copidosoma floridanum]	P42283|LOLA1_DROME	Longitudinals lacking protein, isoform G CG12052 OS=Drosophila melanogaster (Fruit fly) GN=CG12052 PE=1 SV=2	--	--	--	--	--	--	--	--	--	--	--	S	ENOG410YPVD	ZnF_C2H2	Molecular Function: DNA binding (GO:0003677);|Molecular Function: DNA-binding transcription factor activity (GO:0003700);|Cellular Component: nucleus (GO:0005634);|Cellular Component: nucleoplasm (GO:0005654);|Biological Process: regulation of transcription, DNA-templated (GO:0006355);|Biological Process: regulation of transcription by RNA polymerase II (GO:0006357);|Biological Process: axonogene…	--	--	FBpp0088384	ZBTB
TRINITY_DN11108_c0_g1_i1_2	24.364991	9.165627	21.962719	9.094336	6.355886	15.312992	--	--	--	--	--	--	--	--	--	--	--	--	--	--	--	--	--	--	--	--	--
TRINITY_DN11108_c0_g2_i1_2	20.40552	12.947156	24.289639	16.923977	20.264981	28.233543	XP_022907814.1	putative nuclease HARBI1 [Onthophagus taurus]	Q8BR93|HARB1_MOUSE	Putative nuclease HARBI1 Harbi1 OS=Mus musculus (Mouse) GN=Harbi1 PE=2 SV=1	--	--	--	--	--	--	--	--	--	--	--	S	ENOG411206Y	transposon protein	Molecular Function: nuclease activity (GO:0004518);|Cellular Component: nucleus (GO:0005634);|Cellular Component: microtubule organizing center (GO:0005815);|Cellular Component: cytosol (GO:0005829);|Cellular Component: plasma membrane (GO:0005886);|Molecular Function: metal ion binding (GO:0046872);	PF13359.6,PF01609.21	DDE superfamily endonuclease|Transposase DDE domain
TRINITY_DN11109_c0_g1_i1_1	6.808426	13.398167	4.676703	25.510161	10.871001	33.028442	XP_013108370.1	PREDICTED: G2/mitotic-specific cyclin-B [Stomoxys calcitrans]	P20439|CCNB_DROME	G2/mitotic-specific cyclin-B CG3510 OS=Drosophila melanogaster (Fruit fly) GN=CG3510 PE=1 SV=2	113/314(35.99)	K21770	CCNB2	G2/mitotic-specific cyclin-B2	ko04068|ko04110|ko04114|ko04115|ko04218|ko04914|ko05166|ko05170	FoxO signaling pathway|Cell cycle|Oocyte meiosis|p53 signaling pathway|Cellular senescence|Progesterone-mediated oocyte maturation|Human T-cell leukemia virus 1 infection|Human immunodeficiency virus 1 infection	KOG0653	Cyclin B and related kinase-activating proteins	[D]	CELLULAR PROCESSES AND SIGNALING	Cell cycle control, cell division, chromosome partitioning	D	COG5024	g2 mitotic-specific	Biological Process: regulation of cyclin-dependent protein serine/threonine kinase activity (GO:0000079);|Biological Process: G2/M transition of mitotic cell cycle (GO:0000086);|Biological Process: mitotic cell cycle (GO:0000278);|Biological Process: mitotic cytokinesis (GO:0000281);|Cellular Component: cyclin-dependent protein kinase holoenzyme complex (GO:0000307);|Cellular Component: chromosom…	--	--
TRINITY_DN1110_c0_g1_i1_1	0	17.312717	7.630436	13.523701	6.386798	38.934253	XP_018789716.1	PREDICTED: importin-7 isoform X1 [Bactrocera latifrons]	O95373|IPO7_HUMAN	Importin-7 RANBP7 OS=Homo sapiens (Human) GN=RANBP7 PE=1 SV=1	--	--	--	--	--	--	KOG1991	Nuclear transport receptor RANBP7/RANBP8 (importin beta superfamily)	[YU]	CELLULAR PROCESSES AND SIGNALING|CELLULAR PROCESSES AND SIGNALING	Nuclear structure |Intracellular trafficking, secretion, and vesicular transport	O	COG5656	Importin	Molecular Function: transporter activity (GO:0005215);|Cellular Component: nuclear envelope (GO:0005635);|Cellular Component: nuclear pore (GO:0005643);|Cellular Component: nucleoplasm (GO:0005654);|Cellular Component: cytosol (GO:0005829);|Biological Process: protein import into nucleus (GO:0006606);|Biological Process: signal transduction (GO:0007165);|Molecular Function: Ran GTPase binding (GO…	PF03810.19	Importin-beta N-terminal domain
TRINITY_DN1110_c0_g1_i1_2	27.815946	9.066772	27.662462	16.274896	10.069012	11.204215	XP_018907478.1	PREDICTED: cdc42 homolog [Bemisia tabaci]	Q007T2|CDC42_PIG	Cell division control protein 42 homolog CDC42 OS=Sus scrofa (Pig) GN=CDC42 PE=2 SV=2	140/190(73.68)	K04393	CDC42	cell division control protein 42	ko04010|ko04014|ko04015|ko04062|ko04144|ko04360|ko04370|ko04510|ko04520|ko04530|ko04660|ko04666|ko04670|ko04722|ko04810|ko04912|ko04932|ko04933|ko05100|ko05120|ko05130|ko05131|ko05132|ko05135|ko05165|ko05200|ko05203|ko05205|ko05211|ko05212	MAPK signaling pathway|Ras signaling pathway|Rap1 signaling pathway|Chemokine signaling pathway|Endocytosis|Axon guidance|VEGF signaling pathway|Focal adhesion|Adherens junction|Tight junction|T cell receptor signaling pathway|Fc gamma R-mediated phagocytosis|Leukocyte transendothelial migration|Neurotrophin signaling pathway|Regulation of actin cytoskeleton|GnRH signaling pathway|Non-alcoholic f…	KOG0393	Ras-related small GTPase, Rho type	[R]	POORLY CHARACTERIZED	General function prediction only	S	COG1100	GTP-binding Protein	Cellular Component: storage vacuole (GO:0000322);|Biological Process: cardiac conduction system development (GO:0003161);|Molecular Function: GTPase activity (GO:0003924);|Molecular Function: GTP binding (GO:0005525);|Cellular Component: cytoplasm (GO:0005737);|Cellular Component: microtubule organizing center (GO:0005815);|Cellular Component: cytosol (GO:0005829);|Cellular Component: plasma memb…	PF00071.22,PF08477.13,PF00025.21	Ras family|Ras of Complex, Roc, domain of DAPkinase|ADP-ribosylation factor family
TRINITY_DN11110_c0_g1_i1_2	10.963634	4.745847	12.877119	1.648555	14.803969	7.407429	--	--	--	--	--	--	--	--	--	--	--	--	--	--	--	--	--	--	--	--	--
TRINITY_DN11111_c0_g1_i1_1	10.901692	10.89471	2.239392	10.369713	18.431862	11.01917	--	--	--	--	--	--	--	--	--	--	--	--	--	--	--	--	--	--	--	--	--
TRINITY_DN11112_c0_g1_i1_1	10.19569	11.628471	10.460835	3.962598	1.296049	13.880174	XP_022195154.1	uncharacterized protein LOC111052710 [Nilaparvata lugens]	--	--	--	--	--	--	--	--	--	--	--	--	--	S	ENOG410YWUP	NA	--	PF03258.14	Baculovirus FP protein
TRINITY_DN11114_c0_g1_i1_2	42.992013	23.272262	27.755162	11.897892	9.031135	24.288262	--	--	--	--	--	--	--	--	--	--	--	--	--	--	--	--	--	--	--	--	--
TRINITY_DN11115_c0_g1_i1_1	7.125368	2.339449	2.503875	6.241249	19.468748	29.774052	--	--	--	--	--	--	--	--	--	--	--	--	--	--	--	--	--	--	--	--	--
TRINITY_DN11116_c0_g1_i1_1	0	10.497343	1.523267	9.414588	6.453335	13.68999	--	--	--	--	--	--	--	--	--	--	--	--	--	--	--	--	--	--	--	--	--
TRINITY_DN11117_c0_g1_i1_1	21.980003	71.113478	84.357565	133.280192	64.155219	217.032226	XP_023300892.1	V-type proton ATPase subunit G [Lucilia cuprina]	Q9XZH6|VATG_DROME	V-type proton ATPase subunit G CG6213 OS=Drosophila melanogaster (Fruit fly) GN=CG6213 PE=3 SV=1	100/117(85.47)	K02152	ATPeV1G, ATP6G	V-type H+-transporting ATPase subunit G	ko00190|ko04145|ko04150|ko04721|ko04966|ko05110|ko05120|ko05165|ko05323	Oxidative phosphorylation|Phagosome|mTOR signaling pathway|Synaptic vesicle cycle|Collecting duct acid secretion|Vibrio cholerae infection|Epithelial cell signaling in Helicobacter pylori infection|Human papillomavirus infection|Rheumatoid arthritis	KOG1772	Vacuolar H+-ATPase V1 sector, subunit G	[C]	METABOLISM	Energy production and conversion	C	ENOG4111XX0	ATPase, H transporting, lysosomal 13kDa, V1 subunit	Biological Process: terminal branching, open tracheal system (GO:0007430);|Biological Process: ATP hydrolysis coupled proton transport (GO:0015991);|Cellular Component: vacuolar proton-transporting V-type ATPase complex (GO:0016471);|Cellular Component: plasma membrane proton-transporting V-type ATPase complex (GO:0033181);|Biological Process: liquid clearance, open tracheal system (GO:0035002);|…	PF03179.15	Vacuolar (H+)-ATPase G subunit
TRINITY_DN11119_c0_g1_i1_1	7.077257	11.291837	21.134075	9.933224	11.455211	24.860143	XP_021931052.1	neurobeachin-like protein 1 isoform X1 [Zootermopsis nevadensis]	Q6ZS30|NBEL1_HUMAN	Neurobeachin-like protein 1 ALS2CR16 OS=Homo sapiens (Human) GN=ALS2CR16 PE=2 SV=3	--	--	--	--	--	--	KOG1787	Kinase A-anchor protein Neurobeachin and related BEACH and WD40 repeat proteins	[U]	CELLULAR PROCESSES AND SIGNALING	Intracellular trafficking, secretion, and vesicular transport	S	ENOG410XNQC	beige BEACH domain containing protein	--	PF02138.18	Beige/BEACH domain
TRINITY_DN1111_c0_g1_i1_2	12.363149	32.981113	15.700765	32.29934	40.662825	24.255268	--	--	--	--	--	--	--	--	--	--	--	--	--	--	--	--	--	--	--	--	--
TRINITY_DN11121_c0_g1_i1_1	4.233182	0.964119	3.00514	52.479651	7.927824	44.604711	PSN55673.1	hypothetical protein C0J52_03183 [Blattella germanica]	--	--	--	--	--	--	--	--	--	--	--	--	--	--	--	--	--	--	--
TRINITY_DN11123_c0_g1_i1_1	5.5412	13.534504	5.736122	23.560081	8.626374	5.440769	--	--	--	--	--	--	--	--	--	--	--	--	--	--	--	--	--	--	--	--	--
TRINITY_DN11126_c0_g1_i1_1	0	3.650906	1.808015	8.758291	11.163988	33.840891	--	--	--	--	--	--	--	--	--	--	--	--	--	--	--	--	--	--	--	--	--
TRINITY_DN11126_c0_g1_i1_2	0	15.29861	28.780638	25.990444	43.474823	40.29066	XP_013108640.1	PREDICTED: transcription elongation factor SPT4 [Stomoxys calcitrans]	Q9TVQ5|SPT4H_DROME	Transcription elongation factor SPT4 CG12372 OS=Drosophila melanogaster (Fruit fly) GN=CG12372 PE=1 SV=1	--	--	--	--	--	--	KOG3490	Transcription elongation factor SPT4	[K]	INFORMATION STORAGE AND PROCESSING	Transcription	K	COG5204	Transcription elongation factor	Biological Process: negative regulation of transcription by RNA polymerase II (GO:0000122);|Molecular Function: RNA polymerase II complex binding (GO:0000993);|Molecular Function: single-stranded RNA binding (GO:0003727);|Cellular Component: nucleus (GO:0005634);|Cellular Component: polytene chromosome puff (GO:0005703);|Cellular Component: polytene chromosome interband (GO:0005705);|Biological P…	PF06093.13	Spt4/RpoE2 zinc finger
TRINITY_DN11127_c0_g1_i1_1	47.89213	23.824723	39.62017	27.99354	32.90714	39.546575	PNF15497.1	hypothetical protein B7P43_G17001 [Cryptotermes secundus]	P04146|COPIA_DROME	Copia protease COPIA OS=Drosophila melanogaster (Fruit fly) GN=COPIA PE=1 SV=3	--	--	--	--	--	--	KOG0017	FOG: Transposon-encoded proteins with TYA, reverse transcriptase, integrase domains in various combinations	[R]	POORLY CHARACTERIZED	General function prediction only	S	ENOG4111WQF	NA	Cellular Component: retrotransposon nucleocapsid (GO:0000943);|Molecular Function: nucleic acid binding (GO:0003676);|Molecular Function: aspartic-type endopeptidase activity (GO:0004190);|Molecular Function: ATP binding (GO:0005524);|Molecular Function: zinc ion binding (GO:0008270);|Biological Process: DNA integration (GO:0015074);	--	--
TRINITY_DN11128_c0_g1_i1_1	15.683817	22.838449	38.526102	4.688246	5.594925	18.091948	--	--	--	--	--	--	--	--	--	--	--	--	--	--	--	--	--	--	--	--	--
TRINITY_DN11128_c0_g1_i2_2	0	2.819245	131.356095	1.37197	5.89947	12.861783	--	--	--	--	--	--	--	--	--	--	--	--	--	--	--	--	--	--	--	--	--
TRINITY_DN11129_c0_g1_i1_1	4.079227	0.753006	3.207308	28.391839	0	25.861807	XP_017048800.1	PREDICTED: adenylosuccinate synthetase [Drosophila ficusphila]	B4NFS5|PURA_DROWI	Adenylosuccinate synthetase GK22693 OS=Drosophila willistoni (Fruit fly) GN=GK22693 PE=3 SV=1	118/142(83.10)	K01939	purA, ADSS	adenylosuccinate synthase [EC:6.3.4.4]	ko00230|ko00250	Purine metabolism|Alanine, aspartate and glutamate metabolism	KOG1355	Adenylosuccinate synthase	[F]	METABOLISM	Nucleotide transport and metabolism	F	COG0104	Plays an important role in the de novo pathway of purine nucleotide biosynthesis	Molecular Function: magnesium ion binding (GO:0000287);|Molecular Function: adenylosuccinate synthase activity (GO:0004019);|Molecular Function: GTP binding (GO:0005525);|Cellular Component: cytoplasm (GO:0005737);|Biological Process: 'de novo' AMP biosynthetic process (GO:0044208);	PF00709.21	Adenylosuccinate synthetase
TRINITY_DN1112_c0_g1_i1_1	6.505988	6.393839	6.619981	8.506112	7.027119	40.694884	KNC32296.1	hypothetical protein FF38_14021 [Lucilia cuprina]	Q7T293|SDE2_DANRE	Replication stress response regulator SDE2 zgc:112095 OS=Danio rerio (Zebrafish) (Brachydanio rerio) GN=zgc:112095 PE=2 SV=2	--	--	--	--	--	--	KOG2827	Uncharacterized conserved protein	[S]	POORLY CHARACTERIZED	Function unknown	S	ENOG4111WBQ	SDE2 telomere maintenance homolog (S. pombe)	Molecular Function: DNA binding (GO:0003677);|Cellular Component: nucleus (GO:0005634);|Biological Process: DNA replication (GO:0006260);|Biological Process: cell cycle (GO:0007049);|Biological Process: cell division (GO:0051301);	PF13019.6	Silencing defective 2 N-terminal ubiquitin domain
TRINITY_DN1112_c0_g1_i1_2	5.373805	8.128483	5.306808	8.583886	6.861849	2.737052	XP_006970821.1	PREDICTED: myosin regulatory light chain 2, ventricular/cardiac muscle isoform [Peromyscus maniculatus bairdii]	P51667|MLRV_MOUSE	Myosin regulatory light chain 2, ventricular/cardiac muscle isoform Myl2 OS=Mus musculus (Mouse) GN=Myl2 PE=1 SV=3	105/105(100.00)	K10351	MYL2	myosin regulatory light chain 2	ko04260|ko04261|ko04371|ko04510|ko04530|ko04670|ko04810|ko05131|ko05410|ko05414	Cardiac muscle contraction|Adrenergic signaling in cardiomyocytes|Apelin signaling pathway|Focal adhesion|Tight junction|Leukocyte transendothelial migration|Regulation of actin cytoskeleton|Shigellosis|Hypertrophic cardiomyopathy (HCM)|Dilated cardiomyopathy (DCM)	KOG0031	Myosin regulatory light chain, EF-Hand protein superfamily	[Z]	CELLULAR PROCESSES AND SIGNALING	Cytoskeleton	DTZ	COG5126	Calcium-binding protein	Biological Process: regulation of the force of heart contraction (GO:0002026);|Biological Process: heart morphogenesis (GO:0003007);|Molecular Function: actin monomer binding (GO:0003785);|Molecular Function: calcium ion binding (GO:0005509);|Cellular Component: cytoskeleton (GO:0005856);|Biological Process: heart development (GO:0007507);|Biological Process: post-embryonic development (GO:000979…	PF00036.32	EF hand
TRINITY_DN11131_c0_g1_i1_1	1.966116	13.493932	10.224395	14.997911	8.339796	35.434359	XP_017036327.1	PREDICTED: transmembrane protein 179 [Drosophila kikkawai]	Q6AZD1|T179A_DANRE	Transmembrane protein 179 si:dkey-85n7.1 OS=Danio rerio (Zebrafish) (Brachydanio rerio) GN=si:dkey-85n7.1 PE=2 SV=1	--	--	--	--	--	--	--	--	--	--	--	S	ENOG410YEVA	Transmembrane protein 179	Cellular Component: integral component of membrane (GO:0016021);	--	--
TRINITY_DN11132_c0_g1_i1_2	27.45836	5.984236	16.250347	30.180873	36.556531	24.354101	--	--	--	--	--	--	--	--	--	--	--	--	--	--	--	--	--	--	--	--	--
TRINITY_DN11133_c1_g1_i1_1	4.886231	1.210529	10.198327	12.203243	4.126777	25.135063	XP_011214049.1	protein CWC15 homolog [Bactrocera dorsalis]	Q9V3B6|CWC15_DROME	Protein CWC15 homolog CG12135 OS=Drosophila melanogaster (Fruit fly) GN=CG12135 PE=2 SV=1	133/171(77.78)	K12863	CWC15	protein CWC15	ko03040	Spliceosome	KOG3228	Uncharacterized conserved protein	[S]	POORLY CHARACTERIZED	Function unknown	A	ENOG410Z258	Protein CWC15 homolog	Biological Process: mRNA splicing, via spliceosome (GO:0000398);|Molecular Function: RNA binding (GO:0003723);|Cellular Component: nucleus (GO:0005634);|Biological Process: mRNA cis splicing, via spliceosome (GO:0045292);|Cellular Component: precatalytic spliceosome (GO:0071011);|Cellular Component: catalytic step 2 spliceosome (GO:0071013);	PF04889.12	Cwf15/Cwc15 cell cycle control protein
TRINITY_DN11134_c0_g1_i1_1	0	0	0	114.238433	0	98.548737	XP_017470777.1	PREDICTED: endocuticle structural glycoprotein ABD-5 [Rhagoletis zephyria]	P56561|CUD5_LOCMI	Endocuticle structural glycoprotein ABD-5 . OS=Locusta migratoria (Migratory locust) GN=. PE=1 SV=1	--	--	--	--	--	--	--	--	--	--	--	S	ENOG4110N2Q	Insect cuticle protein	Molecular Function: structural constituent of cuticle (GO:0042302);	PF00379.23	Insect cuticle protein
TRINITY_DN11138_c0_g1_i1_1	0	0	0	10.133396	4.752243	13.134978	XP_011166798.1	trypsin-1 [Solenopsis invicta]	Q00871|CTRB1_PENVA	Chymotrypsin BI . OS=Penaeus vannamei (Whiteleg shrimp) (Litopenaeus vannamei) GN=. PE=1 SV=1	41/90(45.56)	K01312	PRSS1_2_3	trypsin [EC:3.4.21.4]	ko04080|ko04972|ko04974|ko05164	Neuroactive ligand-receptor interaction|Pancreatic secretion|Protein digestion and absorption|Influenza A	KOG3627	Trypsin	[E]	METABOLISM	Amino acid transport and metabolism	O	COG5640	protease	Molecular Function: serine-type endopeptidase activity (GO:0004252);|Cellular Component: extracellular space (GO:0005615);|Biological Process: collagen catabolic process (GO:0030574);	PF00089.26	Trypsin
TRINITY_DN11143_c0_g1_i1_1	32.642019	21.487964	19.61317	43.662879	15.317223	44.021311	--	--	--	--	--	--	--	--	--	--	--	--	--	--	--	--	--	--	--	--	--
TRINITY_DN11144_c0_g1_i1_1	0	5.892369	9.637948	10.25394	18.953704	17.759357	--	--	--	--	--	--	--	--	--	--	--	--	--	--	--	--	--	--	--	--	--
TRINITY_DN11147_c0_g1_i2_2	60.302737	248.960309	181.003889	267.293135	297.285368	368.028671	XP_017460893.1	PREDICTED: eukaryotic translation initiation factor 5A [Rhagoletis zephyria]	P62925|IF5A_SPOFR	Eukaryotic translation initiation factor 5A eIF5A OS=Spodoptera frugiperda (Fall armyworm) GN=eIF5A PE=1 SV=1	--	--	--	--	--	--	KOG3271	Translation initiation factor 5A (eIF-5A)	[J]	INFORMATION STORAGE AND PROCESSING	Translation, ribosomal structure and biogenesis	J	COG0231	Involved in peptide bond synthesis. Stimulates efficient translation and peptide-bond synthesis on native or reconstituted 70S ribosomes in vitro. Probably functions indirectly by altering the affinity of the ribosome for aminoacyl-tRNA, thus increasing their reactivity as acceptors for peptidyl transferase (By similarity)	Molecular Function: translation elongation factor activity (GO:0003746);|Cellular Component: cytoplasm (GO:0005737);|Biological Process: translational frameshifting (GO:0006452);|Molecular Function: ribosome binding (GO:0043022);|Biological Process: positive regulation of translational elongation (GO:0045901);|Biological Process: positive regulation of translational termination (GO:0045905);	PF01287.20	Eukaryotic elongation factor 5A hypusine, DNA-binding OB fold
TRINITY_DN11149_c0_g1_i1_1	9.96614	6.33527	0	7.991578	7.925017	16.852582	--	--	--	--	--	--	--	--	--	--	--	--	--	--	--	--	--	--	--	--	--
TRINITY_DN11149_c0_g1_i1_2	18.586244	9.453411	20.772382	4.781036	16.390106	7.090815	GBN64118.1	hypothetical protein AVEN_191791_1 [Araneus ventricosus]	--	--	--	--	--	--	--	--	--	--	--	--	--	S	ENOG4112AZ8	NA	--	PF05380.13	Pao retrotransposon peptidase
TRINITY_DN1114_c0_g1_i1_1	0	5.532751	5.397619	34.512087	5.584036	10.607254	XP_013119174.1	PREDICTED: uncharacterized protein LOC106096131 [Stomoxys calcitrans]	--	--	--	--	--	--	--	--	--	--	--	--	--	S	ENOG4111YY6	NA	--	--	--
TRINITY_DN1114_c0_g1_i1_2	18.820546	23.036383	22.968369	15.475316	43.868617	17.365163	EFX71531.1	hypothetical protein DAPPUDRAFT_308852 [Daphnia pulex]	--	--	--	--	--	--	--	--	--	--	--	--	--	--	--	--	--	--	--
TRINITY_DN11150_c0_g1_i1_1	17.905705	11.912822	9.642277	35.786459	25.127834	6.228053	--	--	--	--	--	--	--	--	--	--	--	--	--	--	--	--	--	--	--	--	--
TRINITY_DN11151_c0_g1_i1_1	11.975077	20.081378	14.271236	16.399094	9.264188	14.650488	XP_027249167.1	protein S100-A6 isoform X2 [Cricetulus griseus]	P05964|S10A6_RAT	Protein S100-A6 Cacy OS=Rattus norvegicus (Rat) GN=Cacy PE=1 SV=3	--	--	--	--	--	--	--	--	--	--	--	S	ENOG410Z6I6	S100 calcium binding protein A6	Cellular Component: ruffle (GO:0001726);|Molecular Function: calcium ion binding (GO:0005509);|Molecular Function: tropomyosin binding (GO:0005523);|Cellular Component: nuclear envelope (GO:0005635);|Cellular Component: cytosol (GO:0005829);|Molecular Function: zinc ion binding (GO:0008270);|Molecular Function: ion transmembrane transporter activity (GO:0015075);|Cellular Component: extrinsic com…	PF01023.19,PF13499.6	S-100/ICaBP type calcium binding domain|EF-hand domain pair
TRINITY_DN11151_c0_g1_i1_2	18.780234	5.293237	3.385097	8.628667	12.408709	18.838856	--	--	--	--	--	--	--	--	--	--	--	--	--	--	--	--	--	--	--	--	--
TRINITY_DN11154_c0_g1_i1_1	2.485315	10.038497	2.668204	4.784842	0	20.597708	--	--	--	--	--	--	--	--	--	--	--	--	--	--	--	--	--	--	--	--	--
TRINITY_DN11154_c0_g1_i1_2	18.674134	12.078153	10.793493	14.824372	20.287989	6.406112	--	--	--	--	--	--	--	--	--	--	--	--	--	--	--	--	--	--	--	--	--
TRINITY_DN11155_c0_g1_i2_2	52.036258	38.792577	36.16268	24.526041	40.382114	37.252078	AFA34383.1	ribosomal protein L37 [Ostrea edulis]	P79244|RL37_BOVIN	60S ribosomal protein L37 RPL37 OS=Bos taurus (Bovine) GN=RPL37 PE=3 SV=4	97/97(100.00)	K02922	RP-L37e, RPL37	large subunit ribosomal protein L37e	ko03010	Ribosome	KOG3475	60S ribosomal protein L37	[J]	INFORMATION STORAGE AND PROCESSING	Translation, ribosomal structure and biogenesis	J	COG2126	Binds to the 23S rRNA (By similarity)	Molecular Function: structural constituent of ribosome (GO:0003735);|Biological Process: translation (GO:0006412);|Molecular Function: rRNA binding (GO:0019843);|Cellular Component: cytosolic large ribosomal subunit (GO:0022625);|Cellular Component: synapse (GO:0045202);|Molecular Function: metal ion binding (GO:0046872);	PF01907.19	Ribosomal protein L37e
TRINITY_DN11158_c0_g1_i1_1	2.928684	1.323787	7.302191	9.652069	0	16.242668	RZF38203.1	hypothetical protein LSTR_LSTR005564 [Laodelphax striatellus]	--	--	--	--	--	--	--	--	--	--	--	--	--	--	--	--	--	--	--
TRINITY_DN11168_c0_g1_i1_2	84.192081	0	0	0	0	0	--	--	--	--	--	--	--	--	--	--	--	--	--	--	--	--	--	--	--	PF07716.15	Basic region leucine zipper	ENSLOCP00000021692	C/EBP
TRINITY_DN1116_c0_g1_i1_1	0	1.782525	3.674082	1.783172	7.133329	27.302341	XP_004521748.1	nesprin-1 isoform X10 [Ceratitis capitata]	--	--	--	--	--	--	--	--	--	--	--	--	--	S	ENOG410ZZU9	Nuclear envelope localisation domain	--	--	--
TRINITY_DN11170_c0_g1_i1_1	11.403569	2.29613	9.460428	4.033846	5.261468	32.243554	--	--	--	--	--	--	--	--	--	--	--	--	--	--	--	--	--	--	--	--	--
TRINITY_DN11172_c0_g1_i1_1	0	21.992274	1.835778	21.595609	3.73971	22.925893	TMW54596.1	hypothetical protein DOY81_000390, partial [Sarcophaga bullata]	Q24311|CUL1_DROME	Cullin homolog 1 CG1877 OS=Drosophila melanogaster (Fruit fly) GN=CG1877 PE=1 SV=2	--	--	--	--	--	--	KOG2166	Cullins	[D]	CELLULAR PROCESSES AND SIGNALING	Cell cycle control, cell division, chromosome partitioning	O	COG5647	cullin 1	Cellular Component: nucleus (GO:0005634);|Cellular Component: cytosol (GO:0005829);|Biological Process: ubiquitin-dependent protein catabolic process (GO:0006511);|Biological Process: negative regulation of phosphatidylinositol 3-kinase signaling (GO:0014067);|Biological Process: protein ubiquitination (GO:0016567);|Cellular Component: SCF ubiquitin ligase complex (GO:0019005);|Biological Process…	PF00888.22,PF10557.9	Cullin family|Cullin protein neddylation domain
TRINITY_DN11174_c0_g1_i1_1	0	0	0	34.952222	0	0	XP_011630431.1	nuclear transcription factor Y subunit beta-like [Pogonomyrmex barbatus]	--	--	--	--	--	--	--	--	--	--	--	--	--	--	--	--	--	--	--
TRINITY_DN11175_c0_g1_i1_2	26.698238	21.175015	11.992908	8.958061	1.947021	6.128076	--	--	--	--	--	--	--	--	--	--	--	--	--	--	--	--	--	--	--	--	--
TRINITY_DN11176_c0_g1_i1_2	48.022716	0	0	0	0	0	--	--	--	--	--	--	--	--	--	--	--	--	--	--	--	--	--	--	--	--	--
TRINITY_DN11176_c1_g1_i1_1	1.36213	20.3733	2.838062	6.473057	5.911728	4.173426	--	--	--	--	--	--	--	--	--	--	--	--	--	--	--	--	--	--	--	--	--
TRINITY_DN11177_c0_g1_i1_2	10.103975	2.593276	7.783629	2.635116	14.185634	2.548175	XP_022187383.1	fatty acid synthase-like [Nilaparvata lugens]	Q71SP7|FAS_BOVIN	Acyl-[acyl-carrier-protein] hydrolase FASN OS=Bos taurus (Bovine) GN=FASN PE=1 SV=1	65/165(39.39)	K00665	FASN	fatty acid synthase, animal type [EC:2.3.1.85]	ko00061|ko04152|ko04910	Fatty acid biosynthesis|AMPK signaling pathway|Insulin signaling pathway	KOG1202	Animal-type fatty acid synthase and related proteins	[I]	METABOLISM	Lipid transport and metabolism	Q	COG3321	synthase	Molecular Function: [acyl-carrier-protein] S-acetyltransferase activity (GO:0004313);|Molecular Function: [acyl-carrier-protein] S-malonyltransferase activity (GO:0004314);|Molecular Function: 3-oxoacyl-[acyl-carrier-protein] synthase activity (GO:0004315);|Molecular Function: 3-oxoacyl-[acyl-carrier-protein] reductase (NADPH) activity (GO:0004316);|Molecular Function: oleoyl-[acyl-carrier-protei…	PF00109.26	Beta-ketoacyl synthase, N-terminal domain
[truncated: 45,261 more rows]
