# Supplementary material for: Fumigant activity and transcriptomic analysis of two plant essential oils against the tea green leafhopper, Empoasca onukii Matsuda
Source: Front Physiol. 2023 Sep 19;14:1217608. doi: 10.3389/fphys.2023.1217608 (PMC10546945; doi:10.3389/fphys.2023.1217608)
Supplement: Supplementary file 6 [file DataSheet1.zip › Date Sheet 1. Assembled transcriptome.fa]

>TRINITY_DN5777_c0_g1_i1_1
AGATAATTTAGGAACTGTCCATAGTACATCGCAAGTTAATAAAATCATTCAACTACTTGCTCAGAAGTATTGTGTAGAGTCTCGTGCTTCGTTTGAAGAACTAAGCAAAGTAGTTCAAAAAGTTAAAGCATGTCGCAGAGAACTGGTTGCATATGATCGAAGTCAAATGGATATAATAAATTCCCCACAAACTGCAGAAACACGTGAAGGAATTGCCATAAACCGTTGTTATGGCTGTGCTCTTGCTTCTACTGAACAATGTCTCACTTTATTACGAGCAATGGCTTCAAACTATGACTGTCGTATTGGACTTTATTTTCAAGGCCTCGTAGAGGAATTAGCGCAAAATAATC
>TRINITY_DN5724_c0_g1_i1_1
CTGAAAGATTAAATGTTGGAAAGAAAATATATCATAGAACATGTTTAAAATGTGCTCGCTGCTATTCACAATTGACGCCGGGTAGTTTTTACGAAACTGAAATTGATAATGAATATTGCTGCGAGACGTGTCCTGACGAAGAAGCTAACAATCCTAATGAAGATGACGAAGAAGAAACTGTTACATTTAGAAGTTCTAATGTTTCCACTTCAGATGAAAAACATGATAGCAAATATCATGAATACACTAACATCAATGCCTCTCCTCGCCCAAGATCGCAAATTCGGAGCTCAATTGCAAATCGATTAGCATTTTTTGAGCAAAGTCAAAACACTGGACACCAATTGC
>TRINITY_DN5757_c0_g1_i1_1
TTAACATACATTAAGAATAAAACCGGCCCTAGGATGGATCCTTGAGGGACTCCATATTGTAAATCAGTTCTTTTTGACAGCTTATGTTGTATCTGGATCTGTTGAGTTCTACCTCGCAAGTAAGAACTAAGCCATCTGCAAGGGAGTCCTCTAATCCCATAACTGCATAATTTATTTAGCAAAATGTCGTGGTCTACACAGTCAAAGGCTTTTGACAGATCCATGAAGATGCTTAAAACTTTGTTTTGATTATCTAACCCCTTAACGATTGTTTCGAATAGCTTATTGAGAGCATCAACAGTGCTGAAACCTTTCCTAAAACC
>TRINITY_DN5784_c0_g1_i1_1
TAAAGGTTTTCTTGGGTAAATTTCTACATTCATCTTTTATGAACGTTTTATTTGCCAAAAAAGTTTGTCTACGGAATAAATATCACAAAGGATATCTTTCGAACGCCTTACACCTTATTGATCAATGTGAGAACTGGACAATAGGATGGGACCAAAATTCTTACAATTACTCGTTTCAATGTGAAAAGAAGAATTGCTTCATAGATAATGTTAATTTCCATTTTGAATATATCACTCTAAGCCATGTGGAAAAGTTTTGGGAAATTCATGCTGCCGATGATCGCAAAGATGTCTATATTTTGGCCAATAATTTTTACCTCTGTTTAACACATGAAATGATACCGGCTGCTTATTTAGAACCAACCCTGAAACAGGGATGTATTTGGGAAATACAGAATTCCGCAAATAGTTCTGTGAAAGAAACAAAATAATTATTTTTTTCTTCAAAAAATTCTTCATTAACGTCCACACCAAAAATCTTAAAATATATTGATATATTGTATACATATTTCGAGCACACT
>TRINITY_DN5732_c0_g1_i2_1
AAAGAACAATTAAATAGCTTGTTTTTACTAACACTCAAACATTGAATAAAAATTATCCTGTCTCGTGAAATAAAAATGTGTTAGAACTGATTTAAACAGTGATCGTAGACTCAAGAGTGTGATTTCATGTAAACCTTTTGTATAGAGTAAAATTATTCAATCATACTTTGAATTTTAGTTGCATTTTCGCGAAGATTTCTGATTTCTACTACGATGGCATCGAACATAACGTCTTCTTTAGATGAACAACATAGTCTGCGGGAATGTGAAAATTACATTCAATCGCACAATATTCAACGAGTGCTAAAAGATTGTATAGTCCAACTTTGTATTAATCGCCCTGAAAATGCCATTCAATTTTTAAGGTTGTATTTCCACAAATTGGAGAAGGAACAATTTAAAGTTGATGCATCCAAGCAATTGGCGAGTCCAGATGATTGTGATGACCTCATTCCAATGCCACAAATAGCAGCTCCTCCTGCACATAGACGTGGTGGCATATCAGCTGAACCCGTTACCGAAGAAGATGCAACTAGTTATGTGAAAAAAGTCGTACCGAAAGATTATAAAACAATGGAAGCTTTGTCGAGGGCAATTGCCAAAAATGTATTATTTTCACATTTAGACGAAAATGAAAGATCTGATATATTTGATGCCATGTTTCCAGTAACTCATCTTATGGGCGAGAGTATTATCCAACAAGGCGACGAAGGCGATAATTTCTATGTCATCGATCAAGGGGACGTAGATGTTTTTGTAAACTCAGAAATAGTTACAACAATCAGTGAAGGGGGAAGTTTCGGTGAATTGGCTCTCATTTATGGAACTCCACGAGCAGCAACTGTTTGCGCGAAAGCTGATGTTAAACTATGGGGAATAGATCGTGATTCATACAGACGAATTTTGATGGGCTCAACTATTCGCAAAAGAAAAATGTACGAAGAATTCTTATCACGTGTATCTATACTTGAGAGCCTTGACAAATGGGAAAGGTTGACTGTAGCTGACTCTTTGGAAAATGTTTCTTTTGAAGATGGCGAAACCATTGTTAAACAAGGATCGCCTGGTGATGATTTTTATATGATTGTCGAAGGATGTGCGGTTGTGCTACAACAAAGAACTGAGAGTGAGATCCCTGCTGAAGTTGGACGTCTCGGGTCAAGCGATTATTTTGGTGAAATCGCCTTACTTTTAGATCGGCCAAGGGCCGCTACAGTTGTTGCAAGGGGAGCTTTGAAATGTGTCAAGTTGGACAGAGCGAGATTTGAACGTGTCCTTGGACCTTGTGCAGATATTCTGAAGCGAAATATTACTCAGTACAACAGCTATGTCTCATTGTCAGTTTAATCGACAGTTTATCTCTATATGAAATAATGCTCTGAATAATCAAACTCCAAGAAAATCAAAAATTTCATAGCTTGAAAAATCTAAAAGAATACAATAAA
>TRINITY_DN5797_c0_g1_i1_1
GGATGTTCTTCATACCTTCCAATTGACCAACATATCTATCTGCACAAATTAACTGGTGTAATTATATCAATTTTCAGTTTAGTGCATACGATCATGCATCTCATGAATTTCTCAATTATCGTTGTAAATGATCGCGAACAAAATACAGGAAACTACACTGTCAATGAATGGATATTTACAATGAGACCTGGACTATTCGGACTCATTCCTGGATGTGCAAATCTAACAGGAGTTGCACTTTTTCTTATACTTCTTGTTATGTTCATTTGCTCTCAGCCATTTGTACGAAGAAAGGGTAGTTT
>TRINITY_DN5790_c0_g1_i1_1
CTGATGATGAGCTTTTTGATGACGATCGTAAATTTGCTTTTCAAATGTTTGCAAACCCTATGGAATTTCAAAAACAATTCGAGCAACAAATTCAGCAAGTTTTAGAAGCCGTTAGTGATCTTGAAGAAAATGAAAGTAAATTGAACAGGAATGTAAAAGACGAAAAGCTAGCTCCAGGATTTGAGAAGCGCATTTTAGGAGAATTTGAAAAGCAAATGAAATTGTACGACACTGATTTGGATGGGGAACTTTCTACTGAGCAACTGAATTCATTTATGCAGCGATTAACTCCAGAAAACAGCAGTGTCATTCCATCTAATAGTAAAAAATCGATCAAGG
>TRINITY_DN5742_c0_g1_i1_1
GCGGACGATGATGACTGCAATCAAATCGCAGTTGCTGGTGCTGGTGCTGGTTTTACAAAGGGTGGAAGTAGTGGTGGACGTACTATAGCAGAAAACGAGGATGGAACAATGTTAGCCGCAACAACTGTTTTCGTACTAGATCCAGCTGAAGCTCCACTTGTCTCTCCTATGTGCGATGAAACTGGTATTCGGCCAGCTTGGCTTCTTTGGTTAGCCATAACTCTCGGTGTGCTATTCCTAATAATGCTTCTTATGAACATTTTCCTGTGCACTGCTATGAGTTGCAGCTGTGCAAGGACTGAGATTATTGAAAAAGAACCTTCGATAATCGAAGAATATGATCCATATAGAAGTTGGCATGGCAGTCAATATGGTTCAAGATATTCCCTTCATGGCCGAGATGGACACAAAGGTTATACGAGCGGCGCTTCAACAATACATTCAAATAGGTCCAT
>TRINITY_DN5723_c0_g1_i1_1
CTTTGTCACTTATCTCTCCTAAGAACACAAGCTTCTTCAAAGCAATGACACAAGCAGCAGATATGGATTCAAGATTTTCATTTGAAGCACGGGAATGGCCAAATGGACATTATGTGCACACATTGGCTGGAAAAAAGGAGGAACCAAGAGGGTATAACTATTGGCTTCTGTATCGTTTATCAGAACTACCAGATCCATCTAATCCACCTGGAAATCAAATGATTGCTCCTGTTGGTGTCGATGAATTAATGGTTGAAGATGGTGAGCACTACCTTTACTGGTATAAAAAACTATAAATACTAGCAAGACTAGTAAAAATACTAAAACCAAAGTCAACAAAAAAATACAACAAT
>TRINITY_DN5709_c0_g1_i1_1
AGTTGCTGTTTGGTCTAAAGTAAATTCACCAGATAGATATACTACGACAGAAAATTGCGGCGAAAGAAAGTATACGTCTGAAAAAAATAGTCATAAATTAGATGAACAGCCCTTAAAAACATTAAAAAGCCTTTGTGAAACTGAAACTACGCAGAATTCTTATTCAGAAGATTTGGGAGCAATAAAAATTATGGGTACATTCGAAAAAACTAAAACGAAGAAAATAAGTAATGAAACAACAAACCTACCATTAGAAAATGTATATGAGCCCGAAAAAACGGTATTAAATCCTTCAAAAATAAGAATTG
>TRINITY_DN5719_c0_g1_i1_1
CTGAGCCATCAGACAATGAATTACGACGAAAAGATTGCCCTTTAGACAAATCTGAGTTAGGAAAAGCTACATGGGGGCTATTACACACAATTGCTGCATTTTATCCAGATAGTCCATCTGGCAGAGAAATGCGAGATGTAAAAACAATGATTGAAGTATTATCACGAGTCTATCCATGTGATAGTTGTGCCAGAGACTACCAGGAAGACATAAAAGCTAATCCTATAAACACAAACTCGCAGCAAGAACTCTCTAAATGGATGTGCGATTTCCACAACCGAGTTAATGTAAAAATTGGTAAACCAACATTTGATTGCTCTAAAACCGATCAACGTTGGAGAGATGGCTGGTTAGATGGATCTTGTGATTAATATCTACTTTTATTTGTTTTT
>TRINITY_DN5707_c0_g1_i1_1
AAAACACGTGATATACCTATAGCGAACCGGCTGAATATGGAAATAAAAAATAAACGAATTACTGTCTTGCTTGGACATAATGGTGCTGGCAAAACTACAACAATGAATATGATTATGGGATCAGTTCCAAAGGACTCAGGAAAAATCGTGGTTTGCAGTCAACGCGATGTAGCATCGTATCGTCACCTGATTGGTTTTTGTCCTCAACACAGTGTTTTTATGCACTATATGACATGCTTTCAGCATTTGCAATTTTTCGCACAGCTGCGAGGAAAATCTGAGTCGGAAGCCCGTTTAATTGCCACAAATCTGCTACAACAGTTAAAACTTTTTGACAAAGCTAATGAGCCTGG
>TRINITY_DN5725_c0_g1_i1_1
GGCCTATCAGAACCGAGAGTTGCGGCAACGACTTTTGAAACTGCTTTCTCACCGAGGTTCTCAGAGCACCTTTGAGTTGCCACTGAGGCTTTCAGAACTATCAGCGGAATTTTTTTAAACCCGTTTGGTGACGCCTTAAGATTTCCGAGAAAGGGTTTGCAGAAAATCTCGGGTTTCAAAAATCTGGCATTGAGTTCTAAAAGCATCAACAAACCCCTCGGGTTCCAAAACTTCAGCCAAAATTCCATCAGCCGCAAATGTCAGGTTTTAAGTACCTTGACGGTAACTGAAGGGGTCATGTCAAGACGTAAAAAGTTCCAAAAGTATTGGTTGCAAGGCGATGTTTAATAAGCAAAAGATTGCATCAGGAATACCTAAGTTCGTTTACTAATTTTTACTGATGTTTGCCACCATTAAAATCAGCCACTCCAGGCACTTGCCTAGTCTGCCTGTTCGGAAATACAGCCCTGGCATCCTCCATCCACATGGCATCCTACTGCCCGCTGTGTGGGCACGCTCATGTCTCACAACAGGTTTGAGTTCCCGCAAGGTACAAATATACAACTACTCCTGCAATATCCTGCTACACCTCTTCAGCCCTCACTATGTTTCCACCCTAAGAAATTGGCTTTGTACTAAAGGCAAATGTGGCAAATCTGAAACCAATAAATCTTTCCGACACTAAGGAAGATTGCAGCAAGC
>TRINITY_DN5706_c0_g1_i1_1
TGGTCTTTGGAGCCTTTCTTCATTGTATCTTGTGCTTTTCAGGCCTAGTGTATGTTACCAATTTAGCTCAATATGACATATTACTATACATTTGTGATTAAAATAGATTAGTTTGACTTGGGTTAGAATCTGTTTGATCAAGTAAATCTAGTATTCATAGCAGATGGTTAAGTGAAAAGATAAATTTTAAAGTACTAATTCCACTGCTTGAACTTTTATTGTTTGCTCACATTTATTGTTTTGTTGCAGGTAAGTGCGACTTTGCATTTTTCCTCTGTAGCCAAACTCTAAATGTATCAACCAAGTATTGTCAAGTCAAATGAGGAATTTAAACGTTTAGTCGTAACATTCAGATAAATCCAATAGCCCTATTACAGAACCAAAGTTTGGAAATACATTCTTTTGATTATTCTGGAGTACCTACTGTTTTTAAAGAAAAGTTGTTTTATTTGCTTTATGTTGTGACTGATG
>TRINITY_DN5754_c0_g1_i1_1
AGGTGTCAGTGATTGATGTGCCGCATGCTTCAGCAGTGGATGCTTTAAAAAAAGCCGGCAATGTTGTTAAATTACACGTTAAAAGAAAACGAGGTGTGACCTCAAACTCATGCGTTTCCGGTGATACTTCTGCTACTGCAGGTGTAGGAGGAGGTGGTGGTGGAGGTTCACAGGTGATTGAAATCGATCTAGTTAAAAATGGAAAAGGTCTGGGCTTTTCAATTGCTGGAGGAATTGGAAACCAACACATACCAGGCGATAATGGAATCTATGTGACAAAAATTATGGAAGGAGGAGCAGCTGCAGTGGATGGCCGCCTTGCTATTGGCGACAAGCTAATAGCAGTACGTGCAAATGCGACGGAGAAAAACCTAGAAAATGTGTCTCACGAGCATGCAGTGGCTACACTCAAAGCTATTACAGACAGAGTAACATTAATT
>TRINITY_DN5703_c0_g1_i2_1
GGCTTTTGAAAATGTGAATCGTACGTTTTGAACGGAGTTTCTCCAATCCAAAGGACAACCGGAAGTGTGCAAATTTGTTAATTTTTGTTAGCTATATTTCTTATATTTGTTGGAAGAAAACTTGAAAATATTTCGCAGTCAAGTCCTGTAGATTTTTAAATATTCAAAGGAGAAATAAGATGGTAGCAAACATGAAGCAATCGTTTTTGTTGTTTTTCGTGCTCATTTGTGCAATATTGTTGGTAACGCAGGAGGTCTACGCTAGAAAGGGATGCAACTCATACGGACATTCCTGCTATGGTGGCCACGGCAAAAGATCGCTGAGAGGTATGCCTGGTGGACCATACGGCGATGCTGAGGATAATCGACCGGAAGAAAATCTTCGAAATGTTGCTAATTCAGTATCCGGAGCAGATGAAGGCGAAATCAATCCTTACGTTTACAGAAGATTTCTTAGTCGAATGTTCGCCAAAAGACCGTTCGCCGAGAGATATAATCAAGAGGACAATCAACCTTCTTCTGCTGAAATCTTTAATCTCAATTAAAGACAGAATTTTAATTATGTAATTATACATTTAACTTATAATATGTTTATACGAATAATAATTTCAAATATTGAACTAGATA
>TRINITY_DN5764_c0_g1_i1_1
AAGATGGTGGGCTTTCGGAGATTGGACCTCGTTTCGTTATGAATCCAGTCAAAATATTTGAAGGTTCATTTAGAGGAAATGCACTTTGGGAAAATCCTGATTATGTTAGTCCATCACGTCAAAGACAAGAAATAAAGAAAATGGCAAAAGATCGATATATCAATAAAGTAGAGCAAAAAGTTGTACATGAAGCTACAAGACCAGTTAACGCATATGAAGGAACTGAAGAAGATGATCTTGGTGTTCTATTTCAGATAAAAGATCCCATGAAACTAGTCAATACTATAGCGGAACAAGAAAAGAAAAAGGACACTGAAGCAAAGAAAAAAGCAGCTATCATTGCAAAAGCAAATAAAATCAAGGCAAGACAATTGA
>TRINITY_DN5736_c0_g1_i1_1
ACAGCAACGGGACTCACAAGGGGACCCTGCTGCTGGACAGACCAGTTTCACCGTAGAGATGATGGACGGAAAGCCCAGGTTTGTCTGTTCCTGTGGACGTCACTACAAGCGCAAGGGAGGTTTGAGTCAACACCAGAGATACGAGTGCAATAAACCGCCCCAATTCAGTTGTTCCCATTGTCCATACAAAGCTCATCAGAAGACGGCTCTTCACTCTCATATGGCTTTGAAGCATGGAGTGAGTCGCAGCTGCGAGGATATGTAGAGGGCACGAAGAAGGACTTGAAGAGGACATAAGGATGAATTGGCGTCTTCTTAT
>TRINITY_DN5785_c0_g1_i1_1
AAACTGTCCATAGCCCAATGCTTGATGGTTGAGCAGCTAATCGGCACATACCTTTAGATTGCAATGGATTTAAAAAGTCAACTAGACCTGATGGTATTCCTCGAACTTCATCTAGCACTTCTTTTACCAGATGACGGTTTTAGTTGTGATGTTGTTCGAGGAATACCATCAGGTCTAGTTGACTTTTTAAATCCATTGCAATCTAAAGGTATGTGCCGATTAGCTGCTCAACCATCAAGCATTGGGCTATGGACAGTTTACATGCATCAATTCCATCCAAGATCATCAAGTTCCTTGTCTTATAAGCTACCTCAACCAGAAGTTCATACAATAAAGTTGCAGAAAAACTCTAATGGTATGGGTTTATCTATAGTAGCAGCGAAAGGGGCAGGTAAAGAG
>TRINITY_DN5750_c0_g1_i1_1
AAGGAAGAAGACCCGATCATCCAGAGTATGACCCATCTACATTAAGCGTTCCAGAAAGTTTTCTCAATAATCAATCACCGGGAGTTCGGCAGTGGTGGGTTCTTAAATCGGAAAACTATAACTGTGTGCTATTTTTCAAAGTAGGAAAATTCTACGAGTTGTATCATATGGATGCTGATGTAGGTGTCAATGAACTGGGTTTCTCGTACATGCGTGGTGAATTCGCTCATTCAGGGTTTCCTGAAGTCTCCTTTGATAAAATGGCATCGATTTTGGTTGATCGTGGGTATAAGATCGCTCGTGTGGAGCAAACTGAAACTCCA
>TRINITY_DN5772_c0_g1_i1_1
TGATGATATTTATATTATATTCAAAAATGGGGATGACTTAAGGCAGGACATGCTGACGTTGCAGATGCTACGTGTTATGGATCAGTTGTGGAAAAACGAAGGGTTTGATTTCCGTATGAATATTTATAACTGCATAAGCATGGAACGTCGTTTGGGAATGATTGAAGTTGTTCTTAATGCCGAAACGATTGCAAATATTCAAAAAGAAAAGGGAATGTTCTCTGCAACATCTCCATTCAAAAAAGGCTCTTTATTTAGTTGGATTAAAGAGCACAATCAATCAGAAGACCAAATGAATAAAGCAATAAATGAGTTTACGCTTAGCTGTGCTGGTTATAGTGTTGCAACATATGTTTTGGGTGTAGCCGATCGCCATTCAGATAATATTATGGTTAAAAAAAATGGACAACTATTTCACATTGATTTCGGTCACATTCTTGGACATTTCAAAGAGAAATTTGGTGTTCGTCGTGAAAGAGTACCTTTTGTATTGACGCACGATTTCGTATATGTCATCAGTAGAGGAAAAAACGACAAAGACTCAGAAGAATTCAAATATTTTCAAGAAATTTGTGAAAAAGCATTTCTTATTCTTCGAAAACACGGCTGTCTAATTTTGTCTCTGTTTTCAATGATGATTTCCACTGGATTACCCGAACTTTCGTCAGAAAAAGACCTTAATTATCTCAAAGAAACTTTGGTTCTTGAATATTCTGAGGAAAAAGCTAGGGATCATTTTCGTTTGAAATTCAGCGATGCTTTAGTGAAC
>TRINITY_DN5759_c0_g1_i1_1
CTGAGGAAAAGAATGAACAGAATGAAGAAAAAACAACAACCGGTGAAGGGGAATCGGAACAACCAGCGGAATCTGTTAATTGGTGCGAAATGACTGAAACTGGAGATTGGAATGAATCTGAGACGACGCAACAATCGAATCAAAATATGCAATTTACGCATTCGAATTGGTACGAGCAATCACGTAGTGGTGGTTATCGAGGTAAAGGTGGTAGGAGAGGCAATTCAAATGGCTATAGTGGAAGAGGTAGGGGAGGAACTGGTTATCAACAAAACGGTCGTGGAGGAAATCAAGGTACGTACTATCGGAACGATGGTGGTAATTATCCAAATGGTTATCACTCGTCGTGGACAGGAGGGAACGACGGTAACAGCGGTGGATATAATTCTGGATTCAAAAGAAGTACGAGTGGTAGTGGTGGATCTGGAAGAGGACGACCTCGAGGTGGCGAACGCGGAGGAGTCGACAGAGGTGGACGTGGAACATTCCGCGGTCAACGTGGTGGAAATCGCGGCAACGGTAATACCAACAGCGGCGGAGGTGGTGGTGGTAATAGTAATTATACCCCTCGTAGTAAATCTCAAACGCATTAGCGATAAAGTAAGGCATCAAACGGCAAACTCAATTCTCAGTGAAA
>TRINITY_DN5713_c0_g1_i1_1
ATCGGACATTGGTTGCTGGTGTGTCAGCCACTGAAATGCTATGGGCTCACCTACTAACTCAGTTTATTATTATGGCATTCCAGTCGTTTGAGGTTATTATGTATATTGGACTTGTCTTTGACACCTACAATAAAGGAGACACTGTTACACTTATTGGTCTTCTAACACTTACGGCCCTCTGTGGAATGCTCTTTGGTTTATTGATTTCAGTGTTCTGCAAGTCCCATACCACAGCGAATTTCGCAGCAACCGGTGCGTTTTATCCTATGATAATTCTTTGTGGCTTACTCTGGCCACTCGAAGGCATGCCAAAGGCTCTACAAGAAGTCGTTGTGTTCTTCCCCTTTACAATACCATCGATTTCTGCTCGTAATATTATAGAGAAAGGATGGTCAATAACCCATTTTCAAGTTTACAATGGTTTTGTCGTGATGTTTGCTTGGATAGTGATATTCTTTACGTTGTGTATTTTAGGTTTAAAGCGC
>TRINITY_DN5731_c0_g1_i1_1
GCTGTTTTAGAAGGTATAAAGCGCCTTCACAAACTAGGTATTGCTACAAAAAGACCTGATGATTATTTTGCTGAAATGGCAAAGAGTGATGAACATATGCAAAAAGTACGTTCAAATCTTATTGCTAAGCAAGAAGGCCGAGCGAAATCAGAACGTATCCGTCAAATTCGCGAACAACGTAAGATGGGCAAAATTTTAGCAAAACAAACAAAAGTTAATCGGGAAATGGAGAAAAAGGATTTGTTGGATAAATTGAAAAAATTCCGTAAAGGAAAATTGCAAAATTTAGATTTCTTAGAAGATGCGAAAGCACTTGAGGCTCAGCAAAAAAAATCAACTGCAAGTAGAAAAATGCGAAATAAACGATTTGGATTTGGTGGTAAGAAGAAGGGCATGAAAAGCAATACGAAAGGATCTTCAGCTGGAACGGAAAAAGTCCAAAATTTCAATAAAACTAAAAGAGGCAGAGGTATCAACAAAAAAGGAAATGCCAACAAGCGGCTTGGCAAGTCAAGGAGAATGAAAATGAAGAAATCTAAAAAGTAAACTAAAGTCTTATATTTA
>TRINITY_DN5791_c0_g1_i1_1
AGTAGCCAACATGCAGCTCTTTGTCCGCGCCCAGGAACTACACACCCTCGAGGTGACCGGCCAGGAGACGGTCGCCCAGATCAAAGCTCATGTGGCCTCACTGGAAGGCATTGCCCCCGAAGATCAAGTCGTGCTTCTGGCAGGCTCGCCGCTGGAGGATGAGGCCACCCTAGGCCAGTGTGGTGTAGAGGCCCTGACCACTCTGGAGGTAGCTGGCCGCATGCTGGGAGGTAAAGTTCATGGTTCTCTGGCTCGTGCTGGGAAAGTGAGAGGTCAGACTCCCAAGGTGGCCAAACAGGAAAAGAAGAAGAAGAAGACTGGTCGGGCCAAGAGGCGAATGCAGTACAACCGACGCTTTGTCAATGTTGTGCCCACCTTTGGCAAGAAGAAGGGCCCCAATGCTAATTCCTAAGTCCTGTTGTGATCCTGCCACACTAATAAAGCC
>TRINITY_DN5795_c0_g1_i1_1
CTGGTAGATACGTTAGGGACAACTGTAAACCTTTATTTCGGTATGCACTCTCCGACGATGCAGAACATAGACAATTGTTCGATTTAATTCAAAAGATGTTGAAATATGAACCATCGCAAAGGATAACGTTACACGAATCTCTTCAACACCCGTTTTTCGATGCTTTACCAGCCTCTCAAAGATTGACGGATCTTCGAGCTGCTGGTGACTCCCAACAAACCCACGAACGTTCTCATTCGCTTTCCCGATGAAGCTAGAAAAGGGACCGACCTCTAAACTGGACAGGCACTACATCGATATTCAATCGTTTGATTTTAAGAAGCAGTATTACTCGCTCTGATTGATACGAACAAAGCGATTTTTATAT
>TRINITY_DN5781_c0_g1_i1_1
TATTTGCCGTAGAAGGATTTGTTGAAGATCGAATTGTTGGAGGAACAAAAACCCATATTTCTCTCAACAAACATCTTGTATCCTTGTATAAGCAAGGACTTTTCTTTTGCGGAGGAGCGATTATCACACCGAAATGTATTTTAACTGCAGCTCACTGTACTGCAGAAACAGCAGCTTCCCAAATCACAGTTCGTGGGGGGTTTACTAAACAATCAGAAAATGATGGAGTTACACGTAAAGTTAGTAAAATATTTTTCCCAAAGAACTATGATCCAAAATCAGTAACAATGGACGCATCTATAATTGTTTTAGAAAACCCCATTTCCGGACGCGACATAAGCACCATAGACATGTGTTCAAAATCGCCTCAAGTAGGTACTCTTCTCAAAATAGCTGGCTGGGGTAAAACAAGTGAACTTGGTCCATTATCGGATGCATTAAAGAAAACTTTTGTTCGTTCGATTTCTCTGCGTGATTGTGATAAAATGTTCGAAAAACCAAATCGAATAAAAGATACAATGATATGTGGTGTTATACCCCAAACTGACAACATAACTGGTTCTTGTAATGGTGATTCTGGTGGCCCTGTTGTTGCTAACGGTAAACTTTGTGGAATTGTATCGTGGAG
>TRINITY_DN5705_c0_g1_i1_1
ATGTATGGAATACAAAATCTGGTAAATGTTCGCCTCTGTTAGTGTCACAAATGCGAGCTCTTTTGATGTCAACTACATCTTAAATAGAAACAAATGCAAAGTTGTGGCCAAAGTTGTGCTCTTAACACCAAGCTCCTGAGCATAGCATCGAAATGAGGTTGATAGATAGTTTTGAACACTTTTTTGAGCGGCAGTAATGTTTTCAGTCGTTGTGATTGACCTTGTGATTCATGCTTGAGCCTATCAACTACAGACCCTCTTTCTTCGAAATCATTTACTACACGATAAATAGTGCGATTTGTTGGCACG
>TRINITY_DN5758_c0_g1_i1_1
CTCTTTTAAAGCCTGAAAACTTTGGTAATAGCTCTTACATTTATAATCTCAGTAATAACTCTGTGAGTTGCCGAGTGAAGTAAGAAAGCAAGTACCGGTCAGCTGTTTATGGTTACAATTGCATTGTTTTGTTTCTTGCTCAAGGAAACGTGGATAATAACTTAATAAGATGCTTGTTACTAACTAAACTTCCATAGAGATTTAAGATTAAAAAATTGAAAGACAACTAAAACCCTGTGCATGTGTGAGAAGAATTTATATTATTCAGCCAAATTGAAAGAGTGCACATTTTTCAGTAAATAAGGTCTTAAAAACTATGTTTTAATGTCCTTCCTTTCAAACTACACAAAATAATTATTATTATCCCTGGATTTATTTGTTAC
>TRINITY_DN5704_c0_g1_i1_1
CTCATCTTCCGAATGTCTTTTTCTTTAATAAGTTCAAAATCTACCGAATAAGGTTGCTGACTGAAGTTTACAACTTTAGATAACCTTTTGGTTTCATTTAAAGATAAAAATCAAACCTGCATCACTGCTACAGAAAAATAAATCTGAACACAAAATATTTAAAAACAATTCATCGGTCATGGGGGCTGTGCTTGCGAAATTTAGAAAAGAAAAGACTACAACAGAAGTACTTGAAAATCTCGAAGAAGAAATTCAAAAATTGGAAAGGTTTTCCTTCAACACACAGGAGAAGCAAAAACGTTTTGTTGGAAATTTTCTGGTCACATCGATTGGAGTGTACATAGTTGGATTTTTAATATTCTATTTTATGTTTTTTCCTCAAACCTGGAAGGAAAGAATAACAAATTCCATTCCACTTCTGCTTTTCCCCTTGGTGATTATTGTGTTGCGTAAAGGTCTAACATGGTTTTTTCAGCGAAGATTAAATAAAAACTCCAACAAACTAAAATTAATAAGAGCAGAAAAGAAGAAAATTTTGGAAAAAGTGATGGATAATGAAACTTATAAGGTCGCTGTTAAGCTTCTTAACAGATTTGGAGAAAAATCGAATGGAATGAAAACAAGTGGAACTTTAACTCCAAGAGCTTCAAATCAGTCTCAAAATGTAAGTTTAAGTTCTCATCGTACTCCTACAGCTAGTTCGTTGAACTCGTCTCTGGCATCATCTCCTCTTAATGCACGGTCCAGAGTCACAAGTCTCCAAAAGCAATTAGCTGTATCGACCCCTCTTAGCGAGAGCCAGCAATCACTTCGAAAAAGAACCCCATATCCAATCATAAACCAGCAAAGTAAGAGTGTTCTAGAAAAAATGGTAGATTATCTTATTGGAGATGGGGTGCAGAACCGGTTTGCGATGATATGCAAAGAATGCTATTCACACAATGGGATGGCTCTTGAAGAAGAATTTGAGTACACAACTTTTCGATGTGCCTTTTGCAATGCTTTGAATCCATCACGAAAAGCACGTCCAATAGCACCAAAGTTGCCCGTAAATCACTTTCGTTCTAAGATATTGATGGAAGGCAATAAAGACACCAGTTCATCGTCGTCGTCATCAATGTCTGAAGATTCTGATGATAACGAAAAAGCAACACAAGAACTGGCAGTACCAAAAGAAATTGAAACCAAAGATGAAAAGAAAGATGATACGGTTAAAA
>TRINITY_DN5756_c0_g1_i1_1
GATCAATTAAACACAAAAAACTCCCTGTGTTATAACTATGTTGCACATTAGGGAGCTGATATCAACATTTATCTCGGCACTATCACAACGAATCCATAATGCTACTAAACGCTCACTAGGGGAGTGCTCAAACATTGGGACCAGAGTATAAGCTATTTTATATTTTACCAAAATCAAAAGAACGACCAAATAATGTATCAACATAGTGGATGGATAGCTACAGCCGTAATCAAAATCCTAGTGAATTACCAGTAATTTAACTCTAAAGGCACTTATGGTTGTGACTCTCCCCAAAAAAGGTTTTATGCTCTAAACGTGCATTTATAATCTGATTTTGATGTAACTTGGTATAAACATCAATATTATTTACTCTATTGAGAGTTTTCCAATACAAAGT
>TRINITY_DN5734_c0_g1_i1_1
TTATATGTGGGCCCATTTCGGGGACCATATGGCGCCAGGAAATGTTTATGCGACCGAACCAATGCGACCAAATTCAACAATCTTCGGTTACCCCACAATGAACGTGCCCCCAATTCCATTACCGCGTCTACAAGCACCCCCCAGACCCAGACAAAGACACCAATCCAACGATCCTGATAGTTCGGATTCAGAATTACAAGACAAGGATCGAGCTGATTTAATACCACAAAATAATGCATTTCATGTACCAAGACCTAAATCGAGATCTTCATTAGCGAACCAAAGTGGAATTTATAACGAC
>TRINITY_DN27283_c0_g3_i1_1
TTTTGTTTTGAATATAACATTTTGATAGGGCAGCTAACCTTAAATTTTGAGTTCCCTTATTTATCAATTAAAATTGTATCTTGCACAGATTATAATTACAAAGAAGGTATTACTAGGATATGACCTGAAAACCATTTGTAATGAGATCATGAATGATAAACAATATAATAACAATAACGCCTTAAAACTTGTAGGGGTGGACGGGATTGGATTTTTCCCTTCGGGAAGGAATCGGGCAAATAACATTTTTTCTTGCTTGATATCAGGAAAATATTTAGGTGGGATTAAAGCATATTTCAGTCATTAAAAATTAAGAAGACAAGGTCAGAGAATTAAAAAAGGTATTTTAACAGGAAAAGAAAACATATTTATTATTTATCATACAAATCCTAATATTGTGTTCCTTTTGTGAGTTTTAAGAGAAATATGTATGGTACAGCATGATTGTCC
>TRINITY_DN27227_c0_g1_i1_1
ATTGAACTTATCTTAATCGGTGCTTCGCTTGGTTTCTCATTCGCGAATCGCAAGAATGAAAATATGACTTGCATTCCAGTAATTTAGCTTTTAAATTTAAACTATTCACATTCAGTCTCTTTCACACATTCAAGACGTTACGTCGCTTTGTGGTGTTGTGTTAACGTGCCGTGTTGCTGTGGATCGAACATCCTAGTTCTCTGGACTTCATTAGTTCATTGTTAGTGGAATATTAAATGAAAATTTGCTAAGTAATTAACTTGAAATATATTTCAAGCTAATTTATAATACCAACGTATAACCATTGTGCAATTAAAAAAAGTCTGATTTCATAAAAATAAAAACATCTAAAAACGAAATAAAATGGACAATACAGTCGAAGTAGAAGCTGCAGCAGCTAAATCGGAAGCTTTTTTAGGAGGAGTTGACATTGCAATGATAATAGTGCTGCTTTCAGGTGGAGCTTGGTTCTTTTTTAAAAACCGTAAAAAACCAGAAGAACCAATTCGATCCTATTCTATTCAGCCCACAACAGTAAATACAGCATTAGCTACTGAAAACTCGTTTATTAAAAAGCTGAAAACGTCTGGTCGTAGTTTAGTGGTTTTTTATGGCTCACAAACGGGAACTGCTGAAGAGTTCGCTGGGCGCTTAGCAAAGGAAGGGATAAGGTATCAATTGAAAGGAATGGTAGCTGATCCAGAAGAATGTGATATGGAAGAACTTCTTCAAATGAAAAATATTCCAAACTCTTTGGCTGTGTTTTGCTTAGCGACTTACGGCGAAGGAGACCCCACTGATAATGCTATGGATTTTTATGAATGGATATCGAACGATAATGCTGATATGACGGGCTTAAATTATGCGGTGTTCGGTTTAGGAAACAAAACCTATGAACATTATAACAAAGTAGCTATTTATGTGGACAAGAAATTAGAAGAACTTGGAGCAACTCGTGTCTTTGAACTTGGACTTGGTGATGATGATGCAAACATTGAAGATGACTTCATCACGTGGAAAGATCGTTTTTGGCCTACTGTTTGTGATTACTTTGGAATTGATGGAAGTGGAGAAGAAGTTCTTATTAGACAGTATAGACTACTTGAACAACCTGATGTTCAAATTGATCGCATTTACACGGGCGAAATTGCACGTTTGCATTCTATGCAAAATCAAAGACCACCATTTGATGCTAAAAATCCATTTTTGGCAAAAGTCATTGTAAATAAAGAATTGCACAAGGGTGGTGGAAGATCTTGCATGCATATTGAGATTGATATTACCGATTCGAAAATGCGCTATGAAGCTGGCGATCATGTTGCTATGTATCCTACAAATGACAAAGATTTAGTTGATAGATTAGGAGTGCTGTGCAACGCTGATCTCAATACAGTTTTCTCTCTCATTAATACTGACACAGACAGTAGCAAGAAACATCCATTTCCTTGCCCAACTACTTATCGTACAGCATTAACCCATTACATAGAAATAACAGCAATTCCAAGAACTCATATATTGAAGGAATTAGCAGAATATTGTACTGATGAAAATGAAAAACAGTTTTTAAGAAATATGGCTTCCATTACTGCGGAGGGTAAAGGCAAGTATCAGAGCTGGATTCAGGATGCATGTAGAAATATAGTTCACATATTGGAAGATATTAAATCGTGTAAGCCACCGATTGATCATTTGTGTGAACTTTTACCTCGTCTGCAACCAAGATACTATTCAATATCATCATCAGCTAAAATTCATCCAACTCACGTGCATATCACAGCTGTACTTGTAGAATACAAAACTTCAACTGGTCGCATAAACAAAGGTGTTGCTACAACTTATTTAAAGCAAAAACATCCAGATGGAAGTGATGTATTTGTACCAGTTTTTATTCGAAAGAGCCAATTTCGACTTCCGACAAGAAGTGAAATTCCTGTTATTATGGTTGGCCCTGGTACTGGATTAGCTCCGTTTAGAGGTTTCATTCAAGAGCGCCAGTATCTTCGGGATGATGGAAAAACTGTGGGGGATACAGTTTTATACTTTGGCTGTAGAAAAAAAGAAGAGGATTTCATATATCGAGCAGAACTTGAAGATTTTGTCAAGAAAGGCACACTGACATTAAAAACTGCATTTTCACGTGATCAAAGCGAAAAAGTATATGTAACGCATTTATTGGAAAATGATGCAGATTTAATTTGGAAAGTGATAGGAGAACAGAAAGGTCATTTTTATATATGCGGTGACGCTAAAAATATGGCAGTAGATGTACGAAATATTCTGCTGAAAGTAATGTCGACAAAAGGAAATATGAGTGAAAATGATGCTTTGCAATATTTGAAAAAAATGGAAACACAAAAGAGATACTCCGCTGATGTATGGAGCTAAAAAAGTTCCTTCAATTGATCCCTATCAATGCTGAGATGGATAATATAAATTTACTATTTTTTTTTTTAGCGGAACATTCCTTTTTGGAAATTTTTCAATGTAATTAAGCGCACTATTCATCATTTAGTTACAAATTTTTTAGTGATCGGTTTAGGATAAAAGCTTACTATTGAATATGCGAAAGAAGCAAAGTTTTTTCTGTACGTTTTATATTTATTTTCAACAATTTGGTG
>TRINITY_DN27247_c1_g1_i1_1
TTTTACTTTAAAGAATAACCATTTAGACGAGGTGTAGTGGGTGGAGGGGGGCTTATGCGAGTATACAGTGAAGTTTATGCTGTAGATCGAAACAGCTCCTAGCAGGTTCGGAATGACTCAGGAATGTCCGGCTCGCCTGTCGAAACAAACCGCTTCCTCGGCTGGTGACTGCGGAGCGGGCGAGCAGGACATTTCTGACAATCCCAGCTGATGGCTGCTAAGCTGTTTACGGTATTATTTTAATAAGTGAAACGTTTGCAATGGTTTTGTGTACATTATTTTGAGATAAAACAAACGAAGCTAAACATTGGCTTTTTAAACAGAGGAGATAAGAATTGTTATTAAAACATAATCAGGGGCACTGGTACCTATTTTAATTGTTAACCTATTTATGCATAATTTATACTGTAAATAAAATCTTATGTTTTTACTCTAGGGACCTATGTAACCTAGATAAATTTGAACTCCTAACCTAATACACCACCAGCCACCACTGTGAAAATTTAAATTGGTTTAAGTGTTCAACTCTCAGTTTTGAAACTTTTTGTAGACCATACCTTTATAAACTACCTTGCCTTTGCACTGAGTCTAGCATTAGAATGTGTTTTAAGGGAATGACTAAAGGCTGTACAATGTGTGTGATGTATTTTATATTAAAATGTGAATGTTACTCACAATTAACTGTGAATGTATATTAAATTACATACCTACTTATTTTGTAAAGGTCACTTAGTTGAATGCTAATTTATTTGTTTAAAAAAAAACTGCATGAAACAGTAGAAGGG
>TRINITY_DN27247_c1_g5_i1_1
ATTTTCAAGTGAAGGGCTCAATGACAACAACATTTCATATTGGCCATCTCAAGATTTCTTTTTGGGCCAATACGAAGATGGAATTTTTCCACATTATGAACATGTGGGTACGAGTCAATTTCCAGATTTCTACAATGATCAGCAGGATCTAGTGTTCACGGAAGCCAACATCTTATCACCACCTATGATGGATATGATTAGAGATGACCCTATAGAATACCAGTTAGGTACGACACATTTCAATGATTTAAGTATGATGGTGAGCGACACGGCTCCTGGCACGCAAACTCCAGAGGAGGCACAGGACGGCCCAATGGTTTTTTTTATGGACAAACCAAAGAAAAAGGGCAGGGGTAGAAAGGCGGTCAATAAAGGCAATGAGAAAACCTCTCCAAAGAAATGGAAAAGTATTTTCGATCCTGATCCAGAACCTCTTACAGAAAGAAAGTGCAAACTTAAAATAGCTGAAGAGGAGAGCAAGAGGTTAAAGCAACCTCCTCGACAAAAGCGAGGGAGACAAGAAGAGGATGAAGTAGTGGATGAGGAGGAAGTTATGGAGGGAAAAGATGATGTGGAACACGAGCCACAACCTAAGAAGGCAAAAGGTCGGCAGAAGAAACAACCTGCATCGTCACCTCCCACTCAACCTCCAACAAACACAAGAAAACCTCGAGGAGGTTCTCAGGCTCAAGGAGTCACGAAAAAGAAAGCTCAAAGCAGACGGAGGAAATAAGGTTCCAAATGTTTAGAAGACTGCTATATTCTCTGGGACTTTGTAAAGTGTAAATTATTTCACCCAAGAGCTGTGTTATTTAGTTTTAAGTGCTTCTTCTCTGTCCTAGTTGAATTGTACAGTGTCTATATTTGTGCATAGCAGAAGAAATTTAAGTATTTGAGATTTGTTTATAAAAGGGAGCTGTTATAAAGCAATAACTGGTGTTATTGTTAAGAAAGATAACAATCATAACTTTTATTGAAGATTATTTTAATTTAGGATCATTTGAATTTTATTCATTGTCCAGACAAACTGCAGCTTGTAAAATATTGACA
>TRINITY_DN27248_c0_g1_i1_1
TTCTGGCACGACAAGGAGTACATGGGTCCCTTCCGGTGGAAACTCTACAAGAACATCTTCCTCATCATCATGTGGCTTGTGGCATTGACAGCGGGCACACAAGCGTCCATCGCCAAGATCATTGAGATCTACGTATGATCTAGAACTGTATAGTGGCTGGAAGAACTTTGTTTGGAAGCCATTGGAAGAAGGCGCTAGTGCTGCTTCCTTGGAGATAAATCTCATTAATATTTTGTGCAGAAATCGATGGAAGAACCGTAAATAATTGGCCATAACACGCTATCTGACAGTAACACTCTTGAAGGCCAATACATTAAGACTGATTTCCCTACTTAGTAAAGGCGATTAAGGCAACTATAACGATGTAAGAAGAAGCTTAATCCTACCAAACGTTGTATGAACTCTAAATAGTTTGGTTTGAGCTTGCCAACAGTTTTCCC
>TRINITY_DN27248_c0_g3_i1_1
CTCCTTTCCTTCAAGTGATCAAAAAATGAAACCGAACGGGAAAGTTGCGCCGGAAAAGGAAGTTGAAAATACATCAGATGGAATCTGTAACAAAGGTTTCTGTTTAGAAGATGGATCAGACATTGTCTACGAGCCCTGGAGACACAGGAATCAAGACAAAGCACTCGGAACGCCAGGCGCACTGTTTCACATGATCAAGGGCAGTCTGGGTGCCGGGATCCTCTCCATGCCCATCGCCTTCAAGAACGGAGGTCTCTGGACCAGCCTGGTGGGCGCCATCTTGGTCGGCCTCATATGTACCCACTGCGTCCACATTATTGTATACTGTTCACAATACTTGTCAGCTAAGGTGAAGAAGCCGAGTCTAGGTTACGCAGCAACTGCTGAAGCTGCATTCGCTACCTCAGACAACCCCTCCTTGCGCAAGTACTCCGCTTTCGTCAGAGAGTTCGTGGATATATCTCTTATGATCACTTACTACTTTGGAGTTACTGTTTACGTTGTCTTTATCGCTTCAACACTTGAACAGATTGTGGAAGACAACTCCTCGCTGGACCTCAACGCCCGGTAC
>TRINITY_DN27258_c0_g1_i2_1
ATAAAAATTGTTATTTTAGAGGTCTTCTACAGGAGTGATTCTGTCTTGTTCATATTCAGATCTTTGTCTCTGAAGTGTATCAAGGCAAATTAGATGAAGGAATTCAATTCAAAATTAAAAGTTTCAATCAGTATAACATCAATGTTGAGCAGCATGTTAATTTTATGCTGTTTTTTTCCTCTGGTACTTACTCAACAAATCCGAGATGATCTAAAACTGCACCGCAACTGGAAGCTAGTGGACAGAGGGGATGACTGTGGGGAGAGTTTCGTAGATCGCATCATCGGAGGTCAAGAAGCCAATCTGGGCCAGTATCCTTGGATAGCTCGTCTCGGCTACAGCTTTGAGTTGGACAGTTCTCCTATAGTGGACATGTATGAATGTGGAGGAACAATTATCAATAAACATTACATTCTCAGCGCTGCCCATTGTAGTCCGAAAGAACTTGGCGCAAAACTTGCAAAAGATCCAGACGATCAGTTTTATTTAATCCAAGTGCGTCTGGGAGAACACAACACCAACACTGACCCTGACTGCATGAACAACGTGTGCGCTCCCAAAGTTCAAGACATTGACGTTGAGGAATATCATTGTCATAAAGGGTACAACAACACAACCTTTCATCACGATATCTGCCTTATTCGACTCGCGCAGCCTATTCAGTTCAATGATTATGTTTACCCAATATGTCTACCAACGTACGACACTTTCTTAGGCTCCAGTTTTGAGAACACAGTCATGGATGTAGCTGGTTGGGGAGTCATGGACATAGTCAGTTACAAGCCTAGTGATGTTCTCCTGACACTGAAAGTGCCTATCGTGTCGAACCGTATGTGTTCCCTCGCTTATCTGGTCAAGGCTACGATTGTGGACAGTCAGATGTGCGCAGGCGGCGTGATCGGCAAGGACTCCTGCGCGGGAGACTCGGGCGGACCTCTCATGAAGACGTTTGCGATGAACGCGCCGCCACGCTACTTTCTCATCGGAGTTGTATCCTTCGGACCCAAGCGATGTGCCGACACTGAGACTCCAGGGGTGTACACTCGAGTTGCCGAATATATGCCGTGGATTTTGGACACGATAAAAGAATGATAAAAATCAAATTTACTTTCAACCTGAAAGAATTATTTGTATTAATGAATAGTT
>TRINITY_DN27213_c0_g1_i4_1
TTATAGGTCCGAAGCACATAACTCCGAATCCACAACCTTGCACATAGCTCAGAAATTATATTTGACTGATTTTCTATGCTATGAGCAGAAATATATATTCTAAGCTATGACCAGAACATCGAATTCTTTTAAACATGTATCTGGGTTATAACTCAGAAAACTGATTTGTTGTTCATAGCCTCGAATCTAACATCCGGGCATAGCTCCGAATCGGACCAGTCGGGCATAGCTCAGAAAAAAGAGGGGAAACGATTGCCCCCTCCACCCGGTCATTTGATCATAACAAACAGTCGAGTTGAAGTCCTGTAGTCGACACTCAATTGTATAACAATGAAATCGATTATTCGTAATGTCTTTTTGACAGTTTGTTCAGATTTAGGTTAGTTTGCTATCTTTTCGTTGTCTAATAATTAATCTTACTCATTTTGGTTAGCATCTATCCAAATAAGTCGTAGTAAAACCATGTTGTTTTTCATCTTCTTTAGTTCTTTCCGACATCAATTTATTTAATACCGACCTAGCATTGGCTGTTTTACTTCATGAAATCATTTACCGTAGAAAAGAATACAGTACATCATAATGTTTAGAATGCAGTAGAAAATGAAATAAGCCAACCAGTTTTAAAAGAAATGGTACGTTAAAGAGTTGACCATATTATTGGACTTGAAACCGTTTTATCGGCGAGGAGCTTAACTAGTCAGTGAACAACTCAATAGCCCGATCAAACTGCCAGAGTAGCCTAAGTGCCACCGCTTCTTCCTGTCTTTTAGAATGCAATAGACCCCTGTTCTTGATCTGACAGCAGCTGGAAATAGGAATGTTTTAAACTAGTTGAACAATTTTTGTGTTTCCTGTACCCTGCCGGAATCAACCCTAAAATCTGTTGAAGATTTGTGATGCTGTAAAGTTGGATAAAAGGATATCAAGAAAGCTAGAAATAATTGTTTCAATGCAGAGACTTCATAATATGCAGAATGATAAATGAAGACTGAAAGGCAGCGATTGGTACACAGAAAATGCCAGGATCAAAACCCAGAGAACCCCTAGGAATCATATCTACAATGCTGTTCACCAACAACAAGACAAAAGAAAGCAGATCTCTCATATAAAGCTGGGATCAAAACCTAGAGAATTGTAACGTTGAAAGCAGTATTTCAAATATTTCTCAAGATCATTTCTACAATGTTGTCACCAACAAGGGAAAGGCAGCAGATCTCTAATATAAAGGATAGCTTCATTTGGTATACGTTTCCTCAAAGAATCAAAATGATCTACTGCAGCTGCTGGTGAACTGTTGAAATAAATTTCTTGAACATGGCAATGAAAGTAAAGTTAGAACACAAGCTTTAGCAGACAGGGAGTTTTAAAACATTCATCATGTAAAAATAATACATAGCACCTGTCTACCTAATATCAAGAAGTTACCTCTAACAAGCAGATGGTTTTGGCTAAACTTAGTTCATACTTATGTTTGCCCTGATGGGTAGGTCACACTTTTTTAATAGCTGCTACTAGCCATGTGTGTGAAGTTTTAGGCATGTCAACTGTGGATTGACAGATTTTTTTAAATACTAAACTATTTTGAAACTCTACAAACTTCACTCGTCATCTAAAGCATTCTACTGTGACTGCCCTATGATTCAATAATAAGTGTGCTTTATTAAAGGTAGAAGTCAGGGACAGAGATAAGACAGGCAGAATTTGTTGTCATAAAACTGTAGTTGTTTACAAATAAACACTGTTATCAAC
>TRINITY_DN27285_c0_g1_i1_1
GTTCACAGTCAGGTCTCTCAGCATGAACTCCTTGGTTGTCCTTTTTGCTTGCCTGGCGGCTGCCAGTGCGTCAGGTTGGGCTGGTGCCTATCCAGGAGCTGTCTGGGCCGGACATGGACATGGTTGGGCTGGACATGGACCCTGGCCCTACAGTGGAGCCTGGGGAGGACACGGATGGGCGGGTAACCACGGCTGGGCTGGTAGCCATGGATGGGCTGGTAACCACGGATGGTCAGGTTGGCACGGAGGTTATCACGGACCTCAAGCTCTGCCCGTGGTCCTGCCCTCAGGACACCTCGCTGACACTCCCGAGGTGGCTGCTGCCAAGGGCGCGCACTTGACCGCTGTCGCCCATGCCGCTCATGGTGCGCACGGAGGCTACGCTCATGGCTACGGTTACGGACACGGCTACGCACATGGACATGGAGCGTACCACGGACCCCACGCCATCCCTGTGGTTCTCCCTTCAGGCTACTTGGCAGACACCCCTGATGTCGCTGCTGTCAAAGCTCATCACTTGAACGCCCTTGCTCACCAAGGAGGTGCTACTCACAACTACGGACACGCTTACCCCTACGCTTACGGACACGGATACCACCACTGAACACTTACTGACCGACTCACATAGAGCCAGAGCTGATGAGACCTCAGTTGGGCTTTTTGTATATACTCGTACCAAAAATCTGTTGTTGTTTTATACACTTTTGTAATCAACGTCGCCTACATAGTACAACGAAACTTCAACCGTATGATATTATTTATTACCGGTGTTTAAACCAATAAACATAT
>TRINITY_DN27287_c0_g1_i1_1
CGGGAACAGAAACATGTCAGCAGCCACTGTGATAAGAGTTCAAACTGCAGATCCAAGTAAGAAGGAATATCAACCGAGTCGTACCAACCTGTACTTTGCAGTGTTCATAGTGAACGTAGGTGTATTTGCCTTGGGCAGTCTCTACAGTTGGACGTCACCATCAATTCCAAAACTGCAAGCAAAGGACTCTTGGCTCAGAATCAATACAGACGAAGCATCTTGGATTGGTTCTCTGATTGCCTTCGGATCCATCTTCGGACCGTTTCTTGGCGGATGGCTGGTCGACACTGTTGGAAGAAGACCGACCATAGTACTGGCGGTGGGGACAGGCATCATGTCATGGGCAGTGTTATACATAGCCCAGGAAGTGTGGGAGATCTATGTGTCTCGCATTGTGGGAGGCGTAGGAGGCGGCATCGTTTTCTCAGCTGTACCGATCTATGTCGGTGAAATCGCAGAGGATGAAGTCCGCAGTGCTCTCTCAGTGCTCTTCAACTTCTTCTTCACTGCCGGAATGCTCTTCGAATACATCGTCGGACCTTACGTCTCATACTGGAACCTGATACTGCTCTCCGGCATTGCTCCGATCATCTTTTTCCTGACCAGCTCCTGTATCCCCGAGTCCCCTTACTTCCATCTACAGCAGGAACGAGAGGCGAAGGCTTACAACAACTTAATCTGGTTGCGTAAAGGAGTTCCGGATGAAATGGTCGTGGGGGAAGTGAAGAGGATAAAGGAGTCGATGGAAGAGTCGTCCAAGAGCAAAGGCAAGTTCCTGGACTTGTTCCACACGCAAGGCACTCGCACGGCTATGCTGCTGTCCTGTGGCTGTGTAGTGTTCCAGCAGCTCAGTGGCATCAACGTGGTGCTCTTCTACTCACAGATGATATTCGAGATGGCCGGGGAGTCGCGACTGGGACCCAGCGAGTCTACAATCCTTGTCGGTGTCATCCTGCTAGCTGCTGCGGGGGGTGCTGTGCCCCTTGCTCACAGATTTGGCATCAAGATGATGCTCCTTGTGTCTGGTCTCGGGATGTCATTTTTCCTGGGCTTGATGGGCTTTTACTTTTATCTGCTAGCTGAAGGCTACAACACTTCTAGCTACAGTTGGTTGCCAATTGTTAGTCTCATTGGCTACGTAATTCTTTACTCCTGCGGTTTTGGACCACTGCCTTGGGCAGTGATGGCGGAGGTTTTCCCTCCAAGTGTGAAAGCGATTGCGTCAGCTTTCACCTCGTCGTGTTGTTGGGCGGCCGGGTTCGTCCTGGCTAAGTTGTTTCCGATCCTGGCCGAGGTGTTGGGCACTCACATCGTCTTCTGGGCATTTGCCGTCTGCTCCGTCATCGCTTTCTTCTTTGTGCTCATCCTTCTGCCAGACACCAGGGGTATGAGCTTGCTAGAGATACAAGACTTGCTCAACGAAGTCACTCCTCAGTATCAGACAGAAACACATGATGTGTCACCAGCGAAATCACAGGAAAACGGCTCCAGAAAATCTGTTGTGAGTTCTTCCATGGCTGTAGTTAATTAGGTTTTACATCGAGAAATTTTATGGTTCTATTTTTACCTTGTGAAATTTGGTTGGAGGAGTGGTGGAAACTCAGGTGGATTATAAAATCCATTTTTTAAATCAACTGTTTATTCTCAAAAAACAACTGCTTATTGCAAATAAGTCATTACTTCTTCAGACATTTTACAATGTTTATTTCTTTACACAGCTTAGTTTCAGACTAAACTTGGAAGGTTAGAGGGCTATTTTGAAATTAATATCCATTAAAAAGACTAAAATACTCACTATT
>TRINITY_DN27287_c0_g2_i3_1
ATTAAAAAGACTAAAATACTCACTATTTGTAGAAATTTTATATTACCTGTATATTCATATTACAGAGCATTCATTTAACTGTACTTTGACGTGATGAAGTGAAAAGTTTGGACACTTCTTTTACACTATTGCATTCCCTTGCCAGTCTCGATAGTGAAAAGCGGACAAAGTTCACTCGAAAACAAACTTTAGTTTGCAAAACGCTGGATTTCACGCAAATTCTTAATGTAAAAGACAAAATTCAAATATTTGTGCCCAAACTGGTGTATTATAAACAACTTTCGGCCAAAATTAATTGATATCAAACTTATTTTTTGAAGTCAGTAGTAGCTATTTCCCACCCGCAGTTTAGTTTTGGTGTTTGATGAGCTCAACAATGTTGAAACAAACTGTCAAGCGTTCTGATGAACTCACAATCAGCTAAGCTATCCACAACATATACTTTTCTCATATTATGACTTCATCTTCTACAATCGCTATACAGCAACTTAGTTAATTTTAAAATAGCCCTCATATCTTTCAACTTAATGGATAAATTTTATAATTTTTT
>TRINITY_DN27257_c0_g1_i1_1
CAGAAATCGAGGTTTGGCGCAGTGCTATCAAGTGGGCAAAACACAAAGCAAAATGTGATGATGGGCAAAACCTTCGTAATGAATTGAGAAGACCATTGAAACACATTCGCTTGTGCAGTCTGTCACCAGAAGACTTTTGCAACGAAGTTGCGCCGACCAAAGTGCTTCGGAAGGAAGAGATCGGTGCAGTGTGTGTGTCCATAGGCAACAAAAAAAAACAATTCGAGTTGACTGAAATATGCAATGAAATTACAGTTAGGCAAGCACCTATAAAGTCAAAAGTATTTCAAAAGGTTTGGAAGCTTACCGGTGAATTATATGTAGTTGAGAATGTTTTTACAATCAAGACAATGGATTCAGCGATAGAGATTTTATATCTAACAATTGCTACAGTATGTAACGGTCGCATGTATAACTTTACCGTTGACATCGAGGAGATACTTGGATCAGGAGCCAGGTATTCTCTCACTTTGTGTGAGAACAATCTGACACATTTCTACGGAGATGTGTCAATCCCAATCTCTAATTGGATTCAAAAAGTTCTTTTGTTACCCAACAGTGAATACACATTCAGAATCAAATGTAACCGGTATTTCTGTGCATATAATACCATGAGTACTCAACCTACTGACAAACACTTTACCATCCAATACCTACGCGAAGGGGCGTACGGTGGACATCAATTGAAATGTATAAAGATGATTGTCTACAGACTCGTGGATCCTAAGCGGTTAGGTACAACACAGTAACAACACTCAGTTTAAGTAATCTACTTCTAAGCTCTTACCCAATACAGAGAAGACCTCTGTCCTCTGGACTATCCATGAAATAAAGAGAGCTTTTTTAGAATTTGGGAGGACTCTACGTTGATGCTAAACATTGTTCACTTGTAAGTTGGAAAAAGAAGGGAATCCGAAGCCACATGTGAGCTTGACTGTGTGGATATGTGACAAACTTCAACTTCAATCTTAGTGAATGTGACCAGTGGCTCTCAGGGTGTGGCAAAAATATGAACTGAGTGTTCTGCATGTATATAATATATACACAATATAAAATACGTGCAGAAAGTGGGTATATTTAATATTTTATACATATTATCGTTTTATATACTACAATTTGTGCATAGATGTTCATACAAGAATAGTGTTGTTTGTATTTTGAATAGCAAGAAATACC
>TRINITY_DN27274_c0_g1_i1_1
AGATCAGACACCAGTCAGTTTACTCCTAGCGCTCAGAAGTCTACGATATGACAACGTACACTGATAAAGGACCAAAGCCGGATGCAGGCAAGTTTCTTCGGTTCGATCACTTGACATTTTGGGTTGGAAATGCCAAACAGGCTGCCAGTTACTATTGCACCAGACTTGGGTTCCAACCCCTTGCGTACAAGGGTCTAGAAACAGGAAACAGGAAGTACGCAGCTCACGTAGTCACGCAAAATAAGATAAGATTCGTGTTGATCTCCGCTTACAATCCTGATGACTCTGACTTCGGCCCTCACCTGGTCAAGCATGGAGATGGAGTTAAAGACATCGCTTTTGAAGTAGAGGACCTAGATGCCATCGTCAAGAAAGCAAAAGAAAGGGGAGCGAAAGTGTTGAAAGAAATTTGGGAAGAAAATGACGAGTTTGGCACCGTTCGCCTAGCCCAAATAAAAACTTTTGGAGACACAACTCACACATTGATCGATCGCTCACAATACTCTGGTGTGTTCCTCCCTGGTTACAAGCCCACGACAACCATGGACCATCTACTGCAAAGACTCCCTCCTGCAAAACTGGATTTCATCGACCATGTGGTGGGAAATCAACCTGATTTTTCCATGGAGTCAGTTGCTAGTTGGTATGAGAAGAATCTGCTGTTCCACCGCTTCTGGTCAGTGGATGACTCTCAACTGCACACTGACTACTCGGCCCTGCGCTCCATCGTCATGACCAACTATGAGGAGACTATCAAAATTCCTATCAACGAGCCAGCAGCTGGCAAGAAGAAGAGTCAGATCGCAGAGTATGTCGAGTACTACGGAGGTGCTGGGGTTCAGCACATCGCTCTCAACACTCAAGACATCATCGGGGCTATCATAAACCTGAAAGCTAGAGGTCAAGAGTTTCTACAAGTTCCAGACACTTACTATGACAAGTTGAGACAACAACTGAAGGCTGACAAGATCAACATCATCGAAGATATCGACACACTGCAGGAGCTGAAAATCCTGATAGACTATGATGAGAATGGCTACCTTCTACAAATCTTCACGAAGAACATGCAAGACAGGCCGACACTTTTTGTGGAAGTAATCCAGAGACATAACCATAATGGATTTGGAGCTGGAAATTTCAAGGCTCTTTTTGAAGCAATCGAAGCCGAACAAGCTCAAAGAGGAAATCTGTAGAATAACTAGGAAGTTTGCTCAAAAAGCGAAGATCAGACAATTTTTTTATTTTGTCAATGTTTATTGTCATAGATTTAATGTTTTTTATCTGTATTTCTATCCCTTTTTTATAGAAACGAAATGT
>TRINITY_DN27228_c0_g1_i1_1
ACGATTCGACCATCGAGTATCCTCCGTCATCAAGCATTGTTTTGTGAAGAAAAAAGAAGTTAAAACTTTTGCGTTGTGTGAATTACAATTTTTAGAATAACATAAAATTTTCAATAAAAATGGCTCCTATTAATAATGAATATGATTACGATTTGATTGTTATTGGTGGGGGTTCTGGAGGTCTTGCATGTGCAAAAGATGCTGTATCTCATGGTGCTAAAGTAGCATGCTTGGATTACGTTACACCAAGTCCAATAGGAACCAAATGGGGTATTGGTGGTACATGTGTCAATGTAGGATGCATTCCAAAAAAGCTAATGCATCAAGCTGCTCTTCTCGGAGAGTGTGTTCATGATGCCTCAAAATATGGCTGGGGTATTGATAAGCCCGAAGCTATCAAAGCTAATTGGTCAAAACTTGTAGAAATGGTACAAAATCATATTAAATCAGTGAATTGGGTAACCAGAGTCGATTTAAGAGACAAACATGTTGAATATATAAATGGGTTAGGGTCCTTCAAAGATCCTCACACGATAATCGCCCGAATGAAAAATGGCTCAGAAAAATCAATGACAGCAAAAAATATTGTGATTGCTGTGGGAGGTCGTCCCCGGTATCCAAATATCCCTGGAGCTACCGAGTATGGTATTACTAGTGATGATATTTTTAGTTTACAAAAGGAGCCTGGGAATACTTTGGTCGTTGGTGCTGGCTATATTGGCCTTGAATGTGCTGGATTTCTGAAAGGCTTAGGCTATGAAGCAACTGTAATGGTCCGTTCAATTGTTTTACGTGGCTTTGATCAGCAAATGGCAACTATTGTTTCAGACGCAATGGTTGAACGTGGCATTAACTTTTTACACACAACCATTCCACTTTCAGTCGAAAAAACTAGCGAAGGTCGCTTATTAGTAAAATACATTAATACTGAAACACAAACTGAAGGTCAGGGCGTTTACGACACGGTTTTATTCGCGATCGGTCGAAGGGGACTTGTAGATGATTTAAATTTGAATAACGCCTATGTTAAAGCGAAAAACGACAAAATTGAAGTCAACAAATTTGAACAAACAAATGTTCCACATATTTATGCAGTGGGTGATGTTATTTATGGAAAACCTGAATTAACTCCAGTTGCTATTCATGCTGGACGTTTGCTAGCACGTCGTCTCTTCGCTGATAGCAATCAAGTTATGGATTATGAAAATGTTGCAACAACTGTTTTCTCACCTCTTGAATATGGGTGTGTTGGAATAAGTGAAGAAGAGGCTATTAAAAAATATGGAGAAGACGACATTGAAGTGTATCATGGTTACTACAAACCAACTGAATTCTTTATTCCACAACGAAGTGTACGTTATTGCTATCTTAAAGCAATTTGTCAAAGATCAGGTGATCAAAAAGTTTTAGGATTACATTATGTTGGTCCAGTAGCTGGGGAAGTGATACAAGGGTTTTCAGTTGCAATGAAAGCCGGCCTTACTATGAATGTCCTCCTCAATACAGTTGGCATTCATCCAACTACTGCAGAAGAATTCACTCGTTTAACTATCACAAAACGATCTGGCTTAGATCCAACTCCAGCTACATGTTGCAGTTAAATTCTGTTTTTTGTCCTACAACAGCTTTATATTCAATTGGAAACAACAATAGACAAATATCAATGTTGATTAACATTCATACTCATAAAATTTTATATTAATATGCGATAAACTCAATGTGATAGTTTGGTGTGCTTGTTGTTTGTCTTTTGTTTGTTTCAATTGAGTATTTATATTTTATAGAATTTGTAAGCATAATAATATTATAAAGCTGAAATTTGTAGACAAATGGCTATTATGATTCAGAGTAGAAC
>TRINITY_DN27286_c0_g1_i1_1
TTACCTTGCCTTTGCCCTTTAGGTAGGCTACAAAAAAGGGATTGTTTTCTACATTATTATTTACTACCATAAATAAATGACAAGTGTAAAATTAAAATGCCGCTTAGCAAACTAGATACGTTTTATAGATCTATTTTACTTTCCAAATATTTTGTCAAAGGTTGGGGAGATCCTAATTGTTTGAAAAGGTTGTTCGAATTCAGAAAAGTAGTTTCCAATAGGGACAGTTGTTACAGCCTAATTGATGAAAACTACCCAGTACAGATAGACAAGGAGGAAGAATGGTCAGATTGCCGAGTAGTTGAAGGACATTTCAAGTCACCGTTTGTGCACTATTTGCCGGGTCTGCTGCCTAAAGAGTCAGAAAATGCTTACTTCCAAGTTATTATGCCTAAGAAGTGGACGTCAGAGTATTACAAGCCAATATGTCTACACATGGCTGGTACGGGAGATCACTACTACTGGAGAAGAAGACAATTAATTGCTAAGCCGTTGCTGAAAGAGGCTAACATCAGCTCAATTCTTCTAGAAAATCCATTCTACGGCTCACGAAAACCAAAGGACCAAGTGAGATCGATCTTGCACAATGTGTCGGATATATTTGTGATGGGAGGCTGCTTGATCCTGGAGAGTCTGGTGCTGTTCCACTGGTGCGAGCGGCAAGGCTTCTGGCCCCTAGGCGTCACCGGCATGTCCATGGGAGGTCATATGGCATCGCTGGCAGCTACTAACTGGCCGAAACCAATGGTTTTGGTGCCTTGCTTGTCTTGGTCAACAGCGTCTGGAGTGTTCACTGAGGGAGTAATGAGCGGTGCCATAAACTGGGAGATGATGGAGTCTCAGTTCCGCTCAGATTCCATTTATAAGGCGACGCTGCAGAAAATGGTGTCAATTATTGAAGATGATGCCTTCAAAGCCGGTCAAGAGTTTGCCAAAACATTTGATCAGAGCATTACGACCGTGAAGAGTAGAAACGATGAAGAATCACTTAACGGGACCGATGTGCTTAGTAATAAATCCAAAGCATCCATGCTACATAAGCTGGTCAACTCTAAATCATCTTCAGACTATCAGATCAATGTTGGGGGCTTGTTCAATTTCAGTGTGCCCAACCTCAGTAAGCTGAGGATGGTGAACAAGGAGGACCGAGATGCTGTGATGCACAGTTTGAGTGAGAGTGAGACCACCAAAAAAGGATCCGGAAAGAAAATGAACTGGCGTGAGCACGAAGCTCTACACTTCATGCGAGGAATCATGGACGAGTGTACGCACTTGCGCAACTTCAGTGTGCCCGTGGACACGTCACTGATTGTCAGTGTGTGTGCCAGTGACGATGGCTACGTGCCTCAGGAAGGGGTCACTGACTTGCGAGACATCTGGCCTGGCACGGAGGTGCGCTACCTGAATGCTGGTCACGTGTCTGCGTTCCTCTTGCACCAAAAGGTGTTCAGGGGTGCAATAATGGACGGTTTCAGTAGAGCAAGAAGAAAGTATGCTTTCAACTGCTGACTGTTGAAAGCAAATCTGCAGAGAAACTTCCTACCTAGGGATTGTGATACAGAGTTTGCATGTTCATCTAGATCACACACATGGGATACTTAGCAGTGCCAAACCTACACTATTTTAATAACCCTTTACATATTTGTACAATTTTAACTATATATTTGACTGAATGTAAATTACTGTATTTAATATACCTAATTAATTACAAAGCACTGAGATTATATGTACAAAAACTTTACGATGA
>TRINITY_DN27260_c0_g3_i1_1
TATTGGTTCCGTTAAATCGAGTAACTTGTACTTTTACAACAGAGTTAATTTTAACTATAAGTTAGACTGCGAGTTCTGCTCTCAAAAGGACTTTTTTTTGTTCGTTCTTTACTAAGAAAAAAACACTAGAGATCAGTGGAATTGGGTTCAATTCTTTTTGGATAGGAAACCGTTTTTTGCTGGGCTTTAGGGAAATATTCAGGCGGGATTGAAAGTAAATTTTATAATTCAAAGGAAGAAATGCATTTTGATGGACCAAATAAATACCAGTTTACAATTTACCTTTAAAATTTACTTTTTTGTAGACATGGTAATTTCTGTAGAGATTTCACTAGAGAACTTTCAGCACATGGAGTAAAATCACATAAAAACGCCCAGGCAATTGTTCAAAAATTACCTTATCTGCCGAAAATTTCCCCAATTTTTCTCCCAACTCCGCTTGACTTTTGGTAATGAAAGTATTGTCTGGAAACTCCTAAGAATATCCCTTGAGAACTGCCAGGCAACCCTTTAAAAACTAGATATTTTTCTCCTAAAATTTTACTTGTATGATTTTATGTTTTTTGTAATTGTAATTCTCTCGGACATGTACAACCGTCCTCATCAAGTTATGCTAACTGTCATTTAACTTGAAAAGTGAAATGTTGTGAT
>TRINITY_DN27260_c0_g1_i2_1
TGTCCGATTAAATATGTGTTCCATCAAATCGAGTAACTTGTACTTTTTGAAGGGAGTTAATTTTAACTATAAGTTAGACTGCGATTTCTGCTCTCAAAAGGACTTTTTTAGCCTAAAGAAACGTCATTTCTTCTGTACTAAGAAAAAAAAACACTATAGATCAGTGGAATTTGGGTTCAATTCTGTTTGGATAGGAAACAGTTTTTTTGCTGGGCTTTAGGGAAATATTCAGGTGGGATTGAAAGTAAGATTTTAAATTCAACGGAATAAACGCATTTTGTTGAACCAAATAAATACCAGTCTACAATTTACCTTTATTTCAACTTTTTAAGATTTACTTTTTTGTAAAAATGGTAATTTCTGTAGAGATTTCACTAGAGAACTTTCAGCACACGGAGTAAAATGCCAAAAAAAAATGCCCAGGCAATTGTTAAACCATTACCTTATCTGCCGAAAATGTCCCCAATTTTTCCCCAAACTCCGCTTGATTTTTGGTATTAAAATTATTGTCTGGAAACTCCTAAGGACTGCCCCCCCTTGAGAACTGCCAGGCAACCCTATAAAAGCTAGATCTTTTTCTCCTTAATTTTTATGATTATGTTTTTTGTAATTGTAATCCTCTCGGACATGTATAACAACCGTCCTCATCAAGTTATGCT
>TRINITY_DN27295_c0_g2_i9_1
CCTCTTCTGTAACTGTGACAACGGTTTCGCGAACCACACCTGTACCTACCACACCGTCTGAACAAGCCACTTCTGAATCCGTCACAACGGCTGAACCAACCACACCTGTACCTACCACACCGTCTGAACCAGTCACTTCTGTATCTAGCACAACGGCTGAACCAACCACACCTGTACCTACCACACCGTCTGAACCAGCCCCTTCTGTATCTAGCACAACAGCTGAACCAACCACATCTACACCTACTACAACACGTGAACCAACCAGTGCTGTACCTAGCCCTATTACACCTAAACCTCAGAACAATAATTTTTTTTTTAACATAAATGTTTGCACATTTTGTAATAAGGTACATTTTTTGAAGACAAATATTCATAATAAGCCCAATAATTGAATACACTTTTTTTAAATTTCAACTTTCCTAAAAAAAACACTAGATTTGATCGAAATAACAAAATGTTAAGGAGGCAATCAACAGTTGTATAGTATTTGTCATGTTAATAAATTATTATTTTGTATAATTTTTACGTTTTAAACCTTTTTAGCGCTTTTATACTTATGTTATAACAAC
>TRINITY_DN27295_c0_g1_i5_1
TAAACATGGAAAGGTTAAGAGTAGGCCTACTATTGTTTCTGACTGCTGTATGTTTCGTTCAGTACTGTAGCAGTAAAAGTATTTGGAAAAATTATATGCATGAGGAAGAAAAGCGACTCGATAAACCTAAGAAAACTCAAGAAGATGTCCCATCGGCGGACATCTTGAATTCTAATGTAAGCCATCAACACCATAACTACCATTCATCACAATCCAGTTCAAGCGAGTCTTCCAGCTCCAGTTCAAGTGAATCATCTTATCACCACCATCACCATCACCACCACCAACACCACCACCACCACCGTTCTCACACGTCTAAGATACCAACTAAAAGCCCTCCGACAGAATCAACACCAGTCAGACCAAGAACGATAACATCACATTTTACACAAACTATATCTAACGCAACGGAAACAAAAGTACCAATTTCAGATCAACCTACAACATCATCTGAACCAGCCTCTACTGTAACTATATACACCGCTTCGCCAACTACACCTGTACCTACCACACCGTCTGAACCAGCCCCTTCTGTAACTGTGACAAAGGTCTCGCCAAGCACACATGTACCTACCACACCGTCTAAACCGGCCTCTTCTGTAACTGTGACAACGGTTTCGCCAACCACACATGTACCTACCACACCGTCTGAACCAGCCTCTTCTGTAACTGTCACAACAGCTTCGCCAAGCACAC
>TRINITY_DN27280_c0_g1_i3_1
TGACATGTAGCCGTAGGTTGAAGAGTGAAATATCTAGATAAGAAGATGTAAGATAATGAGAATTGGTATCAACTATTTAAGATAAAAGTGACAAATGCCTCGAGTTAACAGTAAAGTATATATTTCTCAATAGTTTTAAACATGATTGAACAAATATCTTTTAAAACTCGTTAGTTAGTTTGAGACTGCTATGCCCAATAAAACGACATGATGGTTGATTTCAGTGACTATTTTTGGGGAGATAAAAACAATGGATTTGATGTTCTATATCATAACATGAAATTCGGCCTTGTGGCCAGCAAGGAGCTAGCGGAGTTTTTTCGCGAAAGTTGCAGCATAGAGGAATACAACTCCAAAGTGCTGGGCAAGTTAGCAAAGCAGGCTGGCAGTGGATGTGTGCAAGGAACCTTTGTACCTGTCTGGCAAGCTTTGAGGACAACTGCAGAAAAGTTGTCCTCCCTTCACCTGCAGATGGTCCACAAGATCTCTGAACTGGTGAAAGAAGTGACCAAGTATGCGGATGAACTGCATAAGAAACATAAGACTGTTAAAGAAGAAGAATGTGGCACACTGGAGGTAGCACAAGCAATCCAGTCAACATCAGTATCTCTGCAAAAAGCTAAAGATATTTATATTCAGAGGGGATTAGAACTCGACAAATTGAAAAAGGACAATGCATCTGCAAAAGAATTAGAAAAATCTGAAATAAAGCTGAAAAAAGCACAAGAAGACTACAAGTTGCAAGTGGACAAATATGCAACCATCAAAGAAGATTTTGAAAAAAGAATGTCTCTCGCTTGTCAGCATTTTCAAAAAGTCGAGGAGGCACATTTAAAACAGATGAAAGAGTTTCTAACGGCCTACACGGAACTAGTGGAGAACAACCATGACTTGATAGGAAGAGAATATATTGAATTCAAAAGACAGTGTTTGGAGATGACTGTGGAAAAGCTGCTGGAGCAGTTTGTCCTCAGCAAGTACACTGGGCTGGAGAAGCCAGGGTGTATTGAGTTCGAGGAGGTGCCGGTGAGCAGCTCAGAGCTGAGTGACAGACCGCCTCAGGCTCCCAACACGACCAGTGCCTCTGTACCCACAGGCAAGCGTGAAGGTAATGCCACTCAGTGGTCGGGTGGTAAACAGTCCCGCCGGACTACCTCTCTCCTCAACCTCTTCATGCCCAACTCCCTGGGCGCCGGGTCCGGAGTGAGTGGGAAGGACACCGTCCCCACCTCCGCCCCCACCAGCCCCACCACATCCACCAACGGCTCAGCATCCACCACCTCCACTAATCTCCTCCATCGCAACCCTTTGCGAGGATCTAAATGGTTTTTAAGGAGTAGGAGAGAGAAAAGAAAAGAGAAAAAAGCTAAGAAGAAGAAAGACGGAAGTCAAGACAACACCAGCAACAAAGATGACAAGTCTGATGTGGAGGAGAAAGAAGAAGGACACAAGTCGATAACTCCAACGCCAGACGTTGATGAGGAAGGCTATTGCATTCGACCCAAAGCTGACTCCTGGGACCATGAAAAAGGCAGCTTTTACTCTAGTTCAGACACTGATTCAGAAGAAGAACGAGAACAGAAGATCCATGTTGAGATTAAACCGCTGGGTAATGGTAACGGGCCGATCAGTGCAAGCGTAGATGAACTCCGAGCCACGGTAGAAAACATCTCTCTGTCTCCACTAGGAAGTGCACCAGGAAGACGAAACTCAAATAACGATGACCATGCTATGAAGAGATCCCAGTCAGTCTCGCAACAAATCGGAGGAGGGAAACTGAACAATGACCTCGTAGGACTTAACCTGTTCCAAAGTCCTGTGGGATCTAGTGCATCAACACCTACCAGCAATCACCCTTACGCACCACTTCAAAGCCCCACCCTCACATCAGCAAACAGCCCTGCCCCTGTCAACAACAACAGATACTCTGACCTGCAAGATCTGTTTGAAGAAGTAGGACCTATTCAGCCGTCAGCAGACTTAAAACAGAGACAAACTCCAACACCGACTTCCGGTATAGCCATTCCTAGACCTCCGTCCCGCAGAGATGACATCTCTTCTACGAGTGGTACACTTGTACGTGGAAGGAACAGTCCTGCACCGAACAGTGCACTTCGCAGCAGCCCTGGGCCCAGTAACATCGCACGTGCTGACAGTGTGAGCAGTCTGGAGTTCCGTGCCGCGGGAGTACCGGTCGGGCTCTCACGAGGCCCTAGTCCCCTCACCTTAGGCATGTCTGACACCATACCACTCGCTGTTGCATTCCACGAGATGGTGCATTCCTACTTTCATGGAACTGACGAGAAAAAGTGTCAAGTGAAACTCTCAGGAGATATGATGCTTTCCTTCCCTGCTGGAATTGTAACTTTGCTCACCAACAATCCGAACCCTGCTCAGCTCATGTTCAAACTGAACAACTCCTCCAGATTTAATAAAGTGTTCCCTAATAAACAACTAATTGTTTGGGATAGTGAAGAACTGTGCCTAGAAAAAATGTGGTCTTGGACTGTGTTTAAATTTAATATGAGTGCCTTAACATCTCTCCTTAAACGCCAAGCTGAAAAGAACCCCACTGCTTCCTACTTCAATGTAGACATCCTCAAATATCAAATTCAACCTGAGTTCGGGGCATCATCTTGTCCATTCCAACTGGTGGCGTACTGGAAGTGTGAACGGACACAAACAGATATTAGGATAGATTACATGTACAACAAGAAAGCGATGGGTTCACCGTGTCCTCTGCTCAACTTGACTATCAGTGTGCCAGTCGACGGGGATGTGAAGAGTGTAAACGCTGAACCCCATGCCGAGTGGGACAAGGAGAACGGCTGTGCTGTGTGGAAGTTGACAGACTTGTCTGAACTAAGTGAGAATGGGCCGATAGGTTCGTTACGGGCAAGACTCGAGGTGACCAAGGGTCCCAGTTCAATACGCACTATCTCTGTACAGTTCAACTGTGAAGGCACGACACTCTCCGGTGTGGATCTGGAGTTGCAAGGCACAGGCTACCGAGTATCGCTTGTCAAGAAGAGGTTTGTTTCCGGGAAATATATCTGTGATGGATCTAGCAACAAGAATCGTAACTTGGAAACAATTGAACACAACAATGAGGAACCCCATGAGAATCTATCTTCCTCGTCGTCCGACTGCTAACAGACTTCTGGGCGAGTTCTGCACCCAGTCTGCATTCACTTGGAGATCTTCAAGTAGTCCCGAAGACTGCAGTATTTTAATGATACTGTATTTGTACGATTATTTCAGTATATTCTCGATTATTGTTTGTAATACTTTACATTTACTGTTGTGAAAAAAACATAGTTATTTTTTTACAAGAAATATTATGTAATGAGAAAGATAATCAGACATTAGGTATAATATTACAGTTAACCATAATATCAGTAGGCCTATACCACTTTTGGTATAGAAGTTTGTTTAGGCTTTAAGCAATTTTCCCAACTGCCATTTCAAAAGCATGCAAAACTGAAATGGATCTAAAAATATGTGTCGAATTATTTAATCAAATAAGTGTTAAAACTATGTTGTTGCTAAATCATTGTGATGTTTAGAATTACATTGTTTGTAGTTATGTTACTCTCTATCTACCCTCTGGCATCATTATGCATTAAATGCTAATTGCCAAAGCTGCTTATTAAGCTGTAATTGTTTTAACATATTATTTTATATCCAGATTAATTTATCTCTATTTTATTATATACATTGTTTATCATTATGTAGTACGGTAATATACTACAGCTTTATGAAAGTTATTATTTTTGCATGCTTTTAAATTTTAATTATACCAATCATGTCTTGAATCATATTTGATT
>TRINITY_DN27271_c0_g4_i1_1
AACCGGGAACCGATTTTTTCTCAGAACCGAGAACCGGGAACAGGTAAATTCAGGGGAAAATTATGGGTGTGTCTTAGATTCACTTCGAGTATATACTAGTCACTTAAATCAATAGTTGCAATAGCAAGTAGAGGGGGGTCACTGTGTTAAAAAAATACTTTTGGCAATATTTGATTAAAACAATTTTTCCACCTATGCCATGACTAGTTTATCAACTCCTAGTCAAAAATATTTAAACATTTTATTTTTGTAAGTTTTTCTGCAATGTCATATTTTTCTTTGATATTTCCCGCTCGAAAATTTCCCGAAACTCAAGCAGGAAAAAAAAAATTCCCGCCCGTTTCCCGCCCGGGTTGAAATTTCAATCCCGCCCACCCCTAATTATAAGCTTTATAAATTGGATTAAGTGTTGTTATATCAACATGAAGATGTTTTTACTGTATTACTTTTATATTGGATGTTGCACATCAGACAAGTTAACCAAAATATACATGTG
>TRINITY_DN27271_c0_g2_i4_1
TATAAAACAACTCACAATCAAAGAAACTATATCTAAATAATGAATTTACAATACTGTTGTTAATATTTTAAGATTTTACAACATAAATAGCAAAATAACAAAACCAAATACTTGTAAAAATAAATAAGAACAAATAGTTAGGTACCTCATTTTTGTATGTGTTGAGGTACCATCAAAATAAATGTCAAACTTCTTGAGTTGCAACCTTCGTTAAAAAAATTATAAACAATACACCAAAATAGCTAACGTAACGTAAATATTATATAAAACTAAACAACGTTTCCATCTCAAGAATAATACATAATCAATACATTTAAAATATCAAAAATTAATCTAACTGAAGTTATAATTACGGACTACGAAATACAAAGACCAGTATAAATTATACATGTTGCACAAAGGTGACAAATTAAAATACACAACAAAAATTATCATAATCTCCACTTCACCTAAAAAACCTTTCAACACATTCAATTTCAAATAACCATTTCTTAAGTTTGTTTAAAAATAAAAGCAATGTGGGCGTGCTACAAACGTGAAAAGGAAGAGCATTAAACATTTTCGGTGCAAAGTACGTTTATAAAATTCATTATTGGGTTTAGGAGTTAAAACAAAATTTCTTGATCTTAATCTGCTAGAATAAACGTTAACATTACCCAATACATGACCTGATTTGACAAAAAATATTCTTAAAACTCTAAAAATAAATAAATGCCTGATGGGAAGAATCTTCAAAGTTTTGAATAGAGGATAAGAGTGTTCAAACCTATTAGCACCTGCAATAAGCCTAACAATTCTTTTCTGCGTTATTTATACAGAAATCATTATTATTGCCCTCCATTTTCTCAGGGTAATGAGATCACTTTTACTAGCAAAAACACAACTGGGATTCGAAAGTAAAAATACATTGTACTTGATTTTTAGGAGAATCGATATTTAACCTAATTGTTTTGAAATTATCCAGATATTATTCTCAAAAATGTTTAAAAATTTCTAAACTCGGTTGGATTTAAAATGAAACTGAAAGATTGACTTAAGCTTTGATGGTGGTCGAACCTATTTGAAAACACATAAATATTTCATTCCTTA
>TRINITY_DN27271_c0_g6_i1_1
AAAAAAAATCATAGAAATTAGCTTGAGATATTTCGGTCTCGCTGAGGAATACCATCTTCAGTCACCAATTGGCTGAAACGTAGTTGTGACACCGGCCGCAAAAGCCTAAGAGTTAAGTAGACAAATGTTTATTTTGTTTTCTAAGTTCGGTTTCTTAATTTTTTATACCTGCATAATAGTTACACCCCACCTAAAATAAAGGACAGGATGTCAACTTCATTCTTTTGAATACTTTGTGATGATATGGTGTTTTACCAAGTTAAAGGAAACCAGTGTTATTTGGTAACTTTGTGATAGACGATTAGTTTTAACAATCATATTTTCAAGTACTTCATTGATGTACCTGAAAGTGATTTCACCCATGACAGCTTTATACTTAGATAAGTTAATGTGATTAAACTTTATAGTGAATATTGTGGTTAAGGCTGTGTATATGTAAATGTAACATTTAATATTTTACTTTTAATTGACGTTTAATTTGTGTCAATACTTAACAAGTGTTTTTTAATTGATTTTTAAAATGTTTGAAGTTTTACAATAATTATAGTTGTACTTTTTGACCAAAGATATAAAAAATATATACTATAAAAAGAGTCTAGAAAAAATGCAGGACAAGAAAAAGAAATCATGATAAAAACCGAGTTATATTAACTATTTCTAAATAGTATCCAATTTCTGGAAACGTATTAGACAGTGGATATAAAATATCCTTATTTTATACATTTTAACTCAACTAATATATACTTCTCTTAACTGTATATTTTATACCTGCAACCATTATAAGCTTTATAAATTGGATTAAGTGTTGTTATATCAACATGAAGATGTTTTTACTGTATTACTTTTATATTGGATGTTGCATATCAGACAAGTTAAC
>TRINITY_DN27212_c1_g1_i1_1
TTATTTCAATTTTTTCACTCAGGTACTGCAGGTACCTAATTAATTAAATTTCAGGTTAAAAAGTTAAAGTTTTTGTGACACGTACATTTCTTTTGAGTTAGTTTTCCACTACCCATAAATCTACCCTTCACGGTTTGACTCAGTTGGCTCTCTTTCCCAGATGTTGTGTTGGATAACAGCTGAGGATCTTATCCGTCCTTGCTGAAATGATCGTATTGAGTTGAAATCTGATATTGTTAACAAAGTTTTGGTTTTTTTGTGTAATACCTCACCAAAACTATTTAATTATGTGTAAGATCTTGTACTTATGAGATCAAGACAAGATTTATTGTTCTCAAACGGTTTGAGACGAGAAAAAATGGCCACATTCATATTTTATACTTTACAGCTATTTTTGCCACTGCTTTTTCATTTTAAACGATTCAATCATTATTTTACACTCCCAGCAGAGGTTATGTGCAAGACTGATTTGTATCTAGCGTTCGGATCAATAACAAAGGTTATTTAAGTGAAAAATTGTCTTAGTATATAATTAAAGGTAAAGAGGTAAACTAAAATCCCTACTGAATTTTTGTATTTCAGTTTACCTTAGTAAAAAAAATATTTAAAAACTTGAGTGCAGTTAGCCAGGAAAGTAATTTGAGTAATATTTAAGAAATGTTTACTTGTCCCGGTAAAGGGAATAATAATTGTGCAAGGTGAGTTCACCGTTCCAATAACCCTGTGTGCTTTTTTGGTTATTTCACTCAAAAGCCACTACACGATTTCATCTAATACTCAAATCAAAACGAGAATCAGGCTCTAGAATTATTTTCACGTCTCAATCTTAATTTCAATACTAAGGCTTATACTCACTCGCTTTTGTCTTGACCTCAACCACCTCTCACTAGAACTAATCCCAAAATCGTAATACAATAGACTCTCGTTTATCAGACCAAAAGTGGTTGAAGGATTTGCTGAATAGCAAGAGCAGGATAGGGCGGAGTTACCTATACCTAGGGCTTCCCAGATACGAGGGGTACCCAAAAATATCGGGAATCGGTTGATGGCGAGGTGGGGGGTGCTTAGTTTGCATTTTGGCCGCTAGGGGATGAAAGCGCAACTCTTCCTGAGTTCAGAGCACTCACTGTGGTCAG
>TRINITY_DN27216_c0_g1_i2_1
CTGAACAGTTAGACAACCCGAATTGTTGTTGTTAACCTTGCTTGTTATTGATTATTGCAATAATAAAGAGTTTAGTGGACAATAAAGATTCTTATTCTTAACATAATTCGTAGACGAAAGGAAATAATCTACAAGAGTTTGTTTTGCTTACAGCTGTTAAAATGACTGATGATATGTCCTTAATTAGTATGAGAGAACTTACACAATGCGATTCCACAAGAAATAGTGCCATTAGTATTGAAAACCAAATTGAAAAGATTAATTTTGCACAGTCAATTATCAAGACAATCCAAACCCGAATATTGTTCTGTCAAGGTAAAATGTGGCAAGGAAATGAATCACACACAGGAAACTTGACTCAGGGAAACAGGACTGCTGCGGAGATAGTACAGGATACCAATAACTACACTGAAGAGCTAGAGCACTTGTGGACGGTTACAGCAGCTGTGCTTATGAGGACGGAAATGATGAAGTTGGCTGTCTTCAACAGTCTGCCACAGTCCATTCCTGGCTTCATCGACGCACTCAAGGATCCTGGGTCAACGAACCCCAGACTGCAGAGGTTTCTGGGAGTGCTTGGGGAGCAGAAGGTGTTGTGTCAGGAGTTGGAGACGGAGCGGCAAGCCTGCTTGGACAAGAGTATAGCGAGTGTCAGTCTCATCGCTAACATTGGCCAGAGGATACGGAACAATGCACACTCTCAGATGCAAGAAGAGCAACTGAAACGCATGAAGAAGATTTATGCGCATGTGAAGTGTGCGAGAGCCATGATTAACCACTTGATCGTCAGAAGCCACATCGACCTCGTGGCCCACCCAGAGGTGCTGGAGATCAAGATACGCTCCCGCTCACCTCAGATTATCAACTTCTAACCTTCTCCACTTCACTTGTTATATTTTGTATAGAATTAATGGTTATTGTACATAAATATGATGTTTAGAATGTCAGGCTCAAACTTTTTTAGTGTGTACTATGAAGGTATTTATCAGGCCTTAAGCTTGTTGGAAATCATTGATTAGCTTTGTTCTAGGACATCAAAATTAAATAATTTATAACATATATTCTGATACATTTATACTTCATTATTTTGTTGGATTGTCGTGAAAATTAAATGTTGTATATTTACAATGCAAACTTGTTCATATTGCCATCTTTAAGGTATGTTGTGCTATTCTGCTTTTTTGTTATTCAAGAAGTGGTCATAGAAAGTATCAGCACTGACTTTTATGTTTAAAAATACCCAAGAGATATGTACGTTTAAACTTGTTTCCTTCAGCAGT
>TRINITY_DN27250_c0_g1_i1_1
GAGTACAGTGGTGCTTGTGCTACAGCTGGAGCTACACTGGTACCTCACCGTAGTGCACACGCACTGGCATGGACCATCCCTGGACACACACTAGCACACCAGATAGAGGCTGAGGATGGTGGTCAGCATGGGGCTGGGTCTGGGACCCCAGGCGAGGCCGTTCCTGCGGCTCACCCTGGTAGTCCTGGGTCTCGCTTTCCTCTCCGTCTTCTACTTCTTCAGCGACGTCACCTCCCTCGGCTACATGGACATCGTCCGTCACACTTCCCAGTTCGACTCTGACTTCTACTACCACTCCGGCCCTGCTACTTACCTGCTAGACCCAGCGGAGAACATGACTCACGCGCCGCGTGAAGGCTACGTCGTGTGGAACCCCTCGTGTCGTATCCCTGACATTGACCCTTGGCACGAGAGTATCCGTCGTCTGATCCGCAAGACTGACCCGGTAGTGTGCTCGACCTTACCTCCGCTCACTCGTGTGGTGGGCGACACTCTCACCCTAGTGCGGGAACATGCTCGCCTCTACGCACCCAGCAACAACCTGCAGTGCTGCTGGCAAGCGATTTCCCGCCAGGACGCACACTCCTTCGACCCCAAGGTCGACGACGTTTACAGCATGACCAAATGTCAAGCCTTGGTGAACTCCGTCACTCTGACGAGCGAGCAGCAGTTCGTCATGGTGAAGTGCACAATACCAAAAATTTGGAAAAACAAAGAAGTTTACACAAATCTGCACGCGAGAGTACCAATCCGAAAACACATAGAACCCAAACTGAAGAAAAACATAACGCCTGAACAGCAGAGACTGAGTGTTCTGGTTGTCGGAATCGACTCAATATCTCGGCTGAATTTTATCCGAGCCATGCCGAAGACAGTGACTTACCTCCAGAAGACGGGATGGATTGAGATGAAAGGTTACAACAAGATGGATGACAACACTTTCCCCAACTTGATGGCAATCTTGACCGGTATGAACTACACTCAAGTCAGAAACACTTGCATGACAGACAACAAAACTCCAGTAGACTCATGCCCTTTCATCTGGAAAAATTTCTCTCAAGAAGGTTACGTCACAGCTTATGGAGAAGATGAACCTACGATTGGAACATTCAATTTTCAAAAAACGGGTTTCTTTAAAACCCCAGTTGATTATTACATGAGGCCGTTTATGTTGGCTGCTGAGAAGAATACAAAAATTAAGAAAAAAGACAACTTAAAAACTTGTTTAGGTCCGACACTTTCTATTGAGCATATCTACAAGTACGCTTCTGATTTTGCAACCACTTTCCGAGACAACCTTTACTTTGCACTCTTTTGGATGAACAGCTTGAGTCACAACAATGTGAACACCCCTTCAGCTTTAGATATTCGGAGTCTTAAGTTTCTTCAAGAACTCACAAATAACGGGGTGCTGAATAACTCCTTAGTGGTCTACTTAAGCGACCACGGAATGAGGTTTGGAAAAATCAGAGAGACATATGTCGGATGGCTGGAAGAGCGATTGCCGTTTATTTACATCTGGGTGCCAGAATGGTACAGAAAACTTTACCCGCAAAAATTTTCCAACTTTCTCGACAACAAAGAGAAGCTAACATCTCCGTTCGACCTTCACTTGACTCTGCAAGACATTCTGTACGGAAGTCACGATAACGGGACCAGATCTTGCCCTGAGTGTGTATCAATGTTTGACAGGGTGCCGTGGAACAGATCCTGTGAAGACGTCGGGGTGACGGAACATTGGTGCACGTGCTCAGAGTACCGAAGTCTCAGCACAGAGGGCACCTCTGTTCGGTCCATGGTGCGCTTCGTGCTCAATGAGATCAATAGTCTCCTGGACAGTGGCAAAGCTTTCACTGACAACAGCACCAAGTGTGCTAAGCTGTCGGTGAAACGGATCTTAGCTGTCAGGAGCAAAGTGTACGAGCACAAGCTAGGCTACGACGAGTACGTTGTGTTGTTCGAGACGTTACCAGGCCAAGCGTTGTTCGAAGCCACTGTCAGTCACTCTGGACAGTTCAAACTGCTCGGTACTGTAAGTCGAATTAATGCCTTCGGAGCACAAAGCAAGTGTATGAATGATGCATTTCTCAAAAAGTATTGTTTCTGTGTCAAAGCGTAGCCAAAACATCTTTGAAACTATTCTAACTTTGTACAATAAGATGAATTTCAAAAGTATCTACTTGTGATATTTCATAACACAAATATACATTTACTGTTTTTATATATTAGAGATAATTATTAGACTAAAATCCAATGAGTTATATAATATACAACTTACGGTAAAGTTTATGATCAAGTTTTAAACATATAATGTCATTCTTTCCAAAACATTTCCTGCTGACAAATAAATTACTAGAAGGTAATTCAAATGACAACCGCTGTAATTACCAAATAATGTTTTGAATATCGTTACCAAAATGTGATTTATTTAACCGTTCATTGACATGACGATACCTTAGTATACCATACCCAAAATAACAAAGAACTTTATAAACTCATTATAAAAAATATTCTTAAACATTTACAACTACAACTTGATAGACTGCTTAAGTAGAATTATTGATAGAATCGTTAAACATTGATACTGTAAACTTATCATAAATAGTTAGCTAGTTACAACTAGGGTTAGTAAGTTGACAGGATAGGTAAATAATATTTTTTTACTTTTAATCTAGTCTTGAAACAAGTTTTGTATCTAGTATCTTTCGATTGTTTCTCTTACTATCTCTAGTGAGTAAAAATTAAAAGGTTCCTATTTATAGAAATAATTTTTAGTTTAA
>TRINITY_DN27262_c0_g1_i1_1
ATTTAACACAGAGTACTGCACAATAGAAACGTAACCGCAACCAACACGTACAATGCTCACCTTATCTGCTTGTCTCTTAGTGATTGTTTTGTTTGCAGGGGTGAAAGGGATCTCTGGCAACAATGACTCGACTCCTAAGACATGTGACGGAGAGCCCAAGACCACTACCGGAAGGCTGAAGAAGGCTTTGTTCTGTGGTTACGACAGTTCGGTGCGACCGGTTCTTCACCACAGCAACCAGACTGTTCTGCAACTGCTGGCGTTCCCGGTTGAAATCGGTTACACGATGGAAAGTCGGAATAGTCTCTGGATGACATTCTGGATGTATATGGAATGGAATGATGAACTTCTCAGATGGAACGCTTCTGAGTACGAGGGGATTCGCTCAATTGATTCTGATGGAAACAAACTTTGGTCGCCAGACATTTCCATTACTGATCCGCCACAGTCGCTCGGACAGCAGATGAGCTGCCGGGTGGAGTCGACTGGCAGTGTGAACTGTGTGATGAACCCGTACATGTTTGTTCACTGCGACATAGACCTCACGTACTACCCATACGACAAACACAAGTGTAGACTCGCCTTCAGCTCTCGCACCTACCGACGTTCCGAACTTGACTTCAGCTTCATCGATCTAAAGAATGGTGTCAACCCCTACCAGTTCTACAGACGGCATGGTTACTGGAAACTAGACTCACTGACAGCAGTGCGAAACATAACCGTACTGTTTAAAGAAATCCACATCGTCGAGTTGGTTTACAGATTCACGATCGAGAGGCAAAGTCCTACCCACATCATTCTGTGCGCTTCACCCGCTTTCGTGGTGATGATGATGGTCCTGACTGTGTTCTGGCTGGAGGTGCAATGTTCAGCTCGTGTTATTCTCCCTACCCTCACGGTGCTGGTTCACATAATGATCCTTATCTTCCTCAACAACATCATCGCAGCCAACGCTAAGAGCACTCCCGTCATCGTTGTTTTCTTCCGGGACTCACTGCTGCTGAACGCAGTGGCACTGGTCTGGAGCGTGGTAGCTCGTGCTCTCTCGGGCTCCCCGTCCTCACCGTACTGGCTCTACATTGCTTCTACACACTTGAACAACAACAACTTCGCCAGGTTCCTTCTCCCCCAGGACGTCTTTATCAAGTCCGGTGCGTCGGGGGACGAGGATGAGTCATCACTTGTGGTTCACCGCGACTGTGTGGAACAGCAGTGGAGGATCTTCACCTTACTCTCCGACAGACTTCTGTTTGGTGTCTACTCTCTAGTCTACACGTGCATGTACATCAGGCTCATACCTTGATACACTGTTTGGTCAACCGG
>TRINITY_DN27292_c0_g1_i1_1
ACTAGATTATAGTTGTGAAACCGGCCGCGAAACTCTAAGAGTTAAATCCGTACAACTAATGAAGAACAACGTTAAGACGAAACATTGACAACGCGTAGCCGCAAGGACCGTGAGTCTCAGCTGGTTTCCTAAAACTTATCAAAAATAATTTATTTTTGCTTTTACAACCTTTTTGAATAACAACGCACTACATGGCAGTTCTTGTATACTTACCGAGTAACTAAACCAATTAGGCCGACACGTAATCTTAAAAATAATTTTCAAAATCATAATTATCTGATAAAATGTATTAAATTCAAAATAAAAAGCTTTACGCGTTAGTGTGTACATTGTATGGACGTAAGTAAAGGGTGCAACATGGAAGGCTTTTTACCTTTTGTACTCAAAAATTAATCTCTATGTAACAGTCGAAAAGTATTTGGTGGCAAAGAAAGAAACTGTTTGACAGTTAAAAGATAAACAGTTGTTATTATGTTGTGATCGGTTTTCCTTATACATCAAAGACAATACTTAAGCGATGTCTGTGTGCTTGTAACTAGTTATATGGTATTTTTGAAAATTCAAAACCATTTATATGACATATTGTATTATGTGATACATTGTATCACCTTTTGTTCAGTCTAAAATTTGTTAGTTTACTATACAATAATTTCTCACGTGTCTACTAAGCCCTGAAAACAGTTAGGTTGTGTTAATAACTGTGTTAAATATTTTTGTTTGTAAATTTTCTTTCGCAATTAATAATATGTAATATGAAAGGCATAGCAGTGGTGTATTTTCCAAAACAATATTGTAAATAAATTTCAAATTCTGAAAAGCCCTGTAAAATAAAATTATCTGTTTGTACTGTAACTGACC
>TRINITY_DN27202_c0_g2_i1_1
ATTTAATACGTTCTACTAGTTGTATTAAAGGTATTTCTTCCTGAAGATCAGAGACACAAGCCAAAAACTGTATTTAATAACACAATAATATCTTTTAGCTATTAAATTGCAACAATTGGTTTTAGTAAGTACTTGTCTATTTCAAATACTCTTTTAAAGTCAAATGTGAACCATTGAAAAGAAAACCCTAAAGCGGAGCCGAGAACTTTTTGAATGAAAGGATACACTTTTTTTATTTATTTTAAAATCAATTCATTCTATTTATTTTTTATCACCATCCAACATGTATCTGTTTGACTATTATTCAGCCTACTATTTGGAAATTGAC
>TRINITY_DN27202_c0_g4_i1_1
CACGAGAATATATTCCGCGAGGATCCAGCACTGCCCGGCATGTACCTGTGTCTGCTGTGCAGCAAGACAGTGCGCAGTCGCTGGCACCACCTGCAGACACACTTCAGCCGCAACCACAAGTGTCCGTACTGCGACGCCGTGTACAGTCGCGTAGACACGCTCAAGCTGCACGCCAAGCGCGTACATAACATGAATGTGTCGCAGAACATCGGTCGATACTTGGCGTATAATCTGTGCCCGAGGTTGTTGTACGGTCCGAATCTCCCTCGGATCAACTCCTTGCCTGATCCGCTGCCGACCAACTTGTCCATGCACCTCGGCCGACCCCCATCACCTCACCTTGAAGTGTAAACACAGGACCCGTGGATGTCGACAAGCTGACCCCTTAATGGTTCAAAATGCTAAACATCAGCTTTCAGAAGCAGATTCAAATTGTTAAGTAGTAAAACTTCTTTAGTTTTAAAAAACTTGGGAAGTAATGTACACGAATTGTAAACAGTTGTACGGTACGAATTGGTTCATGGCTTGTAATGTTAAACCATTAAGGGGTTATGCTGCTTTGAGCTAAAAGACCAAAGTGTAATTGAGTATGTGAGATAAAGTATAAACTTTATTTATATGCTTTAGCTATG
>TRINITY_DN27266_c1_g1_i3_1
CGACTCAGGTTTCTTAAGGAAGTTGTCTCTTTCCAATTTTGGGTTTGCAAGAAACATCTACGAAGCCTCTGACGCTTCAGATCAACTAAAGAACTTTTATCAAACAATCTCCTCACCTCTGATGTCAAATGTTACGTTCTCATATCTTCCTGGTCAGATTGACAACTCCACTCACACGAAAAATGAGTTCCCCGTGTTCTTCAAAGGCTCTGAGTTAGTGGTATCGGGTAAAGTGAGTCAGGCCACCTCATGTGAACCAGGTTCTGGCAAATCCACTGTTCCCGTCGGAGACCTGAAAGCCACCACCTCCACCGGCTTCAAGCACTTCCCTATCTTCATGCACTGCCACCATGAACCTCTTAACCGCTCCTCAGCCAGTCGCTTGGAGAAGACTTGGGCGTACCTGACCATTGAACAGCTGCTGGACAAGGCGGACATTCTTGAAGATTCTGTTCAGAAAAACCAAACCAAGAAAACCGCTCTAGATCTTGCTCTCCAGTACTCATTTGTTACGCCGCTTACGTCTATGGTTGTTGTCAAGACGAACAGGTCTGAGTCTGCTCTAGATGCTACACAACTCAAGGTCCAACCAGGTTCTGCTGCAAATGAGTTTGGTGGGTCTCCTCGGGTGAGTTTTGCATCTGCAAGTGGCTCGGCAAGACTTCCACCGCCAAGTATGAGACCTGCCGCAAATCCAGGCAGGAGAGGTTCGAGGAGGGGGACTCTTAAATCAAGACTTATAAAAGGGTCACCACCCTTTCACGACCGACCAGAACCAACCAAGTTCACCCCAACATATGCTATGGTAACATTGAACGACATTAAATGGTTGCAGTCTCAACTTGCCAACTCCTCCCGGACTGACAATGTTCCAGTGGACATCCAGGGACAAGAGTACATCCTGGGTTTGAACGAGACTGACCAGAATTTCGGGGCGTGTCGGGTGGACGGAGGTGATGGAGAATGTCATCACTTCAAGTTCTGTCCTCTGGAAGTCTTCCAGGAGCAAGTCACCCAGTTCCTCCGGTACCAGTGCCCCATCCACGGAAATTTCTTGGGGGTTTGCTGTCGTTAACAACAGCTGATAAGACCGTCTACAATAATGCATAGCTCTACTAGTATTGTTAAATAAGTTTAATTTGCTTTTGTTAATTAAGTTAGGTGTAAGAAAGACGGGGGTCCAGGATTACCAACTGAGAACATTTGAAAACTCAAATGAAAAATCTCTATATGAGGTCCACCCAGATAGCTTTAATGTCCCACAAGGATCAGTCCTGGGGCCAGTCTTATTCTTGCTGCTTACAAACGACCTACCCGATTGGCTGGAAGATGCTGGGCATGCTGTAATGTATGCGGATGATACAGTCCTTACCTTTGCTGATAAATCCATAGAAATACTAAATAGAAAAACAGACCTCCAATTTAATAGAACAAAACAATACTGCAGTACCAACGACCTGGTCCTCAATGCAAATAAAACCGTACAGATGACCTTTACTACCAAACGCCAGGATTCCACCACCTCACTATCTGGTCTACAAACCAAAACCACCACAAAACACTTGGGCATTACAATCGACGCAAAACTTTCATGGAAGCCCCATGTAGACCAACTTTGCAAAAAGCTGTGCTCAGGCATTTACTCATACGTAGGATTAAACAAACATGCAATATAGAAACAGCGAAAACAGCCTACTTTGCTCTGTTTGAGTCCCACCTCAGATATGGCATTGCAGTCTGGGGGGGAGCACGCAAGGGCACTCTTGACAGGGTGCTCTTGAAACAGAAGAGAGCTATTAGATGCCTCGGTGACCTAAATAATCAAGATAGCTGCCGGGAAACTTTCAAAGAACTCAAAATCCTTACAGTCATTTCTCACTTCATCAGAGAGGTAATTCTCCATGCCATTACAACAGAACAAGTTAGACACAGAGACCTCCACCAATATAACTCGAGAAACGCCACCAATTTTACACTTCCTGAACATCCCCTAAGTCTACTTGAACAAAAACCAACCTACAAAGGAGCTCTATATTTTAACCACCTCCCTGAACACGTCAAGACAGTACAACAAAAACACTTCAAAC
>TRINITY_DN27209_c0_g1_i1_1
TGATGACCGTACATGTTTTTTCACTAACATATAAGTTTTCAAATTAACCAAATTTGTTTTAGAATTCTCTTTATTATAGTAAGCCTGGAAAAGGTGGTAAGCAACAAACATTATTAAATTCAAACCATCAGCTTTGTTTTAAAAGAAGTACAGTATTACAAAACTTAAAAGTGAGATGGGTGTTTGGATACAGTTGATACTTACTTTACATGTTGCTTTTGCTCTTTGTGCCACTGACCGGCCCATCATTGGTGTTTTGGCCCAAGAGAACAACAACAAGTTGTATCGTCAGTTTGGCTCGCAGATCCCGGCGTCTTATGTAAAGGCAGTGGAACAGGCCGGCGCCAGAGTTGTTCCTGTGTTTATAAACCAGACTCGAGAATACTATCACGAACTTTTAAGTCAAATAAATGGAGTTGTTTTTCCTGGAGGTGATGCGAATTTCACATCTACTGGAGGCTATGGGGATGCTGGAAGAATCATAGTAAAGTTTGCCAAAAAGGCCAACTCAAATGGAGACCACTTTCCAGTTCTGGGAGTCTGTTTAGGATTTGAACTATTGATTTATTTGGAAACTGACAGCTATGACATATTGGAACGCTGCAATGCTTCTCACATAACTCTCCCTCTGCAGTTTGAAAACGAGTTTCTAAAAAGCTCTCTTTACCATAAAACGCCTAAGAAGGTCCTAAACATTCTGAAAAATATGAACGTAACGTATAACAATCACAAATGGTGCGTCACCAAGGAGAAACTGAAGCAGTACGGTGTGCGAGAATGGCGAGTTTTGTCAACAAGTGTGGACTCAGATGGTCTCAGTTTCGTGTCTAGTGCGCAGTTGTCAGGCAAGCCACTGGTGGGGGTTCAGTTCCATCCGGAGAAGAGTGCTTTTGAGTGGTCTGAATCTCAACTCATTGTACATTCTGCAGAAGCATTACTTACCAACCGATGGTTCTATGACTGGTTGGTTAGAGAAGCTCGGAAGAGTAAGCACAGTTTTTCAAACCCAGAGGTTGAGAAGAGACATTTGATTTACAATTACAACGTTTCTTTCACAGAAGGGGTCTATGAAGAACAGTATTTCTTTGTTTAGAAATACACAACAATT
>TRINITY_DN27277_c0_g1_i1_1
GGGCTCAACAATGCAATCCAACATTTCAATGAGCTCAACCTCTTGACAAATCCAACAAAATCAAATTTCATTAAGTTTTCTTTGCGAGATATCGAATCAGATCATAGTCCAACTGTTATGTTGGATGCGACTGAGATCGAAGAAGTCTACACAACTAAATTCCTAGGAATACACCTCGACAGAGGGTTGACTTGGGATTGTCATGTAGACAGTCTATGCTCCAAGATAGCTTCAGGCATTTATGTACTGAGGGAACTATCAAAATACTGCCCTACTCAGGTACTGATGACGGCGTATTACGGGGTAATATACCCACACCTCTCCTACGGAGTGGCACTGTGGGGTGGTTGCGCAATATCACACCTTTCCAGACTTTTTATTCTTCAAAAAAAAGCGGTTCGAACCATTGCAAAAATTCAATGGAGAGAGTCGTGCAGACCAGCGTTCAAAAGTCTCAACATGTTGACTCTTCCCTGTCTCTACATCC
>TRINITY_DN27278_c0_g1_i4_1
GGGATGTGGTGACGCGGGGTAAGTTAGTCAGACTGCTTATCTGCCTTCCCTCTACAGTCTAATACACGTTCTCTTACATTGCGAATCGCGGTGATTTAAAAAAAAATTCTCTCCTGAACGAGTCTTGCTTAAGCTACAACGCGGTTAATCAGATCTCGGTTAATCGAGAGTTAAGTGTAGTATAAAGTATTACTGCTTGTTTCACTACATGTTTGCATTTTACAAAGTTAACAGCACATTCTGATGTACCTTGCCAAAATAGTTATATGAAAACTGGCGAGAAGTATACAAAACAAAATATTTTTCACATCTTCTACTAAGAAGGTGTGTTAGGAAAAGTTTACGATTGTTTGAAAAACCCCAAAATTAAAATTGTAGATGTTTGGAAAACATGTGAGTTTGAGGGTACAGACATGTATTTATTTCTTTGACGTTCAAACTCGACTAATTCATGTACTTAATATTTTTAACTGAAACCCTAGGATACCCTTATTTTGATGGCAATAGTTAATTAATCATGTAATATATATGTAATCATGTTGTTCAGAATTTGGATGTGCCTAAAATCTTATTGTTAAATATTGTTGTAATTTGAATTTATTTTATATCTAGT
>TRINITY_DN27231_c0_g1_i1_1
TTTTATTTTTGTTAAAACTCCCGAGTTTTCATATTTGTTTAACTGTTAAGTTAATTTTATATGTTAAACTTGTTAAGTGTGTAGTTGATCGCTAGCTAATTGAGAAAACTCGACAAGTTTTATTGTTGAAAAATTGTGTTTTGCTTAAACTTAAGTGTTGGATACGTTTCGACTTTTATTGTTAAGGAATTGTTTTCTGGTTTAATTTAGTCCATTTGTGAAACGTAAATCTACAAGATTATTTTCACAATATATGTCACATACGCTTAATATAATTTTGTCTTGCTGAAGTACAACTGTTTAAGTACTTACAGTAAAAGATTTCATATCTCAACAGAATATGAAAGTGTAAAAATATTGTAACAAGTTATAGGTTTATACAAAAAACTAAATGTCTAAAAGCTATTGCACCTCCTGATAAAACTTGTTTGTTAAAAATACCCAACAAACATTTTTTTTGTTGACGTAATGATTAAATAATAATATCTAAAGGTGTGTAATTGAAAAGATTGTTAACAAATGCTTAAAATATTGCAAAAGTCAACATATTATTGTTACAAAAAGCTTAAATGTTTGTTCGGACATGTAAATATTGTGTGAAAACTGTGTTTAAAAGAGTATTTCCTGTGGCTGTTTTGTTTGCAGCATGTTTGAAACAATTTTAAGTTGTGAAAACTTGCTCTGTTGGACACTTTTCATTGCTTTGCAAAAAAAAACTATGAAAGTACTTCTAGGGTCAAACACAATCTGCATCAATTTGTGTTTTCCCGATTATTTGTAGAACAGATCAAAAATAAAAGCTTCAAAATTTGTGAGTTTTGAGTAACTTTTTTTAACATAAATCTGTGGT
>TRINITY_DN27231_c0_g2_i1_1
CACCAATTAGTAGAAATCCAGGTAGCTTTTTTTATTAAGAACCTCATTTTTTTAAATAAATCCTAGAGTTATAATCTAAACTTTTAATATGGCATGTGAAACAAATTCGGAAGAGGAACTTTCTGATAGTCAATTCTACATAATCATTTGGCCGTTCTAACATTTTGTTAAATAAAATACTGTAATGCAGTAATAAATGGGATTTATTAGTGTTAAATATAACACTGGAATACAGCCCAATTAATAAAGCAAAAAAAGATAACACTTAAAAAGTTCAAAATTATTTAAACCGTTTAAATAAATGCAAAATGCTAAAATATTTTTAATGTTATGGTAGTCAATATTCTTGTTTTGCAAATGAATGAAAAGTGTCCATTAGAACCAAA
>TRINITY_DN27275_c0_g1_i1_1
TTCACATTCAACATCACTAAATTTCCAACTCCCAACACAACATGTGCGACGACAGCAAGTACATGACCAAGACACCAACAAGGGGCGCCACTGGACAGACCACCAAGGGTGGAAAGCCCTCTGGCATCAAGAACCTGAAGGTGTGTCCCCAACTGGACCGCGGAACTTGGTGTCAACAGCTGCCCAGAGGACACGATGAAGAGATCTGCCACATGGTGTCGCAGAAGAGGAGAAAGATTCTCAGAACCATGAAGGCCCTAGTTGCAGCTCATGTTGACCAGCCTGTATGTCCAGAATGGGACACGTCTGAGACTTGTGAAAACACTCCTGGACCTTACAGATTTGGTGTGGTTAAAACGGACCCGGCCTCTGGCAACGAGAACTACAAGATCATAGCGAGTCGGATGACCGCGGGGGGCTGTGAGTGCATCAAGAGGAACGGACTGCAAGACGACTGCCCCTTGCCAAGGTGCAGAGGGTCACCTGCTTGCAAGGTCACGCCCTTCCCGAAGTGTGGGCCTTTCCTGGGCATCCCCGCGGAGAAAGGGGCGACACCTGGCCATCCCTTGTACGACTACGTCTGGGGGGGCGACCACTGCCGCTGCCCGGCGCCGATGAATTGAACAATAAAAAATTAT
>TRINITY_DN27237_c2_g2_i1_1
TCTTTACTCTCTTCTAGCTAACTTTCCACCTCTTTTAATCAAGTCATATGGAGCTCGTCTTTTATTGGTATAGGAATTACAAAATACTGGTTAATAGATTTTTTGAAGTTTCACACATTTGGAACTAAAGCGCTGAAATTGTGTGATAAGTTTTGAGCCAGTTCATGGAACAGTGACAGGTGGACGTAGTGGGCTTGCGTGTTGTTGATCTGTTTGCAACCCTCTTTTCCGACCGCAAAGAGTTAACTGCGCTTTACAGTAGTTTTAATTGTTTCTTCACCAATCACGGTTTCAATATTTATAATTATAAAAATCATAATTTTCATTTAAAAATGTTAGTGTAAAAATTGTGAAATTTTAATCAAATTTACTTAAGTACTATAGTAATTGTACAAACCTGTATTTTTTAATGTTCGTAACATTATGCGATTTGGTAGATATAAACACTTTCGGCCATATAAAATCATTTGAACGTGCCTTTGTCGACATGAGAAATTAAGTTATATTCAGTTATCACAAGAGGAAAACCTGAAAATAATTACAGTGTAAAATTAAGGACATGCCATAATCTTTATTCAGCTTTAATTTGTCGTATTATTTATTGGCTTTAAAAGTTAGTTG
>TRINITY_DN27220_c0_g1_i1_1
CCCCACAATGCAACGATTGAAGTTATTTATTTTATACTATTTTAATTTCTAACACACAAATCCCTTTGTATCCCAGAGTCTTAAAATATTCTTCTCTTGTTTCTATTAGTAATAGTGTGACTCAGTTTTAGAAATAGAGTTTGTTGTCGTGGCCACCCCATAGTTTTTATGGAATACGTACACTATTTTGACCAAAACTAATGAAGGTATCAACAGCACTTTTAATGAAGGTAATGAAGGTATTCAAATATTTATATAAATAATTGAAAACTAAAGAAACTAGTCTTTTTGACTGTGCAGTACAGAAATAGTATTCATAGATGAATAGCTATTAATTAATAATACCTGATGACTACTTTTAAGTTTTGACTTTTGAGCATCTTGTACATTACTTAATGTAACTATTTCAAAACTAAAGATTGTGTAAATCAAATTTTACACAGTAGCAAAGGGTTATAACTTATAAACTATTAAGTAATCTATATCATTGGAATTTCTAGAGGTTTCAGTATAAAACATTATCATAAAATTAATTTTGTTTTCTTACAGCCCTACAATTAATTACTTCTTGAACTAAAATTGAGTTGAGTAGGCCTAGTCTTTGTTTAAATGGTGAGCTCGTGAATGGACCGTATCCACCCCATAGTTCCTAGTGACATTTTTTATATATGTAGATTTACAAAAAACGTTTGCAACCTGGGCAACGAAGCAAGGCTGGGAGCATAGTGAACAGCCTCGTAGAGCCCGTGACAATGTGCCCTTTAAGTCTGAGCCCGAAGTGGTGGTCACACAGGAAGCCAAGTAATGCCCATGGCAATAGAACGGCCGAATGCCAAAGTGAGACTGTGAATAAGAGTAACAAATTGCAAAGGCAATTCGATTTACTCAATTCGATTTACTTATGCAAGCGGCGCTGTTTTACTGCGTGTCGGCCTGGTTTTTATGTCTCATAGATGCGCTTAAGTTTGTTTAAATTATTAATCAAGCACCTGATTTTTGTACATTAAGCAGGTGTTAATCATTATTTTATGATACTGTGAAGAAAGAGGGTGGGATATTGTAAACATGTCAAGTTTTACACCTTGAAGATGACTTTAAAAAAAAAATGATATCCTTGTTT
>TRINITY_DN27242_c0_g1_i1_1
GTCTATACTCTCTACTTGGTTAAATATAACTCGGGTTTGAGACGCCGCCGTTTTGATCCAAATATGGAGTAATCTCATGTTTCTAGCAGTGTAGTGTAGTGTGCGTCGCGACGCTAGAGACGGCGTCCATGTTGGGTACCGCTGTGCACGCTCGACATCGCCCTCCGCTCCTTCACCCTCCGTCCTTCCGCCAGCCCTCATGATGCAAGGGTCTAGTGGGACTGTACTACCAGACAAGCAAGAGAGCAAACCAGCAAGGTCCAGAAGGAAGTCAAGATGGAAGCTGAAGTTTCACCACCAAGCTCTTCCAGCGGAGTACTTGGACCACTACACGGCGTCTCTGAACGCTGCTCCTAAGACAGTGCCACCCCCTGCTAGCCCAGCGCCTGCGCAAACCACCGTGAGATACAACGACCTGCCGTACATGGGAGAGATGACCCTAGACAACGCCAGACCTCGCAGAGGCCGCAAGCCCAAGAAAGCTGACATCTGTCATCTCATCTACAAAAACTACGGCACCACGGTAGTGGACGAGCCCTTGAACCTCTGTATTAGGGACCTAAAAGCCAAGTCGGCTACCGAGGTGTCAATGTGCAAGTTCAAGTTTACTGGCGGAGCTACGCCTTCGTTGGAAGAGAAGAAAATGTTGTCAGTGGACCCTGGGGGAAACTTTAGGTACTATGGGATGGGTGAACCGCCAAAGAAAAAAAGTAGAAAATCCCTAGCGAGAGAAAAGTTAGAAAAGACATTTCGCGAGAAAGGGTTTTTAATACAAACTCAAAGACTGGAGTCGGCACAAGGCGCTACATATTGCAAATTCCGCCAGCTGCGCAAGTTCACAAGGTACTTGTTCAGGAGTTGGAAGCACCACCTCCCAGGTGATGTTGTCTCTGAACCAATTACAGAGTAGATATAAGACGTTTTACTTATGTATTAATTATATACTTTTAAACATAATCCTATTTTTAGGATTCAAATATTTTGTGGGAAATGGATTACTAATTATTAAGATAAGATTTATTTTTGTTTTGAAATTAACTAGGTGTATTTTTTAAGTATTGATTTGATAAGACTTGTGTTCAAAACGGTTAACAATAAGTCATTAAAAGACTGCCAATTTCTGAGAGTGAGCTTAGTATTTAAGGATGTGTATTTAACGTACAGTGGTGCTAGCAAACGTTCATATTGTCAATTATCCAGTGTTTTACGAAATGTTGTTGAAGATGGTAGATTAATTCTTCTACTATTGCTTAGAATACCCATCTAATAATGAACTATCATGTTGAATCGCTATCCTACAGATAGGATTAAAATTTAAATTAACCAAGTGATAATCAATCACTTACCTAAGACATCATTCAGGGATATCAATATATATTTAGACTGAGATCAGTGTGGATAAAGTATGAGTATAATGTGACTTCAATGATAAGTATTTTTAAAATTATATTTAAAATCATAGATTAATTTTGACCTGAATATCTGTACCTGGGGGTAGATAGTTTGTGTTTCCATTTTGCTTCTTGCAAACATCCCATATTTATAACTTTGAATATCTAATTTTTCATTTCTAGAAAGTTCAAAATTGGTCAACAGTTTTAGTTATCTTTTAATAACTATCGCCTAAAAATACCAAGAATCCAAA
>TRINITY_DN27273_c0_g1_i1_1
GCTGTTCAGTGCGTCAGTTTGCCGCGAGAGCGCGCCACCAGCTTCGCACCTAGGTGTTCTCCGACACTGCTGTCAGTCTGTCTGTGTTTGCCGCCCGTGTTGTGTAGTGGATGTGTTCTGTGTATGATATGTGACGTGTTGTTGGTATGTCAAGAATGAAAATGGAAACCACCTACGACCGTCCCGCGAGTTTGTACGACAATTTTCGACCAGGCGGCAGCCTGCACAGCAGCGGTGCCCTCTCGGTGGGGAACCTGACCAGTGTAGGGGTGAAGTCAGAAGCAACCCCTGTGTACTTCCCTGCAGTGCCCATAGACAGACTGAAGAGCCCCTCGCAGGCCAACTGTCTCAGCACCACCGTGCCTCAGAACATCGCCGCTCCTGCGCTCTCCGGTAGACACACCCCTACCCGCTCCTCCCTCAGGCACAGCCGCATGATCGTCCTCTCCAGGAACGGCAAAGTACCTCGCAAGTATCTACCTCCCATCTTGTACCACCACAAGCTAGCCAAGGGGCTGGTAGGTCTGCAGACTCTGGTAGGAGCAGCAGTGCTGACCATCTCTAGCTGGATCTACATCTACACTCCTAGTCTGGGCCTGAGGGACATCCCCTTCTGGAGTGGAATCCCTCTTCTTTTATCTGGGCTGCTTGGGTTGCTCCTGCTTTGCTGCTGTAGAAAAGACTACCCAGGCTATCCTCTTTCATGCTGCGTTTTCAGTTTCAAGGTGACCAGCCTGACAGTATCAGTGATTGCAGCAGTCAGCTGTTTCTGTGCAGTGACGTTTGCAGTGATTCACCTGTTGTCACTGCAACACATGATCTGTGAACCGGAGAACTCCCTCACAGTTGCTTGCGTCTGCAGAACCAACAGTACCAACTATATCCAAGAGCGCCCCTACCCCCACCTCAGCTGCTTGGAGGTTCACAACGCTTTAACCCTCCTGCTGCTGACCAGCGCGGGAGTGAACTTGTTGGGTGGCGTGTTAGCGAGTTGGTACCTCTACTTGCACTGGAGCAGTCGCTACTCCTACATCTACTCCCAAGTTCGCACCAACGACTCCTCCAGACCAATGATCATATCAAACAAACTGTAAACTACCTACCTCAAGACTGAT
>TRINITY_DN27255_c0_g1_i1_1
CTCTGGTTATCGTTGGTGTTTATCATAAAGTTGGTAATCATATTATTCTGATATTCCCACAACTAAATCTCCTATTATCCGAAATTATTCTTGTTCATAAACTGTAAAGCTAACTCGTAAAGAAATACCTCTTGACACCCTTGGTCCCTGAAAAAATGTAAACAGATTGCTGAATGTTAAAAGCGGTGTTCTAACCTTACATTGGTATTGGTCATGGCAAGCTAGCCCATTCATGTGTTGAACTGTTGTTGAAGTCTTAAGTCTTTAAACATGTCTGAACCTAACTCACCTACTAAGAGTCCTCAGGAACTAAGTGAAGATACCAGTGAATCGGACTTAAATTTGGAAAAAGCAAGTGAATCTAAAAGCAAGTCTGCAAAGAGTGGCAAAATTGATATTCTGTTAAAGCCAACTCCAAGTGCACCAATTATGGCAAAGAAAAAGTGGTCAGTGGAACCTGACAAAAAAATTGGATGGGTAGGGGAGTTCATAAAAAAGTATTTGAAATTGGACCCTTCTGAAAATTTGTTCTTGTATGTGAACCAAGCCTTTGCACCTGCGCCTGATCAGCTTCTTCGCACATTATATGACTGCTACGAGATAGACGGCAAGCTTATTTTGCACTACAGTCTTGGTCAAGCTTGGGGCTGAATGAGATATTGTTCAGTTCTTTTACTTAACTATTTAAAAATTTAAATGTATGTATTAATAGATGTTTTGTATGTTACC
>TRINITY_DN27290_c0_g1_i1_1
ATTTAAATCAACCCCCAATGTTTTTTAAAACTGTTTATTGTTTTTCAGTATTAGCCATAATTTTACGATAGACCCTCGCTTGAATAAAAATAAATTGTTCACAAGGGGCCTTTGTTGCTTTCAATTGCTTAGGCTTACAAATCACTTTAAAATAGCCATAGTAGACTCAGGGATGTAGTTAAGTACCTGCCGCCTCTAGGCATCAAAATTTGCTTTCCCCCTCTTGTAAGGACCATCCCCGATGTCACTAAAATCACGATAATGCATGCTCTGTCAGCTGATTACGTAGGAAAATGATCTTCTATTGCCTGTTGCATCAACAAATCAAGTAGCTTTATGGGTCCTTCTTTACGGACGTTTTTGTTGCGTCGTTTTCGGGTAGCCTAAAACACGATTCTTATTTCTGATTGGTTCAGTTGACTTTAACCTTTATATTTAAAGCCAATGTCTCTTCCCCTTACACAGAAGTGTAGTCCTTGTGGAGTATTTATTCTGTAGAATTTTGAATCAAGATAATTTGAATGTTGGATCTATAGAATGCAGTTGTATCTAAACAGAAGTCTGAATTACATTTTGCGGTACAAAGACACTTTGTTAAAAACGGCAAAGAACCCTTTTTATTGAAAAAAAACAAGGGATTTTCATTGAACACTTTCAGTGAAATCCACCGTAGACTTTCAAGTAAACTGAAATCAACTTGTACAAAGAACAAAC
>TRINITY_DN27224_c0_g1_i2_1
GAAAGTATAATGGCAATGGAACTTGTGAAGACAAATTGATTGGCTTAATTGTTTTAAAAAAAATATGGTTTACATTTTTAAGTGTGTGGTGTGGGCTTAAAAATGTTGATCGTAAGTCTGTAGAGAGGGTTAAATTTGAGTTCAGCAAATAACGTACCACGTCATACTTTTATTTTCACAACACTATTACCACAAAATGTTGAAAATGAGCACGGCGACGGACCAGAAGATCATCCTCGGGCTGGACATCGGAACGACCTCCGTGAAGGTGTGCCTCGTGGACTATGTGGAGGGGAAGGTGTTGGCTCGGCAGACGAAGGACACGCAGGCGAATGTACCGAGTGAACTAGGCTGTGAGGGCAACAAACAGAACGTACCTAAGATCATGTCGGCGGTGCATATCTGCGTGTCCCGGCTGCCCAAGGAACTCATGCGTCAGGTGGAGGTGATAGGCATCTGCGGGCAGATGCACGGGGTGATGCTGTGGCAGTACGAAGACTCAACGCCCTGGGAGAAGGCGGACGTAGACTCGTCACGCTACGACGTGCTTGCTGATCACGTCACACCGCTGTACACGTGGCAAGACTCACGTTGCGACCCTATGTTCCTAGAGACACTGCCCAAGCCTGACTCACACCTCAGAGCTTACTCGGGGTACGGGTGCAACACGCTGTTCTGGTTCGCCAAAAACCGGGCTGAGAAGCTGGAAAAGTTCAACTGTGCAGGCACGGTACAAGACTTCCTCGTGGCTATGTTGGCTAATCTGCAGAAACCGGTTATGTCGGTACAGAACGCAGCGAGTTGGGGCTACTTCAACACCGAGCTCACAGAGTGGAACACCCAACTGCTCGAGGATGCCGGGTTTCCCACTCAACTGCTACCGGAGGTCATTCCTAGTGGAGACAGAGCAGGAACACTGGCCGACCAGTGGCACGGGATCCCTGCAGGCACCCCGATAGCTGCGGCTCTCGGAGATCTCCAGTGCTCCGTGTTGGCTACACTGCGGAACCCTGACGACGCTGTGCTGAATATATCCACCTCCGCTCAACTGGCATTCATAGCCACGGGCTTCCAGACTGACCAGGTCGATTGGACTATTCCAGTGGAATACTTTCCTTACTTTGAGGGCAAGTACCTTGCTGTAGCGACCGCTCTGAATGGAGGAAATGCACTCGCCACCTTCGTGCAAATGTTACAGCACTGGACGCTTGACTTGGGGTTCAACATGCCTCAAAGTGCGGTTTGGAGCAAGGTACTAGAACTTGGTTCATCAGCAAACGCTGAATCCTCTCTCCACGTAGTTCCCACTTTGCTCGGGGAGCGGCACACACCTCAGCAGAACGCATCAATGACCAACATCGACCCTGGGAACCTCGCTCTGGGTCAGGTCTTCAAGGCCATCTGTCACGGCATCATTGAGAACCTGCACAGCATGATGCCTCGGGAGATGCTGCTGAAGGCTAACATTTCTCGGATGCTGGGGATCGGCTCTGCGTTAACGAGAAACCAGGTGCTACAAACAGAGGTGCGTCAGTGCTACCAACTGCCGACAGTGTTTGTGCCGGGAGGTGACGCTGCGTGGGGCGCCGCCATGGCAGTACGTGACCACATGGTCTCCACCCCCTCCGCGACGCCGTGACCTACCTAAGTCACACTAACGCTACTCCTGACAATACCCGGCGTCTTCGGCTGAAGTACATGTGGCTTTTGCGTTGAAACAAGTTCTGTTTTCTTAATAACTGAATGCTGCAAAATTTTTGATCCACTCCTGTTTTATAATGTTGTGGAAATTTGCTTGATGGGATGACACAATTTTAGCATTGTTATTTTAGGAAGTGCTTTCATGAGAGTGCTATAATAGATTGAAACATTCTCAGTATCGAGAACTTGAAACTTTTTGGCAACAAAATAAGGTGCTAGGAGCTTAACTCAAACTGATCTTAGATCCCACATTGGTATTTCTACCTTTATCTGATATTTATATGAGACCTGTTTTACGCTGATGTATCTGTAAAAATTTACAAAAAAACATGGGTTGGATTGTTTATTAGCATTTATAGACATCTGAATGCAATGTTCCAGTTTATTTATTTATTTGTCATTATGGG
>TRINITY_DN27221_c0_g1_i2_1
GACAGATCAACTGCAAACTGCCAGAAGCAGAAGCAAAAATCAGAACAGCTACGGTACGGTGGATTGCTGGATTGCATTGGTTTTGTGAGGTCTGTTTGGTTCCAATTGAAATAAACATTGTGCTGATTCGCTTTCTTTCTGCTTTTTCAAAACGTTCAGTAAATATTTGGGCTCATATTTTTGTCGGTAGAAATTGTATTATCAAAAAACTTGATTCAGAATCCCATCAAAATTATGGCTTATTCGAATAAATTTGTCTATGCAACATTACCAAGAACCCAACGTGGCCAACCGATCGTCTTAGGCAGTGACCCCAAAGGAAAAAACTTTATTTACACCAATGGAAATTCAGTGATTATACGGAGTATTGAGAATCCAGCTATTGCTGAAGTTTATACGGAGCATTCATGTGCAGTCAATGTTGCGAAATATTCACCAAGCGGATTCTATATCGCTTCTGGCGATGCGTCTGGCAAAATTAGAATATGGGACACTGTAAACAAAGAGCATATTCTCAAAAATGAGTTTCAACCTATCAGTGGTCCTATAAAGGATATTGCATGGTCACAGGATAATCAGCGAATCGTCATTGTAGGTGAAGGTCGTGAGCGGTTCGGACATGTTTTCATGGCGGAAACTGGAACGTCAGTGGGTGAAATCAGCGGTCAATCAAAACCGATTAACTCATGTGATTTTCGGCCAGCGCGTCCGTTTCGAATTGTCACTGGAAGTGAAGATAATACAATTGGTGTTTTCGAAGGTCCTCCGTTTAAATTTAAAATGACCAAACAGGAGCATACGCGCTTTGTTCAAGCAGTTCGTTACTCCCCGGATGGAAAATATTTCGCATCAGCTGGCTTCGATGGTAAAGTATTCATCTATGACGGAGTCACTTCAGACCTAGTGGGTGAAGTCGGTAATCCTGCCCACAAAGGAGGAGTATATGCGGTGGCATGGAAGCCCGATGGAACACAGCTATTAACTTGTTCAGGTGATAAGACTTGTCGACTGTGGAATGTAGAAACTCGGGAGCTAGTGTTGGAGTTTGTTATGGGAGTTACTGTCGAAGATCAACAAGTATCATGTTTGTGGCAAGGTCAGCACATTCTCACAGTATCACTTTCGGGGAATATAACATATCTTAATGTCGATGATCCAACCAAACATATACGAATCGTCAAGGGTCACAATAAACCAATTACAGTTCTGGGCCTTAGTGATGACCGTAGCACCATTTATACTGGGAGTCACGACGGTTTAGTCACAAATTGGAATTCAGGAAATGGTGTCAATGATAGAGTTTCGGGAACTGGCCATGGCAATCAAATCAATGGTATCGAAGCTTGGGGTGATTTTGTTTACACTTGTGGCATTGACGATACAATTCGCCAAATCAGTATTGAAGCTAATTCCTACACAGACTTTGTTGTCAAGCTGAATTGTCAACCAAAAGGATTAGCGATCTTTCGAAATGAAAATATCATTGCTGTAGCATGTGTGAAGGAAATAACTCTTGTTCAAGACAATAAAAAAATATTTTCGTTGCCAATTAAATATGAAGCCAGCTCGATTAGTGCAAATGCGGATACTCTTGAACTGGCTGTAGGAGGTGATGATCAAAAACTGCGAATTTATTCGCTGAAAGACAACTCGCTGGAGTTTAAGCTAGAACTAGAGCACTTAGGTGCTGTTATTGATTGTCAGTACTCCCCTGATAATAAGTACTTGGTTGCATGTGACGCGCACCGTAAAGTTGTCCTTTATGCTGCCGAAGAATATAAGCCGGCTCATAACAAAGAATGGGGTTTCCATAACGCTCGTGTTAACACAGTAGCATGGTCTCCAAATTCTCTTCTAGTCGCTAGTGGTTCTCTTGATACAACGATTATTATTTGGTCACTGTCCAATCCGGCAAAACACACTATTATCAAAAACGCTCACCCGCAGTCACAGATTACACGTTTAGTGTGGTTAGATAATAATACGGTGATCTCAACTGGGCAAGATTGTAACACAAAAATTTGGGAGGTTGAAACCATCTAAACCATCATCTTATCGAGAATTAAATATTTAGTTACTTTTGTTTTGTGCAAGACGTTCTGAATTCGCTAAGCGTATACCAAAATGTATTTTTCATAAAAATATTTATTTTTCCATTATAATTTAAGTTTATAACGTGAATAACTTGCAAAGGCGTTGTGCGTGTTTATCCACCTCGCATTTAAGTCTATACTATATACAATAGTTGTATGTTTCTTTGAGAATATTAGTATTTTTACACAAACATTTTTTCGAAAAACAAATAATGCTAACTTTTGATGATGTACATTTTCTTCTACTTGCA
>TRINITY_DN27261_c0_g2_i1_1
TATCGTGCGACAGTGCCGTTTGTTTTGCTCGCTAGTTCGGTTTCACAAAACATTTGTTTTATATTAGTAGTCAAGTAACTATTCGCTGATTTTTTTGAGATGTTTACGGTTGTTTCGCATTGATGACTGAGTCCAGCTAGTATCGTAACGGGACTGGTTAACCAGAGGTGTCTAGTTGGACTCGGTCATTGGTAACAGAAATGTGTACAATCAATTTTAAACATACAATTTAAGTTGTTTGTGAATTTCACCCCTGGCACCATCCCGTTTTGGCCAACCAAACCTCTACCTTCTGGTGTGAAAAGAACGTGGTGTTCATGTTGCCACTGCTGGTTCTGTTCATCGCCATGACGATCGCATTCCACCCGACCCTGTCCCGGCTGATGGGCACCTCTGACGTCGTCCCGTCCCTCCCGGAGCTC
>TRINITY_DN27264_c1_g1_i1_1
ACTAGCGATGGAGGGTGTCCGCGGTAATAGTTTAAACTCTGAAATTTGGACATATTTCTCCCTTTTCACAAATTTGACTTTACAAGAACAAAATAGCATAGATGATTGTTTAGAATATTAACACGGTATAAATTGGTAAATGAATCAAATTCACTGTTTTGTAAAATTAAATATTACCCACAAAGCGGCATTAAAAAACATTTCTTATAAACAATTGTAGAAGGCGTTTATATTTTATGATGGCCATCCTGAAAGTGAGCGTTGTATATACATATTTAGCTTTTAGGAAACTTTGTATTACAGTTGTATGAAAGACATTAGTTTTATATTATTCATTATTTATCAGACGCACATCCGATCTAGGTTGTTTAACTGTATTACTCTTAACTCTTGTGCCTTTAGTCTAGACACACACTTAATGTAGATGCTTACGTTTATCTTTCATTCTAAACCACCTTTAATAATATTAACCTAGAACAACCTGCAGCTCATTTGATATTACAGTAGACTCTCCCTTGAATGGACTAAAGCATTACCTACTTACTTCCTGTTTGAACAAAAAATAGTCTCAAGATAACAAAAGGTATTGGTTTTCCATACACTACAGTTCTCAAGGCACCTCTTGGCATTATTGTGCCAAATCTTTGACTGCCGGCATAAAGTAGAGTTGCAGTTTGTAGTTCCGGTTTTAATGACATCGTAGTGTAGTATGTACAGTATGCAGAATTTCTGCAGATGATTTAAACCCTAGCTAGTAAATGCACTGTTGTACGTCCAAGCTTTTAACCATACAGCAAAGCATAGAAAATGTGTTATTTATTAAAGACTTCTACCTAAAAATGTGATGTTTTCGGTATCATTCATTATTTTTCTTGTCGGGTCGCCCAGATAAGCCTTATCCAAATGATTGCAATCTGCTCTAGCAAGAGTCTACTGTATTACCTATGGAAGATAAACTGTAAGATTAGTAGTTATTACAAAGATAAAATGCACTGATAGGTTTAAGATGTTGTTGTTAAAATGCTGTGATGACACAACTTATAT
>TRINITY_DN27206_c0_g1_i2_1
CGACCAGGCAGCTTGTAGTACGTTTAGTCGCTTCCAAAACTGTAACCTCCTTTCTCCAAAAATTCGTTAATCGAGTCAATTTCAAATTTTAGAAGAAAAAAAAAATGGTTTCATCTATGCAAAGTTTGTTATTGGTCGCAATAGTTGCTAGTGTAGTCTGCAGTGCATTTGCTATCAGCTGCTATCAATGTGAATCTACGTTTGAATCTAAGTGTGGGGAAAAATTTGAAGAAGAAGGTATCCAAAAGACCGATTGTTCGCGTGTACCAGTTCCAAGATTTTTACAAAATCTCCTTTCAATCAAAAACGCAACTGGTTGTATGAAAATTGTCAATGAGGTTGCCAGCGTTCGTCACACTATTCGTTCTTGCTACTTCGGTGATGTAAAAGATACCGATATCGGCTGTCGAGGTGATCAATCATTGCCTCTTGTGAAGCAAATATCCTGTCACGTATGCACCGATAATCTCTGTAACAGTTCTTCCTCAGCTGGACCAATAGCCGTAACTGTTGCTTTGTTTGTAGCTATTGCTCGTGTCTTACAATAAATAATACTTTCTATTAAATATTTAACTTTTGTACATTTCACGGTCTATTGTCGTAAAAATTAAGTGTAATTTTCTTTAAAAAAAA
>TRINITY_DN27225_c0_g1_i2_1
ACATTTATTTTCAAGTACCATCTTATATCATGCTCTACAAAAACCCTTTCTAAAAAAACAGGGTAAAGTTTTGTTTAGTGTAGTAGAAAGTTTAAATATTTTTGTAATTGTACATTTAACTTACCGAACATCTATGTGTAAATCAGAGAATGATTGCTGAATGCTATTTACGATGTTTTCATGTTCTAATTTAAATTTAAGAATGATTAAAGTTAGCTTTGTTCAAACAAACCCCTCTAAAACTAACGTTACAGAATCCACAAAAAGAACACGTAATACATGGGACAATATATAAACCCACTTATATGTATGTGTTTTCACAACCTAGGTACTGTGGCACCCGTACTTTGATATTACCTCTGAAAACGTAGAATGAAGTGTGTGAACTTTGAATATTTTCATCAATCGAGCTGTGATACAACTAAATGAAATACGTATGAACGAAATGAAAGAAAAGTATGAACGACACTGGGACTTAAATTAATGTACCACTAAAAAGAGTGTTTTTCAACCTAGATTCTAGTATAGGTCCTGACTTGTCTGACTACGAGAGTTTGGTGAAATCCTTAATGTGATCGAATAATGAGGTAATCTGGAATACAAGTGGGGGCCTATTACTTGTTTTATGTATTATAGAGAAATATTGTACTTTACTGTGAGCAATTATGTTTAAGTAAGAAAAATTGTAATTTCTGTAAATGTGTCTCAAAATTGTCGAACAAGTGGGAATCTCTATTGATAAGCGTAATTCAGCGGACAGCTTTGTTTTATAAATCAACCTCCTTCGTCGTACTTAGTGTCAATAATGTGTCTTTAATCTTCATTATAAGCTGCTTTCAGG
>TRINITY_DN27204_c0_g1_i1_1
GACATTTTTCCAAGCTCATAACCAATTATAAGGGGTTTTATTTGGGGGATTAAGAATAGTTTTCAGGATATTTAGGTGCAGAAACTGTCTTTCAGAGTCAATCATGGGTGTGGGATAGGTTAGTAAGAGTAAAATGTTGTTTTAAAAATATAAATCAGAGGCTGAATAAACAAAATAACTGTTATGGATTTGGTGTTTAGTTTGACCAATGAACTAGTAAGATATTAGATTCAATTCTCAGGCTTTTGCGGCCGGTGTCACAACTATAGTTTTTCCAGTTTACACCACGTTTAACTTCATAATTAACCTGAGATGTTTCTGTC
>TRINITY_DN27214_c1_g2_i1_1
ACGAGGAAAATAAATAAAACACATAAAATATTTCAACGTACTCTTGCATGGTAGCCAGATGTTGAAAATCACTGACTTTGCATAAGCCTATGTGATTTATGATTCTCAGATGTCCATCTAAGGCCGGTTTTATGGATGCGCGTCATCTCGCCGCTCGCTCTTAGGTCCATTGGTTCAAATGGGTGAATTTATGCACTGTTAGGGGACGCGCAACGTCGCGCGTCCGTATCTCACGACTTCGCGTGACCCACTAACGTGCGTCACCTCTATATACATTGTTTCAAATCGGTGTATTTATGCTACTGCGACGTCGCGCGGACTAATGGTGTTCTAGAG
>TRINITY_DN27254_c0_g1_i2_1
GGCCCTCAACCAAGGTAACTGTAATAAAACAAGGTCCTGCAACTGGGAAAATAGATAATTATTAAAAAGAGTTTAATTAATTAGCTTTGGTGTAATAGAGCTAATTTCACCAGAAAATGTCTATGAAAAAAATTCTTCTGAATAATCAAAATAGTGTTAGATGTAACTTAGTCACTGTGATTTGTACATTATTTTCAGTGCAATATTTGTTTGTTTTTACTGTAGTATTTTATACAAGCTTTTCGTATAGAAAATGATTTATATAGCAGTATTATTTTTTCTAGATTAGATTACAGTTTGCTGGATTACAACATTTTGTATTGCTCATTCAAATTACAACATTGCAACATTATGTTTATATCGTGGAAGCCCCATGGACACATTTCATTAGGTACTCCATTTTTGTTTTATTTTTTCTGCTATTTCACATTGGAAACATATTTAAACAAAATATATATCGCAACATCTACAAATTGTGTTTTCATGGTTTAATTTCATAGGGAATTTGTTATAAGGAGTAATAATTTGGCTGGTCTCATAACTTGTACTTTTTTGTAATTTTCAAAGCTTGAACACTATTGACTAGAGTCCGTCCTAAATAATTGAACCATTGTTGCTAATATAAAGTAGATGCAATTATTATATAAGGAAGAGTCTTAAACAAGCCTGTGCGAGTAGGTCGATTAAGAAATTCCCGACACAATTTGCAACAAAATAAACACAATTTTTGAGTGTTAGCCATTTTGCTTTGTTGAATGGTCGATGCTTGAAACTGGCAATAATCTATATAACGCAATATTGACAATCAAGAACTTGTTCAATCAACCTTTCAATATTGTCAAATGTTAGAACTTGAGTTTATGAACAAAATTTGTTTTACTGCAATATCTTTGGCAGCCAAAACTCAACTTGACTTTCACTGAACAAACCCTTCTCACAAACAACTGCTGAAAAACTGAAAATATTAAAATCACTAGCTAACCTTGTACCTTACACTTAAGAGGTATGGGAGTAAAGTTTTAACCACTGCAATCTCACAATACCAAAATCAATGTGTGGACCATAGTAATCTTTACAGTTCTTCCGAGTTGTAATTTTTAACTACAACTCTTGTCAAGATTTTATTATTGATTGCTGTTTGATTTGATAAATGAAAATATAACCGAATTTCACAGCCCCAAAATATTATTTTAATATCTTGATTAAATGATATTACATGTAAGATAAACTTGCAGTCCTTGCCTGACAAAATTATCCCAAAGTGTTTATTTTTAAAACTTTTAGTCCAGTTGTTGTTTGTTAGTAAAAAAACCCATCCAATTTTTAGCATTGGCTCCTATGGTTAAATGCTAATATTTTCCGTGATTGACATTTTAAGGATTGTTATTGTCATTTTTTTCAAAATGTATACTTACAGAGGCCAAGGCATAGTAAAAAACATGAAATCTGGTTCTTATCAGATTTATTCGTTCAAAACCAGGCAATACAGCTTGAGTAAAGTGTTCACAAAAATAGGTATAGTTTTTACTGAATTCAAGGATATTTATATTGTAATTGTAAAATGTATCAAAAATATTTCTAAAATGTAAATGTGAGTATAGAA
>TRINITY_DN27298_c0_g1_i2_1
GTTAGGTTATAGGTTCGCTGTTGGTGCAAAATGGGTGGTAAACAAAGGGGCTTAAAAATTAGTAAAACTAATTAATAGCAATAATTACATTATTTCTTAAACTAGGCACTTGTTCACAGTTCAACTTTTAACTTTGCTTGCCAACAATTTATAAGAAAGACAATGTTTGAATTAAATTTCCACGATTAATTAGTTATGTAGAGTAGGCTAATCGGTACTGTCCATCAAAATTTGTAATTTTATGAAAATAAGTTTTAATTTGAGAAAATGAGGTCTCTAAGGAATAGTTTAAGCAAGTCTAATTGTGATTTAAGCTACCTTAATCATATTCAAGTGTTGGCCAGGATCTGCAGGTCGTTGGGTTTGACTATTGATTTGTTTTTGGGAATGCCATTTAATTTGAATGTTTGTAAGTCAATGGGGCACCTAGGCCTAGTTGTCAAGTCTTCGCCCATTTAGCTGGTGTATAATGTGGTGGGGGTGTGGTTAAGACGGCTTGAGCGGCCAGAGTCATAACTATATATTCTAGGCTGTGATTACACAGCAAATTTACTTTTTGGGGCTTTTTTCCTAAAAAACAAGGATTTAGGATTTAAAAATGTTGATGAAATTTGGTATGAACATTTATTTTATTGTCAACATGTGTACCGAAAATCAACATGACCAAGATTGTGGTAGAAAAGCAGTTTCCCTTCATTTTCCGTACCAGCCATCAGTAGGCATTAACAAAATATATGTATGCTAAGTTTTAATTGATTTAGTTAAGTAGACCTATTGCTTAAGCTATTGGGACAAATTGGCTGCTCACACACAAACCAAAGTTTATTTGACCGGAAATATTTAAGGATTATCTTATTACATTAACTCATCTTAATATAAAGTCAAAGTTAACAAGAATTCAACCACCTGACCAATGTACAATCTGGCTGTGTTAATCCTTAAAATTTAAATATTTGGATCAAGTTTTTGACTTTACCATAAGTTACAAGGAGTTTCCAATAGGTTTATACTGTTTATAAGCTAATTTAAAAGCATTATTTTGTGTTTAATCTTCAAGTAAAACATCTTATTAAGCTTGTAAGATCCATCAATAATTCAACTTGAGTGTGATAAACCTTTTGGTGGGATTGTATTAATAAAAAATAAAGTCAAAACCTTTAGTTCTCTATTCAACAGTTGTAACGTACAATTGTGTGGACTGCTGAATGCTCAATTTTGTTTCTCTACCCTTATGAGTTTCTCTACCCTAAGGTTCTACATATCCTAAACAACAACCAAAAGTCAGTACTCAACCCCCTTTAGATCTTGGCCTATAAATAGTTTTCTTGGATAGATTGTCAATCAATTCTTAATCATGATATGTATTAAAACGGTGATACACTTTTGTTTAATTAATAGATAATAACTTTTTGTCACTTTGAGATTGATTTAAATGGGCCTCAATCAATAAATTCCAGTGCAAAAGATCACAATTATACTATTTTGAATTGTTGCTCCAGAAAATATAGGTTTAAATCAATTATACAACGTTTAAAGAGTTAACTACTACTAACTGTTGAGAAGGCTCTGAACCATCTCACATCTGTGACCCAACCTAACTTTTCCAAAATGACTCAGACATTTGTGCGAAACTTTGAGATTGAGTCACTAAACACAACTTTAAAAATGCAACAGAAAACTGTTGGAGACGTTAGTTGTGTAATCTGGGATGCAGCTATAGTTCTATCAAAGTATTTAGAAATATTATGTGAAGCCAATAAGGACTATTTAAAAAATAAAACGTTAATTGAACTAGGAGCTGGGCTGGGATGTTTAGGACTTGTAGCTTCTTGCTTTGGAGCACATGTAACAATGACTGATCTCCCCGAAGCACTTGACAACCTGTCAAATAACATCGAGTACAACAAGGGCATCTGGGAACCATATGGAGGAAATGCCTGTGCTAAAGCCTTGAAATGGGGATCTGATGAACTGGACGATTTTTCCACTCCTGATTTCTTAGTAGCAACAGATTGTGTGTATTATAAAGAGTCCGTGGAGCCACTTGTGGAGACATTGGTTAAACTCTCTTCCCCCGACACCGAGGTGATCGTTTGTCAGGAAGAGCGTGACACAGAGAAGCAGAAAGAAGCTTGGCAATTGTTCTTGCACCTTTTCCACAAAAATTTCCACTGTAACAAAGTGCCTCTAAATGAGCAACACTCCTTGTATTCATCTTCTGAAATAGTGATTTTGAAAGGGAAAAAGAAGAATAAAAACTGAACAGTGACAAACTAGCTTTAAAAAAGTTTCTTGAATAAATG
>TRINITY_DN27281_c0_g1_i1_1
ACCCTCTCGCCGCCTGGTGTGTCCTCATGGTTGCCGCTGCCGCCCCTGACGGGTACGCGGAGGGAGGGGAGAAGATGCGAAGGATACCCGGCATGTTCCCCAGACCCATCGTCGGCAGGAGTAACCCTGGAGTCACCTGGCTGCTGGACATGTCAGAACTGGCAGAGATGGAAGGGAAGCCGAAGAGAGGGGACCCGGGGATCTCAGGTCTGTTCGCCTATCCCAGAGTGGGCAGAGCCGGCACCGACCAGACAGTGAGAGAGGTGGAGGGGAAGAGAGTGCTGGTGCCTGCGGGCCGCTTCCACGCCGGCGCAGTGAAGAGGGACGGTGACAACCCCAGTGGGCTGTGGTTCGGACCCAGGCTGGGCAAGCGAGCAGACGAGTCCCCCTGGGCCCTCATTACTCTCAGAGAATACCCTCCAAACCGAGGACATCAGGAGGCTGCCTTCACTCCCCGGCTTGGGCGTGAATCGGGCGAAGATCTGACTGAAGACTACGACTCCAAGCATCCCCACTCAGAGCACGTCTAGAAGAACCTTCAACCACCAACTTCAGCCACCCCTTCTTGAACCTTCACCCACACCTTTTAGCCACCTCCTTCTTGAACCTTCAGCCACCCCTTCGTTGATCCTTCACCCACACCTTTTAGCCACCTCCTTCTTGAACCTTTAGCCACCACCTTCAGAAACACCCTTTCTTGAATCTTCAGCCACCCCCTTCTTGAGCCTTCAGCCACCAACTTCAGCTAATCCTTCTTGAACCTTCAGCCACCCCCTCCTTGATCCTTCAGCCACACCTTTCAGCCACCTCCTTCTTGAACCTTTAGCCACCACCTTCAGCAACACCCTTTCTTGAACCTTCAGCCACCCCCTTCTTAAGCCTTCAGCCACCAACTTCAGCTACCTCCTTCTTTTATCTTCAGCTACATCCTTACGTACCTTCAGCCACCACCTTCAGCCCCTTCTTGAACCTTCAGGCACCCCCTTAAACTGACTGTCCTTAAGTCTTGCAAACTAGCCCGTCGTTTAGACATAAACGTAATTCATCAAGCTAGGAAATCCCTACATTGCTCTAATCTTTCTTTTCCCAAAAAGGCCGTATTTTTTTCCGATTTTAGTTACTTTCTTGATATTCGAGGCACAGTACTTCTACTCACAATCCATGATCACCCGAAGAACTAAGATTGAAGCTGCAATACCTCACCTCTGCTTAAATAGTGGTTTCTTGAGGCAAAGAACCTCTCCTTTTCTCCTTAGCTCCCATATCCACACTAGATTGCTCGACTTCTTTGTCAACCTTCTGTCTTTGCACGGTTTCATAAACCAAGTCAATTTCCTGATCTTCTGCAACGTGAAACACTTCCTTCAATTATTGTAGTGTGA
>TRINITY_DN27223_c2_g1_i1_1
GGGTGAGATCCTCTCAATTAATAATTACCTACCACATCTCTGTGTTTTTTCAGCTATTTGTTTTATGTTAAGGCTAACATGTAGTTTTATTCCTATAACGTGTTCTCATTTTACTCGGTTATATTTTTAATTGTAATTTTGACAAGCTATTATTAATTTGTATGATGTAGCGGTATTTTTAAATATTGGTTAGAATAGTCTTAGGTTAGATCTTAAATTAAGATATTAATTAAATGTAGTTCCTAGATTAGTGTGGTCCTCTGAAGACTGGTGGAGTTTTTAACTACTTGAAAAGTTAGGAGTAGTTTTTCTCCAGAAGTGGCAGGAAAAGTCCACTAAAATTTCCACTAAGTTTACTAAATTGCTCTCCGCCACTACTATGAACTTTCAAACTAACAACAACTGTGTTGGAGGCTTCAGAATTGAATTGTGGATAATTTTATGCGAGAGCCTTTGCTCTTGAACTTCAAATAAAGCCATCGCCACAACAGTATAGGAGAGAAGAAAAAGTTGTTCAAAACAAGACAATGTGAAACATGTCGAGAGCTGGATTTAAGTCAGTTAAAATAAAGAAGAATACAGGAATTTATGTAAAGCTATCGTTAGTGAACGGGCTCATTATTTTGAACGGTTTTGTGAAAAAGCAGAACTTAAGATTTTGGAGTTTAGAAAACCCCCAGGCATTGCAAGAGAAGCCTTTACGCAGTTCTCAACTAACGGTATGGTGAGTGGCAAGTGAAGTTGGAGTGATGAAAATGGGCCGTATTATTTTGAAGACCTTTATTCTCAGTGCAGATATTTTTTTCCCCCTTCGCTTCACCAACGTTACAAAGCAAGGCAGAACTTTTGGTTTCAGCAGGATGAAGCTACAGCCCATACTACACAATGAAAGG
>TRINITY_DN27223_c3_g1_i1_1
AGTATGACTAATTTTTATTTCTGGTTTAAAAATGGTGGTAGTTTTTCTCCAGAAGTGGATGAAAAAGTCTGTTTCTTCTTTTTATTAAGGAGTAGTTTTTCTCCAGAAGTGGCTTGAAAAGTCCGTTTTTTATTTTTACAAGGAGTAGTTTTTCTCCAGAAGTGGCTGGAAAAGTCTGTTTCTTATTTTTTACTGGGAGCAGTTCCTCTCCAGAAGTGACTGTTAAAGTCCGTTTCTTCTTTCTACTGGGAGTAGTTCCTCTCCAGAAGTGACTGTTAAAGTATGTTTCTTCTTTTTACTAAAAGGAGTAGTTTTTTCCCAGGTATGGCTGGAAAAGTCCGTTTCTTCATTTTACTAAATTGCTCTCCGCCACTATTATGAACTTTCAAACTAACAAAAATTATTTAGTGAAAACCACGGACAGACAAAAAACTGAGTGAGATAGGATATTATGTGTTATTGGATATTTTTTTTTATTTTGACTTGACAATTCACCTGGTGAAGTTTGATCCCTGGACACCCTGTATATAGAAGTATTAATACGAAGTTTAATCAAAATCAGACCATAAATCCAGTTTCTTTT
>TRINITY_DN27223_c3_g2_i1_1
ATTTTTTTTTATTTTGACTTGACAATTCAACTGGTAAAGTTTGATCCCTGGACACCCTGTATATAGAAGTATTAATACGAAGTTTAATCAAAATTAGAGTTTTTTTAATGCTTTCAAATGGTTTTAGATATGAAATTTTGTTCTTCTAATAAAACATATTAGAATTTATTGAGATGTTCTAAGAAAACATATTAGTTTTCATTTGAGCATTAGATCTAACTTTAGGCCAGGTTAATCTAGTGTACAGATAAAATCTGTAAATGATCAAAAGTATGTTGTATTAAGTTCTTTAAAATTAACATTTTACTCTTAAGTTACTTCAAGGCAATAAAAATGCTGTTGTAAAATAATTGTTTCACTTAAAAGTTGTATTTTTTGTAATTTTTAACTTAGGAACTCAGTTTTAACAATTTACTGCCCATTGGAAATTGAAATGTACATTATAACCCTACAAGGTACTACATAGCGTAAAATTGTTAAATTATGAATATTGTCTATAAAAAGTGTGTATGCAGAGAATGAGACTTAATCTTTTGTCTTTATAATTTTCAAAATTTATTTATTTAGGTTAGGTTATTTATTGACTGAGTAACCAAAGAACTTTCACTATATAAAACCAAATAAGAAGTAACGCCTATATGTTTTACAGTAGAAATTTTAAAATCAAAACAATTCAAACAATTTACTACTAAGTACAGCAGACAATTACTTATTATAAAAATATTCATTGATTTATTTATATATAACTGAGATGTGTTGAATAATTGACAGGAAAATTAAAATAGTCAATACAAGGAATTGG
>TRINITY_DN27239_c0_g1_i1_1
AAAATGATGTACAAAATTTTAGTACCTTACTACCATTACGATTACTAGTTGAAAACATCGACAAAACATTTAAATTAACATTGACTGAGTTTTACTGCAATGAGTAAAGTTTTTCTTCGAAATATCAAAGAGGACATGGTGTCCATTTGTGTCATCTGCAGGGAAGATGTGACAGTTCTTTTAAATTATCAAACCGAAGAAAACATTGCCTATCTTCCCTCCATGACTGTCACACAAAGTAGTTGGAGATTCACTCTAAAAAAGTTGATTGGCACAATTCCCGAACTGAGTGGTAAGGAGTCGTCAGTGATAAGGGTGACCAGGTTTTGGTTGCCAGACGGTGGCACAGTGTGTCATGTTATCTATAGAGTCAAGTGTCCAATGAGTGAGAAGAAGATGATAAAACTGCAAAGTCGAGGCAAGTGGTACACTTTAGAACAAGTGCATCAGATGAGCATATCAAATCAGCTGAGCAGTCCAGAAGTGTTTGAGTACGTAACTCACTCGCTACAACCAAACAACTTCTATCCAATCACAACCGATCCTGAGACCGTCAAAGAAGGCTTTGATTTACTCAACGAGGTGCTTGAAAAACACATCATCACAGACACTGAGACAGGCCTCACACAACAAGAACAACTTCTCAAAGTTGCTCGCCTCAACAAAAACGAACAGAAAAAGATTTACAATGAATTTTTGCTGCGCACATTTCCTAATATCTTGATGAATAAAAATGAGTTTGAAAAATTTATGGTAGAGCTTGGTTGGAAAAAAGAGGAGTGGCCGGGGCTGTTCAGATGTGCAGATGAAAGTTCTCGTGGAGGTTTGACATTTAAAGAATTTCTTATGTTTTTAGCTGCTACTGAACCCGAAACTCCTCACGGAAGTGGCTCGGGAAAGATTCGCTGTGATTATATATTTAGATACTTTGATAAAAATAAGGATAATGTGTTGGACAATAATGAGCTGAGAGCCCTAGTTGCAGCTATTGCAGTTGCAAAAGGTCAAAGTCCTAAAGACTTTGAAAAAACAGTAGCTGAACTGGCATTGGGTCCAAAATTACGTTTATCATTTAATACTTTTGTAAAAAAAGTTGGTGACTTAAAATTCAGAGGCACATCCACCTTATTTCGATCAAAAATTAGTGTCCTCAAGATAATTCCGGCAATCTCCAACTATGATACCGACAATGATTCTGCACAGCAACCAACAATCACTCAACCAAACACAAGCAAAAAGGGATTCTTCCCTCTCGCTCTTCCATGGGGGGAAATGACTCACAAAACATCTCTTTATGTTGATGGTTATGGAAAGTGGGACAATAGGTTTGCAAATAAAGAATTTGAAATTGGAACTCATGCAATTAAGCTTTCTCGAGCTGGAATGATCGAAGATGTAAAGCCAGTTGATAGAGTGACACAAGGAAAGTCCATATCTATGGGGAATCACGAGCGGTTCATAAGATTTACTTCCTTACTCTATTACAATGAAAAGAATCCAGTTAATGAACTTCTTAAAGCACTTCAGTACTTTGCTAATGGTTCTCCAGCATCATCCAAAGTCCAAAAAAAGCCTCTATCTTGGGGGACATATGATATGAACCAATTTATAAACCTTTTAGTAAATGTATGTGAAAACTGTCAAAAAATATTAGAAAAAGAGCCCAGAATGTTACAACTTTGCTCCCCTGTTTACATATTAGGAGATCTCCATGGCAATTATCATGATCTCAGCGTGTATGAACAGGTTTTATGGAGTCTTGGACTCTCGTTATCACCTTGCTGTCTTTTGTTCCTTGGAGATTACGTTGACCGAGGGCTCTATGGGGTTGAAGTCATTGCGTATTTATTTGCTCAAAAAGTGAAAAACCCCACTAAAGTGTTCTTACTGCGAGGAAACCACGAGATAAGAACCATTCAAAGAAACTTTTCGTTTTACCAAGAATGTCTTCGGAAATTCGGGGAAGAACAGTTTTATGGTATTTGGAACACAATAAACAGAGTGTTTGATGTGATGCCTTTGGCAGCTGTGGTTGACTCAAAGTTATTTTGCTGTCACGGGGGCATTCCCCCTCCTTGGCTCTGTCCCAGGATTGAACACATCAACTCCATCCCTTGCCCGCTGGTGGTGCCAGAAGAAGAAAGCCTTCTTGCCTGGGACATCATGTGGAATGATCCTGTCAAGAGTGATCAGTTGTCAGCCGCAATTTACCAGGAGATGGAAGCTAACGAAGGGTTTGCGATGAACACAACTCGCAAGACCGGGCGCTACTTCAGCATTGAAGCACTGGACACGTTTCTGAAGCGCAACGACCTGAGTCACGTCATCAGAGCACACGAGGTGAGAGCGTCAGGTTTCCAGGTTCAGCAGGGAGGTAGGTTGCTTAC
>TRINITY_DN27272_c0_g1_i1_1
GAATATAATGTCTCTTTCTAATTCCAATTTATCTACAAATAGGTCTCTTCCTTTTTAAAATATATTTTTCAAGCAAACTCTCAATATTGACCAAAATATTATGTTTGTTAGAATTACACCAGTCCTTGAATAAACTCTTGAAATTAGGACTTCTCGTGCCTGGTGTTCTTGAACTCAGCCATAGCCCACGGCTTGTCATCCATAATTGGAATATTATTTTAAATAATTTGCAGATATGAACAGAAAAGTTGGAAGGTTGACCAAAATAGGGTTGATTCTAATTTGGCCTATCTTATTGTTTCTATTGTTCTGGTTAAAACCGAAAACACGTCCATTTTCGTTTGATTCATTCGACAATATTACAGGATCACCCTATAAAATAATACCAAACACTGTTCACTATGTTATGTTCGGCACTTCTTCATTAAACTTCATATCGTTTTTATCTCTAGTTTCTGTTATAAAGGTTCAGCAGAGTAACATTTGGATACACTGTGATTGTAGAGAACTGACAGGTTACTATTGGTCTCTAGTAGAGTCATTATCAAATGTAGCCAAAGTTCCGATCAAAGTGAGTTTCATGCGTAGACCAACACATGTGTATGGACAGCTCTTGAGCTCTGTGTACCATGCATCTGATATAGCTCGCATTCAAGTCTTGATGGAGAGTGGAGGAATATACCTCGATACTGACATGATCATTCTTAAGCCCCTTGATGAGTTTTTGCACTTTGAAATGGTTGTGGGATGGCCCCAAGAAGATTTTTTTGGGAATCAGATTATGATAGGACATCCTAAGGCGAGGTTTCTTCAGTTATACTTAGCAAGCTACAAGAGGTACTTACCCCGAGAATGGTACTACAATGGAGGCCAGGTGCCGACAGAGCAGATTCTGCAGCCCAAACCTCACCTGGTCCACAGAGTACCACAGCTGTTCGGCGTACACAACCTTGTAGATCGTCTGTACAGCTCGGACAAATGGGAAGGTTGGCGTCACTACTTCGCCATACATCTGCTCAGTCGACACCACGTTGATCCGGAACGTCTCAACGAAACTACGGTGCTACATTACAATAAGCCTTTTGGTGAAATAGCTCGTTGGATCCTTTTTGATCTCAATCCCAAATTAGATATTTTGTCACAACAATGGGTTGCTTAGGGCTGGTATCGACTGTTAGCTAAATGAGGGGTTAATGTGTATGCAGGCTCTATAACAGGATGCCTTTAAGTTCACAAGATAAAAGGATATGTTTGTATTATGTTCATTTCAGATGTTAAGACCTGATGATAATCAGAACACAGAAAACATATTAAGCACTTGTAACTCGGTAGTCAACTTTAAAGTTTTGTGTTTGGTAACTTAAAATATAAGTTGCAGCAGGAAATAAGTTTCTTGTATAAGGCATGAAAAAAAGAAGAAACGGTGTTTATTTATTTATTCACATACACGGCAAATACCATTTCACAAAGAATAATATAAATGAGTGTGCGATACATTTAAATAAAAAACTACACTTGGTGTGAATTTTACACGAAATGGAATAGTGCTTACAAATAATTATCTGATACAGGTAACATGCAAGAATACGAATTTAACAGCTAAAGACATGAAAAACAACACTGCCAAAATAACAACAATAAACCATTTAGAAATTAACAACATTGGATAATAATAACAAGGATTATAAATAACAATGAGGACAATAGTGAACAGTGATAAACTTAACAATAACAGTATATATGAATGATAAATATGATGAGGATTTATAATAAATAATTGGTATACAAGACACTGGATGTTTGTGTAGGAACTCCGAACACTTGGAACATAAGGACGAATTACTGGTTTGTTTGTCATACTCACGCTCAGGCACACCCCCTCACATTCTGTTGTTGGAAGAATTACAAATCTGTGTTATTGAATGTATTTCAAACTTGTCACCAGCTCCTGGCCTGGCGTTTCCAA
>TRINITY_DN27241_c0_g1_i1_1
ATAAGCGAAAAATGGTTCGGTTTGTTATACTTCTTTGCACCGTGATATTATATGGTTTAGTTATTGTTAATGCAGTTACAGCTAAAAAAGGTTATGGACCAGGAAAGCAGGACTATGATTTTGTGGAAGTTCGACCAGGCGCTCATTTATTTTATTGGCTCTATTACACAACAGCAAATGTTGAAAATTACACGGAACGTCCTCTAGCGATTTGGCTTCAAGGAGGACCAGGTGCTTCTTCAACTGGATATGGAAATTTTGAAGAGCTTGGACCCCTTGATATTTACGGAAATTTTAGAAATCATACATGGGTTAAAGATATGAATGTGATGTTTATTGATAATCCTGTAGGTAGTGGATTTAGCTATGTTGAGAACGTTACATTTCTTACAAAAACAAACAAGCAAATTGCCATTGATTTGGTAATGTTTATGAAAAAATTTTACGAGTCACATCCTGAGTTTGAAACTGTTCCTCTGCATATATTTTGTGAAAGCTATGGTGGAAAAATGGCACCTGAATTCGCACTTGAACTTTATAATGCTATCAAAAGAGATGAACTAAAAGGTAATTTCAAATCAGTGGCTTTAGGAGATCCTTGGACATCACCTGTTGATTCAGTAAACGCTTGGGCCCCTCTTCTATTAAATATGGGAATTGTTGATCATGATGGATATGAAAAAATTAAGATAGAAGCTGAAAAAACTGAAGAATATACCAAACAAAACAAGTGGACTAAAGCTACTAACCAATGGGGAAACACACAAAGAGTTCTCCTCATTCAATCTAAAGGTGTTGATTTCTATAATATAGAAAAACCAACCAGAGGTGATGCATACTTAAAATTTTTGCTGAGGTCTTCAAGCGTAAAAGAAACGATGTATCAGACTATGGTTAGATTCGATATCGACGAAAACCGTGATCAATTGCTAAAAGATCTAATGCAAGGACCGGTTAGCGAGGCCTTGGACATTCCACCAAATGTGAAATGGGGCTCTCAAAGCAGTATGACATTTAGTGCCCTATCGGGGGATTTCATGAAACCTGTTGTTCATATTGTTGAAGAATTGCTCAATACTACGGACTTACAAGTAGGAGTATTTTCTGGGCAGCTAGATTTAATCTGTGCAACGGCAGGAACAGTTAACTGGATCGATAACATGAAATGGACTGATAAGCCCAACTATGTTGTCGCACCCCGCGACGCTATCACGGTCGACAATATCCTTGAGGGCTACTACAAACAATCAGGCAAATTTTCTATGTTTTGGATTGATCGTGCTGGACATATGGTTCCTAATGATAATCCATTTGGAATGAGTTTTATTCTAAAAAAATTTACTAACTTTGGATAACCATTTACTGTCTAAACACAAACACAATGCCTTTCTACTCTCACTCA
>TRINITY_DN27249_c0_g2_i3_1
CTATGGTCAGGATTATTGTAATGATAATTGCGTTGATACCTGCAATACAAGAGATAATGTATATAACAGTGGAAGGGATTCTATCTATGGTCAGGATTACTGTAATGATAATTGCATCGGCGCCTGCAATACAAGAGACAACACATATGACAGTGGGACAAATTCTATGTATGACCAGGACTTTTTTAATGACTTTGGTGTTGAAGGCTTCAAGGGAACAGATTGCGTTTCTGATTATTGCGATGATTACCACACTTGTAGTGAGTCAAGTGGTGGTGGCGTCTTGGAAAAAGTTGTGGCTGGGGCCAAAGCAGTTGGAAAGGAATTCAAGAATGGGTGTGAAGGTGGAATTGAAACTGTTGCAGAGTGTGGATCAAAAGTGGGGAAATGGTTAGGCGGGTGTATAAAGTCTGAAGAAGATTATGATTATGAAGAAGAGGAATATTGCGAAGGAGATTCGAGTGGGTGTGGGGTTCTGAATGCAGTGGTTGCTGGAGTGAAAACCTTTGGAAATGAAGTCAAGAAGGGCAGTGAGGCAGGAGTTGACGCGGGTGTGAAGGTGGGGTCAGAAGTGGGATCACGCGTTGGAGGAGCCATGGGGTCAGTGGTTGGTGGAGTGACGTCAGTTGGGGAAGGAGTCAAAGAAGGGTGTAAAGTGGGAGTTGACACAGTTGCAAAGAAGGGATCCAAAGTGGGACAATGGATAGGGGGCGCTCTCAAGGGTTCTGATGATGATGATTGCGATGACTATGGTGATGGAGGGAAGGATTGGCAGGTCGGCGTTTCTCTAAGTCCTAAAAAAGGCATTCGTTTCATAAACTAAAGAGGCGGTGTCCAAGTGAAAGGGTTGCTGCTTCATTCATGCGTCGCAGAAAGCTCAACCCCTTCGAGGATTTATTGGACTCATTGCAAAC
>TRINITY_DN27249_c0_g3_i1_1
ACATTATTTCTCGTATTGCAGGTGTCGACACAATTATCATTACAATAATCTTGGCCATAGATAGAATCCCTTCCACTGTTATATACATTATCTCTTGTATTGCAGGTGTCAACACAATTATCATTACAGTAATCCTGGCCATAGATGGAATCCCTTCCACTGTTTAATACATTATTTCTCGTATTGCAGGTGTCGACACAATTATCATTACAATAATCTTGGCCATAGATAGAATCCCTTCCACTGTTATATACATTATCTCTTGTATTGCAGGTGTCAACACAATTATCATTACAGTAATCCTGGCCATAGATGGAATCCCTTCCACGGCTTAAAACGTTATCTCTTGTATTGCAGGTGTCAACACAATTATCATTACAGTAATCCTGGCCATAGATGGAATCCCTTCCAC
>TRINITY_DN27208_c0_g1_i2_1
CTCGCTTATCTATTACGTGACAAGGTCGAGACACCGGAACCGGTCAGCTACTAGAGTCAGGGACTCCTGCGAGTCTGTCAGTGAGTGGTACAAGATGAGGGTGAGCATAGCGCTGGTGCTGCTGGGCGTTGTGGTCGCTCTCGTGAGTGCGCATAAACACAAGTTTGGCGGACATGGTGGAGGCTTCGGCCACGGACATTACGGAGGGTTGGGCTACGGGGGATACGGAGGTTATGGACATTATGGCGGTGGTCATTATGGCGGATATGGAGGTTATGGACATTATGGCGGTGGACACTATGGAGGATATGGAGGTTATGGAGGGCACGGAGGTTATGGGGGTTATGGTGGCTATGGAGGCTATGGTGGTCATGGACACAAGCATTTTCACAAGTTCCACAAATGGGGATAGAATTGTAATGTAAGGCAGAATCATCATAAGGTTTTATACGTAGATTTAGTGACACCATGAAAGAAGAACAACAGACTATTTAGAAGCTAAATATTAATAATTTACTCTTTAAATAGTGTGTACTCTTTGTGTTACCAGTCATGAAAATTATACAAAGTAGAAAGCG
>TRINITY_DN27296_c0_g1_i1_1
CGCTGGTCACTTCTAACTTTGCGACATGTTTTGCTCGATACTGGTGGTGTTCCTGCTGACTTGTGCTGGAGAGGGGTTGACTCAGATGATGTGGCCGGTGTATCATCTGCCGTACTTGCATCCCGTCACAGCAACCCAGTACCACGCCCAGGACACTCTGGGCCAGTTCAACTTCGGCTACGCCAACACCAACCAGATCCGCACAGAGAGCAGACTGCTGGATGGCTCAGTGCGAGGCAGCTACAGTTACCTGGACCCTAACAACAAGGTGGTGAGAGTGGTGTACATCGCAGACGACGAGGGGTTCCGGGTGCTGGAGGGTAACAACTTGCCGACAGTTCCAGCGGAGCCGGCTGTCGTGGAGGCACCTCGTCCTGTCGAGTACACTCCTGAGGTGGCGGCAGCACGAGCACAGTTTGAAAAAGTGTTCAACGAAGTGGCGGCGCAGGCAGCGCAGGGCGAGAGCGCCGAGCCGGCGGAAGACACAAAGCCCACCGAGTCCCAGAGGCGCAAGAAGCGCTCGGTGCTGCTCCCGGCGCTGGTGGCCATCGCCCCTGCCTCCCTCAAGGTGAAGGTGACTGAGGGACAAGAGGTGAAGGATGTAGTGAGTCCTGCCAGTACGAAGCCAGTAGACTACAAGGAAGTCGAGAGGTCCGTGGCAGTACCTCCGCTAGTGTTCGCTAGGTCCTCTGCTCCATTCTACCACTACTTGTACGCTGTATAGAAGATTACACTTCCGTTCTTCAGTAGTTTGCTTCAACGTTTTACATTTGGGCCTGAATAAAAAAAGTTTGACACAACAAAGTGTGTATTTTTAAC
>TRINITY_DN27294_c0_g1_i1_1
GTTTTTTTTAATTCAATGAATTCAGTTGGTACGCATTCATGTTAAATCTAGGAATTGGCCATTAAGAGCATTCTTGTCTTCAGCGGAGGGCAGCAGCTTTTCAAAAGAAGTGGAATCTAGAGAGGAATACGACGAAACCACTCCTCTAATGGATGGTCACGTAGGTGAGCCGACTGTGCGTATTGGAGCAGAGCGGTCAGATAGGTTAGGAAGTGAAAGTACTTCAAAAAAGAAGCGTAGTCGGCCAGCAGGTTCTAACAGTGAAGACGGAACTGATACTGGCGTAGGCAGCTATGGGGCAATAAGTTCTGTGCCAACTGCTGTCGTTCGAGAAGGTAGGTGCAGTACTCCCATTCCATCGGTTCCAACTGGCCAACCAGGAGGTAGTGGTAGTCAGCAGAATAACGATGAAGAAGAAGGGCTAAAATACGGCGCTCAACATGTTATTAAACTGTTTGTACCTGTATCTCTTTGCATGCTTGTTGTCGTTGCCACTATAAACACAGTCAATTTCTATTCGACTACTGATGTCTATTTACTGTATACACCTTTCCATGAGAAATCGCCTGATCCCGGAATAAAGTTTTGGAACGCTGTTGCAAACGCTTTGATTTTAATGACTGTAGTTGTTTTGATGACAATTTTATTGATCGTTCTTTACAAAAAACGTTGTTATAAGATTATTCACGGCTGGCTGATTTTATCTTCGTTTATGCTGCTCTTTATTTTTACTTACCTATACTTGGAAGAGCTTCTTAGAGCTTTTAATATTCCAATGGATTATCCTACCGCTATATTTATTATGTGGAATTTTGGTGTGGCTGGAATGATGTCTATTCATTGGCAAGGACCTCTTCGGCTACAACAAGCTTACTTGATTTTCGTTGCCGCTTTAATGGCTTTAGTGTTTATTAAATATTTACCTGAATGGACTGCGTGGGCCGTTTTAGCTGCAATATCGGTTTGGGATTTGATTGCAGTTTTATCACCCAGGGGTCCGCTTCGAATCTTAGTTGAAACAGCTCAGGAACGGAATGAACAAATATTTCCGGCACTTATTTACTCATCGACTATACTGTATTCCTATATGGGAACGAACCCGCCAACTCAAGAAAACGCAAACATACTGAGTTTAGGAAGTGAAGCTGAAAATAGCCAACGAAATGTAACAACTGCACTGAACAGTGAGGACACATCATTATCATCTCGGCGTGCAGGTAGCTCTGGCCGAAATATATCCACTGCCGCTGAAGAAGCTGGATTTACTGAAGAATGGTCAGCAAATATAAATCAAAGAGTAGCTCGCCGTCAGCTGGAAGTGCAAGCAAACCATGGCTCGAATTCAAATCGGTCAACTGAATATAGAACCGTTGCAAGACCAAACGCACAGCAATTAGATGCAAATGGTTGTGTTGGAGGAATTGCAGAGGCTCAGGAAGAAAGAGGAATAAAACTTGGATTAGGAGATTTCATTTTCTACTCAGTTCTTGTTGGAAAGGCATCTAGTTACGGTGATTGGACAACGACAATTGCATGTTTTGTAGCAATTCTAATTGGTCTTTGTTTAACGTTATTACTACTAGCAATTTGGCGTAAAGCTCTGCCCGCACTTCCAATATCTATAACGTTCGGGCTTATATTTTGCTTCGCAACTAGCGCCGTTGTTAAGCCATTCATTGAAAGCCTTTCGGCCGAACAAGTCTTCATATGAAAGTCAGAACACTACATTTGTTATCCTCGATCAACACTTTTTTATTTTAAATTTATGTTTACA
>TRINITY_DN27243_c0_g1_i1_1
TTTAAAAACATTAAAAAAAAAACATTTTTCTTTATGAAGTAAATAAAAAAATCTATTTTTCACAATTTGCACTTTCAGTAATTATTGAGAAACTATTGGTCTAGTGCACAGTTGGTAATTTCAACAATCATGATAAAAATTAAAATGGTGCTTTTATCAAGAAGTTGGCGAATTGCAAAAAAACTAAGGAAGCTCTGAAGTACACATACATCTCAGGGCAATAAGCTGTATCCTCAAAAAGTTCAATCAAAGATTTTAAAGACTGTCCACATTATTGTGAATTGTCCCCAAAATCTGAAATCGAACAAACCTGAAAAATTTTGGAATAATTAGTTTGCTAGCAACTTTGAACTAAAAACGTATTTAAAGGATACCTGGAATAGAAATCTAACAATTTCAC
>TRINITY_DN27243_c0_g2_i1_1
GTGCATTATAAGCTTTCTTCTTCATTGTAATTTAAAACTTGAGGTTTTAAGATTTAAATTATGTGTTTTATAAACATTTATTTATCTACTCGAAATCCTTAGATTGATTTTACCCTGCTGTACACGTTTTGCACAGATGCTGAAAATGCGCTTAAACCTGAAGCTGTCTCTCGTGTGCCTTTGTGTGGCCGCCATATTTGTCACTTTGTCTATGTGGGCTCGATGTGGCGGGGACTTGAAGTCCTTCGCTCATCGTTTGAGGGACTCTCGTATTGAAGACCAGGATGGCCAGAATGAGCACTCAGGAAACGAAGCCCAAGGGTTTGAAGAACTGGACTGTAACATTAATGGGGAATATACTATAGGATGTCGAAGAGAGGGTGAAGAAGTCTATTTACCTTTCTCTTTTTTGCACAAGTATTTTGAAGTGTATGGAAAATTAGCAACTTATGACAATTACGAGAGATTCGAATGGTCACATTCTTACTCTAAGGTTTATTACCCAAAAACTCGATATGAACCTCGAGGAGTGTTTTTGTACTTTGAAAACTACAATGTGGAGCTTCGGGAACGAGTCAAGTGCATCAGTGCAGCAGAAGGTGTGCCAGTGTCCACCCAGTGGGAGAGCCAGGGCTACTTCTACCCGACGCAGATTGCTCAGTTTGGCCTATCACACTACAGCAAGAACCTGACCGAGCCGGAGCCCAGACACAAAGTGTTGGAGGACGGCAGCGCCACGGCACCTGAGTGGTCGATAGGCGCCGGTAGCATCGCCGTCAGGAGTCTGGAGCTGCCGCGCCACTCGCACGTGCTCAAATTCCAGACCTCCGGAGAAGGTGAGATCAGCCTTAACGTGGACCACGTTTTGGACTTTGTGTTGAGCGCTGACTTGCGACTCTCGGCAGAAGACAACTCTTCTCTAGCCGTAACGCTGCACAATCGGGAGAAGAAGCAGGTGTGGACTGTGCACTACACTTGCTCTGACCAACTCATCGATGCACAGGAGCAAGATATCTACTTCGGTCTGGGCTGTGAACATCACCAGGATTGGCATCATATCACGAGAGATCTGCTTGTGGATCTACAGAAGGGTCTCGTCATCCTCAACATGGGCAAGAAAAAGATTTCTCGGTCCAAGTTTAAGGTTGGTAGCATCGCCTTGCAAGGTTCAGGGATGTTGGACAACCTGACCCTATCGTCCAGCGAACACATGTCACAGTTCTACGCAGCTGCCAAGTGGTTTGTGGCACACCAAGACCCCGAGTCCGGCGGCTGGCCCAACCCCGTCAAGCGAAGAGGAGTCATGGGCATGTCTGACCTCTTGCCAGGATGGCTATCAGCCATGGGACAAGGTCACGGCATCTCAGTGCTAGCAAGAGCGTACTACCACTCTGGAGGTGACCGGCAGTACCTAGAAGCAGCTCTCAAAGCGCTCAAGCCCTTCCGAGTACTGGGCAAAGACGGTGGCGTTTTAGCTTTGTATCTAGGACAGATTCCTTGGTACGAAGAGTATCCAACGGAGCCGTCTTCGTTTGTACTCAACGGTTTCATCTACTCTCTGATCGGACTGTACGATCTACTGAGTCTAGCTCCTGCGCTCCAGACCAGGGATGCTGCGGCTCTCTTCCACCAGGGGATGAAATCCCTTAAGAAGCTGCTCCTCGCCTTTGACACTGGGTCAGGGACCAACTACGACCTCCGGCATCTCACGATAGGCTGTGCCCCCAACATAGCTCGGTGGGACTACCACGCGACGCACGTGAACCAGTTGCTCCTACTGTCTACTATAGACAAGGACCCGCTGTTATCCACGACGGCGGGGCGCTGGGTCGGCTACATGGCTGGCAAGCGAGCGCCGCACAACTGAGCGAGCGCTACACTTCACACGCTAGCACAC
>TRINITY_DN27219_c0_g1_i1_1
AATTAACTTATCCTTTACAAAATGAAGTGTAATTAAACATTTCCTAATCAGAGAAAAATGTCCCAAGTAATGTCTATCATTTAGAGGTAAGTCTAAGAGAGGACTGGCTAGTCCTAACTTCACCTGAATGAAGACATGTTTCGTTGAATGATGAACTGCGTTGAACAGCGACAACCCAGACCACACGTTTCCCGAAAGCAATAGCCCTCGTCTAAGTAAGATAACAGTGTTCACCGGCAATATTGATGTTCAGTGTTTTTATAGCCAGTTTGTATAATTTGTGTCTTTAAGTGGCTTCATCGATGTCGAACCGTATACATTTTTGGTACATTTTGTATTCTTGTGATACAGTATCAATGTCAACTTTGGCTTATACTAATCCGGTTCAATACTGTTTCCCTCAGGTTGTTTCTCAAATTTAAAAGGTTTGATTTAATCTGAACCTTTTACTGTCATGAATGGAACCACAATGTTTGTTTGTAAGACTTCAATAGACATATCGTAAATTTGCTTATTTTTAAATGGAAAT
>TRINITY_DN27253_c0_g2_i1_1
AATATCAATAACCTTTAAAAAAAGTTATTAAGTTGACTTTTGACTTTAAAGGTGTCAATATACTTTTTATTTATGTGGGGATTAATTTGTACGCTTTGAAAACTGGTAAACATAACGATTAGGCTTTTTGCTACCGGTTTTCAATAATTTGACTGTGATGACTTGTTTTCTTTGATTAGTGAACTTCTCGGCTCAACAAAAGTCAAAAACCCATTGTCAAATACATTGCTCATGCTTTGTAGAAACATTTCTAAACTATACAACACTTAAACTTGCATTGTTTATTTTCCTTGCATTTATGTTAAGTGTTATAACTTGAAGACTACTGTACAGGGTTTTCTCCAAATACGATCGTGTACATTGGTTAAAAATCCATTTTCTTATCATTGTATTTTATTTTGTACAATAAATTATTTTAAATCATAAAAACAATGGTACCCTTGTGTAAAGCTTGTGTAATGTAATGTAC
>TRINITY_DN27276_c0_g1_i2_1
TTTAAATACTACACACGCCGCTGTCCACCTCCTGATTTGAGCTGTATAATCGATTTCAATCTAGAAGTATCAACCGGAAAGGTAATTCAAAGACAACCTCATGATATTTCTGATTTATCTCTATGCACTAAACTTGGATTGATTGATACCAAACAATGGAAAATATTTGAACTTCAAATAAAACCGGGTCTTATTTATATAAAGAATCCTTTTGATATGATTGGACAGAGATATTGGATTAAACAATGTCTACAAACATATACAAAGAGGCCTAATCGGTTAAATTTAGATACATTCAATGAGTTGGAGGAAGATGAAGATTGGTGGGAAGCAACGCAGAGCAAGTATAGTTCCCAGGGCTGGTCAAACCCAGTTTGAAAGTCACCAAACAAAACCGAACATTTTAATTTTGTGATTCAGAAAGAGGTAAAGGCCTTTTAAATAAACTAAGATGGGCAACTTTGGGCTATCACCACAACTGGGATACAAAGGTTTACAGCGAGGATGCTCACAGTGAGTTCCCTGGAGACTTGGCGGAGTTGAGTAAACTTATAGTTCAAGTCGTGGAGGGGCCTGAAGCAAGTGCAGATTATGAAGCAGAGGCAGCCATTGTTAACTTCTACCACTTGGATTCCACTCTCTCGGGGCATAAAGATGTTTCTGAACCTAACATGGATTCTCCACTCGTGTCCGTCAGTTTTGGCCAGAGTGCCGTCTTCTTGGTGGGAGGGGAAACGTTGGATGACCCGGTGACTGCCATGATGCTACACAGTGGAGACATCGTGATCATGTCAGGCTCCGCGAGACAGTGCTACCATGGCGTGCCGAGAATAGTCCAGACGGAGGCAAAGCCTTGGGCGAGTCCACACGATGATTGGGAGTCTGCTACCTTTGCCCATTATTTATGTAACTCTCGGATCAATATTAACATTAGAAAAGTCTTAAAACCTG
>TRINITY_DN24437_c0_g1_i5_1
CCCGGGGGGTCCTGGCGCCCTCCCGACTGCACCCCCAGGCACGTCGTGGCTCTGATCATCCCCTACCGGGACCGTTGGCAACAACTCCTCACCCTCTTGAACCACCTACATCCTCTTCTGCAGAGGCAACAGCTGCAGTACAGGATCTTCGTTGTTGAACAGACAGGGAACGACACGTTCAACAAAGGTGTGCTGATGAACGCAGGGTTCCTGACTGCATTGAAGATGCTGCCGGAACCAGGCGTCGTCTTCCACTGCTTCATCTTCCATGACGTCGACATGCTTCCGGAAGACGACCGGAACATGTACAGCTGTCCCGTGCAGCCGAGGCACATGTCTGTGGCTGTCAACGAACTGGATTACAAGTTGCCTTATCGTCAGTTGGTGGGAGGAGTGTTTGCAATCAGAGCGGAGCACTTCTTCAAAGTGAACGGCTACTCGAATCTGTACTGGGGCTGGGGCGGAGAAGACGACGACATGGGCTACAGAGTGGAACACGTGCTATCAACGATCTCCCGGCCCCCGGAAGAGATCGCCCGCTACACCATGATCAAGCACGAGAAGCGGAAACCTCTGGCGTGGAAGGTGCGCGTGAAGCTATTGCGCACATCATGGCGCCGGTACAGACTAGACGGGCTGAACACAGTGCAGTACAATCTGCTGAGTGTGCAGGAGCATGAGTTGTACACGAAACTGCTGGTAGACGTGGGACATCCTCCTCAGAACATCCGGGTGTTGCAGCAACAACAGGACAACGAGGACCACAGGACCACCACGAGTCCAGTCACTGACAACACTCTAGAAAGCCGGAGGAGGGATTTCCGGTGTGCAACGACTGAAAAAGATTCTCTGCATTAACTACGAGGGATGAATTGATAACTTATATCATTGAGGGGATCATGAATTAGCCGCGTCTAACAGACGAATCCTGTTGCTACGAACAGTAATGCTTTGTCCTGAATATAATGGTTTTTGAATATTTTCAATACGTTTATAAAATACTGTACAATTTCCTTAATAAGTTGTTCTTTGTTTACTTCCCTGGGATATTAAAAAAGTAAATCCGATTTAGTATAATTATACATCAGTCTTGGATAAATATCTCCTGTCTACGGTGCGGTTTTAAGTAGATTCTTTTGCTTTAGCTCCATTTCGTTGTTA
>TRINITY_DN24492_c0_g1_i2_1
ATCAGCTTTTCATTCAGACAAAAGAATATTTTCAATATTAATCTTCAAGAAAAAAATCAACAACTTGTAACAAGAAAATAATTTTGCATTTAATGCTAGTAATTATTTTGTATCATTGTTATACAGTATGAAGGCAATTTCTTGCGATCCAATGAACTAATTCGCTTTGATGACTGAAATTTGCTTCTAAGTTTGTTGTGAATTTTGCTGCAATTTGTCCATCCCCAAAATAACCGTGTCAAGGTTTAGTTGTAAGTGCGAGATTGCCAAAGAGTGAGTACCACTACTAGAAGTACTAGTGCACTACTAGGGGAGTACTAGTGCACTACTAGGGGAGTACTAGTGCACTACCAGGGGAGTACTAGTGCACTACCAGGGGAGTACTAGTGCACTACCAGGGGAGTACTAGTGCACTACCAGGGGAGTACTAGTGCACTACCAGGGGAGT
>TRINITY_DN24419_c0_g1_i1_1
AAAAGGGAGTTCTTAACCCTAGAACAGTAGATTACCACCACTATTTAAATAGGTTGCTTGATTTGGTCTTTTGATGTGTAAAATTTTATTGATTTGTCAAAAAGTCTACACTTTTAATACACCCGATATATTTTTTAGTTAGGAAATATTTTTAGCCAAAGCAAAAGTAGATATTTTGTTAAGAAGTAAGAGATATTTTTATAATCTGGCCGGTGTGATTTAGCTTTTGTGCCCGTAGAGATAGTACATTAGCTACACAGTTGTCCTTATAGGTATTAAAATCTAGGTATTTTTAGTCTACCATACACTACTATTGTATTTTGTTAGTATTTTAATTGTGTAGCTAAATTTGTTGTATATATTTTAATTGATTAATTTATATTGTATTTT
>TRINITY_DN24411_c0_g1_i1_1
ATAAAAACTTTTATTATACTGTTAGAAAACTTATTACCAAGTTTCAAAACTTGTTTTCGTTAACAGTATTTTACTTTCATTTCCATACATACAATATTTTACTGTAGGCCCTGCGCATAAATTGCTCGCAGATAATCGAGAGTTTACTGTACGTAAACATTAAACAGTGTCGGATGGCAATAATATACAGTGATCTTAAGACTTCTAAGTCAAAGCTATTTACCATATCATTCATAAAATAATCATTGAGAATTGTAAATGTAACATACTTCACATGGATTCCTACAATTTTAGTTTTGTAGAAAAAGAACAATCACATAGTATAAATCATTCAGCTCTTGTAGTTCCCCTAGTGCCTAGACCATTTACCTATCTGTGATATTTTGCATTGTGGAATGTATTGTTGAGTTCATGACAATAAATATTGTAAGTGTTTGT
>TRINITY_DN24430_c0_g1_i1_1
TTCTCTCAAACCATATTGAGATCTAAATTAAACGAAAAACTCGCTTTATTAAAATTACTTTTACTAAACTTTCCAGAGGGAGATCTCGAACCCTCTGCCATTCCGATATCATCAATCAAACTCCGTTCCACCGCCCCTGATACTCATCATGTTTAGTTTTACCTTGTGTGAACATGTCAGTTAGTTTATGTAACACACAGTGGAAAATATAATAGTTAAAATAAAATGGAGGAAGCCAAAATAATTTAGAGACTCAGATTAATAGTCCAAATTTAATGTAGACAAATCGAAAGGGTGTAAGAAAAGTGAAACTGCATTTCTCAGTTGAGTAGAGTTCCACTACACACACAAGCAATGCCCGAGTAGACTCAAGTGTGCCTAACTCCACACTAGCAATAAATAAACAGGCTTACTACATCGATAACTAGTACCTCATTGTTTTCATGCCTAATGTCAATTTGTATTTCAAATATTTATTCTTATCTTGAAAATTTTATAGTATGCACATAATATTATCATGTCTATGCAAAGATTTGAAGTAATTTTAAAACAACATTTTAAGAGCATTTGAATCAACATTGTGCTCGTTGGATTTTGAATATTTAAGAT
>TRINITY_DN24407_c0_g1_i1_1
AGAATTTGGTCAATATTCCTGCCACAAAAGTATCATGTCTGAGTAATGGACTTCGCATAGCAAGCGAAGATTCAGGAGCACCTACCGCAACTGTTGGCTTATGGATCGATGCTGGTTCGCGTTCAGAATCAAGTTCTAACAACGGCGTAGCACACTTTCTGGAGCATATGGCGTTTAAGGGCACATCAAAAAGATCTCAAACTGATTTAGAACTCGAGGTTGAGAACATGGGTGCACATTTAAATGCATACACTTCTAGGGAACAAACTGTTTTTTACGCTAAATGTTTATCCAAAGATATTGCGAATGCTGTTGAATTATTGGCTGATATAATTCAAAACTCAAAATTGGGTGAGTCGGAAATTGAACGAGAACGCTCTGTTATATTACGCGAAATGCAAGAAGTTGAAAGTAATTTGCAAGAAGTTGTTTTTGATCATTTACATGCCACTGCATTCCAAGGCACACCATTAGGTCAGACTATTTTAGGACCAACTAAAAATATCAAGTCAATAGGAAGAAATGATTTGGTTAATTACATAAACACCCATTACAAGGCATCACGAATAGTTCTTTCAGGATCTGGAGGTGTTAATCACAGTGATTTTGTAAAATTAGCTGAAATAAACTTTAAAAAATTAGGAAATTCTGACGACGAAAGTGTAGAAAATATGATTCCTTGTCGTTTTACAGGATCTGAAATTCGTGTTCGGGATGATTCCATACCTTTGACTCATGTTGCTGTCGCAATCGAAGGTTGCGGCTGGCCGGATCAAGATAATATACCTTTAATGGTTGCAAATACTTTACTTGGTGCTTGGGATCGATCACAAGGAGGTGGAATGAATAATGCTTCAAATTTAGCTCGTAAATGTTCTGAAGATAATCTTTGTCATAGTTTCCAATCATTTAATACTTGTTATAAGGATACTGGTTTATGGGGTATATACTTTGTTTGTGATCCATTGAAATGTGAAGATATGATTTTTAATGTACAACAAGAATGGATGCGTCTCTGTACTATGGTGACAAAGAATGAGGTCGATCGAGCAAAGAATCTTTTAAAAACAAATATGCTTTTGCAATTGGATGGCACAACACCTATTTGTGAAGATATTGGACGACAAATGCTTTGTTATAATCGTCGGATTCCACTGCATGAAATAGAGCAAAGAATTGATTTAGTGACTGTAGACAATATTCGTAGTGTGGCAATGAAATATATTTACGATAGGTGTCCAGCTGTAGCTGCAGTTGGTCCCATTGAAAATTTACCAGATTACAATCGAAT
>TRINITY_DN24497_c0_g1_i1_1
GGCGAGGAAGGTGGATGGGGGTAAACACTGTCACAGTTTGTTGTTCACCGGCAGAGCGTTCTGTCGTGCTCGGTATGTCCGTGACAGAACAGTGTTTATCGGTCGCAGATAATGGATTTATGAAATAAATTGTGTTTTGGTGGTTAGTGGTATATGTTAACTTCCAACTACTTACTTCGAATTACCAGTTTCGTGTCATAATTTATTATTTTTTGTCGATTTACCAGGACTTGTGAAACCAGATTGACACACTGGATCCGTGTCCGAGAGGAAATATGCTCAAGTTTTTGACGCATAAACTTAGAACACATTCCCTGAATGAAGAACATCCTAACCAGAAGGTTGAGGACGACGATCACGATTCAGGCACAGAGTCAGACGACGAACACGGAGGCAGTGAGGAATTAGAGAACAGTGAGTATTGCCATTGCATTTAATGGTGTATCGCTGTTCTGTTGGTCATCTGCATGGAGAGCGAGTGCTGCAGCGACAGCATGTCGGGTCCCGGATTAGCGAGATGTGCGAGTCCCATGACCCCTGCCTCACCGTACTGCCTAGACTCTGCCTTGCCCAGTGACTCGGACCTTAACTACGACCACCACTCGTCCGAGGAGGAACTGGAGGTGATCAACAGCTCACACAACAACAGCTCGCAACAACACACACAACAACTCCTGCGCAGCCGCTCCGCCAGTACTGTGCCTGAGAAACGGAAATGGTCTCAGGTGACGGGAGGAGTGGAGACGTCGAGTAGGTCGGACACGCCTGGCGCGACAGTGTCGAGTAGCAGTGACGAGGAAGTACAAGGGTTGCTAGCGACTGTGTCACCACCGGTACAGTTCCGCACGTCGCCGCCACGGCACGCCCATCACCCACGGCCCGGCCATCGCTCACTGTCACCCCCGCCCAAACTGTTCCACTACACACCTAGTCCGGCAGCGTCTCCACGCAAGAGACATCGACACACCAACACACAGCGACCGTGCCTAGACTTCGAGAAGATGCAGCAGTTGAAGGCGCGCGCAGTGACCGCGTGGAGACACAGTGGCGACCACGGCGGAGAACTCTCCGTCTTCTGCTGGTGATCTCTCCGAGCAACAAAACACAGACTTTTAACCAATTATACGCTAGTGCACATCGTACCATCGCGACTAACTATACTCTTGTACATAACAATAACCACTCACAACAGAGTTTATTTACGATTATTTTATAAGTAGTACGCGAGTGATTCTGTGCGTCGAACAAAGGAGGAGGACTATATTGAAATGGAGCGAAATTAAATTTGTATTATTCTTATTAAAAAAGAACTATTATATAATTACTAGTTTATGTTGAATACCTATTACTATAATTCTATGTTATTAATGTATGTTGAAGACGTTTATTTTGAAATCGGTGTGAGTGCAGTGAATGTTTATAAGTGTAGGCATGACTTATGCCGTGTGATAGGTTATTAAATG
>TRINITY_DN24442_c0_g1_i1_1
CGTTTGTTATAATAATTTTTGGTTTAATTTTTGCTGACGCATCAAGTGTTTTAGACAAAGATTTGAAAAATTTTCAATATCAAGTTTCGATAAGCTTCGGTACAAAGGAATATGCTTTTTATATTAATTGGAAATTATGGTGTAGTGGGAGTATTATATCTGATACATATATTTTGACGGCAGCTCATTGCACTCTTAACGCTGATAAGGCCGGAATACATTTAGGGCATTCTATATTGACGAATCCAACTTTTGATGTAGATAGTAGCGAATTTAAAGTTCATCAAGATTTTAACTCGACTAGCCGAGCTAATAATATTTGTGCAATCAAAACACCTTCACTCAAAACATTTGGTTCATTTGAGAAAGTTAAATTACCATCATTTTCTTTTGATGCTGATGATTACGCAGGAATGGAAGGAAGTGTTGCTGGTTGGGGAGAAATAATGTCGTGTACAACATTTAGTGGCCATTGTATAAATTCCGCCTTCGAAAGCGAAACCATTGAGCATACAAAAATGAGAGTCATGAATCAAACTGAAAGTGAGACTTATTACAAGAATATTGAAGAAGATCACGCGGGTGCCATTGATATCCATGTTCCTAGTACTTGTGTTGGAGATCCTGGAAGTCCACTTGTTATTGAAAGCAAATATGGTAGAATTCAAATTGGTTTGCAATCTTCTGATTTTGAAATGCATTGCAAACAACGACATACGAATCTATTCACTCGCATCACAAGCCACTTGTTATGGATAAAACAAATGACCGAAGTCGAATATTTTAATGTTATCATTTAAATAAAATATTGCTA
>TRINITY_DN24423_c0_g1_i1_1
CATGAAGCTAAGTGTTTTTTTCCAAATTGTTCAATCCACTATTTAAAATTCGCATTGGTTTACTAAATTTAAATTAATGTCAAGAGATTTGGAACAGCGTACGTAAAACAGGTTTGCAGAAACAGTTTAGTAAGACAGATTGAAGACAGGCACAAGCATGTGACTGGTGTTGTAAACTCAAACTGAAGTCTTACTAGCGAAAAACGAGTTAATAATAGTTATGTAAATTGTTCTCGGCAGTTTTAGGCCTAGAACAGTAGCCTACATCTTAACTACTTTCAAGGTATGGGAACGGTTGGAAACTGTGTTACATATTATTGTGAATGAGTAATAGACGATCATTACATGAGCAAGCAATCTGGTTTGTAAAGCTCTAATTAGTTAATTTAAAATTGTACCGTTATTTTTTGTAATAATGTGTTGTATATGAAGACACATTTTGTAATTTTTTA
>TRINITY_DN24465_c0_g1_i2_1
CGCAAACAGCGAACGGAATACGAAGACAAGACAGCGTGGTCCATAAATTTCAGTTAATTAATCCATTTAATTGGAGAAAAATTTCATAAATCCTAAATTCTTAAACTGTTTTATTTTTGTGCCGTGGTTAATTTATTTATCGTATGTCCATCCAGAATTTAAATACATTTGACCCATTTGCTGATGCAATCAAGGGTGCTGATGATGATGTTCAAGACGGTCTTGTACATATAAGAATCCAGCAACGTAATGGTCGAAAAACTTTAACTACAGTTCAAGGATTGTCAGCAGAATATGACTTGAAAAAAATTGTACGATCATGTAAAAAGGAATTTGCATGCAATGGCACTGTGATTGAACATCCCGAATACGGTGAAGTCTTACAACTTCAGGGTGATCAACGAGAAAACATATGTCAGTGGCTAACAAAAGCTGGTCTTGCAAAACCAGATCAATTAAAGGTTCACGGTTTCTAAATAGTATATGTTCGTGTACTTTTACATGCACATGGTCATATAGTGTTATAGATTTGTCTAGTTATTTACAAATTATTTTTTTTACCACACAACAATATGCAAAACATATGAAATTATAACCGAACAAAAAATTTATATAAAATCTTGAAACCGAAAAATTAACTATAAACGACACCTAACAAATATTTGAACGCTAATCCCGAAATACAAAGTATATCATCACAAATTTCAATAAAACCTTTTATTTAAACCAAAATTGACACTATTAAAGCTTACCATTTACTATCTGTTTTCAAATTTCGTGAAAAAATTTAATAAATTACAGTTTTTTTTTTTTAAATA
>TRINITY_DN24491_c0_g1_i1_1
CTGATTTCAATATTAAATTAAAAGTATGTTTGCTTTAGTTGCAGTAATTCTTCTTCTGGCTGCTGGAGGGGTCCTAGCAATGAAACGATATCAGAGAAAGGTCTGCCCATCTTGGTACAGGGACGTCTCGCACAGTAGGGGCTCAAATCATTGTCTTGGACCTAAGGACCTTTCAGAAGACAAAACAGAAGATTCTTTAAGAGAAAATGAGGAAGATGAAGAGGAAGAAGATGAGGATGATTCTGACAACGTTAGTCGGAAAGAGAGTGTTCCATTAAAATGCAGGTTCATAAGGGATATTGAGGTTTCGGAGTCAGAAGCAACCATTGAACCGGAAGTGGATAAAGGAGAAGAGATCTACGTTGCTCACGAGCGCCACTATCCTAGCCATGGTCGGGAAGGGGTGGAAGTGCTAAGGGTGCGACACAAGAGAGGGAACCGCATCGATGGCTGGAGAGATGTAGAGGTTAC
>TRINITY_DN24457_c0_g1_i1_1
TTTTAAATATAAAGCAAATTTAGAAATCCTTTCAAAGAAACAAAGAAATGTAATCCTCACTTTTAGGCTGTGTGGTGTACTCAACTATATTTAAGTTCTATTTTGAAATGGCATTGACCTGGAGCCAGATTAGTGGTCACTACCCTTCCACAGGGTATTTCAGTTGATTCCTTGTCTATTGTTCCCTTTTCACTATTGTTTGCTTAAGAATGCACAACACATTTCAAATAAGGTTCAATGTTGTTCCATAATTATATTCTAACACCAAGTCTCTACATGACTTATTTCTGATTTGATGTACTACGATGCCATACATTTTTAATTTCTTAGAGAAGTATGTCTGCTGTAACTATTTCATGGAATGCAGTTTTTATTTAAGGCTTTGTTGTGTCAATTTACAAAAAAAGTCACTGTGCTCAATTTTAGGAACCAGTAAATATTTAAAATCATGTCTTTTGAAATTTTTAAGGAAAATAAATATACGTTTACTTTAAATTATAATAAACAAATCCGCTTAGTTTTGATGGGAAGAATTCAACTATGAAGACAAATAATGTTAACAGAGTACAGTACTTAAGTTTTAATGACACCAAATATTGCAATATTGGTGTATGAAGCACTGAACTAATATTATTTATATTTTTGTAATATATTATTTATTGCCACCTTGTGCACATTCAGAGCACTGGTTCATTTCTAAAAGGTGTA
>TRINITY_DN24457_c0_g2_i1_1
TTTTCATATACATTTATGAAGATAGTTATTCTAAAATATATTGTAGATGTTTTTGAAGCTAAGTCAACATTTATAAAGCATGCCTTGTAAGCTATAATCTTATGTGATAACAACGCAATCACAATATTGTGACATACTTTTGAAAATGAGCACAGAAAACTAATCTATTTTGACACAACAGAGAACTGACATAGGCAAGATTTGTCTATTAACTCTAATAAATTATATTAGGCAGACATTTAAGTGTTGTTTTTAAATATAGAGCAAATTTAGAAATCCTTTCAAAGAAATGTAATCCTCACTTT
>TRINITY_DN24453_c0_g1_i1_1
AAAACATTCATGCAAATATCCTATTATATTTGCAAGAAAGCATAAATTTACACAATGAAGTACTAGAATGAACGTTTCTTGGAAAATAGGTACTTACAAATTTTGTTCACCTGCACAAGTCAAACCTGCTGCCACGGTTTCTTTATTTGCCAATAACCATTTAATATTGGGTACAGCTTTAAGATTCTTTTAAGATCTTATTTACCTAAAGGCTTGACCTGATGGCATAATACCTAATGGTCAATAGTAAATTTGTGACTAGTGTTGTTAAAGTGGGACGTAGATAATGGCAGGTTACCGTATTCATTTTAAAAACAGGCAATTCAATCTATGGGTGTACATTTTCAAAGTTCAATGTTCTATTATTACAGTTTT
>TRINITY_DN24453_c1_g1_i1_1
TATTTTTTTATATTTTCTCGTGTGATCCACTACATATGCCTCAATCAAAACTTAGCTGTTTTAGATGAATGTTTTAAAATAAAATTGTGGTGTTCCATGTTTTAATCAAATGTAATTGTTTCAGAAATAAGACTAGGATTTGTAATGGCATTTTTGAAATGATTGTTCTCTATGAGTTTTGATTCTTTAGGCTTATATTATACAAGCGATTTGAACATGGTGGTCCAGCAGGCTTGTGAAACTTTCATTGTGGCATTATATTACGGATGTTAACTAAACTTTTTAAGAGAACGTATTTATCGCGTTGCTAGCTTCATCTAGACCCAGCGCTAGGACACGTCAGCTTATGTTTATAGCAGAGCTAAGTGAGGTGTATTGAGATTATAGTAACGAGTAACTGACTTTAGTAATGAAGAATTGAAAGCCGAGTGTCAGAACCATCTTGGTGAAGTTACATTTGCCAACTGGGCTGCGACACTCTTTCTAAAAAGAACCAATTGGAAAAAAATGAAAAACGATTGATGTTTTTGAGTTGTAAATTTATTCATTATCCACATTATCTCATTAGGCTGATAGTGTATAATACTACCGTACTAACAAAATAGTATCTGAACCAGTATAGGCTATCATTCTTCTTACAAGACTAATGTGTATACGTGACAGCACTCCTATAATAATGGATCATGTAATTTAGCGCCCAGTTTTTTCTCGTGACAATAACGCTTGCACTAGCGCTTGTATAATATAAGCGTAAGGATTGGGTTTTTACTATGTGGTCAATGTGATTCCAGAAAACACAATTCTATGTGACATAATTACTCTGCAAAGCACCATCTAATAGAACGCTTTCAAAATCATCATAAAAGCAAAGTTGAAGAAAAAGATGTGTTCAATGCTTGAATAGTACACTAAAAATAATTCTGTTTGCAGTAATATTCTAGTACCTTTTAACAAATATAGGATTATGGCAGTTTTTCCAATCAATAGTGTAAACTCTCAATTAACTGTATATGCCAGAAAGTTCAAAATTAGTATGGACATTCTCCAGTGGTTTTTGCTCACAGCTTTTCTACATCTCTAAAACACCTGAAAATGTAGGTCTTATATCACTTTTTGTTGGTTCAAGTTTGTTTTACTTAGCAGCTGTTTACCCTAAGGGCCGTTTTTCAATTCAGCCTTAACCGGTGGTCTATCTGTCAGGCAGCCAATAGGAAAGCTGGATATTTTTTCGGGTTAGTATTACTTCGTCTGTTTTGAATTTTAGTGTTACAGGTGGTACCTAACTAATTAAGCATAATGTAAACATATTAAACTTAATAAAGAATAGAAAAGAATGCCTTTTTTGGGTGAATAATCTTCAATCTTTCATTAAAGTGTTTGAATGTTGCGTGAAAATGTAAATATTGCAGACTCTAATCAACTTAGCTCGAAATTGAAAAAAC
>TRINITY_DN24406_c1_g1_i1_1
GGAAAAGACACCAACACCAAAATATCAATGTATACCTTGCCAACCACCCTACAGAACATTCGGCATTCCAAATAAATCAACAGCTAGATTTAAACAATCAAAAATTAGACAGTGATGTTTCTGAAAACGTAGACGAGGAGGAAGAAATAGAAGAAGAGCAATTACCAGTATCCAGAACAAGAAAGCCGATGCTACAGACAGAGTATGAAGTTTATGCTGCACAAGTTGACAATGAGGAAACTGGGGTTTTCAAGTCAACCGAAAAAACAGCTCCCAGAGAGAGACTGATATCAATAACAGATTATGCTAGTGACAATATTCCAATGATTGCATTGAAAAATAGTTTAGTGAAAACTCCAGATAAAAACCAGTCAGTTATATATTTACCTGTTGTTATTGTAGATGAAAAATCTCAGTTACGAGATTTCAAAAGATTGTCAACGGCTTTCCATTCTAATAAACCATCAACAATGGCAGAAAAACCTCTTGAAACAAACATCCCTGTGTATGTTGCAACAGAAAACTATGGTAATAATATTTTCCAACA
>TRINITY_DN24406_c1_g2_i1_1
GAACTCACAAAGCAAGAGAGCAAGAGTATTTTCAGATTCCCATCAAAGGACTCAAAAGCAGACCAAAAACCTTCTGATATAAAAAGAGAAAGAAGCAGAAATGATCCTGTTGATCAAAATCCAATTACTGCTGAGCCTTTAGGAAACACAAATAAAAACTATTCAACAGCTTCACAGTCACAACACACTGATTCTGAGCCACAAGAAGAATTGAAGACATCTTCTCCTCCTTCAGTATTAAAAAAGGAAAGCAAGACAAGACATTTAGACAGTGTAGGAAGTAAAGGCACTACTGAAAATATTTATATACTTCCACCAAAAAGTTCATCACAAAAAAGTAAAAAAACCATGAGTACTAAGGCTTCATCAAAAAAAACCTTAGCAGGAAAGTCAAGTTCTGTTGAACTAAAGGATAATGCAGAAAAAATCCACTCTGTCAACAAATGGGGGTACGAAGAAAGTCCCATTGTCTATATCTTTCAAATTATGAACTACTTTCTAGGCTTGTCTCTTCATGGAACATTGATGGAAACTTTAAGAACATTCTGATTTCACAATCAAAAATAAAACTAAT
>TRINITY_DN24404_c0_g1_i1_1
GGTTATACAGTTTTTGTGATTCTTTCTAATAATATACATTTAGCAGCGCTCGATTCGACTATCGACTCTTATCTCCAATTAGAAGCAATTACGTACGCGTAAAAAAAGGAACATTCGTGAAGTGAAGAATAATATCACAGTGATTCAGCAAAAGCACTTAAAATATTTTGTAATTGTTTTTGGAACATTATCCAACGAAATTTCAATCAAAATTTAAAAACAAAGTTTTATAAAAATTATTCACAAATTTTTTGTTTCACAAAGCCATAACGAACAAGGAAAACATCAAAATGTCTATATCTATGGAATCATTGATAAATCCATTTCAACGTCTCGTCACAAATTTTGGAGTCCGATATGAACAACCTGTTCGTCAACATTTGGCTACCGTTTACTTATGTCTTGCAGCAACAACACTTGCTGCTTCAATTGGATCTTTTCTCCATATAGCTGAGATTCTAAGCTCAGGAATATTGTCTGTCATTGGAACAATTGCTCTCGTCCTATCACTTCATTTTTATAAAGACAATGGTAAAAATTTCAAAACACGCATGGCAATGCTACTTGGTTTTGGATTTTGCTCTGGTCAAACATTGGGACCATTACTACAATATATTATATTCGTGAATCCAGCTATTATAGTTACAGCTCTAACTGGCACTGTCATTATATTTGTATCGCTATCATTGGCAGCTCTCTTAGCTGAACGTGGTCAATATCTATTTCTTGGGGGAATGCTGATAAGCACTTTGAACACAATGGCTTTGTTGAGTCTTTTCAACATTTTCATGAAATCATATTTTGTTCAACAAAGTCAACTTTATATTGGACTTTTTGCAATGGCTGGATTCATTCTATTTGATACACAAAATATTGTTGAAAAACGCCGTATGGGTGATACTGATTGCGTTAAACATTCATTAGATCTATTTTTCGATGTTATTAGCATTTTCCGTAAATTGCTCATTATCCTCACACAAAAAGAAGAACGTGAAAGGCAAAATAAGCGTAAACAAAACTAAAGGTGAATGGGGATTTTCAAAACCAAGGAAGCATATATGATTGTATATACATATAACTATGTATGTGTATATAATTTATATAAATGCCCTTGAAAAAAATTTATCAGACTTCAAATTAGTTAAGGCATTTTTTTGAGAATTAATATACACAAATACCGAATTTATTCGACTATCTGCTGTACATTGGAATATGAATTGAAATTAAAAATTATCAATCAGCAACTAAACATAAATATTGTC
>TRINITY_DN24472_c0_g1_i1_1
TTTCGAAATTAGTTAGATTTCAATAGTGACCAATTTTTCTAATGGATCAGTAACAAATGAATTCAGAATAACATAATAGTTTAAAGTTACGGGTATACCGTATAGTACATTTGTTCTTGTACAGGATGTATAACATAACTGGAACATCCTGAATAAGGAGAAATACGAGTATGTGAATATTTGAGACTATCAAAGAAGACTTTGTGGAATGCTCATTGACTGTGCATGCGTGGCTTGTTCGCTACAGGCCGTGCAGGGCCAGGCACCGCAGTAAAGCTCGTGATGATCGAGAATTGGTTTTAACTTAGCCTTCTTCTACACAACTACTCCACAGTTCCGCACGAGCTTTACTTTAGGATAATACAGTTCACAACGCCTTGAAAAGCTGATGTTGTTAAGCCTGTTCCCAAGGGTTAGGAAATAACGGTTATCGATGCTGTTAGCTGGCATATACCATTTCTTGCTAGAACTACGAAACCAATGGTTGAACATACTCAAGTCACAAGTTTCTGAAATAATTGGTTGTAGTGTTGACTGACTGCGTTACGCTGCAAACAACGTTCCAACGGCCTATGTGTTTAGCTGTGAATATCTCTTGTCAAATGTTAATAAGCAACACACTGTTATAAAGATCTCACAATTAGCTGTATAATACCATTTGTAAATTGTAATAGAGAACTGTTGTATTTAAAAATTTATTTTACATTATTTCAGAAGTAAGGTAATAAATAAATGGGGTAAAATGCATGTTTATACCCGCAACCCCTGGTGTTTGGAATAAAACTGTTCAAAATAACTGTAAACCACTTTCATATTGTTTATGTGGGATGCAATTTCAATTGCAATGTTTTAAACGTATATAAATCATTACAGTTGTGTTGTTATGAAATAAGTTTTAAACTTGAAATGTGATGTTGTTTGTTTTGACGATGGTAACGATTATATGCCGAAACGTATAATTTCAGGATGAATGGAAGGATGATCATCCATAAAAGTTTGAATATAATATAATATTCGAAACCATGTTTACTCAAGCAATCTGAACTATTGTGTTTCCTATCCTTTGAAGCAATAATATACATACGTCTCTGAGACTTGCTTGTTGTTATACTTAGA
>TRINITY_DN24472_c0_g2_i1_1
TCTGACAATAAAATTCAATAATTATTATTTTGTAACTAAAACTCAATGTGTTGTGTTTAATGACTTCAAGATAACCGTTTTATGTAAATATAGATAAATCATCACTTGTTGAGGTGAACTCACACAATAAAGTACAAAGCTGTACAAGAACGAGTCGTGCAACAAACAACAATCTCAATACATATCAACTTGTCGGCAGTAACATCGCAACAGCTGGTATCATGTTGAGTTGTCATCTGTGGCAATCTAAACTTTGGCAATATCGGATATCTCGAAATAGGATTCAGTCGCACGGTCACAGGTCTCGATATGATAAACAATGTAGGCCTACCACTTCGTGTTTATACCGATGTTCAATTTGAACTAAAAGTAACTGAATCATTCAAAGTAACCACACCCAGTGTTTGTATGTTCTCACCTTTATTGTAGCACGAGTTTTATTTATAAATCCTTAGCTCCGACGTTTTGAATATTTTTCTCAAGTCCAAAATTGTTTAACTGTTAATTTTAATTTCGAAATTAGTTAGATTTCAATAGTGATCAATGGATCAGTAACAAATGAATT
>TRINITY_DN24427_c0_g1_i1_1
GGAACAACATTTTATTTTTCGTCTGCTACTGGATTGGAATTTAGTAATGAGCTAGGAATGATGAAGTATTAAATTTAACATAATATTATATGTCTATAAAGTTCCTTATAAAGTTTTATTAAACCGAATGAGTTAACTGTAAAGATATTTTGAACTAATTGTTACTTTAACTTGTGTCTAAATTTAACAACTTCTCGTGTAGGCTTGTCCGCTTGCAGGCCTACTGTAACTTGTCAGCCTAAACTGATGTGTTTATTGTAACTAAGTAAGCTTATTATTGACATGGCAATCGTATTTGGACCAACAAAATCAAGTTTGTTCAATTTGAGTCGAAGTAGTTTAGTTTTATCAGTTCAACCAACCAGATACCTGAAATCTTCCCTAAAGATTAAATGGGTTGCCCCAAAGAAACCTTTTTGCATATTGCCTGAAGTCAGTGGTGATTTAGAGCCTTTGGGATCAGTTGATATGTCACAATTTCCGTCTTCCATTAAACAATCTCAGGAACTTGCCACTGCTGACGAACTAGTTCAAAGACTTCACACTTTGGAATTTTACCCCAGAAAGAAACTGATAGAAGAATTCACGACTCTATATACAAATAGAGTTAAGTCCCATAGGCTAGATGATGACTCTCCTGAAGTCAAAATTGCAAAACTAACGGTAACAATCAGGAATCTGCAAATCCATGTTGACAAACATAGAATGGATAAGATCCAGAAAGTTCGACTGAAGGAAATTATTGATAAGAGAGACAGGTACATGAGACAACTTAGAGTCTCAGACTATAAGAAGTTTGAGTGGATTTTGGACAGGTTGAACATCATCCATAAAGTTTTTGGATTTGGCGGCAGTGAAAGAGTCGAGCGGAAGAAGTCACTGCGGAGGTTGACAGCTCTATACATCGAGAAACTGAAAGCTGAGAGACTCACAGAATACAAGGAGTTCTTGGAGAGCAAGAAGGAAGGCTTCCTCCAAGAAAAGTTGGAGAAACTACTGTGGATCAAGGATACCGAGCTAGAATGTGGAGTTGAACCAACCATTACTGACGAGGACTTTGAATCCGTTCGTAAACAGTTGGAAGAATTGAGAGTTGTTCAGCAAAAAGCAATCGCGTGATCAAGGAGAGATCTATTGTAAGTAACCTGTTTGTAAGAAA
>TRINITY_DN24458_c0_g1_i2_1
CTCTGACGTTTTATTTTAGTACAGTCAAAAGCAAAAAGTTTTCTCTTTCTACATTTTAATAATTTAATTAAACAACAACTATGACTATTTCCGTTAGTTCTGAAAAAGGAGTTAAAGACCTGGATGCTTACCTTAGTGATCGTAGTTTCATTGATGGTTACCAGCCAAGCCAAGCCGATGTTGCTGTATTTGAAGGTTTCAACAAACCCCCCACCAGTGGAACTCCTCACGCTTTGAGATGGTACAATAACATCAAATCTTATTCTAATGATGAAAAAAAGAAGTTCCCCGGAGAGAAGAAACTGCCAGCAGCTTTAGGATCAACTGCGGGATCAGCTGCCCCTGCCAAGAAACCTGCAGCTGATGATGATGACGTTGACCTGTTTGGCTCTGATGAGGAGGAGGACGCAGAGGCCGCACGTATTAAGGAAGAAAGATTGAAAGCCTATGCTGATAAGAAGTCCAAGAAACCTGCCTTGATCGCCAAGTCCAGCATAGTGTTGGATGTGAAACCATGGGATGACGAGACGGACATGAAGGCATTGGAGGCACAAGTCAGAACCATTGTCAAGGACGGTCTCGTCTGGGGAGCCTCCAAGTTAGTACCTGTAGGCTACGGAATCAAGAAACTGCAAATCATGTGCGTAGTCGAAGATGACAAAGTGGGTGTCGACGATCTGTCAGAGGAAATCACCACTTTTGAAGACTATGTACAATCAGTTGATATTGCTGCGTTCAATAAGATCTAAACCATTAAATTTTATATGTTTCTGAAAGAATAAATTGTTTTTTAAACCTTGTTAGTTTATTAGATTGATCCTTCTTGAGATTTAATACTGTGACCACTAACAGGAGGCTAAAGCTAGATCAAATCACGATACTTAGGAACATACTGAATATGTTTCAAAATGTTTTAATGAACCTAAACTAAAGAGTGAAATTAATTAAAAATTGTATC
>TRINITY_DN24431_c0_g1_i1_1
GGGAAAACTGAAGATCTCAGGTTGACTAGTAGGTCACTACGGGTTTGCATCTAGTTATTACTATTAGAAGTTAAACTTCTTTTGTTTATTAGACTGAAAATAATTTGAAAATCACCTCATCATGTGGTACGAAATTATTCCCAGCGCAACAATCATGTTAGGCTTCTTGTGTGTGCCCCCAGTAGCTGCATACTACGTTCAGTCGTTTTTCCAAAATGGAAACCCATGCAAGCGAACCTTGGTAAATGAGTTTGAAAGAAGACAGTACTTGAGGGATGTTCGCCTAACTGGCAGTAGTTATAAACTTGCGGGGTTAGAAGCTATTCCAGACAAAAAGGAGTGATTATGACTTGGCAGACCAACCCATTATTTCCAATACAATCTGTTATTACGTAGTTGATGGATCATGTAAAATAAATTTTGTTCTTAC
>TRINITY_DN24452_c0_g1_i1_1
AAAAGATATAGTCATTCACACATTTCAAAACTTAAATCAAAGTAATTTAAAATTAAAACGAAATTGTAAAACCGTTATGGAAAATAAGAAAACCATTCTTGTTTGGCTGGGTGCTATGGTGTGGGTGTGTCTTTGCGGTCACATCCTCATGTACCCACCACCCAACTTCTCCGTGTCCAGCATGCTGCTGCTGATGACACCTTGGTGTCGACTGCAGCCGTCCAACGGAGTCTCGGAATTGAGACTGTACAACGAGACTGGCCTGTTGTTGTACATCCTAGCCCTGGCAATCCTCTGGCTCACTCTGCTCTTCAAGATGAGTGATGACGTCACCCATATGACCAAGGTGGCACAACAGACCAAGGAGCAATTCGAGGCTGAGCGGCAACAAGGCGAGAAGACTCGAGAATCGCTCATCGAAAATGCAGAGTTATTGCTCAAGAATGTCGACATTGAGTATGAACATTGTGCTGCTACCATTGCAGCCAACAACGAGACTCCTGGCCAGTTGGTGGGAGGAGAGATTGAGTGGGCTACAGGGGAAACTAGTTCCGAGGATGAGGACGCTACACGAGAGGTGAAAGGAGCTCGTTTGAGAAAAAAGTTAGATGATCTAGATGCAGAACAAGAGGAAATAAATAAAGTTCTTCAAGAAAATGCAGTAAACCATATCAAAGCAGTAAATTCAGTCATATTAGAGCCAAACGTAACAACCTTTCTAAATAATTCCCAGGGGAAAAACCTCAAAGTAGAATAGT
>TRINITY_DN24459_c0_g1_i1_1
AGAATTACTGTGAATCAAATAGATAGAATCTATAATGTAAGCATTGATACGGTACTCTAGACAATTTATCCTGATAAGCTAAAATATGGGAAAACATGCGCTTGTTGGGTCCCCAGTAAGCGTGGAATCGATAGGCTTATTCAAGAAGAATTACTGTGAATCAAATAGATAGAATCTATAATGTAAGCATTGATACGGTACTCTAGACAATTTATCCTGATAAGCTAAAATATGGGAAAACATGCGCTTGTTGGGTCCCCAGTAAGCGTGGAATCGATAGGCTTATTCAAGAAGAATTACTGTGAATCA
>TRINITY_DN24420_c0_g1_i1_1
GTAATGTTGAGGTGGGGAGCTTATGGTCTTCTGCTGACAACGGTCTATGGACTCGTTGTAACAAAAATTAATGATACTTCGATGGGAAAGCCTGAATCAAGAATTACTAATGGCATCACAGCAACAGGAAATCAATTTCCTTATCACGCAGAAATAAGGCTAAGAGAAGGAGATTTTGGGTATACATATGGAGGAAGCATTATATCTGAGTGGCATATTTTAACGACAGCAGTCATTTCTGTCGTTGAAGACAGAAATGATTTTTCTATTTTTGCATACGTCGGATGTTTCCGATCATTACGAGGCGATCAATATAAAATAGATTCAAAAAATATTATAAGCCATGAGCACTTTCAACTCAACCCCCGCCGAAATGATATTGCCATTATAAAGACTTCAAGCAAAATAGTATATTCTCTTTTTGTAAGACCCATCAAGCTATCACTGGCTTCACCAAAAATAACATTTGAGGGATATTTGGCATTAACAGCGGGATTTGGACCAACAAGTGTCAGAAAAAATTCGGTAAACTCCCCGCAATTACTATACGCTCAAGTCAAAGTCTTACCGAAATCGAACTGCGCTATGTTTTCAGACTTTAATGAGGATAATCAAATTTGTGCGAGGGGGATAGATGGAAAAACTCCCAATTATGGAGATGCTGGAGGTGCCTTGACGCAAACAATTTCAAATCCAAGAATTCCAAAAATGATTGGAATTCTCGAAGCTAGACCTAAAAACTATGACGTTGATAATATG
>TRINITY_DN24493_c0_g1_i1_1
TTTGAGGTTAAACTGTTAATCAAATTTTTTGTGTAAAAAAAGCAAATAATAGATTAAGTTAGAAAATTGTGTAGATACTTGTGACCTAAAAGTTGTAAGTTATATATTATGTACAAAAATCTAAAACAATTAGGTGACAATCGGAAAGACCACCGTACAGATATACTATTTTATGGAAAATAATCTAGTATAAGCTTTGAGATCATTTGCAAAGAACCTTCAAAACAAGCCTAAATAGGTAGTCATAAAAATCAAACATTTGGTTCTGAATTGTGTCCGTTACAATAGACTCTCTTTAGCCTGTCCTCGTTTGGATAAACTGATACCTGAGCGAGTCACTCATGCTAAGTGTCATCTTACTGTCACCAGAGAGAACAATGGTCAAATTTTGATCTACTTTCCTATTGTTGTTACATAAATATCTCAGATTACCATTGTTTTTGCTTCCGTACATAAAGATTCTAGCCATTTTTTAGCCGGTCTGGGATATCTTGAGGTGGCCGAACTAAAGGGAGTTTATTTATTTTATCACAATTTTTAACTACTGTATGATCATGTATAATAAATCTGTGTTTGTCAAGGTAGGCTCAAAAATGTTGTATCTGACATTTGTGTGATTTACCCTCGTTTGGTCAGCAATATAGGGAGCAGAGCTTTTGTGAAAATTGTCTCGTTTATTGTTTAAAAATGTTTCACATGAGTGACGTTTTTGTAATTAGGTTGATGTATAAAATAACAACGACTTCCCTATTAGAATTGTACAACTTACCATTTAAGTGTGTTCATTGTTATGCTTATTAATAATTATAAACAAAAGTGCATTAAATCATTTGGTGACTCGTCACTTACTACTTTTACTGAGGCTGTGATTTATTTAAATATTGTAAATTAT
>TRINITY_DN24498_c0_g1_i1_1
ATTTATGTCGGAATTATTAAGAGCAAACCGCGTTAAGTAGGTGCTTGAAATTGTACTTTCTTACTTGTACCTCATTTGGAGACTGAAATTAAAGTAAATTTTCTGCTAGAAAAGTTTTCATATGAACAATTTAATAATTAAATAGTCTTGGTAACATTGGTCGGGGAAAACGATTAGTATAACAAATCTTTTCCTAGCCATTAAACACCCTGAATGTAGTTAAAGGCCCCTAACAGAGTCATCATAGTTTAACACTCTAACTAGAGTATCATCAGAATTCCACTGTACGGCCAAAAAACTGACCAAAAAAGCCAAACCAGAATAAATCAAAATAGCCCCAAAATCACAGTAAATAGGTACATATGTTTAGTTTGTTGTACTGTTAATGTTGTTAGGTTTATCTATAGCTCACTGTGAAAGAACATTATAGATATAAAAAGTGACCAAAGTGAGAATATAATTCTTTGTTTGTCCATTAATAAATGTACCGTAATGTAAAAGCTGTTTACTTAGTAAGTGGAACTTAACTGCTTTAAGTTAAGATCCAACAAAAGTCGGTACTTTGTCCAACAAAAGTCATGGACCAAAATCTTGTGTAGCATGATTCAATTGTTGTTAAATAACACTTGGATGTCACGTGGATGTTTTAGTGCTGTTTGTAACCTTCCAGGTATTGTATTTAAAACTTTGACTCTATTACACCTTTCATATTGTCTGTGTTTGTGTTAACTGTGCTGCAAAATATGTAAAAATTGTAACTATTACCAGAGATAATGTTGTGGTAAGTAGATTGCGCAAAGAGGCTACATGTTTGAGGCAGGAAACTCAACATGGTTGCGGCAGCCCAAGCACAGA
>TRINITY_DN24498_c0_g2_i1_1
TTGGTTGGCTCCCTGTCCTAATTTTAACCGCTGGTTTAGGCTGAATTGAAAAAACGGCCCTTAAACTTGTACTTTCTTCAAACAATGAATTTTTATTTTGAAATTTAAAACCTGTTTTTACCAAAAGGAAAAGAGCTTAAAATCCCGTAGGTAATATTTTTTTGGAAAGGAAATTTTAAGTTGTTGTTTTTATATACTGCATGGTAAACTTCTCTATGCTTCCAGAGAAATTTTTTCTGTGTAAGTACACAAAGCACTTAAAATATTGTTTGCAAAACTTTTCTATGTTAAAATCCCTATCCCATCAAAACGCTGCTCTGGCTCTGTCCTGCCACCACTTTAAAGGTTCAAACAGTTTGTGTTTTAAGATATTTTTTATGTTAAATTTTTTTTATAGTTCCGTATTTTATAACCGATGGATTATTCCAATTTATAGCCATCTAGTTTGCCTTGGATGAACAAAGTTCTACTGTTATATTGCAGTTGTAGTTTCGGTTACTTTTAATATTTAGTGTTTGAACATGAAGTTCATGCCATATAGTTTTACTAAAGTAGTAGTGGTTAGTCAGAATTTTATTTACTAATTTTATTCTGGGGACCTTGTGGTTTTTTTTCGGCTGGCTGTTGTCAATATTTTGATAACAAAACTAATATTTATGTCGGAATTATTAAGAGC
>TRINITY_DN24498_c0_g3_i1_1
CATGGTTGCGGCAGCCCAAGCACAGAGAGCGCTGCCGTCTCTTTCCGTCTTTCTTCCCTCTTGGCTCCATATGCTCGAGTTTATCCGATGTCAATTACTTTAATGTGACCAAATCAAGTGATTTTCTAGAACGAATGAACTTGCGTCAGTGGCTCTACTTGAGACTCTCAAAAGAATTCCCTGGCAGTGCTATCTGTGCTTGGGCTGCCGCAACCGTGTTGATTTTCCTGTCTGAGCCATTTGATGTCTATGCGCTATTTACCTACCATAACATAATCTTTGCTACTACCAAGACTTTCTAAAAGCTGTAGTTATTCGCCAAGCTTGTTGAGGCGAGGTTATTGTTATTGTTGTTTTATGTATTTACTCCTGTAGCAACATACCAATAGGTGTAACTATGACTCATTTGCTGGCAAACAAAATCAAAACATCAATGTTGTTTTCCTTTTAAAGCCCTGCCTGTTGGTTTACCATCTCCAGTGTTTCACTGTAGACTTGAAACTTATATATAGCAAAATTGTTTTTGGTTATATATAAAAATAGACA
>TRINITY_DN24424_c0_g1_i1_1
GTTACACAAACTCAGTAAAATTGGCGTAGACAATAAACAAACAAAAAAAATAACATCAGTTAACAGTCTAGCAGACAGAGAAGACATTGTCTAAATGTTAGGTTAAGTTCTTAATTTCCAATTCATTGATTGTTGACCAATACAAAGTTTGAATTCTTTTATGAAGCCCTTCACCTCTACATGTTTCAAATTTAATAATTGTTCGTGATTTAAAATTATCAACCACGATGAACTCACAGTTACTTAGTATTTTAAAGCTAGCTACACGACACTCAAAGCATTGTTTGGGACTGAATAGTAGCAGCATTTCATCAAGCTCAAGGATGACTATTCCAATTCGGTTCTATGCAGATGCACCTCTACCAAAAAGAAAAGATACTGCCTCCAAATATAAGAGCCCACTTACGTGGAAAAATCTTGTTATAACAGGAGCAATTGGATCTTCCTTATTAATGTATATGCTTTATTTAAAAGGAAAAAAAGAAAAAGCACTGGCTATAGAACGGAAAAGGCAAGTTGGGAAAATCGCTATTGGTGGCCGATTTGATCTCTTGACTCACGAAAACAAAGTTGTGAAAAGTGAGGATTTTTCTGGAAAATGGCTCTTGATGTACTTTGGGTTCACACACTGTCCTGACGTTTGTCCAGAGGAGATGGAAAAATTGGCTGAGATTACAAATATTCTAGATGCGAATGAGCATGCAGACCCGGTGCAGCCGTTGTTTGTGTCGGTGGATCCGGAGCGGGACTCTGTACCAGTGATTGCCAAGTACATTCAGGAGTTCTCACCACGGTTCATCGGCCTGACAGGTACCAAGGAGCAGATCGAGCAAGTGTGCCACACTTACCGTGTGTACTTCAGCGCAGGGCCTCGGGATGCAGATGATGACTACATTGTCGACCACACCATTATAATATACCTAGTAGACCCTGATGGCCAGTTTGTTGACTACTACGGACAAACACGAAATGCAGAAGATGTAGCAAACAGCGTTCTAGTCAACATGATGAAATACAAACAGTCCACAGAGAAGTCATGGATAGCTAACCCCTTCGGCCTCAACAGCAAGCTTTCAGCGTAAACTTTGTGTTTAGAAGAAATAAGTATTAGTGATTTTTATTCCTACTATCCGTTAACACAAAAAGCACACTTCTTAAGATAGTGTATACTGTATAACAAACATTTTAGCTAGTGGTCAAAATAAAAGTGCATTTAGTGTTTCAAACAAATATTTGATTTGTAATATTGAATGTGAATAAGTG
>TRINITY_DN24467_c0_g1_i1_1
CAACATACATGATGATAGCCATGACAGTCTTGGTAGTTGCGTTGGCAAAATTTTTCGGTGGTATCGTTGCTGATGTGTCAGAATTCAAATTTCATGTACAAATTTTATACAAATCGAATGAAACCAGTTTTTTTAATGGGGGTAGCCTTATATCAGAAAGATATGTCTTAACTACAGCTACAACATTCGTCGCACAACGAAAGAAAATTACTTCTATTGATTTATACATTGGAAGTATTTATAAACTTCAAGGAGAGAAATTAGAAGTACAGCCGAAAAATGTGACTACTCATGAACAGTATCAAAGAAACCCTCTCCGAAACGATATTGCTTTGATTCAAACCCAAAAAAGCATAATTTATTCTCATAACATTCAACCTGCTACTCTACCAACTGGTCAAGTACGGATTCAAAGAGGCTACACTGTACAAACTGCCGGTTTTGGATTGACCAATTTTAGTAAATGCGATTCAGCATGCTTTCCCCGCTTACTGATCTCCAATTTAGTGATTGCAGAGGACGCAAAGTGCGCTCAAAAATATGCAAATCTTGATTTTGGAAAATTTGTTTGTGCAAAGTCACCTAATGCACGACGCCCTTCATTTGGTGATGTTGGTGGCGCGCTAACAGCATCCGAAAATTATTTGCCAGATAGACCAGTGATTCTAGGCATTCTCTCCCTTAGATCTACCCAAAGTGCCAGACACCAAATGCCTTTCGTTTACACACTAGTTGAATCCTATCTTGAGTGGATTGAAGAAAAAACGAACAAAATTTTTCACTAAAACAATTTGTTTTTTATTTTGCTGCCGAGCCAGTTAATATTTTCCAAAAACAAAATAAAGCCATTTAGCCTTAGCCAGTAAGTTAAAGTATAGCTTTCTTCAAACTTTTATTGAAATATATGCAAGAAAATTTT
>TRINITY_DN24444_c0_g1_i1_1
AGGGTCGTCAACTGCAACTCGTCATCCTCTGTTCTCTTTGGTTTTTGGTTAGAAACTAGGAGTTTGGAATGAGAAATACACTTTATTCTAAGAATTTAACACAAATCCAATGAAAAGTTATTTTCTAAATTAAAGTATATAGGTAGGCTACTAACTATTCATTCAAATAACACTGAAGCACTAGATCAGATTGGTGGTTCGTTATTTTCTACTTCGAACAGAAAGATCACTGAAAGATGTCTGAAAACAGGGAAGAAATTTTAGCTGATTTCCAGGCTTGCACTGGGATAGACGATGTTGGTGAAGCTTTCACACACTTGGATGAGGCGAAATGGGACTTGCTAGCTGCCATAAACCGAGTGATGCCTCAAGACAGCCAGACCCTGCCGTCTGAGATCGGGCCAGATATTGATGTGATCGGTGAAATCCCTAGACCTCCGAATCTAGTGAATGGACAGAGCAACGTCGTCATTAGTCCTGACTTCATCTCCGATCTACCGTCCACGTCTCACGCTACCAAGCTGCTCATCTTCTCCGTCAACTTTAACGACTCCACTGTCGAGATCCCTATCCCCGAGATCGCCACTGTCAGAGACTTGAAAACGATGATCTACGGAAGGACAGGTGTGCCGGCATGTCGTCAGATCTTGTCGGGATGGCTCAAACCACCAAACAGTGACAACTCCTCTCTCAGCTCTCTCAGACTGCCGCGGGAAAACCTGCTGTTCCTAACCATCTTGGATGCTGAGAACAACGGCATGGATATTGAAATCACGGAAGAGCTGCTGGTGAGGACGTACACGCTGAGTGTGTTTGACGAGGTGAAGAGCAAGGACTACAGTCTCAAGTACCCGGGCAGCAAGACGGTAGAGGAGGTGAAGGCAGACGTGTACAGTCTGACGGATATCCCGGTGCGACACCAGGTGTGGTCGGGCTGGCCAGCTGGGCTGACTGACGACGCGACCACGCTCGCCGCTGCCGGCCTGTCTCACCCCAGGCACAGTCTCAGCGTGCGTCGCAACCCTGCTAAGGAGTATAAACGAATTGTTGTGGACATAGCGGACAGTGACAGTTCAGTGGAAGAGTTTGAAGACGCTTCGGAATCGTTCACTGGCGAAGACGAAATGTTTGTAGAAGAAATTGGCTCCAGGAGACTACAACCTCTGATTCCAGACAACGTAGAGGATGAAACAGCTGGCTGTATCCACTTTGCGGACGAGTTTACGAACAGATATGGAGCTCTTCACCCAGACTTCTTTCCGGGTACTCTGGACGATGCGATCAAGGAAGCTTGCCACAAACCTGCCAGAGAACGGAGACTGCTAGCCGTGTACCTGCACCACGACGCGAGCGTGTTGACAAATGTATTCTGCACTCAGCTGCTGTGTGTCGACTCGGTCCTGCAACTCCTCGCTACCAACTTTGTCGTCTGGGGTTGGGACCTCACTTACGAGTCCAACAGACAAAAGTTCCTGGTGTCTCTTACACGCAGCCTAGGAACGATGGCAGCTGTCACCGTTAGAAACATCGAGGTGGAGAGACTACCCGCTCTACTGCTCATCATGAAGATGAGGTCCAGCACCGAGATATTCACTGCTGTCCATGGTAATGTTGGTGTCAACGAGCTACTCACGAGTCTTATTCAAGCGGTCGATGTTTTCTCGGACCAACAGAAACAGGAGATCAAAGAAGAAGATGAAAGAAATGTGAGAGAAATGATCAAGTCCGAACAAGACAAAGCGTATGAGGCATCGTTAGAAATTGACAGAGCAAAAGAAGCAGCCAAAAAACACCAGGAAATGATGGAGACTCGAGAAAAACTCAGGATTGAATCTGAGAGGCAAGAAGAGGAGGCTAAAAAAGAAGCGGAGAGACAGGCGCTGGTGTCAGAGTTGCCTGACGAGCCGGAGGAGAACACAACTCAAAGCATTACAAAGATTCGATTCCGACTACCCAAAGGAGAGTTTCTGGAGAGGAGGTTCTTAGCCAGCAGCAGGCTTCAGGTGTTACTAAACTACCTGGTCGTACAAGGATATCACACTGAGAACTTCAAAGTGATTAGCAGCTGGCCTAGGCGTGACCTTACGACACTAAACACAGACTCGACCCTCGAGCAGCTCAAGCTTTGTCCTCAGGAGACGTTAATCCTCGAAGAACGGTAAAACCGTCAACAGCGACCGTACCAATGATGATCCACAAGGCTGTGTTACGTTTAACAACATCTAAATCAGTGTTTTATTATTTATTATCCCCTATTTGTAATAACTTGAAAAGTTGTCTATCAAAGATACATATTGTTATTCTTTGATTGCATGATTTCATTATCAGGTTGGTCTTATTTTTTCGTGCCGAGGACGTGACATGTATTATAGTCTATTCTTGCTTTAATCAACTCACTTTTTGTACTAAGGTATTACTGATGTCTTTAATGTACATAAATTATTTACC
>TRINITY_DN24409_c0_g1_i1_1
TTTAAATTATTTTTCATGCATTACAATATATAGTTTCTGACCTTCTTTATCGTTTCCACAGTTAGAATAAAAAAGCAAGGTTCTACTATAGGTAGAACTAAAGGACTTTTTAGTTTTTAAAATGAAACAAACTGAATAACACATTTTAGGCCTTCATATTTCACAGGCTTGTTATCGAAAAAAAAAAACATTTATGATAACTATAGCCAGTAAACTTGATTTACATATTGACATATTCTGTGAGGTCTGAAATGAACAAAATGTTTACTGGAAAGGCATAAAAACAAAAGGCGGCATCTCAGTTTTTTACTTTTGGAGTGTTTTAATAATACATTATAACTTTCTGATCAAGCTACGCTCATCTGACGCTTTCGAGAAGCAAAAACCAACATTGATTGGCTTCAGAAACCAAAACCATTGAGTTTGTCTGTCGGTGAGAACAAAATCTGACTTTGGTCAACCAGCTAATAGGAGTACTTCTGTACTGGTCATAACACCACTCTAATTCAACCTCTAGATGAATTCAGCCAATCAGAGAGCTTTATTACTAAGAAAGTTGTTGTTTATCATAGTTGAAAAACAACAACCGACAAGACCAAATTTGAAATGTAGTTTACAATTTTGTTTTTAAGCTTTTATGTCTGGTAATCTTTAAAATAGTTTCAATGATACCAAAAAGTAAAGAACAAAATGTGCGTTTCTGTAAAGTCTGGTTATAGTTTTCTCACTATTTGGCTCTCTTGAACAATCAGTATATTTTGAGAGTTAACTTTTTCACTAAACTCCTCACCTACTGCTTAAAGAATTCAAGTCTGATTATTTAAATCAAAATACAGCTAGTAGAAAACTTTAGTTTAATTTAAACCATGTAGTTAAGGAGTAAAACAATA
>TRINITY_DN24476_c0_g1_i1_1
ATTTTCTAAAAGGTTTCACGACGCAATGGGGAACGTAAAATGGGGACTGAGGGCCCAGTTAGAGACGACAGGAAGTCCTGGCAGTAAGTCGCCTGCTTCAGGAGCTCCGAGCCAGCCGACTTCCTCCTCTACTGGGAACCCAGAAGTGAAAACTCCCCCAACAGCGCATAACAAGGCTCTCCAGAATGTCAAGGGTGACCACCCTTCGATGGCTTTCCTGCAAAGCAGGTCGATCTCTCTGGTCGACATGTACATCGACAACTCAGAGCCCTCGGAGAACGTAGGCCAGATCCACTTCAGTCTCGAGTACGATTTCCAAAACACTACCCTCATACTGCGAATCTTGACGGCCAAGGAGCTACCTGCCAAGGACATGTCCGGCACCTCCGACCCCTATGTGCGCGTCACTCTACTCCCGGACAAGAAGCATCGGCTTGAAACCAAGATCAAGCGGCGCACTCTCAACCCCCGCTGGAACGAAACCTTTTACTTTGAAGGGTTCCCCATCCAGAAGCTCCAAAGTAGAGTTCTACACCTTCACGTATTTGATTATGATCGGTTTTCCCGAGATGACTCAATTGGTGAAGTGTTTCTACCACTGTGTCAGGTGGACTTGTCCGAGAAACCCTCTTTCTGGAAGGCGCTGAAGCCTCCGGCCAAGGACAAGTGTGGCGAGCTCTTGACTTCCCTGTGTTATCACCCCAGCAACAGTGTCCTCACCCTCAACCTCCTCAAGGCTCGCAACTTAAAGGCCAAGGATATCAATGGGAAATCTGACCCATACGTGAAGGTTTGGCTTCAATTCGGGGACAAGCGGATAGAGAAGCGCAAAACTCCGATTTTCAAATGCACCTTGAACCCCGTGTTCAACGAGAACTTCAGCTTCAACGTTCCCTGGGAAAAGATCAGGGAATGCTCCTTAGATGTGATGGTCATGGATTTTGACAACATCGGGAGAAACGAGCTGATCGGCCGTATCTTACTGGCTGGCAAGAACGGGTCTGGGGCCACAGAGACCAAGCACTGGCAAGACATGATCACGAAACCTCGCCAGACCATTGTGCAGTGGCATCGACTGAAACCAGAGTAATGAATCACAGGGTACCACAGTCCTACCAGAAGCCGCTTGGATGGTTTTCTTCTTTTGGATTCGTTGTTTTCGACAGAAGTCCGCTCCACAAGGTTTCGTCGGTGTATCTTCTGTTGCTTGCAAGATTGCCCCTAGCCACAAGTCCCAGCCCCAGACCCCATTGCGTTCTGCACCAGTGTTCTACGTGCTACGTCAAACATTGAACTTTGGTTGTTTGACACCTTCAGTATTGTTGTTAATCTAAACTAACTATATATCGATGTTATTCTTAAAAATACAGTTGAATATTTCTTCTATAAATGTTTTAAAAGTATTTATTGTTAATTATTTTAGGAAAGGAACGATAAAGTGATGGTTGATAAGAGTTGAACGATTGATTCATAGTCTAACTGGTGTACGTTATGTATTTGAATATTAGTTATTGTTAATTACAATAGTACTGCAATGTCATTAGTTATTTAATAATGTTTTGTTGAGTAAGTTTTAATTTTCAACACAAACTAATCAAATGTAATTTTATTATGTTT
>TRINITY_DN24486_c0_g1_i1_1
TGTCCTGTTGGCAACATTGCCTGTAACGGTCTCTTGCTTCTCGCGCTCTCAGTCCGGACGCTATACGCTGTAAGATTTTTTTCATTTTAACAAAAGAAGCAAGATGTCTGACGGCGAAGCTGCAGTTGAGAAGAAGGGACGTGGCCGTCCTAAGGCTGATGACAAGGACAAGGAGGCCAAGAAGAGAGGGAAGGCTGCCGACAAGTCACCAGCTAAGGATTCTGGAGAGGCTCCTGCCAAGAGAGGAAGAGGGAGACCCAAGGGTGCCGGAAAGAAGGCCGCCGCCACAGCGAAACCTAAGGCAAAAGGCACTGGAAAAGGTAGAGGAAGGCCAAAAAAAGAGGAAAAATCTGAGGAAGAAGAGGAGAATGATGAAGACGAAAATGGTGATGAATAAAGCGTAAAGTAAAAAAACTCCAAATGTGTTCCCTTTGAAACACTAGGTTAATTGTGTGTTCTCATATTAATAAATTAGGTGGTCCGTGATAGTGAGGTTTGGTTTTCATGTCCGGAATTTATATTTATTAAATGCAAAATGTGAATACTACTTTTTAGGCCTAGTTTAATCATTGTATTTTATTTATTTAACTATTTGCATTTATTCGGTTAAGGTAACAACATATAGTATAGGAAGGCCAAGAAGAAATCCTGAGAAAGTTAAGTACAAAATGTTTTAAGTAAACAGTTTTCTTTTCATTTTATACATTATAAAAAATCACATTTTACTGTCAGATTTTATATAGAACCTGATAAACTTTGTATTTTATGTTTATCTAGTCTCATTTTGTGTTGTTTTTGTTTGAAAGTTTCAAAATATGTTTCATGTGTAATACATCACCAATTATGTTTCAACATCATTGTTGTGGGTGATAATCCTAAACTCATTCCTTTGGAAA
>TRINITY_DN24428_c0_g1_i1_1
GTTTGTTTACACTTTTCACTGTTGCCTTTCAAATTCACTAAACATGCACAAGCTAATTTAATAGTTCAGTTTTGTGTTACGTTTTGATTGAAATTTAGTTGAAATAGTTTTTGTTTTATTTAGGAAACATACTTATAAATATAATGTCAGTAATTATGTCTGACGAGGTTGGTCTAACGGCAGAAAACATTGGTTTGGTAATACAAGTTCCTTCATCTTCATGCAATGTGGGAAGTAGTAACATTTCTATCATGGATACTTCTGATATTGATATCAAAGAAGAAAAGAAGTTCACATTCAAAGATCCAAACTTTCAGCACAGCAGATCAGTTAGCAGGAAAAAGACCTACAAAACTCTAAAACAAATTGTTGCTCAAGAAAAATCCTTGCCATGGCCTCCAAACGCAGTCACATACAGCTCAATAAGTGCCCCGCCTTCTTTGCTTCCTCCGAAGAAGTATTCTGACATGTCTGGTTTACCGGCAAAGTACACAGACCCACAAACAAAGTTATACTATGCGGCAGCCGACGAGTTCAGTACGATAAGAAATCTGCCGAGTGACATAATCAGTGGTTATCTTACGCTGAGAGGAGCAAACAACCCGATCGGCTGAAGTCTACTTCAATCAATGTTGGTGACATTCTGTGAATTTTGTCTACATTTGTATGTAAAATATGTAAATTTTAACAACTAAAAAGGCTCT
>TRINITY_DN24450_c0_g1_i1_1
ACTTTTGTTACACTGACAGTTCTCAATTTTGAATAATTGTATTTCATTTTATAATATTTTGTATATGACTTGTAATATTTTTAGGTATTAGTGCAGGCGCTTGTTAAAATTATAGGAAATGGCCGAAAGTACAAACTCTGTAAATGTAGAAAATCTAGTTGAAGATGGGAAAAACAAAGACACGATTTATTGCATAAACTGTCCCTCTAAAATTCTATGCAAAGGAGTTGGGACGTACAAAGAAATTCAATTTTCATTACCGAACATGGGTCGGCCACAAGGCGAGGAAGGCAGCAGTGAAGAGATGCTGCAAGACTACTGGCAAGTGGACAACATCTACCACTTCGAGAACATAGGCTACTCCAAGGAAGTGAACGGCAGGAAGTTCCTCATCTGTGCTGACTGTGAACTGGGGCCTCTCGGCTGGCAAAACTTAGAGACGAAGTCAAGCTACCTCGCGCTGTCCAGGGTTAAACACGGCGACTAACAAATACGCAAGTTTACCGACGCCACACCATTGCTTGAGGTCCAAGGATGCACTCTTCACTGCTTGCAAGGCCGGGAGTCCGGGGTGGAGCTTAACAAAGACTAGCCTAAGTATTTATATTCTACAATTATAC
>TRINITY_DN24425_c0_g1_i1_1
GCCTACACATATTCATCTTAATAATTTAAACTCTTGGCTTAATATTAAACTAAGACAAGCATTTTTTATATTTGTTTCAGAATAATTAACTTGAATATTATCAGTGTTGCAATATTTTTAACACTGAAAACTAACTGTGAGATTTTCAAATAGCTGATAGTTTAGTTAATAGTAATTAGTTTTATACTAAGTAAATACACAATACACTCATCATTAAATGACAAATAAAAATACATAATCTGAATGTTTGCCCTGTAGAATAAAATATGTAGTTTTAGTTATTTTAAGTATATGACCTGCTGTATGTTATTTATTTTGCATATTATGTCTCATGGTGTATAATTGTATCTTAGAATATTTTTTGATGGAATGTAGTAAAAACCACATATTTTTATTTGTTTCGATACCCCAAAAATGCTGTCAGAAAGGAGAGTATATTTTAATATTTACGTAACTTGGAACCAAATACACCTAGACTAGATAAATAGTTTCAATTTGAAAACAATATATAGATGTCAAATATTCTCATTGCACAAGAAATAAAATAAACTAACTATATATTACAACAAAATATTTTGATCTACATATTTTTATTATGAGTGAAACAACTTAGAGGTCGTATTAAAAATATACATTTACGTAAAGATTTAACCAGGAGACAGTTCTTTGTTTGATCAAACTCAATCCTGCACATTTTGTAAAGCACTT
>TRINITY_DN24463_c0_g1_i1_1
GCATCTGTGGGATCGGGAGGCGCCACGCTAAGGTAAATCTTTAATCTTGCTTCCAAGTCGGAAACTTTGCACAACATTGTGATCAGATCATCTGAATACTGTACTCTTTTCTTAGACATGAAGTTTTAGTTACCTCAAGGATTGTTTCCTAATTGAATCATCTTCCAAAAAAAGCTTTAAAAGTGCTGTAATTAGTGTAAGTTTATCTTTTAACACTATCCGGTACAGTTTTTTCAAGCAATACAAAAAGCATACTGTAATTGAGGTTTGAAAAATGTAAAATCGATATGTTATTTTTGTGAAACCCTTTTTATACTCTATTGTGTGTATTTTTAGAAACTGTGTACACATATTAATAATTTATTAGGTAAGAAACTTGTACACAAACTGACGATTTAGTATCTAAAAACTGTCATAAAGTGAATGTGGTTTTGCGATTCATAGGCAAAAACTAGTTTGGATTGAAATACACGTTTTATATCCATAATAATGTAGCTAACAATTCATTTTTTTTGAAATTTTAAAATTATTTACTTAGGTTAACACTGTTACTAACTGTGACAGTATTATACAAAAGGCTCTCGCTTATCTGGTCCAATGTGGTGATATAATATCTTGGTCTGTATACTGTATTGTATTGTAGTTCGAGGAAAATGTACTTTCACTTTGGGGTTAAATGAATTTCACCACCAATTAAGATTTTTATTCCATTGCATAAAAATATTAGGCGTTTATTGCTTTCAATCTTGTTGGTCTTACAAATCATGTTTAATAGTAACTTAACCATAGCCACAGAATACTGTTCTGAATTTGAGGTATTTGCAATTGATCAATTCTTGCAGACTTTTATTAAACTGAAAATGTTGTGAAATGCTGGTGCAATCTGTCCAACTGCGTATAGGAAATATTTAATGCTTTGAGGCAGTAGACACCCGGTTGGGCTGGATAGGCGAGAATCTACGAGAATCTATCGCTTAGGTTAACTGTGGCGGCTGAGGGAAGAAGCTTGTACGATTTCACCTAATGTAATCGTTTGGCTATTCTATTGAGGGATTTAATTTTATTTGTGCAGCAAATTGAAATCTTCGTCTCTCCATTTCAAACGCTCCGACTTTTGGCCGTGCGCCGTGGCCTGCAATAGCATCAAGTGGATCTGTTCGGACGTGCCAGCCGCGGCGCCGCGCCAGATGCTTTAATCTTTAATCTTTATTTCCGAACAATATAAAATTGTGTTGGAACATTAACAATATTATAAGAAACAACAAGAAAATATATGAGCCACTAGCCTTATTATACCAATAATTTTAAAACTTAATTTGATTATAAAATAACTAAACTCTG
>TRINITY_DN24463_c0_g2_i1_1
TACCATGATTATGATTTATGAATTTCATTGCCTTGTACAAGGCGGCATTTATTGAGGCATGATAATAATTGGAATGTGGTTGCAAGGGCTGCTTCTAGAGTTTTCATATTTACCATTATCGGTTGCACATCTAGAGATAACCAATTTAAGCTACACTTTTTTAAATTACATGTATTAAATTACTAAACTCAAACGAACAAAGTTTACTTTGAAACACATATACCTAGTGTACTTAAACAAACGTTCCCAAACTTTCAGAACAAAATATTAATTGGGTAATTACATTGATTTTAAATATTTAAAGTCAATGGTAATTAACACATTAGTTAGAAGGACAATACACACACATCTTCCCAACTAAGGACAATATAGACATGGAATGTTTGCAAACTGTAGGTGATACAAAATTGGTCTGATATCTCTAAACGATGGTGGGAGTTGATGCGGGTATCATCAGATGATCACTGAGACTATCTGAG
>TRINITY_DN24400_c0_g1_i1_1
CCGAAAGAGAATGTTAGAATTTAAACTTAAATAATGTTTAAATAGTATTTTAGTTTTAAAAGTATCTCAATCAAAATCTCTGAGGGTTTGACCTTGTGACTACGACCTTGTATTAAAGCTCCAAGCAACAGCCTTTAAGGCTCGTTAAGAGTTTGTCAACTTTTCCATAGCAGCCTTGGTTTCTATAAAGTGCCTTTATCAATAAAAAAAAAAAACGTGAAACATAACTGGTATTATAAAAAGGTAAAACTCGATTGAAAACCTTGTCACAGATTGTAATAGCAAAAAATAACAATATTTATTCTTATTCCGAACTGTAAATTAAAGATGGTTTGTTCGTATATATTCCAACAGTTCTCCTCTCAAGCTAAATCACCGCCTCTGCCCCTTATATTCAACTACATTAAGACTGTTATAGTGAATAAATGTCAGTATTCTGTTGCTTTAAGGGATTCGTGATAAAATGACATTTCATGACAAATACTAAATTTATAGTAGTTGTTATTTTGTTTATTTTAGATTTTGTTTTGTTTAGTAACGTCAATAAGTATTAGATGGAGTTTTATTTACGGTATGTACAGTTATTACATAATATATTGCTACCTTTCTGGTTTGAACTGG
>TRINITY_DN24400_c0_g2_i1_1
TTTTATACAAAAGTACAATGGAAAAAAAGGTCTTGCTAGGAGCGATCCCTTGAACTGCTTTCCTGTAAGGCTCTTGATTCGTTTGAGCAGCAGGTTTCAACAATTTCTTGCCGGCGTATGACAATTTTTTTTCGTATATAGAGTGAGACGATGTGCTTTTCGATTAAACTGTTTTATTACTGGATAGTTAGAACTTAGTTTAAAGTCATAATATTGTTAAAACACTCGACAAGTTATACAAGGATGTACCTAGAACAAGTGTAAGAGGTTAAACCCCATTTTTAGGAAGCACAGGAGTCCTCCCGAAAGAGAATGTTAG
>TRINITY_DN24477_c0_g1_i1_1
GGTACTGTTTTAATCTCATGCCATTTTAGTCAACACCACGGTTTGAACAGGACGGCATCGAGACTACAATGTGCGAGCACATTTCGAAAATAGTGATTCCGTGATTTTGACGCAAAGACGTTTTTGCTGGCCTTTCCTTGTTCCCCATAACGACCCTGTCCTAGGACAAAACACCGTACAAGCGTGGTTCAGACAATTGGAAGAAAGTGGCAGTACAGTACGATCTCACTAATCCGGCCCTCTATCGGGATCGGAAGCGCCGGATTATCGAAAATGCCGGATTAGTGGAGTTTCACTTAAAAAAGACTATTTGCCAGGAAATATCTTTCCTATGTTGAAAATT
>TRINITY_DN24477_c2_g1_i1_1
CTTTTATGTCATGTTATATAATACGGGGGGCGGCAGAGCGGACTGAGCGGTTGGACTCGCGTAGTGCTCAGGTTGTAGTGGAGGAAAATAAACAATTATGGTATTGTTTTGATAGGCCCCTCGTGTCATTTTAGTCACGACGGTGGTTTGGACGGGACGGCATCGGGGCTGGGATGTGCGAGCATATTTTGAAATTATGACTCAAAAACTGTTTTGCCAGGATTTTCCGCCACGATCCTGTTCCTAGGACAAGCATGGTTTAGAGTTTTGACAATTGGAAGAGAGTGGTACTACGCTTAAAGCTGAAAAACATGAACGATGCAGATCAGTGACCGCGCTTGTACAATGTTTGTCCTAGGAACAGGGTCAAGACGCAGAATAAGGGAATGCCGGCTAATAGATTTTGTGTCACAATCACGGAATCACTATTTTTAAAATATGCACGCACATTGTAGCTTCGATGCCGTCCTGTCCACACCATGGTAGTGACAAAAGTGAGTGACTGATCAAAACAATACCATAAATTTTTAACCACCACAGCCCCTAGTGCTACGCGAGTC
>TRINITY_DN24460_c0_g1_i1_1
TTTTTAAAACGGCTTTATATTTTTAGCTGAATTATTGTGATTCATGTATCCAAAAATAAAAGGTAGGTGCTGCCTTGTTGTTTGTTGAAATGTTGGATTAAAATCATTTGGTTTCAAATATTTATGTTTTGGTAGTAAAATTAAACTGAGGTATTTGACCTATTCGTGTAGACATTTCAAGCTATCAACTTTACCAGAAGTCCTTTTTCTTTAACAACGTATGTAGTGTTCAAATAAAGGATTTGGAAATTCAGTGACTAACATTTAAATAAAATAAGTAATTGGTTTACTACTTAATTATATCCTTAAACAGAACTGAAAATAACTGTTTCAAGTCATCCAAAGTTGTTCTGCAGCTCTAAAAATTAGAGCAGATTTTAAAAAAAATCCTCATACATAATGTACGAGGTATGACAATAAAGCTCGCGGACTTAGGCCATAAAATCATGTATTGAAAAGCTAACGTAAAATCACACATTGCACCCTTCAAAGTACTCCTCTGTGCTCTTCTTCATTCGATCTTTGCAGCCTTGGGTAATCTCACGGAATCGATCTTTTGATACTCTCCAAGTCCTTCCGTTGTTGCTTCTTTAATGTACTCCAGAGTCTGAAAATGGTGTCTCTTCAACTTTTATTTGATTTAAAGGAATAAAAGGT
>TRINITY_DN24440_c0_g1_i1_1
CTACATCATCAGTGATGGTGAATTTTTATAACAATAACAACAAAATACAAATAGTGATAACAAGTGACTGTGTAAGTAGTTTGTTGTTATTGTTATGTTAATGGATTATCCTGATGATGTAGCACAAAATCGAATGCGCATCTGATTAAAACAACTAGAAAGGCCAAATCAAAAGTTAAAAATTGTTTCGAAAATGGTCCTACAACTGTTAACATAAAATATTTTATGAACAATAAAGTTCAGCTCAGTCACGCGTTTAATATGCTATTTTATCAATTTGAAGCACAATATAACTTTTCCACACAATATTATACTAAATTTTATCATGATTTCAATTCGTACAGGAATGTTGGTTTCTCCATATTATCTGTGATCGCAAATAACGTATGATGAAGAATTAATTTATTGTAAAATAGAAACTGTAATAAAGGTTATTTTGTAA
>TRINITY_DN24440_c0_g2_i1_1
CGGAGCAGGACGGGGTGGCGGAGGGAGGATGGGGTGGAGAGAGCGGGAGTATCAGCCCAAAGCACCGCCAAAGCTCAAGGCAGAAGTCAGCGAGTTCTCCAGCGGCCTCGAACCACTCAAGAAGAAGAGGAAAACCGTCGCTTAACTTCACACCAAAAACAGAAGTCTTCATTTCGTCGTATCCGGGTGTCTGTAGGTTCTCAAAAGATTCTCCTTCGAATGGTCCTTTATTGGTCTAACGGCTAACCAATTAGAACAAAAATAATTCTACTGTAGATCCTACTATAGTTGTTTGAATCAGATCCACATTTTGTAAATCTTGTACTACATCATCAGTGATAGTGAACTTGTATAACAATAACAACGAAATACAAATAGTGATAATAAGTGACTGTGTAAATAGTTTGTTGGTATTGTTATGTAAAT
>TRINITY_DN24416_c0_g1_i7_1
CAACATGGACGTGGTGCGTGATGTGTGTTGTGCGTCTATGATTATTGTTTCATTTTACACGTGTTTATGGACTCAATGATGTTCATTTATAGTTCAATTTGACTCAACAAACAATGGAAACAAAAGACAAGAGGATTTACAAGGTCGTCTTGACTGGAGGTCCCTGTGGTGGTAAAACCACTGGCCAGTCGAGGCTCTGCACATTCTTTGAAAACTTGGGATGGAAGGTTTTCCGCGTACCAGAGACTGCAACTGTACTTCTGAGTGGTGGCATCAAGTTCTCTGATCTGTCAGAAGAAGAAGCCGAAGCGCTCAAGTGTTACTGCGAGTTGAGGTGCGTGGGCGTGTGTCGCCAGTTGCAGGGCGAGGGTTACAAGTTCCAGGAGAATCTTCTGAAGACGATGCTGCAGATCGAGAACACATTCTTCGAGCTGGGCGAGAGCTGCAGCCGGAACTGCCTGATCATCTGCGACCGGGGCGCCATGGACGCATCTGCCTTCATCTCGCGGGACAAGTGGGAGCGCATGATGAGCGCCAACGGGTGGAACTCAGTGGAACTCCGAGACAACCGATACAACCAGATCATTCACCTTGTGTCCGCAGCCAACGGTGCTGAGGACTTCTACAGCACAGAGGACCATGCATGTCGGAGTGAGACTGTAGAGTTGGCCAAGGAGCTGGACTACAACGCAGCTGCTGCTTGGGTAGGACATCCGTACTTCGACGTCATCGACAACTCTACCGACTTCGAGAACAAGATCTGCCGCATGATAGCTAGTGTTTGCCAGAAGCTGGGCATCGACACGGGCGACCGGTTGACGACCAACTCGCGCAAACGCAAGTTCCTCGTGCGCGGGCCTCTGCCTGACGACACAGTATTCCCCCCATTCCAAGACTTCGACGTCGTTCACAACTACCTGCAGACCAGCAACCCCAACATGCAAGCCAGGCTGCGCAAACGCGGTCAGAAAGACTGTACTGGCTTGTCAGGACACTGGTCGTACATACACACGATACGGCGGCCACGCATGCGCGGACAAGTGGTGGAGGTGAAGACGCAACTCACGCACCGCGACTACATCAACATGCTCGCGCAGCGCGACGACTCACACTTCACCATCTTCAAGCGGCGGCGCTGCTTCCTCGACAACAACCAGTATTTTCAACTCGACATCTACCGAGAACCGTGCCATCCTAGATGCACAGGGCTGATTCTCCTGGAGACGTATTCAGCCCTGGACAACGGAGCTCTGAAGAAGTGTCTACCCAAGTTCCTGCCTCTTGTGGAGGAGGTGACTGGCAACCCGGCCTACTCCATGTTCAACCTGTCCCTGCGCGAGGAGTGGGGCAAGACCAACAAGTTCTGCAGCGCTTTTACCGGTGATGAGAAGGAAAAGATCTTATTGAACAACAGCGAGTCCGGCCATGTGAACGGTGGCGTGAACGGAAATGTCAATGGTGGCGTTTGAACCTTGGCCCACGACCTCCTACTCTACGCTACTTAGAGCTGTGCTGTGACTGACCTTATGTATTTCTATTCTTAATGATTACACC
>TRINITY_DN24443_c0_g1_i1_1
GCTCACTGTCCGTCACAGCTCTAGATTTCACGGAATTGTCAATTCATTGTTAATAATTATTTTCGTTGGGTCAAACTTATAGAAAACGGATGAAGTGTCATGATCCTTTCTCCCATACTTCGGAACAGTTGGAAATCTTTGCTATCTAAAGTTAACCGATCTGCTTTAGTTTCATGTGTCGCTAGGACTTCTCAGAATCCAGCAGTGAAAACTCAAATTCATGAGCAAAAGCCTAGGATGACGGTAAAAGACCACATTCTGCCTAACAACCAGCCAATCAGTGAGTTGGAGTGTGAAGTTGCGTTCAACGCTTTGACTGACAACGAGAAGCTCTACGCACACTACCTGAGCCAGGCTAGCTGGGCCGGCGGCCTCGTCACTGTCGTCCAGACGTCTCCAGAGTCCCCCATCATCGTTAGTCTTCTGCTGCAGCTGTTTGCCGGACAGCCACTAGCAGATCTTAGGAAGCGAGCTTTAGACAAAGTGTCTGAAGATGAATATACTGCCTTACTTGTGTACACTTGTGGAGTGTTTGGCAATGCTGGGAACTACAAGGGTTTCGGAGATTCGAAAATCATTCCGGGGATTCCCCAAGACAAGTTGGAAGAAGTAGTGAAGGTTTCAGAGGCCTACGCCAAGGAGCCCAAGAGCTTGCAGAGCCTGTGGGATAACTGCAAAGATGGAATGTACTCTTTGACAGACAGAGACAGTAGCTTAGGCTTCTGGGACAAGGGAGTAACCACGTACTTCTCATCCAACTGCACAATTGAGGACTCCAAGATTGTCAACGCTTATTTGAAACAAATCAAAATGGAAGCTTACAACTGTCGAACATTCAAAACTCAAGTTGATGGAAAAACTGTCTACGAGATCAGACTAGCCTCTGTGATGTCCGGGAGAGACGCCAACTTCATGCCGGAGGAACAAGAGTCCCAGGGCTGTGTGTTCCGAGTGACCAGAGGAGACTACTCACCTCTACTCAAGAGAGTGACAGAGAAACTCACTGCCGCCAAGGAGTACGCAGCCTCTTGCACTGAGAGACACATGCTGGAGGAATATGTTAAGAGCTTCACCACAGGCAGTCTAGACGCTCACAAGGACGGATCCAGACACTGGATCAAAGATAAAGGTCCTATCATTGAAACGTACATAGGGTTCATCGAGACGTACCGGGACCCGGCGGGGCAGCGGGGGGAGTTTGAGGGATTTGTGGCCATGGTGAATAAAGAGATGTCCAAGAAGTTCACCGCGCTGCTGGACAATGCACCTGACATGCTGCAGAAGCTGCCGTGGCCCGACACCTTCGAGAAGGACACGTTTCTAAAACCAGACTTCACGTCTCTCGACGTCCTCACCTTCTCCGGCTCAGGGATACCTGCCGGCATCAACATCCCTAATTACGATGAAATCAGACAAGACGAAGGGTTTAAGAACGTCTCACTTGGAAATGTGATCCCGGCATCCCTCAAGGGGAGGAAAATCAGTTTCCTCAGTGCCGAGGACCAAGAGTTAATCATCAAACATGAAATCCCTTCATTCGAGGTACAAGTTGGTCTTCATGAACTCCTAGGTCACGGCAGCGGCAAGCTTCTACGGAAAGATGCGTCTGGGGAGTATAATTTCAATAAGGAAAGCTTAATGGATCCAATAACAAATGAAAAGGTAGCCAGCTGGTACGAGGAGGGGGAGACATACGACTCACTGTTCACGACGATGGGTTCAGCGTACGAGGAGTGCAGAGCAGAGTGTGTCGGTCTCTACCTCAGTCTGGAGAAGGACATTGTCAAGATCTTTGGTCATGAAGGGGATGTTGCGGACGATGTGACCTATGTCAACTGGCTGGCCATGGCTTGGAATGGAGCCAGCAAGGCCCTGGAGATGTATCAACCCTCCACTAAGACTTGGCTTCAGGCTCACTCCCAGGCGAGGTTCGTCATACTCCAGGTTCTCTTGGAGGCGGGGGAAGGGCTGGTGACAGTCGTGGAGACGGAGGAAGGTAAGAATCTGCTGCTCACTCTGGACAGAACCAAGCTTCACACCGTCGGCAAGCGAGCCATCGGTGACTTTCTTCTCAAGCTCCAGGTCTACAAGGCGTGTGCCAACATTGAGGAAGCGACGCGGATGTTCGACAAGTACTCGGCAGTGCGAGAGGACGGGTCTCATCCCTGGGCCAAGTGGAGAGACATTGTCATGGCTCACAAGCAGCCGCGTAAGATCTTTGTGCAAAGCAACACACAGCTGCAAGATGGCAAGGTGAGCTTGAAGCGCTACGAGGCGAACTGTGAGGGGTTGATTCAGTCGTGGCTGGACCGGTTCCCTGGCGTCGAGTTCTCAGCAGAGCTGGAGGATCTGTGGCAGGCTGACAGAACACACTTCTAACTTCCCACATCCCACATCGGTTCTCGCATTTCAAATGTGAATCTAATCAAATATTAAACGGATGCCTTTTTATTATTCTTCTTCTCCTTGAATTTATCATTTAAAGTTTAAGCCCATTTCTTTATTTTTGTTTGTTTGTCAGAGTACTACATGAAATTGTCTTGACAAATAAATAAATGAGTAAAATGAGACAAAATATGGTGATG
>TRINITY_DN24426_c0_g1_i1_1
GTTAAGAAATTCAGAAAAGTTGTAGCTTGTAGTTACAAAGTAGTTGTAAGTATTTTTTTTTAAATGCCAATTTTCATCTACGCAACCTTTATTTTTGTACAGTTACTCTGTTAGTGTATCTTGGAAATTTATTATTTGGCTAACAGTCTTTTGTGTACATATTCATGAGGTGAGCTAGGCAATTTTAATGTGATATTATAAACAAATTGGTTAGCATCTAATTATGTTCTTTAATAAAACCAGGAGTATTTAGGACGACTTATTGTCAGACAGAAGTGCCAAGGACACCTAATTATTTGGAAATGTAGGGGTTCCAGAACATTTCCGTGTTAATTGTTCACTTAACACCATTTGAAACACAAAGACTCAAACAAAATTTCTTCAATGGATAAAATACATGTTTTGAGTGCCATATTTTTACATTAATGTAAGGATCACAGGTCTAAGAAGCTACATAAGAACATACGTTTCATTTTGATGGTTGACTGTATTTTCTTTTCTTTTAGTTGTAAACTGCTTCATACTTTAAATTACCATATTTTTTATAATAAAATGTCC
>TRINITY_DN24441_c0_g1_i1_1
TAAAATGGAACCTTTTAACTTTTGGAAACAATACTTTGTTTGTATTGAAATAAGTTAGTGAAATATTGTTTTGAAATCCTGTCGTGAAACAATGAAACGTTCGAATTTGGCAAACTCCTATAATAATACCTATCATGGACGGTGGAACCGGCGGGTTAAAGCTTGACAGCTGGCGAGTAAATAAGTAGCATGTCATGGATATGACTATGTTCAAATTTTATCCTCATTGAGTCAGTTGCGTTTAAGGCCTTTAACAGTTTTTTTTAAGGACTTGCGACATTGCCGTGATGTGGCGTCCATCTGTCCACCATTATTTGTTGAAATGAAAACCATATGTGCATAACAAAGTTTGCC
>TRINITY_DN24446_c1_g1_i1_1
AAAGAACTAGGAAGATATTCTTATAATCTTAGTTGCTCTGTAAAATTTCCATCCATCTAGCCATGTCTGACCAGCTTGATTTTGAAGCTGTAAAGAGTTTTAAGAACTATTTAAGAATTAAATCGGTGCAACCAGAGTGTGATTATTCTACTTGTGTAGATTTTTTTAAAGATCTTAATTCTAGGATTGGTTTGAGTTTGAACATTCATGTTCTAAAGACCGGCAATCCAGTTGTGATTTTCAGTTGGGAGGGTACAAAACCTGGTTTACCGAGTGTTTTGCTAAGTTCCCACATGGATGTGGTTCCGGTGTACGTAGATTGTTGGGCTCATGATCCATTTGCTGCAGAAGAAGATGAAAATGGAAATATATTTGCAAGGGGAGCACAAGACTGTAAGTGTCTCGGAATCCAATATTTAGAAGCAGTCTACAGGCTCAAACTGAGAGGTTTCACGCCCAAGAGAACTGTCCATGTTTGTTTCACTCCCGATGAAGAAATCGGATCTCTAGGCATGAAGGACTTTGTTGAAATGGAAGCGTTTAGAGATCTGAATGTCGGATGTGCTATGGACGAAGGAGGTGCGAGTCCAGGTGACAGTTTGTTTTTGTTTCATGGTGAGCGGACGGCTTACAATCTTCACATAACCTGCTCCGGGTCCCCTGGGCACGGGTCTGCTTTGATCTCTAACACTGCCGGAGAGAAGCTATCATTCATTTTACAACAGTTCTTTCAGAAAAGAGCCGAAGAGATGAATAAGTTGATCTCTAACTCTAATTTGAGTGAGGGAGACGTAACTGTTGTAAATTTAACAGTTGTAGAAGGAGGAGTTCAGGTAAATGTTATCCCACCACAGTTCAAAGCAATATTTGACTGTAGACTGAGCCTTTCTGATGATCACGATGAGTTTGAAGAGTGGGTGAGAGATGTTTGCACACAAGCTGGAGAAGGAGTTAAGGTAGAGTTTGTTGATAAAAAGAAGCGAGTGGAAGCGACCGTAGTGAATGACGACAACCCCTGGTGGATGGCGCTGAAGAATGAGTTTGACAAAATGGGGTTGGAGGTGTTGCCCCGTATCTGTCCGGCTGCGACGGACAGCCGCTACCTGAGGTCTCTCGGCATCCCTTGCTTCAACTTCAGTCCAATGAACCACACACAGTTCAAAATTCATGAGCACAATGAGTTTCTGAACAAAAAAGTTTTTTTAAAGGGAGTCGAAATATTTTGTGGATTGATTCCAGCTATATCCAATGTATA
>TRINITY_DN24473_c0_g1_i1_1
GACCAGTTTAGCCTTTTAATATATTGTAATGTTATTTTGTGAAAATATCTAGGCTATAAAAATTGAATTGGGGATTGGATATTTGGGTGGATTTGACTAAATGTTTGAAGTTAAGTGTCAAAAATGTGTTAGTTTGATAAAGCTGTAATATGAATATTGAATTTAAGGTTCGTAAGATACATGTTTCTATGGACCATGCAAATATATATTTGCCACAGGACGACTGTTAGGTAATTTTGTAGTAATCGACAAGGTTGTACAATCAAGGTAAGCAAGAAATATTGATGAAAACTAAACATTGGCATGAAGGCAACAAAAAACTTAAAATCACAACAAAAATCTTTC
>TRINITY_DN24412_c0_g1_i1_1
GTCGTTCTTTGTGAAGAAAAATAAAAACCAGATACAATGGCCGCCGATCAAGCACAATTTCAACAATTATTAAATTCTTTATTATCAACAGATAATGATGTTCGACAACAAGCTGAGGAAGCTTACAATAAATTACCACGAGATGTTAAGGTAACACATCTGTTAGCTGCAATCCACAATGCTCAATTGGGGGAGGATGCACGTCAAATGGCAGCGGTTGTATTGCGACGTCTCTTTACGTCAGATTTCCTTGAATTTTATAAAGAGCTGCCACAAGATGGTCAAGGACAACTGTTGCAGCAAATATTACTTGCAGTCCAACAAGATGTTACGCCAAATTTACGACGGAAAATTTGTGAAGTTGTTGCTGAAGCTGCCCGTTATCTTATCGACGATGATGGAAATAACCAATGGCCTGATTTTTTGCAATTTCTATTCCAATGTGCAAACTCACCATCGGCTCAACTGCAAGAGTCAGCATTACGTATTTTTGCTTCAGTACCAGCTATATTTGGTAATCAAGAAACACAATATCTTGATCTAATCAAGCAAATGTTACAAAAGAGCTTAGAACCAACAGCTGATCCTGAGGTACGTTTTCAAGCTGTACGTGCTATTGGTGCATTCATATTATATCATGACAAAGAAAAAGAAGCTGCTATTTTAAAACATTTTGCTGATCTGTTACCAAGAATGATTATGATAATTGCTGAAAGTATTGAACAACAAGATGATCAAAGTCTTTTAAAATTATTAATCGATATGACAGAGAATTGTCCAAAATATTTACGACCACAAATTGAAGTGATTTTTGAAATGTGCATGAAAGTATTTTCATCACAAGATGTTGAAGATCAATGGCGACATTTGGTATTAGAAGTAATGGTTTCTATGGCTGAGAATGCTCCAGCAATGGTACGAAAAAGAGCTGATAAATATATTATTGCATTAATACCACTTATTCTTCAAATGATGACCGATATGGAAGAAGATGAAGAATGGGCTGTGACTGATGTTGTTGCTGATGATGATAATAGTGATAATAATGTTATTGCTGAATCATCATTGGATCGTTTAGCATGCGGATTAGGAGGAAAGAGTGTGTTACAACATGTAATGAATTCGTTACCAGCTATGTTAACACATAGTGATTGGAAGCAACGATATGCTGCATTAATGGCCATCTCAGCAATTGGTGAAGGTTGTCATAAACAAATGGAAGCTATGCTTGATCAAATTATGTGTGGAGTTTTAAATTTCTTATGTGATCCTCATCCACGTGTAAGATATGCTGCATGTAATGCAATTGGACAAATGTCAACTGATTTTGCACCAAATTTTGAAAAGAAATTCCATGAACAAGTTGTTCCTGGACTATTAACTTTATTAGATGATGTACAAAATCCTCGTGTGCAGGCACATGCTGGAGCTGCGCTTGTTAATTTCAGTGAAGATTGTCCAAAAAATATATTAACACGCTATTTAGATGCCATTATGTCAAAATTGGAAACAATCTTAAATTCGAAATTCGAAGAACTTGTTGAAAAAGGCAATAAATTAGTATTGGAACAAGTTGTGACAACAATTGCTTCAGTAGCTGATACATGCGAAAAAGAATTTGTGGCTTATTATGATAGATTAATGCCATGCCTTAAATATATTATACAAAATGCAAATGCTGAAGAGTTTCGTATGTTACGTGGCAAAACTATTGAATGTGTTAGTTTGATTGGTTTAGCAGTTGGACAAGAAAAATTTTTATCTGATGCAAATGAAGTTATGGATATGCTTTTGAAAACTCATACTGAAGGTGATTTACCCGATGATGATCCACAAACTTCATATTTAATAACAGCTTGGGCAAGAATGTGTAAAATTTTGGGCAAACAATTTGAACAATATTTACCTTTGGTGATGGGCCCTGTTATGCGTACAGCAGCTATGAAACCTGAGGTTGCACTTCTTGATAACGATGAGGTTGAGGATATTGAAGGAGATGTGGATTGGTCTTTCATTAATTTGGGAGAGCAACAAAATTTCGCAATTCGTACTGCTGGTATGGAAGATAAGGCGTCGGCATGTGAAATGCTTGTTTGTTATGCCCGCGAATTAAAAGAGGGTTTCGCTGATTATGCTGAAGAAGTTGTGCGATTGATGGTGCCAATGTTGAAGTTTTATTTTCACGATGGTGTCCGTTCTGCAGCTGCAGAATCGTTGCCTTATTTATTAGATTGTGCTAAAATTAAAGGACCACAATACCTAGAAGGTATGTGGCTATATATTTGCCCAGAATTATTAAAAGTTATTGGAACTGAGCCAGAATCTGAAGTTCAATCTGAATTACTTTATGCTTTGGCGAAATGTATTGAGACTTTAGGGCCAAATTGTTTATCTGATGATGCAATTAAGCAGGTTCTTGAAATTATTTCTAAATATATGGGTGAACATTTTGAACGTGCTGATAAGCGACTGCTAGCTCGAAATGAAGAAGACTATGATGATGGAGTTGAGGAAGCTCTTGCTGAACAAGATGAAACTGATACATATATTTTATCGAAAATTGTTGATATCATTCATGCATTATTCCTTACAAATAAAACAAGTTTTCTTCCTTATTTCGATCAAATTGCTCCGAATGTTGCGAAATTATTAGAGCCAAACCGTTCGTGGTCTGATAAACAATGGGGTCTATGCGTGTTTGACGATGTTATTGAATATTGTGGTCCAAGTTGTGCACCATATCAACATGTTTTCACTCCAGCTCTTATGCAATATATTGGTGATAAATCACCTGAAGTTCGACAAGCCGCTGCATATGGATGTGGAGTTTTAGCACAATTTGGCGGTGACCAGTTTGCCATGACTTGTGCACAATCAGTTCCATTGCTTATTGGTGTTATAACAGCCAATAAAAGTCGTGAACCAGAAAATATTAATCCTACAGAAAATGCAATTTCGGCTATCACTAAAATTCTCAAATACAATCAATCTGCTTTGCAAAATTTGGATGAAGTAATAAATGCCTGGTACTCATTTTTGCCGGTTGTAGAAGACGAAGATGAATCTCCACACATTTATGGATATCTGTGTGATCTTATTCAAGCTAATCATCCAATCATTCTTGGTCCCAATAATTCCAATCTTCCACAAATTGTATCCATAATCGCTCAAGCATTTGCAACTGGTGTCTCTAAGCCATTAAGTGAAGTTGGTAGTCGTATGATTGGTATTGTTAAGCAAGTTGAATCAAATCAAGAAGTATTCCAAGCATGTATTGGCAATTTAACACCAGAATTGCAAAATGCTTTACAAGAAGCATACAGAGAATTGGCAAATCCACCACCAGTAGTTTAAATTTTAACGCCTGAAATTTATGTGTATTTATTTTGTCAAATGCGAAAGCAAAAGCTAAAATATGTTAATTCCATTTCGATAAAATATATATATATATATATATATATATCCA
>TRINITY_DN24485_c0_g1_i1_1
GACTTCTCTGAAAAATTTAACCTCGGAAGGTCGCAGTCGGGAAAGTGTATTAATTTTACTTTTTGCAGAAGTTTATTACATTTATAATAATGGCTGCTAGGAGAGTAGCAAAATCGACCATTAACTGGGCTGCTATTGCAGAACGTGTTCCGTCTGAACAAAAGCCTCAGTACCTCCTTTTCAAGGCGAAAGTCGATCAGAATATGCGCAAAGTTGTCGCATTGCCGGAACACCCGCCCAAGATTGACTGGGCCGCCTACAAGAGCAAAGTTCCAATTCCTGGAATGGTAGAAGAATTCCAAAAAAAGTTTGAGTCATTTAAAATACCCCTTCCCGAGGATTCTGCTGTGCTGGCAACCATTGCTGCTGAAGAGAAGGAAGCTGTCGCCAGAGTTCAGAAGTTCAAGCAGGAGTCTGAAGCCCGGAGGGTAGGCTACGAGGGTGAGCTGAAGAAGCAAGAAGGCAAGATTTCCCTGTCCGATATGACAATGGAGGAGTTTGCTTACTACTATCCTGATCAGGCTCTGGACCCGATCAACCGACCGACCTACTGGCCCCACAGACCTGAGGACCAGCCCGGACCCGATGATGAGAAAGACAGCCACGGACACTAGAGACCTCCGCCGGCTTCATAGATCAGCTGTCATACCATAACTAGTTCTGTCACTCTGTGTAATATCGTGTATCGTACTCGTTCCCAATAAAGTTATCAAT
>TRINITY_DN24449_c0_g1_i2_1
TGTCAAAAAAATGAACAAAAACTATTTTGAAACAATAATCAAAGAAATCTAAAAATAATAAACAATATCTGTGAGCTTAATTTACAAAGAGCTTTATTTGAATATTTAATCGTTTTCTCCGTCATTTGTTTGAAAAAGAGTTCCATTTAGCTTTTAAATATAAAACATCTCTAGCGCGGAAGTGACTGCAAATGACACCAGCTCATTCGAACTATATCAAGAGCACATAGGAAAATATTAGGTGGACTTAATCACACTCAGCATTGTCTGATTGCGATTGCAGCGGTATATTGAACAGAGCGAACAGAGCAAAAACTAAATAAGTAACATTTGTATTTCTATGGAAAAAACATTTAAATTACTTGAAAAACACTCTACATAATGGTTCAGGATTCATCAAATTTAAGCAAACCGCGTGTAAAAACTACTCGCCCAAAACCGGTACATTTATGGACAGTAGTTGATGTCCAGAAACGGTATCGTCGCCATTGCAGTGAATATCCCGCATATCTACATTTATTTTCTGAACACGGAATAACAGGACGAGCCTTACTACGTATTTCGGATAACTCTTTGGAACGTATGGGTATTTCAAATAGCACAGAACGTGAAAATATCTGGCGAGAAATCGTTAAACAAAGATTAAAAACAGACATCATGGAAATCAGAGACATGGAACGAATGAATAATTACTTCTTCTGAGTCATAGCAAATATGTTGACTTAACATTAGCACAAAAAAAAAAAAAAAAAAAAAAAAAAA
>TRINITY_DN24454_c0_g1_i1_1
AGGGTTTACATTTTTTTCTACTTCTAAAGGGGTTAATAGGTGCGACGGGGTGATTGTGTACGTGAGTGAGAGTGTGAATGCGAGTGTGCGTGAAGTAGAGCTAGGAGGAGTGTTCGGTCTAAGTCTGGATTTCGCTTATCAAACCAAACAGTTCAACATATTAGCCATCTATCGCACACACGACACAGACCTTGACCATTTTTCCTCTGCATTAGAACAGTACTACAGCGTCATGGCTCGGCACAAAACATATGCTTTGATTGGCGACGTAAATGCAAACCTGCTAATACCCGACAACAAGACCGAGCGATATCTAGACCTGCTGTACGACCTTGGGTTTATGTGTGGGATTGATAAGCCGACGAGAGTGACCAGTGACAGCCAAACTTGTATCGACCACATTTTTATTCGGCATAATACCTTCAATAACATTAAAACGGCAATTGTTGAGACTTCAATTACTGATCACTACAGCATTATAATGGAGATTTTTTTAGGGATGGGCAAAAATAAAACAGTAGACGGTAGCAAGCATAGATCGACTATTGACAAGGAAGCACTCAGTAAACGTATTTCAGAATGTGATTGGAACAGCGTACTTGAAACCGAGAACGTTAATACAAGTTCAGCTCTTTTTATGGATAAAATTAGGGATTGTGTTCAACGCTCGGAGAAGCTAGTAAATCCAATTCAAAGATATGTCCCCATTAAACCCTGGATATCTACAGGAATAGTGCGGTCAATCAGAAGAAGAGACAAACTCAGTAAGCGTGTAAAAACTGAACCCTTCAATTTAGAGCTAAAAAATTATTTTATCGCATACAGGAACAGACTAAACATTATAATTAGACAATCCAAGATAAACTTTTACAGAAATAAAATAAATGAATCCAAGAATAACCCAAAACAGTTTTGGCAGATTATTAATGAATTAGCAGGCAAACAAACGAAAAAAGGCGAGTTCCCATTGGAAGCCCATACGGCTGATAGACGACAAAATTTAAATAATAACCTGAGTAAACAAGTTGCAGACGACTTTAATAATTTTTTTGCCGAGGTTGGGTCTGATCTTGCCAGACAGATTGACACAGGTGGCGATTTAGTAGTAAATGATCAGCATTTTAAATCAGAGGCAGAATTTACACTGAAAACTATTGATGAATTAGAACTACTGAATTACATTAATAGTCTTCGAGGAGGCTCGGCACCAGGGTATGATTCTATCTCAGCTGATTTTTTAAAACAGAATTTCAAAGCATTAGGTCGGCCACTCTTACATATAATAAATGGAAGCATCAAGTCAGGCGAGTTTCCTGCACCATTCAAAATAGCTAAGGTTATTCCAATATTCAAATCCAAAGATATCACTGATAAAACAAATTTCCGCCCGATATCTTTACTCAGTGTATTCACTAAGGTATTAGAGAAAATTGTTAAAGACCAACTCACGGACTTCCTAAACCTCAACAATTTATTAGCAGAATGTCAGTATGGTTTCAGAACGTCAAAAAATATCACAGATGCACTTTTTAATCTCAACACGGATATTAACAACGCAATAAGTAAGAATAAACGTAGTATGCTATTATTTTTAGACCTGGCTAAAGCATTTGATACTGTAGACAGATCAATTTTGTTAAAGAAGTTGGAACTAATTGGAGTCAGACAAACAGCCCTAAAATGGTTTGGATCTTACTTGTCTAATAGGAAACAATTTGTTACAATAAATGGCACAAATAGCGACCAGAGAAATATAGATTATGGAGTAATTCAAGGCAGTACGCTCGGACCAGTACTATTCCTGATATACATTAACAACATGCCAAAAATAAATATTACAGGAAAATTATATCTCTTCGCTGATGATTCTGCTATATTTTTCGAAG
>TRINITY_DN24454_c1_g1_i1_1
CTGGAATAAACTTACTGATAAGATCACCAACGATTTGACTGTAATTAAAAAATGGTTTGATCAGAATTGCTTAACATTGAATGTTTCAAAAACTAAATGCTTACCAATATCACTTAGAAACGCTGGAGGATACATGAAGGAAATGAAGCTACACGCTTGTGATAATATAAATAATCAAACCTGTTCCTGCCACGTTATCGAATACGTTTCATCATACAAATATTTAGGAGTAATATTCGACAGTAAATTAACATGGAAAGAGCACATAACTTCCACCAACAACAGGCTTAGGAAACTTGTGTACGCTTTCAAACAGTTAAGTGAAATATTGACATTAAAAGAAATTAGAACATCTTATTTTGCATATGCACAATCGATCATTGAAGGAGGGATAATAGCTTGGGGTGGCACGTTCAAAACTAATCTTCAGTCGCTGCTGGTAACTCAAAAAGCAATTTTAAAAGCTGCATTACGAAAAGATCGTCGCTATCCATCTGATGAAATATTCAATGAAATGCAAGTCTTGGACGTACGACAGCTTTTTGTAAAGACTCTACTTAATAATATGCACAAGAATTTCAACACAATATTCAGCAATCTGCAACATGAATACGGTACAAGGTCAGCCCGTAATTTCGGAATTAGTATACCAAGAATACATAGAACCTTTTCAACCACTTGCTCATTTATAATTTCACATTATGTTTACCAGAAAATTCCAAGTCAATTAAGGCAGTTTGATTCATACAGTAATACAAGTTACAAACTCAAGATTAAAAAGTGGCTAAAGGAATTGGGAAGAGACAACATAGAGCAGCTGATAACACCGATCTACGGTAGATAGGCGAATCCGACCAGAACAGTGTACATGAATGATGATGCGTGTTTCATTGTATGTCTGAAGTTGATAGTGAGGTGAGTATGATAAGAGAGTTGTGTGAGTGCGTGAGCGAATGAGAGTCAG
>TRINITY_DN24461_c0_g1_i1_1
ATGGATTTCATAGATTGTATTTTAGTCTTGATGCTTAAAGCATTCTTTTACCGTTTGTAATATATCTAGTCTCGTGTGTCCTAATATTATTATTGTTATCGTCAATGCCACCGTTAAATCTTAAAAGGGCTTTCCTTGGTTTGAAACACAATAGGCTGATTTTTTCATTCCATTGCACGTAATTGTAATTTTTAAGTGATTGCTAATTACAAGAAGCTTTTCATGTCACGAATAGTTACCATTTTATCAATGCATGGGTGAAGTTTTAGATTTGGTTTTTATAGTGCAGTAAATAGCCAATAATCTCGTTCCTTTGACCTTCAAAATGTGGCAGTACTGTTTAAAAAAAACTCAGGATTACTGGGTTATCTTTAAAAGCAACCTAATTGTGATCTATGTGAAAACATTGGTGAGCGTGGTCTCTGCGTCAAGAACGCCCCCGCGGTTGGATCACCAACCATATTGGTGATTTCATCCTGTGGTAAAAATTAAACCGTTGCATATCTGCTCAATCACACTTGGTATATCACAAGGTGTTTAAATTCACAAAGAAATGTTGGCACAATCATTTGTTTCTTTTCTGACAAGTTCCAATACGACAGAAAGTGTCAGATGGTCTAATGCCAGATTAATAGGCTTTTAGTGTACATCTATTATAAGTAACAAGTTAAGTTTATTCTGATAGAAGCATTGTTTAATTTTATGCCATATGTAGATTATTCATATTGTTGTATTTTGAAATGATC
>TRINITY_DN24401_c0_g1_i2_1
CTTTTTATAAATTGGTTTTACTGTGCCACTGTCGATACTATGTTTTTATATACATAATTAAAGTATCCCTGTTTTGTGATTCTCTTTTGCATAACAGTAAGTTACTTATATTGCTATGTTCTAGTCCAAGGTTAAACTTACCTGCCAAAAAATTAATCTTGGCACAAAATGTAAGCTAAAACAATAGTTAAATAATTTGTATTGTTAACTTCAACCATCACCACTACATACAGCAAAAATAAGTAGGTACTTTAAAAAAGTTAAATCGAGGAACAAACTATATATTTAGTGTAATTTGTGTTTGTTTGCTATTAATCAACATTAAGAGTGGGTGTGTTCTTTTACAAGACAATTGAATCAGAAATGAGTAAAGAAACAGATAATGCCTTTGATTAATACAGATTCGTTCACACACTTTTACAAACTGGCAATAAATAAATTTTGAAATGTACCGAGAGTTTGCACTTTTATTTTAGGTGTCAAAATCCTGTTTAGAATGGTACAACTTAGTCCTGCTCCTAAGAAGTAGGTCAAAAGAAACTCAAGACTAGTCCACTTCTGTCTTGACTCACTGAAGTTAATTCTAGCAATTATCGTAATTGCTTTTTTTTT
>TRINITY_DN24455_c0_g1_i1_1
CCTGTTCATAGCTTGAATATGAAATTCTTTGCAGTTTTTAGTTTTTTGATAGCTGGAACAGCTGCCAGCTTTATTCCTGGCGCAATAGAAATAGGATATCTTGATTTTATTCCAGAAGATGTTCTAGAAGGCCGTATCACTAATGGACAGATCGCAAAGCCGAAAGAGATTCCATATCAAGCTGGTCTGGAACTTCATATTGGTGGTAAGTCTGGATGGTGTGGAGGTTCAGTCTTGAGCGAAGAATGGATCATGACTGCAGCTCATTGCACTGATCCAGCTGAAGCAATAACGGTTTACCTGGGATATGTTAACATCAAAAACGGCAACGATGTTGGGCAAATTAAAATTAAGACCTCAAAATCCAATGTAGTGATTCATCCTAAATGGGATCCCAAAACTATCATGAACGATATATCCGTTATTAAATTGCCCACCAAAATTAAGTTCAATGAGTACATTCAGCCAGTTTCTTTACCAAAGAAAGGTAGTTTGCATTCAACTTATGAAGGAGTGTTGGCAGTGGCTTCAGGATGGGGGAAGGCTAGTGACTCATCGACAACTGTATCACAGTACCTTCGTTACGTTGAAGTTCCAATTTTAAAAAATAGCGTTTGTAGCAGATACTACTTTGGAGTGGTTCAGCCAACCAATATATGTATAAGTGGGAAAAAAGGTCGCTCAACTTGCAATGGGGATTCTGGTGGACCATTGGTTTATAAAGAGAAAAAAACCAATTACCTAATTGGCATTACCTCATTTGGTATTGCTTTTGGATGCGAAAAAGGCTTCCCAGGAGTGTTTACTCGTACCACCGAGTTCCTTAATTGGATCGAACACACAACAGGTGTTGTTAACAATTAAGCAATTGAAATTGTTTATAATTTTTTGTCAAATCTTACAATAAATTTCGTCATGTTTGAAT
>TRINITY_DN24499_c0_g1_i1_1
AGTTTTACCATTTGTCACTGTCAGTTCACTCAGTTATTTAGTTTGTTACCCATGGAGCCATGGCAGAATCCGTAGATGTAGGAAAATTATCTCAAAAAAATTACAATAAGTCACCTCTTAAACAAACACATAAATTCAAGAAGAGATGTCCTCCACATTTAAAGCGCAATAACGATTTGTATGTTACAAATAAATCTAACTTTCAGGGACAACTGACACAATGTGATAAACTTATCAGTCAAGGGGAAAATGAAATAGTTCTTCACGGAGTTGGGGCTGCTATTCCTAGAACAATCAATCTAGCATTACAACTTGGTGAGAAGTATCAGGGTCGCTACACACTTCAAGTTGAAACGTCAACGGTCACCCTAGTTGATGATTTGGAACCGTTGACAGATTCAGCGGATTACTCGACTCAAACTCGTAACAATTCTGCAATTCATGTTCGTGTGGTGAAGAATGATGATTGTCCAGTGAACCAGATTTAGAAGATAATCCAAATATGTTTTTCTCTCTTGAAGAACTAGTGCATTGGCTAGGACTAACAGTGTTTGAGATATGGGTGAATTTGATATCAATCAGTATTTTCACGGTACTGTTGTCCTTGCACCTTGAAGGAGCTTTAGTTGACGGAGTAAGTGCGTGGTGGATTATCTTTTCCCCTCTATTTATAGCCGATGCTTTCAATGCATATTTTTGTACAATTGTACTGATTCGCATGTACTTGGAAGGACTGTACAAAGCAGCCTTTTTCAGGGCTCTTTGGTCATTTTGGTTCTTGGGACTTCTGTTTGCATTTGAATTTTTACTGTGCAGGAAACTGTCTAACCTTAGTGAAGCTGAGTATTCTGAGATTCTGGCTCCTATATTTATTTTGTTGCAGTTGATGGCAGTGCGCGCCTGTCAGTTACAATAGTCCTCTATGAAAATTATGTTTTAATATTATTTTTGTAAATTTTATAGAAATAGGTTTTGCTAATAAACTGAACTCTGAAC
>TRINITY_DN24405_c1_g1_i1_1
TTTGTATAAAATATGAACTATTATATGCCTGCTCTAACAACATTAAATGTTAGTAATACCAAAGAACTATATTTTGTTTTAGTGTTGATTTTGGGAAATAGAAATTTGCTGGTGAGCAAAGGAACTTTGTGTATAGCTTTACTTAATCTAATTTTGTGTTAGAAAAATGTAAAATTGTGTAAATAGGAAGCCATGTAGATTTAACCACAACAATCATTATCATTTTTATACATCATCCTACGTTTAGCCATAAAGTGTAAAGTATAATCATCTATTAGAATAGTACTCGTATTACTGTATCTTTTTAACTTCCCAAGCATAGAGTTTCTCTTAAATTGTTTACCAAAAATATGATATTTTTTTATGAACAGTAAGTTGATCTAGTGATCTAGTAAGTTGATCTAAATAGTGAATTTAAAGAAAATTCTGCTTTTCAA
>TRINITY_DN24405_c1_g2_i1_1
ATTTTTTATGAATAGTAAGTTGGCCTAAATAGTGAATCTAAAGAAAGTTCTGTTTTTCAAGTATTTAATTGAATAGTATGTCTAAGAAAAATATTGGGATTATTAATTGACATATTTACGACGTTAAAATTATAACGGACATTTCCATAGTTTTTCCTGTTCCCAAAAAAAACTACGGAAAATGTCTTATCTGTTACAATTACAACCTTAAACGTCAAACTAAGAATTCCTTTACGTAACTAGATAAACCTTTTTATAAGAAATTTTAAATGTAGTTAAAAAGTTTTTGGAAGGTTCCATAAACCACTTATTTTATCGTAGCAGTTTCTTAAACAACATTAAAATCATACTCTTCTTCTAGTCTTGTCGTCATGAATTGAGTGGCAAAAAAATATGTATTCCTTACTTTTATATATTATTTTGTATAAGTACTGTAGCTTCCATGTTAATTAACA
>TRINITY_DN24462_c1_g1_i1_1
GTTCGGCTGTGCCATCTCCTACTCTTGTTTAGCCACCTCCTGGGATTGTTTCCCCTTTCTGACCCGAGAAGAACAATGGTGCAAAGCCGTGTCGTCCTTGTCAATGAGTCAGGAGACACTCCTCCTTCTGTCCTCACCTGCTCTCGAGAGGATGACGTACAGATGATGGACAAACATGAGCTGAAACTCGGGAAATATGGGCTGCCAGACGACAGGGGGAGTATGGTTTGCCTGAAATGTCCCCGTTTGATGACGAAAAAGAGCAGGAGATTCGGGAACACCACTTCTGAGATGTCAAGTCCCAGCACTG
>TRINITY_DN24478_c0_g1_i2_1
TGGGAATTGGCAGAAGATAAGATTCCCCCGCTTTGTTGGACGATACGTGATAGAGAAGGTGTGGACAAAGTGGACTGGTGAATGAAGCTGACTGATACGATTCAACTTTCCAGTTTCGTTTGCTGTAACTAGAACTACATAGTAGGCCGTTTCAGTTTTATTTACAAAAATTTGACAAAAAAACTTAATTTTGGAAAAAAATGTCGATGTTCACGACCGTTGAAAAAGGACCAGCGATTGAGGTGTTTGCCCTAACTCGCATGTATTTGGCGGATAATAACCCCAACAAAGCTAATCTTGGAGTTGGAGCTTACCGCACTAACGAGGGCAATCCTTGGGTACTTCCTGTTGTTCGAAATACAGAAATTAAAATTGCAAGTGATGCATCTATTAACCATGAGTATTTGCCAGTTTGTGGAACTGACTTGTTCACAAAAGCTGCTACCACTTTGCTATTAGGAGAAGATTCTAAAGCCATAAAAGAAAAAAGGGCTTTCGGTATTCAAACTCTCTCTGGAACAGGAGCATTACGAGTGGGTGCAGAATTTTTACATCGACAGTTGGATCGCAAAGTGTTCTATTATTCGGAACCGACATGGGAAAATCACAGAAAAGTTTTTATGGATGCCGGTTTCACAACGCCAAAAACTTACAAATACTGGGACCAATCTAAACGAGGAATTGACTTCGATGGACTTTTAAATGATTTAAATCAAGCTCCTGAAGGAGCAGTTATTATTTTACATGCATGTGCTCACAATCCAACTGGATGCGATCCAACTCAAGATCAGTGGATACAAATTGCTGATCTTATGGAAAATAAAAAATTATTTCCGTTCTTTGATGTAGCATATCAAGGTTTTGCAAGCGGTGATCCTGATAAAGATGCATGGGCGGTACGATATTTTGTAAATCGAGGGTTTGAATTATTCGCTGCACAATCGTACGCTAAAAATTTTGGACTTTATTGTGAACGTACCGGTAATTTGACTGTTGTTCCGAAAACAAGTGATACATTGGAGGCTGTTCATTCACAATTTACTTTGATCGTTAGAGGAATGTATTCAAATCCTCCAGCATTTGGAAGCCGAATTGTGGCTACAATTTTAACTAATCGAAGTCTCCGGGCAGAGTGGATGGATTGCATAAAAGTGATGTCGGAAAGAATTATTAAGATGCGTGAGCTTCTTTACAATCATTTAACAAAATTGAAAACTCCTGGAACTTGGAATCATATCACAGAACAAATTGGAATGTTTTCCTACACTGGATTGAGTGAAAACCAAGTTGAAACTCTTATTAATGAATATCATGTTTATCTTTTAAAATCCGGTCGCATAAGTATGTGTGGTCTAACTGAAGAAAATGTTGAATATGTCGCAAAAGCCATTCATGCAGCTGTCACAAAAAGCGCATAATCCAAAGCTTAGTAAAATATAAAATAGTGCTGGTGCTGATGCTGCCTAAAATTTTTGATTAGCTTAATACGATAGCCCACTGAAAACTCTACCAAATGCTATTAAATAATATTAGTTCCTTGTAGGGTCTTTAAAATTTCTAGATGAATTTTCAACCAAAAAACAACAAAAATTAATATTAATAAGCAGCATATTTGCGTTTCACAAAAGCATTTTACA
>TRINITY_DN6743_c0_g1_i1_1
GAGACAAAGGAGAAGGCTGACGCGATCATGCAGTACCTCATCAACGCAGGGTACAACAAGTACGACTTCTGGACGTCTGGCAACCGACTGGGTACGGACATGATGATCTGGATGAGCACCGGGCTGCCGTTCAATGCAACATTCGACTACATGAAACACTCGGAGAATGACGAGGAGTACGAGGTGCCCATGGCCAGGCAACTCAGCGCTGTTGAACCCAGGAAAGACAACGACACCTCAGACGGCTGCATACTGCTCAGGTCCCCCGACATGTACTGGGACAAGGACGACTGCACCAAGATCAAGGACTTCATCTGCGAGCAAACTCGATGCTACTACTACAACTACGGCAGCATCCCCGTCTCGCCTTCCCAGGGCAACCGAATCAAAGTGACGTCAGTCGCCCCGCCACCAGTGGCTGTGAGCTCAACATCCACCTCCGCCCCCACCATGACACCTTCCCCACCCCCCTCCACCGCCCCCAGC
>TRINITY_DN6774_c0_g1_i1_1
TGATGTTCCTGTCGGCGAGGTGGTACAGTCTGGACCAGGTTTAGCTTTTATTGCATATCCAGAGGCGGTTCTATTGATGCCTTTACCTCATCTATGGTCAGTTGTATTCTTTATCATGATGTTTACTCTGGGTATGGGTTCGCAATTTGGAGGTATTGAGGCTATTTGCACATCGCTTACAGATCAGTGGCCGCACTTAAGGGACCATCATTGGAGGGTAACAGCTGGAGTTTGTATGGCATGCTTTGTTGCTGGATTACCAATGGTATGCAATGGTGGAGTATATTTGTTTACCTTAATGGAATGGCATACAGCATCATGGGCTATTCTACTTCTGGGATTAGCTGAGGTCGTTATATTGTCCTGGGTTTATGGAATCGATCGAACGCTCCATAACATTACCGATATGGGAATATATCTCAATGGTTTTGCACGAGGCTACTGGAGAAGTGTGTGGATTGTTGTCACACCAATTGCATCTGTCGCAGTATTCATTTTCACAATGACTGATATCGGACGTACGGAATTTCGTGATTACCAATTCCCTATCTGGGCGGACGTATTGGGTTGGTTAATGGGCGCCAGTACTCTTGCACCATTACCAATTTTTGCTGCCTACAGGATATACCATTATGGATGGACCTCTGAAG
>TRINITY_DN6724_c0_g1_i1_1
GTTTATGGCTAAAGAGTGGTTTAAGTGTTTAACAGAGTGTATCTACAATGAGAATCAATGTTAATTATAGTGCAAAGTTTGGCCTTGTCAACTAACTATCAAAATTAGTATTTATTTAACGATAGCTACACTTACTTGTCCAGTAGAATTCCTCAAGTATGTTTTGATCCTTTTCAATGTTGAGAAGGTCCTTTCTGGAGTGCAAGTCGTCACGGGAAGTGTGCATAGAATTTTCAGAAGCTGATAGATGGAAGGGTACAAAGTTTGGTCGCATGTATCAAGGCTGGTAATAGCGGACTTGAGAGCTTTGTGGTTGTTGGTCCTGTCCATCTCCTTCCTCCATAGTTTTAATTCCACATAAATGTCATCGATGTTTGAGAAAACATCGTTTGCATAAAATTGCACTAAAGCATCTAACTTTGATCTTGTTTCGCTGTTTAGCTCAAAACTAAACAAACACTGAAAGCCCTCGAAAATATCTTTATGCTTTTTGAATCTGTC
>TRINITY_DN6705_c0_g1_i1_1
CGTGAACAAAATTCATAATATTAATAATTATAGAAAGAAAGAAAATAAATAATCATACTGAATTTTAAATATTTTTTAGAATGGCTATAACGTGTTGGGAAAAGATAGCGTTGGTTGTCATCGCTGCAGTGGGGCTAAGAATTGTGATAAGAGCTAGTGTTTTGGCATGGAAAAAACTTATCGCACCTAGTTTGAATCTTGGAGTAGATTTTGCTACACAAGGAAAATGGGCTGTCATCACAGGATCGACCGATGGTCTTGGCAAAGCTTACGCGATGGCTTTGGCAGAAAAAGGACTCGATATTGTTCTTGTATCAAGAACTTTATCAAAACTAGAAGAAGTATCGGCCGAAATTAAACAACGTCATGGGGTTGAAACACGTATAGTCCAAGCTGATTTGGCCGAAGGGCAATCGGTTTATGCTAAAATAGCTAAAGCTACCGAGGATCTCGAGGTTGGAGTGCTTATAAACAATGCTGGAATGAGTTATGATCATCCAGAAATATTCACTCACATGCCGGAGGACATATTGGCGAAAATCCTTCAATTAAATATAGCAGCAGTGACTGGAGTCACAAGAGCCATTTTACCTGGAATGATGGAAAGGAGAAAAGGAGTTCTTATTAATATAAGTTCAACAGCTGCAGCTATACCAAGTCCTTACTTGTCTGTTTACGCAGCTAGCAAAGCTTATATCGACAAATTGAGCGCTGATTTGGCAGCGGAAACTGCTCCTATGGGAATTGTAGTACAATGTGTTCTACCTGGTCCAGTGGCTACCAAAATGTCTAAGATCAGTAAACCAACATGGATGGCACCGTCTCCCGAAAAATTCGTTGAATCCTCTTTGAAAACTGTTGGTATCGAATCCAGGACTACCGGTTATCCTCCACATTCATTGATCATAGGAATAGTTAATGGCATGCGTGCTGTTTGTGATAGAATGGCAGTTTGGTTGGTAGTAAGAACAATGCTCAATATAAGGGGTCGAGCTTTACGCAGAAAAGGGAAGAAGACTGAAAACAATGTACAAGACGTACCCAATCGTAATGGTACCAAAGTTGTTGCGTCATGATTTTTTATTTTTACATATCTTTACAATTAAGTCAATTGTACATCTGAATATTGGTTGAAATTTTGTACAACTCTGATTATGAAATAAATTTATTAC
>TRINITY_DN6790_c0_g1_i1_1
GTAATAAATTTTTAATAATTTAATATAGTTATTTTAGTAAATAGTCCAGAATACATAGAATAATTAATGTCTGAGCCTCAGTCATCTTTATTGCTGAAAAAGCAACTGCTGGAATTAAATAAAAATCCCGTGGAGGGATTTTCTGCTGGACTTATAGACGAAAATGATATATTCCGATGGGAAGTTCTAATAATTGGACCTCCGGATACTCTTTATGAAGGAGGATTTTTTAAAGCGCATTTATATTTCCCTAAGGAATATCCATTAAGACCACCACGAATGAAGTTTGTCACAGAAATATGGCATCCTAATATAGAAAGAAATGGTGATGTTTGTATAAGTATTTTACATGAACCTGGAGATGATAAATATGGATATGAAAAAGCATCAGAACGTTGGCTTCCTGTTCATACAGTTGAAACAATTTTGATATCTGTTATTTCAATGCTGGCCGATCCGAACGATGAATCACCAGCTAATGTTGATGCAGCTAAAGAATGGAGGGAATCTTATCCAGATTTTAAGAGAAAAGTAGCACGTTGTGTTCGAAAAAGTCAAGAGGACTGCTCGTAGAAGTCATCCTTATTGTCGATTTCATATCGTCGTCATTGTATTTATAAAAATATTATAAAAAAAAATTATATGTATTTAAATTTTTTTTTCAACATCTAATTACCATATTTCTTGGGACTAAAAAAAAGGAAAGAAAGAAAGAAGTAAATTTATATCGTTTATCGTTCGTTGTGTTCACACAAATTATGGAGGGGAAAGTTTTAAGATACTATATTTCCTCTTTTTTTTTTTAAATATTTATTTAAAAAAGAAGCATGCAACCGATAAATAAACAAAAAAACGCTACTACCAATCGATATGGAATATGAGCAATTGCTAGTGAACATAATATAGATATGCTGCTGCGTTAAATGTCATAATCGCAAGTAGCTTGGATAATTCTTGAAATGTATACATTTCTTAATAAGTGCAAACGATTTATGGTCATTCAAAAATAAAACAAAAAAAAAATCTATACATTTATATACATATAAAAGGCAC
>TRINITY_DN6796_c0_g1_i1_1
AATTTCCGGTTAACCTATTCTTTTCATTTCGTGATTTTGTGTACGGAGGATTTCACAGAATCTAAGTTAAAATGGCCAAGCCCAAAGGAGAGAAGAAGGGGAAGTCCGCGATCAACGAAGTTGTTACCAGAGAGTACACCATCAACTTACACAAGAGGCTGCACGGAGTCGGCTTCAAGAAGAGGGCACCCAGAGCCATCAAGGAAGTGAAGAAGTTTGCCGTGCAGAAGATGGGTACTCCTGATGTCAGGGTAGACACTCACCTCAACAAGCAACTGTGGTCTAAGGGAATCAAGAACGTGCCCTTCAGGATCCGAGTGAGGTTAGCGAGGAGACGCAATGACGATGAGGACTCCCCACACAAGCTGTACACACTCGTCACATACGTTCCTGTAGCCACTTTCAAGAAGCTGCAAACAGAAAATGTTGACGCGAGTCAAGAATAATCACG
>TRINITY_DN6707_c0_g1_i1_1
GTAATAGGAAACGTATTTCATTTTTTGTTTTGTTCACAACAATAATAAACATAGTCGTAGCTACCCAAGGGGTCAGAAAATCTCTTGCAGAAACTGGAAAACGTTTAATATCTTCCATGGCGCAAGGTTTTAAAACACACGAAGTTGTACCCGACGTCGTCGACAAAGTACCACCTGCTGTATTAAGCGTAACTTATCCAAACGATTTGAAAGTTGAAGTTGGACAAATTTTAACACCCACTCAAGTTAAGGATAAGCCTACCATTAAATGGGATGCCGAGGAAACAGATTATTTTCTATTGTGTATGACAGATCCAGATGCTCCAAGGAGAGACCAACCAACTTATCGAGAATGGCATCATTGGCTAGTAGGTAACATACCTGGATCAAACGTATCAAAAGGAGAAGTTCTTTCGGATTATATTGGTTCTGGACCTCCACAAGGCACCAAATTACATCGTTATGTTTTCCTTCTCTATAAACAACCAAATAAAATAACATTTGAGGAAAAAAAATTGACCAATACTAGTGGAGATGATAGAGCTAAATTTTCAATTAGAAAATTTGCTGCTAAATATAATTTAGGAGATCCTATTGCCGGTAATATGTACCAAGCTGAATGGGACGATTACGTTCCACTCCTCTACAAGCAATTGGGAAATTAAATTACACATAATTGATCTTCCATGGACTTTGAATTTACACGGACGTTCTTCCCTTAAAATTATATTTTATATCATATTAGAGATTGAAAATCTAATACAAT
>TRINITY_DN6782_c0_g1_i1_1
ATGAAGAAGATATAACTCATCAGCTGGCTTCTAAGTATCCTAAGGGTTTTATTTCTGTTGAATATCTTGAATCTAAGGCACCTCTTGCATTGTTCAAACTGCAAGACTCCGACAACACAGCTGAACTACTTGGCGAGCATCGTGTTCGTCGACGTCGTCGCTCTCGACGCTATTCATCTTCTTCAGAAGATGGTGGTGATCATCATCACAGCAAACGAAGTCAAACAACGGAAGAAATTAAGACTGTATCGCAGGCGGGAAAACAATTCATTACAGCTTGCAGTGCTTCTCTGGTTAATATTATGAATCAACTTACTAATACAATGCGAACAGCTGTTGGCGCCCAAGGAGATGAAAAGGAGCCAGGAGTGCTACAAAATCGCAATATATCCGCGTTAATAGCCGTTTTTGTTGTAATATTAGTTGGAGTTATAATTTTCTTACTCTCTGGCAAAAATGTGCATCATCATCATTGGGACTACTTTAATCC
>TRINITY_DN6784_c0_g1_i1_1
TTCGAATGATTGGAGGCTTGTTATCAGCTCATTTGCTTGCAGAGTACATTCAAAAAAATGTACAAATAATGTCTTGGTATAGAGGTGAACTTTTGGAAATGGCACGCGATCTTGGATATCGTCTTTTACCAGCGTTCAATACAACAACCGGTATTCCTCATGCTCGAATTAATTTGCGAAATGGTATGAAAGATGATATTCTCAAGAAATCCCATGAAACATGTACGGCATGCGCTGGAACAATACTTCTTGAATTTGCTGCACTGTCAAGGCTTACAGGTGATCCCGTATTTGAAGCAAGAGCTCATACTGCGATGGATGCTTTATGGAAATTCAGAAATCGTGGATCTGATCTAGTTGGGACTGTTTTAAATGTTCATTCTGGAGATTGGGTTCGTCGTGACTCAGGTGTTGGTGCTGGGATCGATTCGTATTATGAAT
>TRINITY_DN6798_c0_g1_i1_1
TGCCATCAAGAGATTATCGATTATCTCCTCATAGAAAATCTCGTGATCGGCGATCTTCAATGCAAAAGGATAAGCGAAAAAGCTCTCCTATCATTAGCCGATCTAGTTACAGGGACTCTAGCTCTTGTCAACTGCCGCTAATTATAAACCCATCAGCTCCCAGAACCAGGGTTGAAGATCGTTGGGATGTATCACTTAAAACTGGGCGGGTTTCTGACATGCAAAAATCGGAGAGTTCTGATTGGAATACAGATGAAGAAGAAATTGGTAAATCTGTTAGCTCTGTTAAGTCAAAAGAAAAGGAAAGTATCGATTGCCCTAGCCTCTCGTTAGATAGGCATAAAATTGCAAAAATTATCGATCGTAAGCCTAGTCCGAATAAAACGAACAAAAGTCTTAGTATTGATCCTTTAACTTCAGAATACCTTACTACAATAAAACCGAAATCAATTGGAAAGCCACAAAATAATAAGGAGGAGTTATTGCTAGTGAAAGAGTCTGTTAATTGCCCATCATTACAAAAGGAAGTGCACAAATTTCATCTTTGTTCTCATTTATCCAGAACCCCATCGCCTTTCCTCAAAATGCACGAAAAAGAGCAAATCTATATGCAAACAAACATGAGCACAGCGAAATCCAGTGTAGCACCTGCTCAGCAAAAAGCACTGAATAGTAACAGTAAGACTTTCGACAAAAAAATATTACAACGAAAACATAAAATGAAGAAACGTACCAACTCAAGTTCGTCAGAAAGTTCGGTAGAAAGCGAAGATGATACGATATCAAAGAAAAAAACATCAAAAGGCGTTGAGCCATTAGAAAATAAATGTTGTAGTGGAAATGGTGAATATACCAATAAAATAGAAAATGTGACTTGCAAGCTTAAACTTAGTAAAATTTCTGCTCGTTCGATACAAACAGGTCCGTTAAAGTCATTTCGTAATGAAATCGATGAAGATAGAAATCAAAAGAAACTGTTGGAATCCCAAAAACGTAAAGTGATTGTTGAACAAGAAAGCTCTAAACGTACTAAGTTTACTATTTCCGGTCCTCAGGCTGTACCTATGCGCCTGGAGAATAAGTCATTGGATCGGAAAGATAAAACAATTTTAGAGTCTGAAACTGACAGTGACATGCACACACAGTCAAATAAAAGAAAATCATCAAAAGTGAAATGTTTGAATTCTTCTGATTCGGAAATTGAAAGAAAATTAAGACAAAAGCGCAAAAAGAACAAAAAGCTAAGTAGACGAGGCACGGACGATAGTACATCTGAGTCTGAAGTTGATATGTCGAGGAAAAAAAAACACAAAAAACATAAGAAGCATAGCAAAAAAGGCAAAAAACATAAAAAACATAAAAGGAAGAGCAGAAAAGCCGACAACTCCTCCAGTAGCGAGGATGTGGTTAATACAGCGCTTATCACTACTCATGTTGGTGTCAATGAAGATTTAGAAAAACAGCTACGAGAAAGAGCATTGAAATCGATGAAAAAACTTGATTAGATACCATTTAGAACATTTTGACTTTTTTTTATATTACTTTTAATATTTAATCACTATTTTATAACTACA
>TRINITY_DN6798_c1_g1_i1_1
GGGACCGCTATCACGCTCTCGAGGAGGCGGGAAGAATCAATCAAAATCTCCAAAACGTCGAAGATCAAGATCCCGTAAAAGCTCTTTTCCAAGAAAAAAATCACATTCAAGAATCCGATCCCGATCTCCACTAAGAAGATCGAGATCCATCAGGAGGTTTAACAGAAGAAGGTCACCACCTTTAAATCACAGTCGTGGACGGGGCGGTAACAACAGGGGTCGCTTGAATCAACGACGTCGTAGCTTTAGTAGGGATCGGCGTGGTCGCATCCAGTCTCCACGTGATCGAAGATCACCTTTTGTGCGACGCCAGTCCAGAGATCGAAAATTTTCACCGGTTAGAAGATCTCCTTTGCATTATCGTAAGTCTTCTCCTTCACGACGGTTTTCACCAATCCAATTAAGAGGCCGCGTTTCTTCAAGAGATCGTCGTGGTTTATCTAGAGATAGAAGATCTTCTTTGCGCGAGTCGTCGCGAGATAATATGCCATCAAGAGATTATCGATTATCT
>TRINITY_DN6732_c0_g1_i1_1
ATTAATCACAAGTGTAGTTTTTACGACAACTATTTATAATCCAGCTTTTCAACCAAATTTGAAGAATTCATTTTTAACTTTTTTTACTTTCTACACTTTTTTAACGCCCTAGATCAACTCTGCTTCGAAATAACACTTTCTAGAGGAGCTTACCTTGTAGCAACTAAAGTGCAATGCAGGGGTGGAAATAAGTTGGAGTTTTGGGAAGATCCGTTTTTGTGATGGTTTTGGCACCCTTGTTTATTAGTCAAAATAAGTATAACACATCACAATGCTTTGTTCTACATTTGTAACAAAATGTTTTCTTTACAGCTCTATGTAAATATATTTGAAGATTTACTAGTCACTTTATTTTCTTGCATTCCTCTTCTCAGCTGTTTATATTATTCTGAAATGGTTGTTTTATTTTCCTACTGTCCTATGTTGTGCAACTGAG
>TRINITY_DN6725_c0_g1_i1_1
AAAAAAGTGAACCTACAGATCCTCAACGTGTTAAAACAGTGAGTACTATAAACTCTTTACATGAAAAGATTGAAAAACTTCGAAAAGAAATTGCCGCTGAACAAGAACAAATTCAAGCACAAATCCAAAATCAAATGCCACCAGTGAAAAAAACCAAGGAGCAACAAAAGAAGGAGCTTCTTGACATTGAACTCGAGCTATTTGCCCAGTTACAGGAAGGGAATGATACAACTGCTATCCAAAAACGTCTTGATGAACTGCAGCGAAATATGTCGCTTACTGCTGGCTATCCGAATAATAATAATACTGGTGGAAAGACTCATTTTCCTAGTAACCGTGTTAACAATCGAATTCGTTCAAATTTACCAGTAGGTTCGACAAGTGTTGATAGAAGACCAAAGACCGTCGTTATAACAGGTTTTGCAAGCGAAGACGGGGAATCGGTTTTGGCTCATTTTAAGCATTTTGGAGATGTCACAAAGCATACTTTGGACAAGAACATTCCACAACTCATAGTCTCATATGCAACACGCCTAAATGCTGAACAGGCTATTCTTCG
>TRINITY_DN6716_c0_g1_i1_1
GTTTTGTTTGCAATCAAGTCATCGCAGGAGATGTTTTTACAGCTCTTAATAAGGCTTGGTGCGTTCATCATTTTGCATGCTCAGTGTGTGATTGCAAAATGACACAAAAATCCAAATTCTATGAATATGATGAGAAGCCAGTTTGTAAGAAATGTTACGAACGTTTCCCAAGCGAACTAAGACGTCGTCTTCGTATCGCCCACGAAATGACTATGAAAAAAGTTGTTTAAAAGTCGACCTAATTAATTGAATTCAATTGCACTTTTTGTCGAACCAAATACACCAAAATATGTGCCTTACAAGATGTTTGTTTAAATGTATTTTATTGGTTGCAATAATTTTAATATCGTACACCAACATTTTAACATTTTTAACAGAAATGAATAAGTTCAAACTCTATAACAAAGTGCCCTTCGATCGCTGT
>TRINITY_DN6730_c0_g1_i1_1
CTACTAGGTTCTAAAAATTAATCAAAACATGTCAAAAGAAAAATTGTTGTTTAAGTTATTTGTAGAACTACAAACATATGTATTATGATTGTGAATTGTTTAATGCCATAAAATCTAGTTATATGTTGACTTTACTAGTTCCTGTAGGGAGTTTGTTCAATTCCAACTTTAATCAGTGTTTAGCTGATTCTGGCTAGATTGTTTATAATATAAAATGTTTACATTTTTACACAGCTTTTTAAACATTTTGAAAAGTTTTCAAAGAGTGTAAATTCCATAAAGTCTTTTTATTCCACTTTATATTAAATGTAAAATT
>TRINITY_DN6737_c0_g1_i1_1
TTTATGTAAAAAGAATTATAAATTGAGCAGCAGATTACGAAGAATTTTATTGTTGAGCGGAGAAAAAGAGCAAGAAAAAGTGAAGAAAGAATTGCAATTTTGACAGCATTTAACTTGAAGTGAAAATTATATCCACCACGAATAATTGATAAGAAAAATAAAATTTTTAGCAATAATTTTTTGAATGTAAAATGGAAATTGAACCCGATCAAATAATTGAAGCAATGGACACTCAAGAAATTGAAATAGTTACAAGCGATAATATACAACACCAGCAATCAATAGTCGATGACATGAAGAAATTACACCCAACCAATCCAACAAACGAAAATGGCAACATTCAAGATCAGCATTTAATAACCGGTGGAGGAGAACATCAAATCTCATCCAGCCC
>TRINITY_DN6786_c0_g1_i1_1
ATAGTAATGCATATGGATCAAGTGGTGGACAAAATCGTGGCGGTGGCAGTGGTGGTTCCAATGACGCTGGCAATAATAATCGTCAACAGCAACGTGGAGTTGGAGGTGGGAGTAGCCGTAGTGGAAATGATGGTTCAAGCAGCGGAAATTATGATGATACATGGCAATTACAGACAAGTAAAGGTCCTCGTTCCTGTGTAGCAGTGGATACAAATAAACTAGATATTTTTCTCTCATCAAACTTTGATACCTCAAAAAAAATGGGCGGTGTTGACCAATTTCTTTGGAACAATTCCTCTCGACAACAAGCGCCTTCAACAGTTGGTTATAACTCATTTGCAGCTTTATCAGCATTAGTGGATTCCAATAAAGGCTCGAGTAGTGATCGTGATCGTGACCGCGATCGTGACCGTGGTGGTCAGCGCAATAAAGGATATAACAAAGGATCA
>TRINITY_DN6786_c1_g1_i1_1
CAGATATAGTGATCGTGGTATGCATTCAAGAGGAGGTTCAGCACAAGGATCACGTGAAAGTTCTTCATCAAGAAGCAATCAAGGTGGAAATGGTGGTGGAAGAGGAATGACTAATGCTTCTACTATACAAAAGGGTACTAGTCATAAAAACTATAACTCATCGATGCCAACGAGAATGCAACCCCCTAAGTCGACCAGTGTATCAATGTCATCATCTGTGTCTTCAGCAGCAGCATTACATCCTCATCATTCTTCCACTTCTTCTTTCCAACAGCAACAACCACAACAACAACCCCTACAACAACCACC
>TRINITY_DN6713_c0_g1_i1_1
ACCAACAAATGAAACGCAGAATAAAACACCAGACTCTACCAAAGAAAATAGTAAAGAGCAGAAATATTCTACACCAAAGTGCAAAACCTTGAACGGATATTTCACTCCAAAAGCCACGAAGAAAGAGTGTGATATTTTGGAAGAAAGTGGCGGCAAAACAAAGAGTCCCGGGTGGGTGATGAAAGTTCGTTTCGGCGCTTCTAGGCCATTGCCAGATTCAGATGAAGATTCACAGAATTCAAAGACAGAAAATTGCTCAACTACTGAACTCAACAGTGATCAAACTAAGGAAGACATTGACAACACAAATAATGTCGAATGTGAAAATGACTCAACT
>TRINITY_DN6717_c0_g1_i1_1
GTTAAGGACTTAAACATGGTAACAAAATTTTCAGTTCGTAATTTAAAGATAGAAAATGATTACAAAATCAATGGACCAATTTTGCTAATGAATCTTAGAGGAATGGGAAAAATGTTTCTTGATTTTGAAAATGCCAGCTTGATTGTTCACACAAAATTCAACTTAAAAAACCACGATGGTCAAGTATTCCTTAATATTGCATCATTGCATTGTACCATGAAAGTTGGAGGTTTAAAAGTTAAAATGACTAACCTTTTTGGGGGAAATAAGGAGCTAGAAGACGCTACAAATGAGGTGCTTAACTCTGCTTGGCAACCACTTTTTGATACTTTACGCCCAGCAGTCGAACAGGCCTTTGAAGCTACATTAACAGATCGATTCAATAAAATTTTCGCCTACATTCCTGCAAAATATTTCGTTTCCGATATTTCAAGCTGAGG
>TRINITY_DN6703_c0_g1_i1_1
CGTAAACAAAAAAATCAAGGTTTTTAATATAATTTAAACTTTAAAATGGATAAAATTGATCCATACATTAATAATTTCCATTCGATTAATGGATTGGCTGGAGATCCTAAAGCTGACAAAGAACTTCAACTAAAAATTACAAAATACAATGACGACTCCATTGAAATTGAAATCAAAAATCGAAATTATTGGAAGCAATGCATTTTAAATCTGAAATTATTGATGGCAGTACTCGTAATATATGTTGGATATTGTTTATTAATAACAAATAACTTTCACAAAAGTTTCAATGCTGTTCATATTACATTTTTGATAAGTTTATTGTATTTGCTTTGGACAACAATGCAATTG
>TRINITY_DN6745_c0_g1_i1_1
GAGAGACGCAATTATATTAATATTCGCCAATAAACAAGACCTTCCTGATGCGATGAAAGCGCACGAGATACAAGAAAAACTAGGACTAACCCGAATACGTGATCGGAACTGGTATGTTCAACCTGCATGTGCGACGTCTGGCGAGGGACTGTACGAGGGCTTAACATGGCTAACATCTAATCATAAGTTATGAGACTAAATTAGATAATTAGTTTTGTTGCCAAAATTTTAAGAAATATCTAAATCTATCATAAGTTATTAGCAAAGCGATCCTGTTACTAGTACCGATGTATAAAAACTAATATGATAACATTATTATATAAA
>TRINITY_DN6745_c0_g2_i1_1
TGAAATGAAGTGTGACGTGTGTTCCTAGAATGTTTGCAAAGAAAAAATTAAAAAAAAGAAGACTGGAAATCGAACAACGCCTCTAATAATATAATATCTTAATTCACATATATTTAGCCTTTTTTAAATCCATTGAAGGCGAAAGGGAAAAATATTGGAAAGAATTAAGCCAATCAAGTCGGCGGATGATAATGCAGATTTTAATTACATTATCGGAAAATACCCATCAGAAGACTTACGACAAGTGCTATTTTACAATAAATAACTATTACATATTGCATCCCTAATCCTTGGCGTATTCGAACTTTGCAACTATATTATACATTCCAAATCTATCATCACATAAAAAGAGAGCAACATGGGAAAGCTACTATCTAAAATATTTGGAAATAAAGAAATGAGAATTTTAATGCTGGGACTTGACGCTGCTGGAAAAACTACCATACTCTACAAACTTAAATTAGGTCAATCTGTTACAACTATTCCCACGGTAGGATTTAATGTGGAAACGGTCACTTATAAAAATGTTAAATTTAATGTATGGGATGTTGGAGGGCAGGACAAAATTCGGCCACTTTGGAGACACTATTACACAGGCACACAAGGACTTATTTATGTCATTGATTGTGCGGACAGGGACAGAATAGATGAAGCTCGAACGGAATTGCATAGAATAATTAATGATAGAGAAATGAGAGACG
>TRINITY_DN6735_c0_g1_i1_1
ACTAGCGGAAAAAGCTCCCCTGTTAGTTTCCCTGATCATACACCAGTAGTTTCGAACGAGCCAAACCTACGTGGGAATAATTCGGATCGGAGCTCCCTGCAAATGCTGATGCAAAATTCATCCTCAAGCCCTCCAGGGGAAGCAGTGCTTACGAACGTTGAAAATATTGAATCTTCAAATGGGACTGCGATGTCTTCTAGAAATGATTTCCTTATTTCCGATAGCTCTCGGGTATCGCCAAATCCCACAACTACAGGAGGGGTCCAACAAAAACTTCCAAACACAAACCATTGCAGCAACAATAGCATTATGGACACTACCGCTTGTCTTTCTAAACTTAATTTGTTTGATGACAACAACAGTTTTTTCTCTTCGTCATCTGCAGCATCATTTCAGCAATCATACTTACTCAAAGGGAAAATTGAAAATGAACTTCGTCATAATCAAAATAATCTTTTAAACAGCGTTGGATCATCACATTTACCTGACTTGCTAAATGGCG
>TRINITY_DN6794_c0_g1_i1_1
CTTAGAGCCCATGTTAGATACTTTAGTATATATGGGGCTGCTGTTGTCGGATTGGTCCCATGCAGACCAGTATAAGCTGCCTAATATGGAAGGCTTTTTAAATGCCACTGAAATTAATTTCACGATATTTGCGTTTTCATTATTTTTGCTGCACCACAATATATCATATATTGATGTGGGCATAATTATGGCGTACTTGCACAACATTCATCAATATCCGAAAATTATGGAGGCCATTGCGTCCATGGCTAACGAAACTACGTCGGGTATGCAATCAGTGAGCGACATTTCACTCTTTTTACAAAATATTGCAAAGCCGCGCGACAAAGAATGGGAAGCGTTCTGCAACAAAGTAACAGAGCATCATGGAAAACTATTACCCTACTACGATTCACTGGCCCAAAGCATGTTAAAAATGCCACCGGGCGCTTTAATCATACAGACAAGCCAGTACGCAGGCCGGCCATTCGTGTATTTAATTGATGAATTGTTAAAGGCATGGCTGGAATTGTATATGCCGTTTCAACGCGCCTTCATTTTTCATTATAAACCGCCCGTTGCAGTTGAAATCGCGGGTGCAAAAAAAAGTTATTTGCAACTTCATCCTTTGATGCCCACAATGATAACCCAATCGTGGCCAGTTGGCACCATTCGTTACTTGCAGGTATCTTATCATTTATATAACCAAGAAAGAAAAAAAAACGGCCTAAGTGTAATGG
>TRINITY_DN6718_c0_g1_i2_1
GATTCGAGGGTCGTCTAGATACAGAAGGTTCTCAGGTTCTGATAATAGCAACTTAGATATTGCAAAGTCAGATAGTACGCCTACAACTGAAACCTCTGCAACTCCTCGATCGGAGGAACCTGAACCCATACCAGCGGTAAACCACAAGTATCTTTTAACTTTTATTTTTCGAGGGCCTCCTCAATCCTTTTCTGTCTGAGTTCTCTTCTGGAGGAGATTTTTGGTTTCTTATCCGTCTCCATCCATCCCTTGAGACTTCTCGTCCTCAGAGTTGAGAAGTGCCTCTTCTTCCATCGCGGAGACATCAGACACTCTCATTATTCCAATA
>TRINITY_DN6753_c0_g1_i1_1
GCAAGAAGCTGAAGATGCTAAAGTAGCCGTGGAAGCTGTCCTTCTAGAAAGGAATGCGCTTCTTCAAGAAACCTGCGAGGAATGGGATCAATGCGAAAGAAAAATCAAAGACATTCGTGTATGGATCGATAAAACAAAATCTTCTTTGGAATCTCCACAACACAAAAAGAAACCATTGCGGGATCAATTAGGCTATTGCGAAAAGACAATCGCTGACATAAACGTGCAAAAGACCAAGCTTAGACTTTCAATTGAGAAACTTGAAGTTCACTTTAATACCGGCTTGGGCGGGGATCCACGTCTGAGTGAAAATGTCGACGAATTGCTGAATAGTTTGGATGAGCTTGGAGAATTAGTAAAAAGTAAATCTTCTAGTCTGGAGGAAACACTTAGCCAAATTGATATATACCATCAGCAAATGCAATTACTTCGACAAAAAATTATTCAAGAGGAGCAGCAGTTACGGATTTTAATGGCACCAACATACTTACCACGCGATCGTGAGCGTGCTCTTAGTGAGCAACAGGCCTGTCGAGAAC
>TRINITY_DN6761_c0_g1_i1_1
CGAACACGAAGTCTATCCGATTTATCTTCTGAAACAAGAGCTTCAACAAATTTAAACTATACATGCTTTCCTAATAGCACTATAATACCTGATGTTTCAAATGATACAGCAAGTGGATGTACAATAAATATGCCACCCAATAGAGAAGTTATTCAAATACAACCTAGAAATACAATATTAGTTGTTAATATACCATCAAATAGTAATCAAGATGGAAGTCAATTAAATTTCAATATACCTTCAGAAGCACTCACAAATGGATGTGGGGAACAACAGCCATCATTATTATCACCAAACACTAGTACTTGTCTAACTGCACGCAAATGGAAGATAGATAAAAATGAATTTGATTCGAGTGCATCTGGAGCTGAATGTACAATTTGTTATGAAAATGCAATTGATTCTGTGCTATATATGTGCGGACATATGTGTATGTGCTATGAATGTGCAACAGAACAATGGCGTGGAGTAGGCGGTGGAAAATGTCCTATATGTAGAGCTGTAATTCGTGATGTTATTCGCACATATTCCACTTAACAATATTCC
>TRINITY_DN6729_c0_g1_i1_1
GCACGGAAGGAGTGCTACGGGACAAGCCCGAGTCAATTCCCACCCTTTGGTAGTAGTCGGCAGGCTTAATTAAGTACTTGAACTTTTTGAGTTTTATCTTTGCTAAAAGCGTTTATACCTTTATTAAGAGAGCAAGATACTTGATCCTGGATTGGTCGCTGCTGCCTGGAAAACTTAAAACTGTAATTTAACAAAGACATGTCTCAAAACTTGACTATGGAAAACTAGATTCTAGATTTATTTGTCCTGTTGCTAATAAAAGTCTGGCTTTGATCCTTTCAGCTTGAAAATCTTCAATAGCAATACATTTTTCTGCTAAAC
>TRINITY_DN6769_c0_g1_i1_1
CCACAGTCATACAATTCCTATCTGGGGCTGCAGTGTGTCATAAATTTATTGAAAAGAGAAGTACCGGTGAATCTTCAGGATTTCCTTTCATTTGTGGATTCTTATCTTGCAGTCTTTGGCTTCGCTATGGAATTTTAACACTGGAAGAAGGTGTTATTTTGGTCAACATGATTGGAGTTGCTCTTATGTTCGTTTACAGCGTTATTTATTTTAAATTTGCTGTGAATAAAAGAGCTTACTTACGCCAGTTCCTTATATTATTATCAATATTAATAACTGTGATTTACTACACAGAAAGCATTGCTGATGTTTCTAAATCAATAAAAGCGATGGGAATTTTTTGCTGCGTGGTTACAGTATGCTTTTATGGTGCACCACTAACTATGCTATTTCATGTTATACGAGTTAAAAGTTCAGATAGTTTACCATTTCCATTAATAGCTATGTCCTTCATAGTTTCTTTGCAATGGTTAATTTATGGAATTATAATAAGTGATACATTTCTACAAATACCAAATTTTCTTGGATGCCTGTTGTCATTGTTGCAGCTCAGCTTATTCGTTTGTTATCCACCAAAAAGTGTTACTAAACAAGGTTACAAACTACTTGATCAAATATAAAAATTTATCAATTGTATAAAATATATGTGTGATGTGTCCA
>TRINITY_DN6702_c0_g1_i1_1
AATTCTCCATTATATTTGGCCACTACAGACTTAGATAAAGAATTGGAATTGCAATATCGTGTACATGCTGCCTTAGATGTTGTAGAAGAAAAGTGTTTACCGTCGGCAAAAGCCACACCTGAATCGAAAGAGTTGTATCTTGGCCTGCTTTACTCGACAGAAACACACAAAATTTACGGATTTATCACGAATACAAAAATCAAATTCATAATAGTGGTTGATTCGGGAAATATCGCTTTGCGCGAAAATGAAGTTCGCTCTATGTTTCGAAACCTGCACATTCTCTATACAGATGCTGTTTGCAATCCGTTTTATTTACCTGGAGAACCAATATCATCAAAAAAATTTGACAAACTAGTGCGAAAGATTATGAGTGGGAATTCTTAGTCGGCTTCTTTCTTATGTGGAATTACTTCATTTTAAAGATATATAACTTAC
>TRINITY_DN6775_c0_g1_i1_1
CTGTAAATTTAGCCGTGCATATTTAATCGACGGTGCTATCGGTGCTATTTACTTTCGAAATGACTACACCCACCACAGATGAAGTTGAGGACGTTGAGAAAAAGTGTCAAGAAATCAAACTTGATGAATTTCCCCCTGAACTTCTGATTAAACATCCTCTACAAAATACTTGGACACTATGGTATTTTGAACTGGATAGAAATAAGTCTTGGGAAGATAGTCAGCATATAATAAGCAGTTTCGATACCGTTGAAGATTTCTGGAGTTTGTTCAACCACATAAAACTAGCATCTGACTTGAAACAAGGATGCGATTACAGTTTATTCAAACACGGTATCCAACCTATGTGGGAAGATAGTGCCAACAAAAATGGAGGAAGATGGTTATTGAATCTAGACAAGAAACTAAGATTATCGGATCTTAATGATACTTGGTTAGATATGCTTTTGTGCTTGATCGGAGAAGCATTTGATGAATACTCAGAAGATGTTTGTGGAGCGGTCGTCAATGTAAGACCAAAGGCTGATAAAGTTGCTCTCTGGACTGCTGATGTCAATAATATTGAAAGTAAACAAGGAATAGAACGCATACTCAAGAGAAGATTGAGGGTCATTTACAAGGTTAGCCCAATATATCAGCCTCATAGAAGCCAGATGGCCAAAGATTGGGGAGCGAAACAAAAAATGAATGCTGAATGATTTTGAAT
>TRINITY_DN20890_c1_g1_i1_1
ATTTGTTTTTGCGCTGATCCAATCCATCTCGTGGGCCTCCCACTGGATGAGTGGAATAAATTGTTTCTGAGCTTAGGATTACCGAGATATATGCACCTCCGAATGACGTGAGGTGCATTCTTTTATTTTGGTGCGTAGAGTGACTCGCACAATCCAGGGCTCAAATGCATGTGATTTCACCACAGAAAACTACACAGGAGCTAGTGAACTCTAGTTTTTTGAGACACCAAAATAATTTCTTAACCAGAGTAAACAAACCAAAGTTAGCTGAGCTTCTATTTTGGACGTGAGTATGCCAAAGTAGAGTTTAAAGAATGAGTACAAAACATAGTTTGTACAACTAGTGTGCATTTTAATAAGCGTGTAACGAAACTTATTTTCTGAATAGCCCCTGTATTTGTAAATCTTTCCTACAACATAGATACCGAACTACTACATAGAAACCGGTGATATCCTCACCCTCCAGAGATGATC
>TRINITY_DN20890_c1_g2_i1_1
ATGAAAACACTTTTGTCTCGTTAGCATAGACTGAAGACATACTACAGTATATAATTCTAATCTAATATAGCCAGATGGTCCAAAAACTGAATATAGGTAGCATGCAGTTTAGCGATGCCTCTTCTGTTCTGCAATTTAATTATCTATCGTAAATGGGTGTGCATGTCTGTAAAATTAACGTAAAGTATTAAGAGGAACCCGTTACTCCTTTTAACTTATCCACTTAACTCGGTACAGGACCCCTGAGATGAAAATGGGTCCTTCTATAATATGCTTTCACAAAGTATACAGTCTGTTCCAAATTTTGCACTAGATGACTTTAAGATTATGATCAATGAATAGTACTTTTTTGTATAACTAATTTGTTTTTGC
>TRINITY_DN20890_c1_g3_i1_1
CCGGCGCTGCAAATCAATAGAACTTGTACTTATAGCGGCTCCCCGGGGCTCGGAATTCACGTTAAGTGTTTAGTCCATTTTCATTGGTCGTTCAGGCTATTAATATACTTATTGTCCTTAAATATTAGACTTGGCTTGAGAGTGATGGTGTCTCAATTCAAGTTAAGACAATGTTAAGGTAGGTAGATTGAGCATCACATGGCTGAGGCAGGAAAATCGGCATGGTGCGACAGCCCAAGCACAGAAAGCGCTGCCATCTCTCACCGTCTTTTCTCCCCCTCAGGTCGAGATGCTAAAGTTTGCCCGATGTCAATGATTTAAATATGTAACCAACTCATG
>TRINITY_DN20890_c2_g1_i1_1
GCCGAGCAAAGTAAACATCCTGTAATAAGTGTGAATGACTCAAATGTCATATGCTCCTCCACAAATAGTGGTCATGTTTTTCGTCCTTGGGAAACAAACAAACCTGCAGCCTCACAACAACCTATTGATAATAATACTTTTTTAGAAATGAGCACCAGGAAGAAAAACAAAAAGAAAATTACACAAAGAAGCAGAGTATTCCTAAATTCATCCCTAAAAAAGTGCTAATTTTCCATCAAAACGTAGATCGACTTTCAAATAAGATCGAAAGGCTTAATCATTACCTGGGATCATCGCAGCCTGATTTAGTGGTTCTGACTGAGCATGGCCTAGACGATCAAAAGATTGCCAGTACCCATCTCATCAACTACAATCTTGTCACATCATTTTGTAGAAAGCATCATCTGAAAGGCGGTGTGGCCATCTACTCGCATAAGTGCTTTGGAAACAAAGTTGAAAAGATTGAAATAGATGACCATTGTGTGGAGTTATGTTGCGAGATGGCCAGCATTAGAATAACACTTAATGGAGGTAAATCCTTATACATACTTGGTGTTTACCGGCCTCCAGGAACTGTACTTGAAGAAGCCATTACCCGGATGACAAATGTCCTGGACACTTTTCCAAGCAGTAATACGTTGATTTGTTTGGTTGGTGACCTTAACGTTGATAGTCTCAACGAATCTAAAGCTAAAGAAAACGAGGCAATAAATGAACTTCTTGCATCTTTTAATATGCATAGAGTAGTTTTGCCACCAACGAGAATCACTTGCACATCTCAATCATCTATTGACGTAGTCTGCAGTAATCTTCATCCAACTAAAGTTAACGTCGTAGTGGTTAATGAGCACATCTCAGACCACACAGGACAACTCTCTACGTTAGACATACCATCCAAGACCAAAATCCAGCCAAGCTCTTTCCGTAGAAATCAAAGCGAACGCAATCTTTTGCAGCTAAAAATACAATTGGCGGAAGAATCGTGGGATACAACCCTTCAGAAGGACGATGTAAATGAAGCATTCTCAGGAATGATGCATAGTCTTACTGCCGTGTTGGATGCAACATGTCCCTACAAAACAACTCGATCTAAGCGACCAGGAGGACGTGCAATTGACCCGGACGTAGAGAAATGCAAGACTGATTTCCTTCAAGCTCAGAACAGATTTTTGACTACTGGAAGTGATCTTGACAAGCTTGAAGCTAATCAGAAAAAGAAACGGTACGATTTGAGGTTGAAAGCTTCCAGACGGATGGCAAGCGAACACTTAATAGCCCAGGCTTCTAACAAAAGCAAGGCCATGTGGAGCATCGTTAATGCAGAGAGAAAAGCACATGAGGAGCCAAAGGAAATCACGTGGAAGCTGTTAGTGAATGACAAATTAATCACGAGTCCCAATATGGTAGCTGAATGTTTCAACGAGTATTTTACATCTATTGCTGACCAAACACTAAAAGCAAACAGCTCACAGAAAACCAATTACCACTTATTCAAGCCAGACGCTGAAAATGTACTTTTTTCATTCCTTCCAGCAACTACTGAAGAGGTCCGAGCTATCATACGAAAGCTAAAGCCTTCATCCTCTACCGGCGTCGACGACATTTCCTCCAGACTTGTAAAGTTCTGTGAAGAGGAACTTTGCTACCCTCTTACTACAATTATCAATAAGTCTCTAAGTCAAGCTGTTGTCCCCACCAATCTAAAGATCGCTAAAGTGTATCCACTCCATAAGAAGGGCAAAAAGGAGGACGTGGGGAACTATAGACCAATATCCCTGGTCCCTACTTTTTCTAAGGTGCTGGAAAAGGTAGTGCTGATACGTCTGCAAAAGCATCTCTGCCAGAACGATTTAGTACCTAAGGGACAACATGGGTTTTTACCGGGCAGGTCTACAATCACTGCAGCAACGGAAATTGTAGAGCACATCGTGGATTCCTTGGAGAGTGGGAAAACAGTCAGCGCAGCCTTCTTAGACCTTAGCAAGGCGTTTGATTGCCTCGACCACCAGCTCATTTTGGAAAAACTTCGAACATTTAGCATCGAGGGTACTGCGCTAGAATGGTTCAAATCTTACCTCACTGGCAGGCGTCAACTAGTTGAAATCAGTAATACAATCAAAGGGAAAACTAGCACAATCAAGTCAGAGCTCATGGACATCTCTAGAGGTGTCCCTCAAGGTTCCGTGCTGGGCCCAGTCCTTTTTGCGCTATTTTCTGCTGATCTGCCTATGTACATGAGTATTTACAGTCATACTGTAATGTTTGCAGA
>TRINITY_DN20846_c0_g1_i1_1
AATTTAAATTCAAAGGTAGTTCAGTTTCTTTTTATTAATAATTTCTGTTTCATGTAACGAAAGGAGAGTTTTAAATGTATTTGTATAAACAAGGTTTCCATAGAAGTGTTATTTTTATGTTACAGGGTTCACGAATTAGGGCCATTTTTATATTTCCCCCACTAAAATTTTGCATCTGTTACTATGGTTTAATTATGAATTAAGTAATAAATCTTCAAGCTAAATGAACTCTAATTTACTTCCCCAAACCCTAAAGCTACATAACTAAATTTCAAAAATATTATGTAAAATTGGTTTCTTGTTACATAATAAATTGCGCTACTCTGCTT
>TRINITY_DN20870_c0_g1_i1_1
CGGGACCATGAAATGAGCACCGATCCTGGCCCCCAGAACACGTTTTGAGCATTTTTTTCGCACTTTATATTTATATGTACAGTATATATGTGTGTACTCTCTACAGGTCACGTTGTTTGTCCGATTTTCATAATATTTGGTACAAATGTTTTTTTGTAAATATCTCGGTCAAAATCGGACCACCGTAAGCTCCCTTTTGGGGAGGAGTTTCCTTAAAAAAGGAGTTTTAATGCTTTAAAAACAGTAAATTTCTATCAATTTTGATGAAATTTGAAATAAACATGTATTTGAACAGTATAATGTATATATCAATATACCAAATATGAAAATTCATTGAGTCGTTTT
>TRINITY_DN20870_c0_g2_i1_1
AAAAAATGCATCCTGTAGAGAGTACACACATACTTGACTTTATAATTGAGGTACTTCCTCGTGTCTAGTGTTGAAATATAATTGAAATTACTAGAAAATTTAAATAATAACTACTTATTCCATTAAGCTTTTACAGTAGCTTGAAATTATGTTAAATGGTTTGGGTTTCATAGTTTCAGTTACAAAAAATATCACATCTTCTGCAATTAGTTAAGACTATTTTTAAATGTTTGCCAAAAAATTTTTGCCTGGATTAGCCTGCTTTTTTACTATCTAAGTTATTCCGGATGTACGAGGTTCTACTGTACTGTACAAGTTACTATCCTGTTTGTGACCTTGTTTAAACGGGAGATTATAGTAGCATTGGGATCCTATTTTGTATTTTATATTATGTTGGGTACCATCTCGGTTTTTAGAAGCCTGAGTTTAATTGTAATGGCAATTCTTATGAATATGTTATTCCAAAAATTGAGTTTTTTTATCATATAACCCAAATTTGAATCCACAACATTTGTAAACTGAATCTCAGCAATGATCTGAACTGCTAAATTAAACAAGAGATATTGGTCAAAGTCATCTTGCAAAGAACAACTAAGGATTGGTGCTATACAAATTATTTAAGAACTTACTCTTTGTTTGATAATTCATTTGATGGTTTTTTATAGTTTGTGGTTAAATAAAT
>TRINITY_DN20870_c0_g3_i1_1
CACAGCCTTGCTTTGGCCTTCGCTCTCAGACTTACTGCAAGTTTAATTACATATCGTAAAGGTAAAACGTATTTCAACAATTTATCAAAATTGGACTACTCATTCTGCTGTTGTAGTGAGAAATCACCTTTTTGGCCACCATTTTGAAACGACTCAATGAATTTTCATAATGTTTACATTAATGGTTACTATCAACAAACATTAATTTCAAATTTCATCAAAATTGAATGAAATTGACTTTTTTGGCCAAAACTTCCAAAAGGGCACTTCCAATAGACCAATTTTGCTGGCTAATGAACTTGACCGAGATATTAACAAAAGGAACATTTGTACCAAATTTCATAAAAATTGGTCAAAAAATGCATCCTGTAGAGAGTACACA
>TRINITY_DN20865_c0_g1_i1_1
CTACATCTCATCATCCATCAAAAACGCTCAACACACTCACCCGTAATCCCATATTCAAGGTTGGTGCCTCAAATTAAAGTATCAAAGAATGTTGCACAAACTCTGTTCTTTGCCCGTAAGCATGGCTAGTGTAGATTGGTCCTCCAGAATGCTGAGACTAGTAAAGGACTGGATGCGCAGCACAACAATGCCAACGAGCGTATCATTGAGCGAAACAAGGCTCTCTGGACTAGTGCTAATATTTTTTACATAGAAATATTATATAAGGAATTGATAAGGAGAGAATAATAAACAGTTTTGCAAAAAAAAGA
>TRINITY_DN20841_c0_g1_i1_1
TTTTTTAGAAACACTTGTGCAGGGTTCCAACTCTTTGATGAAAAATTAAAATTGTTTCTGGCTCGATATTGAAAAGTGTCCCCAAAAGGTTAACATTCTTGAAACGATTGTTATAAACTAACAAATGAGAAAAAGTTCAGTTTGGAGAGCTTTAAATCATGGATTTCATCCCAAAACTTCATCAAACGAATAACTTTATGGAGTTATTTCCTCAACATGTTTTGTACAGAATGGGGTTCTTACTTTCTTTCTTGAAATCGGTTTGAACATTTAAATAATTTCAAAGAGCGTTTAAAGAACGTAGATGAGTGTTTGGTTCATTACCATTATTTGAAAGGGCCTTGAAAGAAGATTTTACCTTAATTGACTCAAGTATTATTTCAACAGTATCCCAACCCGAGCTATTGCAGGTGTGAAACTTTCATTTAAATTTAAAATACTCTGATAAAATATTTCTTGGATCTTAAGAAGTATGAT
>TRINITY_DN20898_c0_g1_i2_1
GGCGGGGGTGGTGGCCTCACTGATCCTGGTAGCCCTGGGCATCGTCCTGGTCCTGCGTCTGCGAGGCAAGGATTGCGATGAGAAACACCAGAAAACCATCGTCGCCACTGACCTCAAGCGCTCCGACGAGAGCATGGACAGTCTAGAGAAGAACCCTGATATCATTCCTCAGAGTAGTGATTATCACGACGAGGAAAAGGCGTTTGAAAAGCTCAACTCAAGGCTGTACACGCCTCAACCTACACATCTCACCTTGGACGGCAGAAGAAGAGTTCCAAATAAAGACGACGTGACGTACGCAGAGCTGCAGTTGCCTAGCAACCTGTACACAAACCTTGTGACGTCATCGCGTCAGTACGAGCAGACCGTGTACGCGCAGATAGACGCTTCCCTGTGCAACGCCACGGCAGAGACCCCTCTACTCAACCAGGCCAGGGAGAGCACGGTATAGCCTAGCAGCTAGCTTGTGTAGCTTGTGTGTTGCATGCAAATGGGGACTCTCGGCCGGCGCATAGAGCTTGCGCCCCCACAAACACGCACCCCCCTGGACATGGACTCAGTACTGCCAACCCCCATGACCACCACTCGCTTCTGACATCCCCAGGAACGTCTGTGGACCACTACCGAGCTGCTGTGAGGACATAGAGTGTCCTGGGTGTAACACGACTGAGATGCTACAGGGAATTGTATATGCTAGATTGAAACTATGCTCTCAAATTAATCATTTCTTGGTTTTTAATTTGTTTTTGACGATGACTTATTTTATGAGTTTGAATTATTATTGTGGACGTTTTTTGTTGTTAGTCAACAAGAAGAGCAGGACATTTCGGGATCTAGAATCCAATTTCAGGTAAAAGGCAACCCAAAACGCTGTGTTTGACTGGTCAGCTTACACTGATAATTTTGGGGTGGCTCATGTTCTCATGTTTTGTGTACTGGTCTAGATTGTTTTACACTTGAATTCGGGATCAGATTCAAGATCCCGAAACATCATATATTTTTCTTTACTAACAATGAAAATCGTTTGCAGTGATATACCAAACTCAAATTTATCAATCGTAGTAACAGTATTTTTATGCCATTACGTACGTATAAACATA
>TRINITY_DN20845_c0_g1_i1_1
TTTTCCTAATTTATTTATTTATTTATTTATTTATTGACGGCCAGAGCCAATTACAATGAAACATGGAAATGAGATCAGCCAACTACTTGCCTATCATAAACCATGAGTGTGCCCGCTGGAGATGTTGAAAAAGGAAAGAAGGTGTTTGTCCAGAAATGCTCACAGTGTCATACAGTAGAGAAGGGAGGCAAACATAAAGTGGGACCCAATTTAAATGGACTCATTGGCAGGAAGACAGGTCAATCTCCAGGGTTTCCATACACTGATGCTAACATCAGCAAAGGTATCACTTGGAACAAGGATACGCTGTTCATCTATCTTGAAAACCCCAAGAAGTACATCCCAGGAACAAAGATGGTGTTTGCCGGCATCAAGAAAGCCCAGGAGCGTGGGGACCTTATCGCTTACTTAGAAGACGCAACTAAGTAGGCTACTAAATTAACAAGTGTAGGAAATTATTCAAGAACTGTCATAACACAGCGACTCGAACATGTAATGACATCAATGTATTCTGTAATTGCAAAATTGTATTATTTATTTATTTTGTCTGTATATAAACAGGTTTTTGTTAATGTTATGTGTATATTATTTACGTGTCATGTTTGACATTTTCCTAACTGTTTGAACACTCCCAAAAAAGATTCCAAACCCTGTGCTTTTAGAATGGTAGTGTTGGTGTTACCATTACATGTCAGTTATTAAATAACTGCGGATCTATTTAATTTTCTGTGAAAATTACTGTGTTAATAAAACTGTTAAG
>TRINITY_DN20862_c0_g1_i1_1
AAGAAACACGAGTAGATGCTTGTTACAATGAATCTAGTCACTGTCCACAAAGTGCACTTTCAGCTTATCTTCAAGGGTTGAACTTGATTCACTGCAGTAATTGCTCTAACTGCAGTAAAACAGGAAAATATTCCTTATATGGTTGAACACTTTGACATAAATAAACTCTCTATATAAATATCTAGTTAGAAACTACGTTATGCAATATATTAGTTGGTAATATTGCAATTTCAACCCTTGAACTGTGCATGGTCTGTGTTGGAATGTTAGTTCGTAAGATGTAGTTCCTTCTTCTAGATGGTGTTAGAACAACTTAGTGTATCTTTTCCTTTTCATTTATTGCAGTTTGTAATTCATGAAACCAAACTAGTTTTAAATGTTCTTTAATATAGTCTGTACATGTGTAACTAACTAACCTATTTGTAAGGGGAAGTAGTTATAGATATCCTAATAATATATTTTCTTGGTTTATTTTGTATTGGAAATCTTTACTGCTTCTACCCAAAATAAGACAATATTTGAAAACGCTTGCTGTACAAAATAAGAATGACTCTTTACTTGGATAAACAATAAAAAACTAGTCTACGTAAATTAAATAATTACGAGTACAAATCGGTGTGAAGGTGTGTACCGTACGGTAACATTTAGATTTCACATCCAATGTTCAAGCTTATCATTTGAATCTTCATTAGATTCATAGCTTATCTTTAAGAGAGAGGATTTCTGAATTGCTTGATTTATACTATAACATCAAT
>TRINITY_DN20866_c0_g1_i1_1
CGAAGAGCATCTGTGAAGTGAATTTGTAAATAGAATTCTATTAATTTAAAAATTAAGGCATTTAATAAAAAAATGGTCCGCGGAGGAATAAGAGGACGTGGTCCAATGCGAGGTGGTATACGTCCACCTTATAAAAAAACATTTGTTCCCCGGCATCCATTCGATTTGACTTTGGCTGAAGTTTTTTTCCCAAAAGTTTCGCCGGCTTTGGATGATTCGGCGTTAACGGCTGCTCTTTTAAAACGAAATCAAGACTTAACTCCAACACCAGCAGAGCAGACTTCTATTGCAAACCTTGTCGCCAAAGTGCAAAGTGTTCTTGACAATTTAGTCGTGGCTCCTGGAGAATTTAATACATGTCAACTTCATGAAGTTCGCCAAGTTGGATCATTTAAAAAAGGTACAATGCTTACCGGGCGCAATGTTGCTGACATTTTAGTAGTGCTAAAGACCCTTCCAACTAAAGAAGCTTGTGACGCACTCGCCAAAAAAGTAGATGCCGACTTAAAAAATGCAATGAAAACAGAAGTTCTCACTAAAGCTGATCAAATTACAACTACAATTAGCGACCGTGGTTTCGACATAGCTAACATTCAGGCAAAGGTTCGAGTTTTAATAACCACATTGCCTAATAACATGCGGAAACTAGAAGCAGATATTCATCTAGATCCAAAAATCATGCAAGCTAACTTCACGACTATTCGCCATACACAGTGGTTTGAAGACAATGCCCATCACTCTTCTATCAAAGTTCTCATTCGTATTCTTAAAGATTTAACTAAACGGTTCGAAGCATTTAATCCACTTTCACCGTGGATGATAGACTTGACATCTCATCTTTCAATCATGAACAATCCCTCACGACAAGCTTTGCCAATTAACTTGGCTTTTCGTAGAGTTTTTCAACTTTTAGCAGCTGGTTTGTTTTTACCAGGATCAGCAGGTATTACAGATCCAATGGAACACAGCCATATTCGAGTGCATATTGCGATGTCATTAGAGCAACAAGATCTTTGCTGTCTAACTGCACAAACTTTATTGCGTGTTCTAGCACATGGAGGGTATAAGCATATCCTTGGATTGGAAGGTAATACAAGTATTGCGAGAGAAATGTCCGTTTGGGATGGTGTTGTTGTTTCTCCTTTGAATCCGGTCTATGAAAAACCGATCGACAAAAAGGACGGAGAAGTTGAAGATATGGAAACTGTAGAGAATGCTGGAGTTGCTGACGAGGAACCGATGGTCGAATCAACGTAAATTTGAATTGTGTTTCAAATCCTTAACTCCAAT
>TRINITY_DN20818_c0_g1_i2_1
TAGTTTTGGCTACGTTTTATGTTATAGATTTTATCGTAATTAATCGTATTAGTTAGGTCAATAATCACAACAAATCATGAGAGTAATTCATTGAACACTCGACTGTCTATTGCAACCTAATATTTATTGTCGAATTTTGGTCTGTTGCAGTCTAAAGGGCTTCTACACATCGCGGCTCCTCCAACGGTAACATGCCCAGGGAAATCAAGGAGATCAAGGACTTCCTGCTCAAGGCAAGAAGGAAGGATGCTAAATCTGTGAAGATAAAGAAGAACTCAGATAACACCAAGTTCAAGGTGCGCTGCTCCAGGTTTCTCTACACACTCGTCATCCGCGACAAGGAGAAGGCAGAGAAGCTGAAACAGTCACTTCCTCCCGGTCTCCAAGTGAAAGAAGTTAAATAGATGTTTTAAATATTTAACAAATAAACTTTTATTTAAAAACA
>TRINITY_DN20831_c0_g1_i1_1
ATATAAGTTGTCCGATGAAGTGAAGTAAAACTATGTCTATATCAAACTCTAACCTGGAGACATTTCAGGACAAAAAAAACTAGAGATGACCTTTTACTAACAAAACTGCAATTTTTGGTCGTTTCATTAGGTTTAGTTCGATTCGCACCATAACGTCCAAAATATCCTGATTACGCTTTGTCCTATTTAGTCTGGACAAAAAGGGTTCTACTTTAGTGTTTTTATAAATTCAATTATAAAATACTATAACAACTATACTCAAAGAGCAAATACTGCCATCAGATGTGAATGGAGCTTTGTGAATCAGTATTATTCTACATTTGTGTTCAGTGTAAATGTAACTTTGTAAGCAAGTTGAGTGTTACGTCGTCGAGGCGAGTTTTAGCTTGATTGTATCGTGTAAATGTTTGTAGATAAAATAAGACAAGCTATAAATTACTTGACTTTGATGGCTGTTTGGGCAATCTATGATGTAGTAAGATTTATATAGACACATATTTGCAAAATTTGGACTAATCCGGTTATATTTGTTAATTGTTACCGTTAAAAACCGCTGGAAAATCTGGGGCTTTTTT
>TRINITY_DN20826_c0_g1_i2_1
GTTAAATACCATGTTGAAAGTCGTTTTATGATTCATTTTTCATTAGAATGTAAATAATAAATCGTTACCAAATTGGACATATGTTTTATGTTACTTGTTTGGCTGGATACAGTTATGAGTTATAATAATTGTAACTTTGTTAGATGGCTTGGCCATAAACAAAGCCGAGAGGAAATACGTTCTGCAATTGACAGTGTTTTTGAAAGGGCGTTTCATACGAAAGAATTAGAATCAATGAAGGAAGAAAAATTATTGCTAATAAGCCAAATGGCTTTTGACTGTGAAGTTGTTCTGGAAAGACTAACTCAGGAGGACATCGAACAATACTCAAGACATAAAACTGAAAATAAACGCAAGAAATTGAATCTTTCCTATGAAAAAAGTTGACTCTAAGCTTTATACAATCAAGA
>TRINITY_DN20804_c0_g1_i1_1
GCTTTGACAGTCAGATGAGTTAGATGATTGTCCATTGTAAAGTGCAATTTCCCAGGAGTGATAAGGAACCTGCACCTGAACCAACAAGCATTTTGCTTGGAAAAGAAATGCACGGTGCTTCAAGTTCAAGTAACAGCTTGTCAAACAACGGTCCATGGTACAACTGAATTATGACTTGAGGAGATACGTTTATTAGTAATAGTAAATACATGTTATTTGTGGTCAGGTCTTGACAATCATGAACAAATGTCCGTTCATTGTAAATTAGAGTGATTCATTTAAGGTACACATTTAAAAATGGTTCCTCTAAGTTTGAGATTTGATTTATAAAAGTTAGGTTACTCAAATGACCATTACTTGATGATCATTAAATGACCATTAAAGCATATAGATTTTGGAAATAAATTGGGTTGACAGGGAATTCACCAAAATGTCATTCGTTGCTCAGAGTTCATTGGTACCTGTAATGTG
>TRINITY_DN20804_c0_g2_i1_1
AAACTCATTATTTAGTATGATTGAATTTCTATGTTGTTTCAAATGTTAAGTTTTGCACTATGCTAATAGAAATCTCTGTTTAAAGTCAGTTTATCTTGTCCTGTTTCATTGGGCTTTGACACAGGAGCTTAGTTCTCGAGCGCTGTTGCTGGTCAAAGTCACTCCTGAGAAATTGCTCTTTGTAATAACTTGTTAGCCTTAATAGTAAATCCTTGAAGATCCTTGGAGATTGTTGGCAATGGTTTACAAATATTTATAGATACAAAAGAGGCCAACAGCCCAATGTAGTCAAATTGTGATTTTTTAATTCACAGCCTGTTTCAATATCAATGCTGTAATCATCAAGTTTTAGTAATTTTAATGTAACAATTTTACCTGACGATGACAGCGTTGATGTTGAGAGCACTTGCAAATTGAAAAATCACTATAATTATATA
>TRINITY_DN20896_c0_g1_i1_1
AATATGACGCTTTCAGGTTAGGTACAAAGTTGTAAATAGATGACAAATGTTCACATTAAATGTCGAAACCAGAAAAATGTGCCACTTTAAGGTTAGCGACAAGGGCGATGTACACAAATGGCCCTTACTTTAAAAACACCCCTTGTAATCACAAAAATTCATTTTTTAAATTCTGTAGCATAGCACGGGTACTGTCAGCTATAGATCTGCCGCATAGTAAGCGGCCTGTGCAGAATCTCTTGAGCAGATGTAGGCAAGGTAGCGAGAGGACTTTCTCCTCTCTGTGTCAAACGGGTTTGCTGTGGAGCCTGCTTACTAAATGGTAGATCTATAGTATTAAATAAGATACTGAAATATTTAAAAACAACAGGATCACT
>TRINITY_DN20833_c0_g1_i1_1
GTATTCGTTGTGACCAAGTAGTGGGTGGGGCGGAGGGCGGAGCTACGGACACGGTGGTGCCGTGTTTCATGTGGTGGCCCTGGTGTGTTGTGTTGTGTGCAGAGCCAGGGTCAGGGTCACTATATTGGCAACGAAACTAAAATTTATTTTATAAAAATCTACAGTCGATCAAACTATTGTTTGTCGGACACTGTTCTGCATACAAAGTTATTCCAAGTAGTTTTAAAACCTCCGCTAGAGCGCAGCAGATGTGACAATTCGGTAGTGCAGATCATGGCGATCTGTGGCTTGTGTCCAGCAGTGGGGACTGCGTGCGTGTGGCGATTCAAGGCTTGCAGCCGGGAGAGGGTTAAACCACAACGTTTATTTACTGCTATTTACGTTTATTTACGATACACACAAAAGGCTTATGTCTGAAGTGGGGAGACAAC
>TRINITY_DN20833_c0_g2_i1_1
CTTATGTCTGAAGTGGGGAGACAACAGGGACTTTTGCTTTTATAACTCTGTCCATTTTACAGCAACTTAACTGTATTAGGACAAGTGTAGAATAATCATTAGGAAATGAGCATGAGCCATTTCAATTATGAAATTGTAAGATAAGAAAGATGGAGTTAGAGTAACAATTCAGCTGATTGCATATTTTAATGTTTGAAAAACTGGTAGTTATAAGATATATTAAACAGTTATCTGTGTAACTAATAATCACTCCTTTATATGTGGGTAAGTGGTATGTGTCCATGCTGTTAAATAATTACTCAAAAACCAATTAAGTATATTTGATACCGAACTAGGTGTACCTTCGTGTAACAGTTGGTTTTGTAATTTTTAAGGAAATCCTACTGGAAAACCTTGAGTTTAAGCTTTTAACAATTTTAAGAAATGTTTCCTCTTGTACAAAGTTAAATATAAAAAAACAAAC
>TRINITY_DN20821_c0_g1_i1_1
AGAGGGAGAACCTACAACGTACTCTGAAAGATTAGCAAAACTAACACCAGGATTTTCAGGAGCTGACATAGCAAATGTGTGCAACGAAGCTGCCTTACATGCTGCCCGAAATGCTCAAAAGGTTGTGCTCAGCAAAAATCTCGAGTATGCTGTCGAGCGGCTGGTTGGTGGAACCGAAAAGCGGTCGCATTCTCTATCTCCTACTGAAAGAAAATTAGTTGCTTATCACGAATCTGGACATGCACTAGTAGGATGGCTTTTGCCAAATGCCGATGTCCTGCTCAAAGTAACAATAGTTCCTAGAACCAATTTATCGCTCGGCTTTGCACAATATAAAAATAGTGAACAAAAGCTGTTTACCAAAG
>TRINITY_DN20825_c0_g1_i1_1
CCAAAGCTTTCGATACCGTTGACCATAAAATTTTGTTTGATAAGTTGTGGCTGGCGGGCATAAGAGGGTTGCCCCTTAACTGGTTTTTTAGCTATCTCTCAGGCAGAGAACAGAATGTTAGGATTGGTAATTGTCTAGGTAATCCTGGCTCAGTAGAATATGGAGTTCCTCAAGGTTCCGTCTTAGGCCCAATACTTTTTTTAATTTATATTAATGATTTGTGCAATGGTCGTTTTACTGGTAGATTGGTCGCTTTTGCCGACGACACTGCTTTTGTTTATGAAAATCAAGATATTGGCTTACTGTATAACGACATGCGTAGAGACTTGTATTTTTTAAGACTCTGGTTTGACAAAAACTATATGGTTTTGAGTAATAAAACAAAATTTATAATTTTTGGCCTGAGGAAAAAGGTTAATTTTGACGAACCATTAAAATTCCATGAGC
>TRINITY_DN20825_c0_g2_i1_1
AAGACTGTCATATTGGTTAATGTGTATCATGCACTTGTAGGGTCTAGGCTTAGTTATGGTATCGCCTGTTGGGGTGGGACCTATAGCTCAACACTTTACCCAGTAGTTATTTTTCAAAAAAGATTCGTTAGACTAATTTCAGCAAAAACAAAATTCGAACACTCATGGCCACTTTTTGTTTCTTTAAAAATTCTCCCGGTCCGTCATTTATATATCTTTAAAGTTTTAAGAATGTTTTTTATCAGAAGTACTTCATTTTCATCAGTACGCGAAACAAACTATAACCTAAGAAGATGTCAAGCAGTTATTGTGCCGAGGTCCTTTTTAACAGTTCATCAAATATTTTATAGTAGTGTGGCACCAAGATTATTTAATTTAATACATTTTAAAATAGCCAACTATGTGACATTCACTCAATTTTTGAAAAATTTTAAA
>TRINITY_DN20897_c0_g1_i1_1
AAAGAACAAGGGAAGTATTATGTTTGGCCAATGGGACAAGAGTATCGAATTGTGAAGAATCTACAATTGAAAGCTTTTCGGAGAAATGTAATGTAAATGCATGTACGACAGATGAAATGATTCCAGTAGATAGTACTGGTAAACCAATTGAAGGTGATGAAGAAAGTGGGGAAGAATGTGATGAAGACGATAATGAGGATGATTTTGGAATCGAATTTATATCCACTCCAAAGGCTAAGGAAAATCTAAAACTTGGAGCTGGTGTTGAACTAGATGAAGCAACAACTACACCTTCGTCTATAATAACAGATGAACTCATGCTTAGTGATTCCCCTAGTTCACACTCTCAAATAACTGATCTTGAAAGTTCTGGTGATACCTCTGAAACAGGTTCGGGTGACGAGACTGATACAACTGTTGCAATTAGTGAAAATACAGTTGAAGGCAGTGGTTCAACCGTGGAGGACATTACTAATGTGCCTGGCATTAGTGATGCAAGTACTGCATTATCTGGAAAAGTGCCTGATGCAACTGATGCTCTTACTTTGTCATCGCAATACTCTACTGTGACAGATGGCTCTGACGTCACGTCGGATTACACAAACAAGTCAGATTTAACTGACATTTCTGCATCTACAGATAGTATGACAAGAGATTATGCTGGTGTTTCAGAAGTAACCACTGCAACTTCTTCAGCGTCGTCTCTCTCAACAAGTGATAGCACAAATGAATTTTCCGAAAGTACCCCGAATTTAAGTTCAGCTTCTGATAGCACCGAACCGACTGAAACAACGGTTTCTACGTCATCCACAGAAAGTACTTCTGAAAATACAGAGACCAGCAGCTCTGACAGCACCATATCATACAGCGAAAGCACAATTGGAAGTGATGAAACCACTACGGTATCCTCCGAAGATTCCACAACTACTATTGCATCATCTGTATCATCATCCAGCATTTCAATTACAACTGATGATTCAACATTGGCGACAACATATTCTTCTGGGCAAACTGATGTCAGTGTAGATGCTTCCACAGACTTAACAGCAACATACTTATCAACAGATTCCTCAGGTCTCACAGATTTATCCAGCATTGGCACATCTACAGACATAACTTCAAGCACTAACGTCATTTCATCTAGTCAACCATCAACGATTGATGAATTAAGTTCGACTGAACATACTGAAGGGTCTTCTGTGTCATCTCACACTGAAATTGGCGAAACCACAGAAAAAACTGACACGGATGCATCTTCTAAAGGTATATCAACGATATCAACTGCAGCTCCTGATGAAACTACAGTTGACTTTTGGTCATCTTCCACTTCTGATACGATCGATGAAGAGAGCGAAAAAAGCACACCCAATACAATCGAAGAAGCAGTATTGCGGGAGACGAAAGCTCCACGAAAATGTAAACCAAGGAAAGCCAAAAAATCTGATTGCTCAAAAACTCAATTTGGCTGTTGTCCGGACAAAAAGAATGCAGCTAAAGGCCCATTCGATGAAGGTTGTTCCGTAGCAAAGACGTGCGCCGAGACGAAGTTCGGCTGCTGTCTAGATGGCGTTTCTCCAGCTGGCGGTAAAAAGAACAAAGGTTGTCCTAAATCTCAATGTTCCCAAAGTCTCTTTGGTTGTTGTCCTGATAAGTATACTCCAGCTGAAGGAGAAGAAAATGAAGGATGTCCAGAACCTACAACGATGCCACCAACAACAACGGAAGCTTACACTGAGTCTGACAAAATTACTGATATTTCTAGCCAAACTGATGACTCATCTGTGGGTACAGATGAAACAACTGATGTGTCCAGTGCGACAGATGGCATCGATACTGTTAAGTCTTGTTCGTTTGATGAATTCGGATGTTGTCCTGATGGAAGCACAGCTGCTCAAGGTGAAAACTTTAAGGGTTGTGATTCAGTCGTCGATAAAAAAGATTGCACGAAATCCTTATATGGATGCTGTGCTGACCGTCGCACCTCGGCTACTGGTCCGAATGAGCAAGGCTGCCCTCCATGTACACGGGAACCTTATGGTTGCTGTCCTGATCAGGAAACACCAGCCCATGGCAACCTTGGTGAAGGTTGTTGTTTGAATACTGCATTTGGATGTTGCCCTGACAATATTAATGCTGCGCGAGGGCCGAATTTCGAAGATTGCGATTGCAAGTATACTCCGTATGGATGCTGTCCTGACAACACAACCACAGCACGTGGTCACGGTAATGAAGGTTGTGGCTGCAGTTACACACAATTCGGTTGCTGTCCAGATAAATTAACAGTTGCTACTGGACTCAAATTTGAGGGATGTCCTTGTCATACAATGCAATTCGGTTGCTGCCCAGATGGACTGACATTTGCCCAAGGTCCTCATCACTATGGATGTCATTGCACACAAACAGAGTTCAAATGTTG
>TRINITY_DN20897_c0_g2_i1_1
GTGGAGTGGTTGTAAAGCTTGTGGACAGACAACAGAAACTAGAACTGCGATTTGTGCATCAAAAACGGGCAAGATCTATGCTGATGAGTTTTGTGCACCTGAAGTTCCTCAGTTATCTAGACCATGTAAGTCTTCAAGATGTCAAATTCAATGGTTTACATCTGAATGGAGTAAATGCTCTGCACCTTGTGGAAAGGGTGTCCAAGCGCGCATTGTGCTTTGTGGAGAATTTGACGGCAAGACTGTTACTCCTGCTACTGATGATTCCAAATGTGATAGTTCAAAGAAGCCTGAAGTTGAACAAGAATGTGTAGCAGAAGTTGTCGAATGTCCTGGTCAATGGTTTACTGGTCCTTGGGGTGAATGTAGTAAAGAATGTGGTGGAGGTGAAAGAACAAGGGA
>TRINITY_DN20897_c0_g3_i1_1
TGCGGGATCATGGTGGCACTATCAGCGGAAACCTACAGGTTTTGCTGCCCCTGACCATTTAACATGTAGTGGCCCAACCACGGAATCTATTTACATTGTGATGCTTATTCAAGATAGAAACGTTGGTATACAATATGAATATAGTATTCCTGAGTCCGTCAATAAGAGAACACCAGATGTTTATTCATGGACACATATGGAGTTTGGTTCATGCAACACAACTTGCGGCGGTGGTACTCAAACAAGGACAGTCACTTGTAATAATCGTATAACTTTAGAAGAAGTTGACCAAAACCTATGTGAGGCTGCCTCAATGCCAACTGTGTCCCAAGATTGTGCCCAAGAAGAGTGTCCACCTAAATGGGTTGAGGGCCCTTGGGGCAAATGCTCGAAAGGGTGTGGACAAGATGGTTATCAAAATAGGTCGGTAACCTGTGAGCGCATTTCACCCAATGGAGAAGCGACAATTGTTGAAAGCTCAGTTTGCCTTAAACTTGTCGGGAAGAAACCTGCCGATACTCAAGAGTGTAACAGAGATGTTAAAAACTGTCCTAAATATCATATTGGACCTTGGACACCATGCGATAAGCTTTGTGGTGAAGGAAAACAAACTAGGAAAGTAACATGCTTTCTTGAAGTTAATGGCCGTAAAAAAGTTCTGAAAGACAAGGAGTGCTCTGACGAAAAACCCAAAATTGAACAGAATTGCAT
>TRINITY_DN20897_c0_g4_i1_1
TGCAGTTCCAGATTTCATGGCCGGCGACATAAACGACAGAATGGTGCACATATGTATCTTCCTGAAAGCAATATAACTCCAGGTGGAGAAGGCAACCCAGAAGACTGGAGTGAATGGAGTTCACCGAGCGAATGTTCAAGATCATGCGGTGGTGGAGTTTCCTATCAGACAAGAGAGTGCCTGCGAACAGGGGCAAATGGATCACCACTCTGTAAGGGGGGAAATCGGAAGTATTTTTCATGTAATACTCAAGATTGTCCAGAGAACGAACAGGACTTCAGGTCCCAGCAATGCTCACGCTTTAATAGCGTCCCATTTGATGGTGTTCGATATGAATGGATTCCCTATACAAATGCTCCAAATCCATGCGAGTTAAATTGCATGCCGGTCGGTGAAAGATTCTACTATCGGCAAAAAGCGAAAGTTATTGACGGCACTCGATGCAACGATAAGGAACTTGATGTTTGTGTTGATGGACAGTGTGAACCTGTCGGATGTGATATGATGCTTGGTTCTAATGCAAAAGAAGACAAGTGCCGAAAATGTGCCGGAGATGGCAGTTCTTGCAAAACGATTTCCGATACATTCAACACGAATAACTTGTCTCCTGGTTACAATGATATTTTGTTAATTCCTGCTGGTGCAACAAATATTCGAATTCGTGAAGTTGCTCCATCAAATAATTATCTTGCGTGCCGAAATCTTACGGGCTACTATTATCTTAACGGAAATTGGCGAATTGATTTTCCACGACCAATGTATTATGCGGGATCATGGTGGCACTATCAGCGGA
>TRINITY_DN20847_c0_g1_i1_1
TCACAAGTTACGATTTTAAAATAAAAAACAACTTTTCAAGCCACATATCAGATATTAATAGCTCGTTATTTCACAGCGACTAATTTTTTTCTTAAAAGTTAATTTGCCAGTCACCACGGGGCTGTGCGTTAACCTTAGCAACAAATTAACTTCCGACTGTTGTCCGAGGCGGGGCTCGAACCCGTGAAGTTCGGATCCGCAGACTCACGCTCTATCAACTCAGCCACTACGGCAGCTTATCAATCAAACGATCAGGAATTGTTAAAACTGCTGCTCTTTCGATTGATTTCAAAACTGAACGAATCGATCCACCACTAAA
>TRINITY_DN20881_c0_g1_i1_1
GGTTGCCAAAGTTATATGTGAACTAAAATATATCATTTGTTTAGACTTTGATGTCTTCAGAGTTAATAAAGTATTTGTAATGTTATAAAATAATGTTGTATTACGGCAGATTGTCAATAATAGTTAAATAATACATTTAAATTTCCCACTTAACAATAGCTTTTGTGAAACTCTGCTTATGTTATGACAAATACTCCTTTATCAGATCCTCAAACCAATTTTGTGACTTTGAAAAATCCTGAAAGAGAAAATCATAACCTTTTTATAATAGGTAGTCTATCTTTTTAGCAAAAATTAAGTTATATTCAGTACAAAGGAAGCTGCTATTTTATTTTCATTATCAATATTGGAATGACTTCCATTTGCTCAGGCGACTCAAATACCTCTAAGTTCTAACCCCAGGGTTTTGAATTGCAAACTTTGCAATTCCAGACAATTGCGATGGGTGCCAGGTTAGTAATGATAGAGGGATTTTGACGCTTGCTGTAATAGGTTTTGGTTTTCATATACCCTGAATTGGATATATCATCTACCAACCTCTGAATTGCCCTTTGCTCTACTTTTTTTTTCCTCTCCCTCTCATTTTTCCCCTCTGTTGAATAAAAGTTGTAGTGCATTTGTTCTTTGTTTAATTTAACATGTTTAATTAATTAACTTACTTCAGTCTATTATTCTTGAGGATCTGATAAGGGAAATAAGAAATGCTGAACCACAATTTTTTATAATAGTACGTTCATAAATGTACAATTTAACATATCAGAGATTTTTTTTTAATTGAGAAATATTTGATTATGTTATAGATCATAAAACAAAATACTTTGAGG
>TRINITY_DN20802_c0_g1_i1_1
CACGGTCTAGCATGCACGGCGTGCGGCTAGGTAGCTAGCCCGATCCTAGCAGCTAGCCTAGCATGCTAGACCGTGTGTGGGCTCCCACCTAGCAAGCACGGCGTGCATGCTGGGCTAGATGCTGGGCACGGCAGCACCGTCCAGCCTAGCAACGTGCCCAGCATGTTGGATCGTGTGTGGTTAACCATCGTGCCGCTCGCCGTGCCTCCACCAGTGTCCACTCTTTGCTCATAAGTAATGCTTGGTATTAATATTAATTTAATAGTTTATTGTCAATACTGCATGTACAGTGTAAAGTTGTTTGTTTGACATCAAAATTAATCATATTAAATATA
>TRINITY_DN20856_c0_g1_i1_1
CTCCAAACTAAACCTCTCAGAGCCATAGAAGAAGTGAAAACGTCCGATGACGCTTTAAATTTGGATATAATGTATCCGGTCCCCGAACCCGTGTTAGCCACTCTTTATGAAGGTGTGAGCCATGACGAAGAGGGTCGCTACAAGTATCTAAAGCTGAGGTACAAAGACGCTCCCCATGAGAAGTTTTACGGTAAAATTACCTCGGGGTTTGAGTACGGCTGGAGAATACAAGAGACTAGTCAACCCCCTGCGAAACAGTTTTGCAGAAGGAGTACTTGGCACCGAAGGATGAACAAAGCGTTCAATGTGGATGATCTCAACAGACGTCCTGCCAACCCCGCAGGACACATATCCTTCCCCTTCCTGTAACGACTCAACTACCAACTGCTCAAGAGAAAGAAGTAAAATATGCA
>TRINITY_DN20856_c0_g2_i1_1
ACAAATAGTTCCAAACTTTCATTCACTAAATTCTAAGTAAAGTCACAAACTCTAGTTCTAATGGCGAGCAAGTCAACAATTGCGATAGCGGAGCTGAGGGCTCAGGCGGTGGCTAAGGAAATTGAAAGAAAGCAAAATCTCATGAGACTAAAGTGGTTTGAAGAAAACTACGAGAAAGTGTTCCTTAACCCTTCTCTTCCAAAAGAAAAGGTCCCGAAGAAAGCGGCGGTTTTATACGAAGAACTTAAAAAAAGGAGGAAAGAACGTTTCCAAAAGGATAGAGAACTCCAAACTAAACCTCTCAGAGCCATAAAAGAAGTGAAAAC
>TRINITY_DN20801_c0_g1_i1_1
TAAAACCTATTTCATTGACATTTGTTTCTTATTATTATTTGCATCAAGACAAAAAGTATTGTTCATCACTCTTTGTCATGGTCTTTTTGACCCACGGTCATTAATAAACGTTCTCAGCTGCGCCTCGAACATTAACTTGACCTTTTGTCAAAAAGTATCACTTTAGGACCTAGTGATGAAATATACTCTTTTTAGAGAAAAAATTACAAAACATTATAAAATATGTGTATATATTTACTTATCTTGTTGTGTATGTTCACCATTTTTATGGAAACATCATGGAACACCAAAAATCCTACCAACTTTACATGTACTTTATCCCAC
>TRINITY_DN20848_c0_g1_i1_1
TTGTTGCTGAAGTGTACAAGTGAAGTTATTGAAAGTAGTTCACATTTGGAAAGTTTCTAAGTTAATTTTGAAATTTTTTTAAAAAAACAACATGGGAGTGGATTTATATTATTTACCAGGATCAGCGCCATGCCGATCAGTTATCATGACCGCCAAAGCTCTGGGCGTTGAACTCAACTTAAAGCTTCTAAATTTAATGGCTGGAGAGCACTTAAAACCTGAATTTATTAAGATAAATCCCCAGCATACGATTCCAACTTTGGTTGACAACGGATTTGTCGTGTGGGAATCTCGCGCCATTATGGCATATCTTTCTGAGAAATACGGTAAAACTGATTCCCTTTACCCGAAATGCATAAAAAAGCGTGCTATTGTTAATCAACGTTTGTACTTTGATATGGGAACGCTTTATCTAAGCTTTTCCAACTATTACTATCCACAAATTTTTGCCAAAGCTCCAGCAAATCCTGAAATGTACAAAAAAATGGAAGATGCTTTTGGTTTCTTGAATACGTTCCTTGAGGGTCAAGAATTTGCTGCTGGCGATTCACTTACCTTAGCTGATATTGCTTTGGTTGCCACTGTGTCGACATTTGAAGTTGCAGGATTCGATATTTCTAAATATCCAAATGTCGCCAAATGGTTCAACAAGTGTAAACTTGTCACTCCAGGCTATGATGAAAATGAAAAAGGAGTCAATGAGTTCAAGAAATTTTTTGCAAAGTAAATTATAGTCTCAAATTCACTCTGTGCGTTTCCTTTTTTATTGCTTTACATATATAATTTTTAAAAAAATAAAA
>TRINITY_DN20810_c0_g1_i1_1
GCTTTGTTTACATTTACATTTTATAAAAAATGCGGATATTATAAAATGTTGGTTTATTTAACAATTTTAATTTCTTTACATTCATTTGGGGAAGTTATAAGCTCAGAAGAACAATTAGATGGATGGAAAGGAAGTTGGTTTCCACTTTCACCCTTTTCTGAAAAACATAGTTTTGTGTGCGATGATGTAAACAAAACAAATTCAGTTGATTTCGATCCTAAAAACAAACAACACTCATACAATTACCTCTGCTTAGGGGACAGAAATAAGTATGAACCAAACATGTCAATAAATGCTGTGATTACTGAATACACTATACCACCTGCTTACAAACCACCTGTGAAATGTTTAAATGAAACTATTCAATATGAAGGTGAAAACTTTCCCACATTTGGTGCACACCGTCAAATACCACCGAAATTCGGAAAATATATTTATCTACCACCACAACGATGGATTAGTAGTTTAGAAGCTGGAGCAATAGTGTTCTTATATCATCCGTGTACATATCCTAGGCAAATCAATCTACTTGAAAATATTCTTCGGTCATGCCTTTATAGACATATCATAACTCCGTCGCAAGCGCTTTCACCAGAACGTCCGCTTGCACTTGTAGCTTGGGGAAAAAGCTTGGAGATGTCAGTGGTTGATAATCATATAGTGTCAGATTTCATTAAAACAAACGCAAAAAAAGGGCCACTTGCGGGAGAAGATTTAGATTTAGAAGTTTATGATATTGGTCTTATAAAGGAGGCTCACTTGGTAACAGACGAACACGATTCTGAAATTTGTGGGTATATCAATATGAAATAAAAT
>TRINITY_DN20887_c0_g1_i1_1
AGATATTAGATTAGTTTGTTTTGCCCCTCCGAGTACATAAAATTCCACAGCGAAATAAACAATTTAAAGATTTAAAAGTCCAGCTATAATTTTGTACAAGGAACAATTGTTTTTGAATTCGATCACTTTGGAGGATTATACTCACAATGATTCGCAATATTATGACTAAAATCACCCAGACCAGAAACGGAATTGCTTTGTTTCATAAAACATTTCTTAGCCCATCACCTGATAAAACAAATGACCCAAAAGTACTTAACCATGCTGATGTTCCTATTGTAGATTTTAAAGATCCAGACTACATTCCCATAGCAATATACCCAGCGAAAGAAAATGAAGCTCTGGAAACAAGAAAGCAACGCTTAATATATCAATCGCGTAAGAGGGGAATGCTAGAGAACGATCTTCTCTTAAGCACTTTTGCTGGAAAATATCTAAAAGAAATGTCTGTGGAAGAAATAGAACAATATGATCGTCTAATTAACGGTGTTACCAACGATTGGGATATTTATTATTGGGCTACGAACGTTAAACCTACACCTCCAGAATACGATAATGAAATAATGAGACGCTTAAAACGGCACGTCTCAAACGAAAACAGAGAAGAACGCTTTAGACAACC
>TRINITY_DN20894_c0_g1_i1_1
GCGTTCGAAATATTAAGGTTTTGTGGTGGTGGTTGGCTAGCTTGCGCTGATTGCTTTTATGCTGGCTCTTTCTTTATGTTGTTTTTTATGTTACTTGTTACATGAAGACGGGGTCAGATTCCAGGTTCACTCGAAAATGCTGGAAAACATCCGTAGTAATATTTTAATCTTGAAAATTGTACCATCATCAACAATAAACTTCAAACAAAGAAATTTAGAGAGCAGTTCAATTGTTCAAAAACACATTTAAATTGTTTTTTAAAACTTATACAAACAGAATGGTAACTGGAAAAGTACCACATAAACATGAAACCGTTTCTAGGCTAAATATACATCCATTTTTTTTTTTT
>TRINITY_DN20853_c0_g1_i1_1
AGTCAAACTACTTCCAGGCAACTTTCTTCTGACACCGAAACCAAGGATCCTTGGTCGACATCTTCGAGCTCGTCAGACGACGACTACTGTCCGAGCCTTGACGAGGAGAAGCGATCTGAGAATGACATTCGCAAGGAGAAGTTTGTACCGAACCCTGACGTCCCAGGACTGAGTGCCAAGGTGTTGACCATCGTAGAGAAGAACCTGATGCCTGGAGTAGCTAAGGGTGAGATCTACAAGAACCCTGAGTACTTCAGCTATCACGACATGTCATTCTACGATGCGATGATAGAGTTGGAGGTCTACAGACTGCCGCAGCCGAACCCATTCGCACCTCCTCCACAAGAAACGCAGTGTGAACAGTAGAAGTGTCCACCTGGGTGGGGATATTGTTCTGC
>TRINITY_DN20867_c0_g1_i1_1
GTTGTAGTTGTTTTATCTTCTCCCCCACATACAGCAGCAGTGTTTGTGCACCGTTCCTTATAGTGGAAAGACGCAGAGACGTTTAAATTTTTAATCTCATATATTTTCTACAAAAGTTTTATAAAAAGTGATATGGCATTGGTTAACGAAGCTCGAATTGTGCTAAGCCGCAACGGTGGATTTCTAGCTCGCAATCAGGCTCGTACTTTGTCAACCAACACATGCCTGTTACAGGATGCTAAACCAGCTGAAAAGAAAGAACCACAAATCAAAACAGTTCAAGTTTATCGATGGAGTCCCGACAAACCTGGAGAGAAACCATATATGCAATCTTATCAGGTCAATCTAAGGGAATGTGGCCCAATGGTATTAGATGCTTTGATAAAAATCAAAAACGAAATGGATCCAACCCTGACTTTCCGACGTTCATGTCGAGAGGGTATTTGCGGTTCTTGTGCCATGAATATTTCCGGAACAAACACTTTGGCCTGCATTAGTGAAATCGATAGAAACCTGTCGAAGCCTTTGAAGATTTATCCATTACCACATATGTATGTGCTCCGTGATTTGATTCCAGACATGAACAACTTTTATGCCCAATACAAATCTATTCAGCCTTGGCTTCAGAGAAAGAATGAAGCATCTGAAAAGAAGGGTGATGCACAGTATTTACAAGCAGTGGAAGATCGTTCAAAACTAGATGGTTTGTATGAGTGCATTTTGTGTGCTTGTTGCTCAACATCATGTCCATCGTATTGGTGGAATGGTGACAAGTATTTAGGACCAGCAGTTCTATTGCACGCTTATCGTTGGATAATCGACTCACGTGATGAAAGCACTGAAGCTCGTCTTAGCAAACTTAAGGATCCCTTTAGTGTGTACAGATGCCACACAATTATGAATTGCACTCGAACCTGTCCTAAAGGTCTTAATCCGGGACGTGCTATTGCCGAAGTCAAGAAATTGCTATCTGGAATAGCTAAAAAACCAGAACCTAAGTTAGAGACAGCTGCTCTGCATAAGTGAACTTAGTCAATGATCTCCTTATTTCAATTTTTTTAATTGGCTTCCTCTTAATTTAATGTCTTTTAACTTATTTTCACCCTTCCAAGCTATTAGTGGCGAATTTTTCTCACGAAAAACAATTTATTTTGCG
>TRINITY_DN20864_c0_g1_i1_1
ATGTTTCGTTATTTTTTAGTAAATATTACTGTAGAGCCAATGATAGCGCTTTTAATAATACCGAGTGTGTTTTCAAGATTAGCCAACCAAGACTTAAATCTTCAAAAAGCGTGCAGTATCAATTTGAAATTTTCGGACAAGATATGTCAGGATTTGAAAGATCTAAACACTACAGGTTTGAAAAATGAAGAGAGTCAGGTTCAGAAACTCGTGGCTGAAATGACTATCTGGACCACTTTGCTCGGTTTGATTCCGTTAGTGTTAGTTATGTTTTCTGGCGCTTGGTCGGATCGTAAAGGAAAACGAAAGCCGTTCTTGCTGTTACCAATCGTCGGAGAATTTTTCGCCAGCGTAGGGTTGATCTTGTGTGTATATTTTTCTTCACTGCCGATGGAAGTGTCTGGGTTTGTCGGAGCGTTCTTCCCAGCAGCGACGGGAGGGTGGACTGTGACGTTCATGGCTGTGTTCAGCTACATTGGCGACATCACCGAAGAACACATGAGGACCGTGAGGATTGGTTTTGTGGATTTATTTTGTTCCGGAGGAGTTCCGATCGGAACTGCTTTATCCGGTGTTCTCCTCGAGTGGTTCGGCTTTTATGGAGTGTTCTCCCTTGCCGCTGTTTTCTACCTGTCTGGTTTTATTTATGGACTGTTTTGCGTCAAGGAATCTTGCGAAATCATATGTTTACAAAATACTAAAACAAAAA
>TRINITY_DN20838_c0_g1_i1_1
GGAGAAGCTCCTCCTCCCTACGAGGAAGCAGTAGCAGCAGCTAGAGTAGAAGCTGCTCTATCTGTTCGCAACTCTGCCGGGCCTAGCCTGAGTATTCACTCTCATCTGCATCATCAACATCGAACTATTCCTTTAAACCTTGCCACCAGTGTCCCCCTCTCACCTCCTCCTCCTGAAACCCGTCTGGCGACCATTCGACCAGACCTGTTCTTTCAAGAGGTGGTTCGAGACCCGGCAGCCCCTCCTGCCCCATCGCCACATACGGAGAGCTTACTCTGCAGGACGGGTCCTCTGGAGACCCAGTGTATCCGGCCGTCAGTACACACCACCCTGCCGACAGTGATAGAGGACGACGACTACCGCAGTGAGTGTGAAAACTGCAACATGTCT
>TRINITY_DN20868_c0_g1_i1_1
GTACGGTAAAAAAAATTTAATATGCTAACTCCAGCAGCTTCTTCACAGCTTGGAATCCCTGACAAGGCATGGCAACCTCACTTTGTAGTACTGGAAACAACAATGGGAGAGGTTACGGTTGAGCTCTATTGGAAGCACGCACCAAACACTTGCCGAAATTTTGCAGAACTTGCCCGTCGCGGGTACTACAATAATGTTATTTTCCATCGAATTATTCGAGATTTTATGATCCAAGGTGGCGATCCAACAGGAACAGGTAGAGGGGGTCAATCGATTTACGGTGGAGAGTTCGGCGACGAAATTCATCCCGATTTAAAACATACAGGAGCAGGAATACTTTCAATGGCAAATTCAGGACCAGATACAAATGGATCACAGTTTTTTATTACATTAGCTCCAGCACAATGGCTCGATGGTAAACATTCAATATTTGGACGAATTTATGAAGGAATGCAAGCAGTAAAAAGACTTGGTTTAGTTGAGACCGACAGAAATGATCGTCCTGTTGATAATGTAAAAATTATCAAAGCTAAAGTTGAAAAATTTTAAAGTAATTTTTTTTTTAT
>TRINITY_DN20835_c0_g1_i2_1
TGCGTTCATTGTCAGTACAGGTCAACTAATAAAAGCTGTCTAATCAGACACATGAAGACCAAACACTCAGATGAAAGGCCTTACTCATCCCCCCTTCCTGTGAATACAGGACAGCGATAAATACTAATCTAACCCAACACATTACGACTCAGATGAAAGGCCATACTCATCCCCCCTTCCTGTGAATACAGGACAGCGATAAATACTAATCTAACCCAACACATTACGACTCAGATGAAAGGCCATACTCATCCCCCCTTCCTGTGAATACAGGTCAGCGATAAATACTAAGCTAACCCAACACATGAAGACTCAGATGAAAGGCCATACTCATCCCCCTTCCTGTGAATACAGGACAGCGATAAATACTAATCCAACCCAACACAAGAAGACTCAGATGAAAGGCCATACTCATCCCCTCTTCCTGTGAATACAGGACAGCGATAAATACTAATCTAACCCAACACATTAAGACTCAGCTGAAAGGCCATACTCATCCCCCCTTCATGTGAATACAAAACAGCGTTAAATACTAATCTAACCCAACACATGGAGACTCAGATGAAAAACCTTACTCTTGTGGTCACTGTGATTTCAAGGCAGCACTGAAAGAC
>TRINITY_DN20877_c0_g1_i1_1
GTCAAAACTCAAAAGTTAATTTTTATTTCTAGGCTAGGCTGTATGGACGGAAAACATCTCATAAGCTTAATTATTGCTGCAACAGTGGCTGAATGGAAACTCCTATATTCTAAGTAATGTGTTTACGTACATTTTTCAGAAGCTGCTTTCAAAACATCAATCACACTTACGGCATATATATAGAACAATATTAAATTTCATCTGAGGCACTGATACTGTTGCGCCTGTATCTTCATTAAGACCAAAGAACATGGCTGGACAAAAATTTCAATACGATGAAAGTGGTGGAACATTTTATTATTTTCTTCTCTCATTCCTTGCCCTGATACTAATTCCAACAACATTATACTATTGGCCGCGCAGAAAGAAAGAAGACACAGAAAAACTGAAGGAAGAATGCCAATGCCACGACTGCTTAAAGAAGAAACAAATTTTGGCTTCGAATGAGCCATACCGTGCAATTAAATCATTTCTCATTAAATTAACTTTGATTTTTGGATGGGCACTCTTGGTCTTCTTAGCTTACCGTGTCTCACAATTTGACTATGAAATGGCTAGCTTCGATCCTTTTGAAATTCTTAAAATCCCACCAACATCTTCTCAAGCGGACATCAAAAAGGCTTATCGAAAGCTATCTGTAATTTTGCATCCAGATAAAGAAACTGGGGATGAGAAAGCTTTCATGATGCTAACAAAAGCTTACCAAGCGTTAACTGATGAGGTGGCAAAAGAAAATTGGGAAAAATATGGTAATCCTGATGGGCCAGGTGCAATGTCATTCGGTATTGCGTTGCCATCCTGGATCGTTGAAAAGGAGAATTCATTTTGGGTATTAGGATTGTATGCTTTAGTTTTTATGGTTGCATTACCTTCGGTTGTTGGTATGTGGTGGTATCAATCGATTCGTTTCTCAGGAGACAAAGTTCTATTGGACACTTCACAAATGTATTTCTATTTCTTTCATAAAACTCCGCACATGCTACTGAAGCGTGCTATTATGATTTTAGCAGCTAGTTTGGAATTTGACAAGCGTCATAATTCGCAAGTGGTTGAACGGCAGTCCGATAATGATGAAGTACCAACGCTTATCAGACAATTACCAAATTTAAATGAAAAATGTAAGGAACATCCACTTTGCCGCATGTATTCAATAAAAACACGAGCTGTTATTCACGCTCATCTGAGCCGTATGCCGCTGAACCCTGAAACATTGGAAAAAGATCGACAATTTATTATCAAGAAATGTCCATATCTTATTCAGGAAATGGTATCTTGTGTTCACCAATTGGTTATGTTGGCATATGCCAGAAGAGTTCCTCGCTTACCTAGCATAGAAACAATAGAAAATTGTATGAAGCTCTCACCTATGATAATCCAAGGTCTATGGGAGTTTAAATCTCCCCTTTTACAGCTTCCACATTTAACCGAAGACCATTTGCATTTTATGCTGAAAAAGCGACATGTGAAAAATTTGCAACAATTCGCCCAATTGAAAGCGGATGAGAGCAGACAACTTTTAAAGAGTTTAACCGATTTCGAGTACGAAAATGTTATGAAAGTTTTGGGAAAGATGCCAGTGATTGATTTTTCAATTCGATGTGAAGTCATCGACGATGAAAATACAAATGTGGTCACCGCTGGAGCAATCGTTACGGTTACTGTTACGCTTGTCCGAAAGTACATGAAAGAACTATTTGGTGATTCAAAAATCCCTGAAAAACAAGGAATCAAAGATGATGAAGTGAATATTGGCGATGAAGAAGAACAAGTGATAGCATCTGTTCCAGTAAAAAAAGCTTCTACTTGGGCAAGATCGAATAAAAAAGGTAAAGGAAGTAAAGGTGGCAAAAGACCACCTAATAACCAAAAAAGTAGAAAACATGCTGTAAGTGTGAATGTACCCACCAATGACAAGAAAAGTAGTGCCACTGAAATACCAGGCCAAGAACATTCAAAGCAAAATTCAGACATTGATTCAGACGATACGGATATAGAAGAAAAAGAGTCAGCTTCCGGTAACAGTGCGGAGGATGAAGAAAAGAAAAATAACTCATCGCTTGATGATGACGATGACGAAGAATGGGAAAAATTACAGGCAAAATTAAATAAGCGCGAAAAACTTGAAGGTAAATCGCGAATATCTCATTCAGTGCATTGTCCATACTTTCCTGAAGAAAAACAAGAATATTGGTGGACGTACATTTGCGACAGGAAATCACGGACACTTCTCACTGCGCCGTATCACATCACAAATTTGGTAGATAAAGAAGAAGTACAATTAAAATTTACAGCACCTAGATGGGCAGGTCTTTACACGTTCACAGTGTGCTTACGATCTGATTCTTATCTTGGAATGGATCAGCAACAAGAGCTTAAACTGGATGTTAAAAAAGCTCCTGCACCACCAACAGACCACCCACAATGGGACATCAGCGAGTCAGAGTCTGAGCACAACGATGAACAGGAACACGAAAGTGACTTCACGACAGACACATCCGACGACGATGACTAACTTGTTCTAAAACATCTTTATTTCTATTGCTTGCATTATTTTGAGACATACAGCATTTCTTACACATATTCCATTTATAGAACTTTGGTTTAAAATCAACAAACAACAAAAGTGAGAAGAGACGATGAAAGAAACACGTGCAAAATACAAAAC
>TRINITY_DN29830_c0_g1_i1_1
CACACAGCACACACACATGCTCCCCACTGTACATCCATACAAGCACAATGGATCCAGCGGGCCTGGACTGGATGCTCCCGGAGGTGTTGTTCCACCTCTGTCTCTTCCTGTCTGAAGCGGACATCACTTCTCTCTGTCAAACCTGTGAGCGTCTGCGAGAAGTTCTCAATGTTGAACAAGTCTGGGGGAGATTCGTCACTCAAGAGATCAAGAGTTTGAAGACACTCAAGCAACAACTAGATCCACCTTTCCACCCGGACCCGGAGTTCTGTGAGAGCCGTCAGCATATTCAGAACAGAGACCACTTGATCTCGAACTGGAAACATGGCAACTGTGTAAGCGAGTCGACAAAGATTGAGAGACGGTATCGTAGAGACTATTTTTATCTATTCGAAACACAGTATTACAAAGAAGACTACTTGCTCGGGAAATTTGATGAAGACCTTTACAATCGTCATCATGTGTTTTGGAACGTCCACTATACTCCGAAAGTTTGGGCCAACAAGAAGTATTATGACTTTTTCCACTGTGTTGGGGATAAGTTTGCGGTACGATTTTGCTGTGGAGTGGAAGTGTACCAAATAAACATTGAAGATAAAACGTTCCCTCTTCTTCACAAGTTTTTCATTGAAGGTGCTAATGTTTTAGACCATTATGATTTTGATGCTAACAATTGCGATCCTAATGATCGATGCCCTGCTTGGATCGATAGTTCAGGCGGCAACTATCTTGTATTCAATAAACTCTCGTCGGATACTACTCACCCCGCCATACACATCTGGGACATTGTCAATCTCAAGAAAGTAGGGACTTTCGTATCGCCTGTGATGTGTCAAAGCGTGAAGGTTTTCTCCTTTTTGGACGATACCTTGATCCTAGCTACTCAAGAAGAAGAAGAGACCGTTTACTTCAAATTTGACCTGACCACAAAACTATTTTCTGACGCTGTCTTCAAAGTAACGGCTAAATCTGATAGTGTGCTGTTTTACAAAGACTATTGTATATACATGAAAGATTCTAGTAGTAAAAGCTCAAAATCCATAACATTAGAGGTCTTTGAATTCAATACATCAAATAAAATTGCGGAAAGATGCTTCGATGACACGGACTATGAGTTTCAACGAAAAGTCCACCGACTGGGTTGGGGGTACGCGAATAACGTGATTGTGGCAGTGGAGGGCAAACTTGTCATATTGTGTTCCGACAGTTTTCATGTGATAGACGCTCTGAGCCTGCAGACTCTATCAGTAGTTAATGAACACAACTTGCTCCGAGTCGTCGGTCTCATATCTGTGTTCGGTACAATATTTGCCACAACGGTGGGAAGGGACGGTGGTGTTAAAATTTGGAATGTTAAGGAAGGAAAACCAGTTTCAAATGTGTCTCATAAAACATTAGAAAGAAACTCTCTTTGGCGAGTGGAACAATTTCAAAGAGACTTTTGCCTCGTTCCTGAAAGTGGACCGAAAACAAAGTGTGTGATAGTTGAAGAGGATAGAGTTACTGTGACTCATTTCTGGTAACTTTGTTCACCGATGTTGGGGGATTTCATTCAGTCATAAGTTATGTATTCTACTGTACCATAGTGTTTTGTAATAAAGTTATCATAAAA
>TRINITY_DN29872_c0_g1_i7_1
CTACCTTTTCTTTTTTAGCACTTTTCAAAGATTGCCACTTGATGTTTGATATAACTTTATTGAAATTTGAATGTTTTTACAGATGGATTATAATTAATTATAGGTATTAGCAGCGTGTCCAGTATACAGGAATTCCAGGTCAAACCGGAATTATGCGGGAATTCGTCCCTAAACCGCCAAACCGGGAAATATTGCAAAAGGAATCGTCAAAGTGGTGATTGTCACAGACGAGTCTAGATACCGTTGCGAATTGTATCAAAGTTGTAATTTTGTCGCAGGCACTAGCAGGAATCAAGACATCGTCGTGAACGGTAACGAAAGTCACGATTTCGTCGCAAACGCTAGAAAAAGTCAGATTTTGGAAAAAATAGCCAAAATGGGTCTGAGTAACTATGACTATATTTAGGTATCTAAATACGGGAAATCAGCAAAATTTACTTGGTTGTCACCCTTTAAAGTAAATCATTTTAATTTACCATGTCATAATTATAACAAATAGACATAAATAATTTCATCACTTTTTGCCATGGAGAAAGCCCATATCCAGAATCTCCCAATAAAAAAAAGCTCCATCGTAAAAAGACATTTTGTTTTTTACAGCGCTCCTCCATATTCTGGCATCATGAACACTACCTGGCAACTCGGCTGACACGCTTATAATTTTTTCATTTACATTACAAGTTACTTGAACATTTACGCTAGGATAACCTTTTCTGTTTACATATTCATGACCGAAAACTGAAGGCATTTTGATCTCAACATGGATACAGTCAAGAGCTCCAACCACAGTTGGAGCCGATTTTGGAAACGATTTTGCCAAGCGAGTGCCGACTCATTCATTTCATCCAAATGGAAATTGGAATTTGATCCATTTGTGAACTTTTTCTAATATTTTGTTCATAACATAGTGCGTAGTTTTACATACGGTGCTCTGATGGACACATATATCATTAGCAACTCTAGACTTAAAACCTGAAATAAATGTTAAATATCAATTTTCTTTAGCATTTAGCTAAGTGCAGTAGTGGTTACAGATTCTCTCGCGCAAACAGGAGAAGTTGAGGTAAGGCAGTTGGAACTGTCGCAAATAAGAAACTAGTAGCCACACACACTAAACAGTGTGTACTGTGTGTATAAACATAAAAAATACGAGACTAAACGTACTTGCACTTACACAAAAATTGTTTTACAGATATGTCCTAACCTCTAAAACCACTTGGTACAGTCACCTTTGACAGACAGTGTTTATGTTAGGTCTACTTTTTAAATGGTTCTATACAGTAATTCTCTTCGTAATTAGGCAAAAACTCAGATGTCAAAAAATCTATGTTTTCATCTTCGAACCTAAGTAACTGCTTACAATTACGTATTTCTCTTTGTTCTTGATATGTCTTTCTTTCACGGACTTGCATAAACATCGCCATTTTAGCAATAATATAAACTTAAGCCAGCTGTACCCCTACCTAGCAAATTATTAAGAAGGCAAAAACTCAGATGTCAAAAAATCTATGTTTTCATCTTCGAACCTAAATAACTACTTACAGTTACGTATTTCTCTTTGTTCTTGATATGTATTTCTTTCACGGACTTGCAAAAACATCGCCATTTTAGCAATAATATAAACTTAAGCCAGCTGTACCCCTACCTAGCAAATTATTAAGAATATACTACCCCTGGTTAGTAAAAACTTACCTTTATTCATATGAAAAGGTTAGAATATTCTAGGATCACCGAATGATTAGAATATTCTAACGTAGTATATACTAAGTAAACTTTAATCATTCAAAACCTAGAATATTCTTGACATTTCCTTAGTTTAAGCAAATACTAGTTTTTATTCATTCCACCCATTATATGAAAAAAGCTTTTTATCAGCAAACCATCCAGAATAAGATAAAATCAATTTCAGCAACATTACCTTTGTACCTTTGTTTATTTCATGTTGATTCCAATAAATCTTAACATTGACAGGTATAGAGGTTTTAACATTTAGTTTTTCATATATATAAAATAAATACTTTTGTTGATTCACTGAAAGAGAACGTTATGTTAATCAATTAATCATTAAAAAATCAAAAGAACAATTGCAGGATTATTAATTTGATTGCTAATGCCTTAGGTGTCTAGTCGTTCTATGTATAAATTTGTGCACAGTATATTTCCATATTTTAAAGTTTACAAACAGTACTGTTTTTTAAAAGAAACCTTTTAAAATGGTTACCATATAACTCTGATGTTATAAGATCTGAATTGACTTGATTTGTAATGTTTTGTTTAATTCAAGTACTAGACAGATACTTCTTAATATATTTGTGTAAAAAGTTCCACCAAACACTTGTCATTCCTAAACCATTCTTAGGCAGAATATTTTGTTTTACTCATACTTTAAAGCATTTAATATTGTATTTCCAGAAAGCATAGTCTTCACTTAATGTAAACATATTTTTAATAACATATTTATATCTCATCTTACTTGATTAATATAAAACGATGAAAATAAAAAATAACATAATAAGA
>TRINITY_DN29835_c0_g1_i1_1
GATTTCTGTCAGTGTTTGCCTTTTGCGTTCCAATTCAACGATCGCGAAACGTACAAAATAGTGAATTTTAAATGTTTACCTCGTTGTTACGGTATATATTGCTACTTTATTATAATTTGAACTTTTGAAGATTTCAACAATCAGTTATTTTTGTAACTAGTTCTCCAGGTGTCGTTTAATGTGCGTGGGTTGCGTTGTGTGGGACAGAGTACACATCAAAGCAAACTTGTCACCAAATGTGAAGTTTTCGAAAGTAAATGACACTTACAATCGCTCAGGATTTTGGATGGGCGTTTATATGATTAGTTTATCGAGTAATGCATCTAATCAGAACATTATTTTGTAGCTTATTGTTCATGCAACAGGTTTGAGGTTACGGCATCAAGGAAATGAGCCTTGGCCTAGAAAATTAGATGAAGAAACATAGCTCAGGCCCAAGTTCAAGTAGATTTGTTTCAGACGCACTCAAATTGTAAGGAGCATTTTTAATCCACCCTGGGCAGTTTGTGAATTACGTGAAATGAGTGTTGTTTCTGGAGCAGCCTAAAGTGATCAAAATTATTTTCATAAACTAGTCAGTAGTGAAGTCTGTGAAAAAGTTGTAATTAATAACAAGCTAAGCTGCCTCTAAATATTGTTAGCTCTGAATTTTACAATATTTACTCTTTACTTCTGCCTAACTCTATCCAAAACAATGACTATGGCAGGGGTAGGTTACGGCCGTTCTGGAATTTTAGAAACTTTGGTTCGGGGACAGTGGTATCGTGTGTTTGTCACTTTAGAAGAGGATTATCTCAGTATTAGCTTAGATGAAAGCTACGAAAATTCAACAGCCTTAAATGGAACACTCAACAACAACAATAACAACACAGTCGATTCTACCGGAGGCCTAATGGATGCTGCTGATGTTCCGGAGTCGGTAGCAAATCAAAAACGGTTAGTGCGCGTTGTGAAATCGGACAACAACGGTTTGGGAATTAGTATCAAGGGAGGAAAAGAAAACAAAATGCCCATTTTAATCTCGAAGATTTTCAAGGGCATGGCAGCGGACCAGACAGAACAGTTGTATGTTGGTGATGCAATACTTAGTGTTAACGGTGAGGATCTGCGAGAAGCTACACACGATGAGGCAGTGAAAGCGTTGAAAAGAGCTGGCAAAGTCGTTGAGTTGGAAGTGAAGTATCTGCGCGAAGTGACCCCGTACTTCCGCAAGGCCAGCATCATCAGCGAGGTGGGCTGGGAGCTGCAGCGGGGGTTCCTCAGCCTGACTCCTCCCTCGCCTGGGGGTCTGCACTCACCCCAGCGCGCAGACACACGCTACCTACCCCTCCAACTGTGCCACCTGGTGCGCAACCTGCGCCAACCCGACCCCGAGAACCGGACACTGGAGTTGCACTCTCCAGACGGAGTGCACAGTTGCGTGTTGCGCGCTGCAGACAGTCAGGAGGCTGCAGTGTGGTTCAACTCTCTACACTCTGCATTGCATGTGCTCACTGTCAAGGCGCTGCAGGAGGCCAACAGGATACTGGCCTCACTTGTTATAGAACTGCAGCATATCGGCTGGCTGGCGCGACGCACACTCACCGAGAACGGGCGAGGCAGCAGCGAGAGCAGCGACGAGCCGGACAGATGGCAGACAGTGTTTGGGGCAGTCACTCAACGAGAACTCAGGTTCTACGAATCGGCACCTTGGAGTGTGGAAGCGTGGAACTCGCCTGTACATACATTCCCGCTCATCTCGACAAGACTGGTGAGCTCGACGAAACAGACGGACATGATCACGTTCTCAGTGCGTTGCGGCACCGCTGACGGCGTGATTACGCAGCAACTGCGCGCAGAGACACACCGCGACCTGGCCAACTGGGCGCGCTGCGTAGTGCAGGGCTGTCACACCAGCGTGGCGCTGCAGCGGGAACTGGCCTGCAGATGCCTCTGGCAAGGACAGCTGGTGCAGCTAGTGTTGCACTACGAGGAGGGCTTCAGCCTCCTGGAGACACCAGGACCTGCGAGAGACCCCAAGGTGTTGTGGAGTTTCCCCTTCGAGCGGCTCCGGTCCTCGGCAGACGACGCTAACCGACTGCTCTGGCTCGACTTTGGCGCAGACGATGAAATCGAGTTGGATCTTGAAGCGTGTCCGAAGCCTCTGGTCTTCATTCTTCACAACTTCCTGTCCGCCAAGATACACCGGTTAGGTCTGTACGCGTAATGTTACGTGTAACGTGTTGTAAGTACCAAACGTTGTTACAGAAGTTGTTACGATTCTCAAAGCACATAGCCTGAGCCAAAGTCCGTCCCATAGTAGCAATCTTTTTTTAAAG
>TRINITY_DN29864_c0_g1_i1_1
AAAAATTGCAGTCACAACATTACTTGGGGTATTAAAAATTATTTAGAATGGAGGAAAATCATTTATCACTCATTACCCTTCCAACAAATGAAGATTATGATGTGTTGATAGAAAGTTTAAAAATTCCAAAGAAGGACAAAGACACTACTAATTTGACAAAGAAAATACAAAACTTCATGTTTACAAAGTATGATGACAAACCAATCAATGTAACACTGAATGATGTGGAGAAATTGTGTGAACAACTAAAAGCATTCAACACAAGACTTCAGTCTGCCAGAGACATCATTCACCTTCGATACAGTCTGCCGATAGAATTGCAAAGCAAGCTCAGAGCAGAGACAGAGGAGCTGATTTGTTTGCATGCGGAACTACAGAGTGCCAAGAGACATATAGAAGTGATCCGCAACCAGAGGCTAGCTCTCGGCAGCGAGAAGCTGTCCATGGAGACAGAACTCACCAACCTCAAAGCAGAGGCGGCTCAGGAGTTGGAAGTGATAGTTTCTGTGTACGACAACGCAATGTTAGAAAACTGGCACAAAGTCAAAGCATCCAACTCAATTAAAAATCTGGAAAACTTCACTCAGGATGTCAAGGGTAAAATGGAAGCAATGAAAAATTTACAAACTCTGGCCATACAAAAACTTCAAGATCTCAAAAAGAAAGGAAATAAGGTAAAAAGTACAAACAAAGAAAAGAGGAAACTAAATAAGAAGAAACGAGAGAGAAACTCTATCAATGGAATCACTGGAGAAGAACCAAACATTACTGACAGCTCTCGGACATCACTACAACTCTTGCTTGATTCAGACTCTGAGGATGGACTGGAGAATGGCAGTATGCACATGTTGTACAGCCTGGTGTGTGGTCACGTGCCTGACCCTCTGCCACCCTGGGACCAAGACTCTTTCAACATGGACCTGGACTGAACCACACGGCACACACAACACGTATCACGCCCCAAGAATTCTATTAAACAATCT
>TRINITY_DN29827_c0_g1_i3_1
TTGTTTCTCATTGCTGCTGCAGCCAACACACTCATCATCGTGGTGGTCATCAAGTACCACTACATGCGCAGTGTTACCAACTACTTCCTGGTGAACCTGAGTATCGCTGACTTGTTGGTCACGTTCATCTGTATGCCGATGGCGGTGGGACAGTCAGTGTCCGGCCTGTGGCTCTACGGGGAGGTCATGTGCAAACTTACCTCGTATCTGCAAGGAGTGAGTGTTGGAGCCAGCGTGTTCACTATCACGGCAATGAGTATTGACCGCTATCTGGCCATCCGGCACTCCATGGCGTTCCGCAAGGTCTTTAACCGCAAGTCCACTATATTTGTGATAATCTTCCTGTGGATCGTGTCGCTGACGATCTTCGCCCCTGTGCTGTGGGTGAGACAGACAGAGTTGGTAGACCTGGGGGATGATCCTCTACTATCAGCTGCTGTGCAGAGGTACGGCCTCACCTGGTGCATAGAGGACTGGCCACATCGCTCTCGTCACATATATGGAGTGCTGTGCTTCGTGCTGGTGTACTTCACGCCAGGATGTGTGGTGATCCTGGCGTACGCTCTCATGGGACGCAGGCTGTGGGTAGTCAGACCTCCCTTCGACAAGGACGAGGGCAGTGCAAGCACTCAACAGGTTAGGTTGGTGAAGGAGAGGCGTAGGGTGGCCCGGATACTGCTGCTGCTCGCTGCTCTCTTCGCACTCTGTTGGCTGCCGTACAACGTGCTCTCTCTACTGCTGGACCTGGACGTGTCTCTGCCTAACGTGGGGCTGCACCAGGACAGGCTGATGACGTGGTTTCCCTTCACGCTGCTGCTGGGCCACGCCAACTCCGCCCTCAACCCTCTGCTCTACTGCTTCATGACGCGCAACTTCCGGCGCACTCTGCGCGGCTTCCTGTGCCACGCGCACCTTGCCAGACCCCGCGTGCGCCAGAAAATCAAAAATCGCAGCGCCACGTCGTCGAGTGGATACGCTTCTTACCACAGCCCACATCGGCGTTGCTACGTGCTCACCAGCACTCACCCTCGCACCACAGGCACTCAACTGAGGACCCTCAACAACC
>TRINITY_DN29827_c0_g3_i1_1
GGACCCTCAACAACTTGTGAGCCGACCTTCCACTGCCTGACATCAAGGGAACCACTCACCCTCAGACTCCAGGCACTCACTGAGGACCCTCAACAACCTGAGAGCCGAACTTCCACTGTCTGACATCAAGGGAACCACTCACCCTCAGACCCCAGGCACTCAACTGAGGACCCTCAACAACCGGTGAGCCGACCTGCAATTGTCTGACATCATGGGAACCACTCAGTCTCAAACCACAGGCACTCAACTAAGCACCCTCAACAACCTGTGAGCCAACTTGCCACTCTCTAACATCAAGGGAACCACTCACCCTCACCAACACACACTCCACTGAAGACCCTCAACAACCTGTGAGCCAACTTATCACTGTCTAACATCAAGGGAACCACTACTCACCCTCACACCACAGGCACTCAATTGAGCACCCTCAACAACCTGTGAGCAAACCTGCCGCTGTCTGACATCAAAAGTTAAGTTATGTCGCATTAACGACCTTCGATTGTATTCACGTGTAATTTTCCAATTTACTGCGCCAACGCTTGTTTTTGTTTAAAAACTAAACGAACTGTACATAATAAGTTTTGTAAGTATTTATTTCGAATTAAATTGCAGAGTTTTATATTATTTAAATAAACTATAGTTGAGTTTTACTTTAA
>TRINITY_DN29880_c0_g2_i4_1
CGCGGAGCGAGCCTCTGCCCGGAGTGCGACGACTGCCCCGGGGGGGCTGGACAGCATTGGTGGTTTATCAGGCGACAAGGTGAGAGGTCCTCACGGGTGCCGAGAAGAATTACCGACAGATTCGTAGGACTCCAGTGAGTTAGTTCTACATGCGCTGAACTTACTGTGTTGTGCATGGACTCAGAGACGGTGACCCATTCCCAAGCGCAAGATTTCTTTTTTGGTGTTGGTGTTAGCGGTTCTATCCGAATGCATTATCGCCCATCGGAAACTGGAACACAGAGCGAGCCTCTACCCAGAGTACGACGACTACCCCAGGGGGACTAGACAGCATTGGTGGTTTATCAGGCGACAAGGTGAGAGGTCCTCACGGGCGCCGAGAAGAATTACCGACAGATTCGTAGGACTCCAGTGAGTTATAAAATAGCAGACAGCAGTTGAGATGAATGTGGAGCGCTTTACAGTGAGCTCTCATGAACATAGTTTTCAAGTAGAAGATGTCGATTCCTCGTTCGTTGAATTTTTCAAAAGCCATCAACCATGGGACACCCGACGGTTGGAAGAACTTATCAACAATGGCAGGAACGTGAACAGTGTAATCTCAACCGACGGAAGTCGGGCTTTACATGTAGCAGCAAAACGAGGAGATCTTAACATAGTTCAGACACTGCTAAACAACGGAGCCAATGTTGACGTTAAAGACTACTTTCAGAAAACACCAATTCACATTGCTGCTGGATTTGGCAACTACGAAATCATTGAACTACTGTTAAGCAGAACTGCTATGATGACACCGATAGCAGCATCCAAGATCATAGATGAGAAGGATTTTTATGGTTGTACTGCCTTGCACTATGCAGCAAGATATGCTCATCTACAGGCGTTAGACGTATTGTTAGACAACGGTGCTGACATCAATCTTCAAGATAATAGGGGCAGGAACTCGCTACATCACGCCGTTATCGGTAATAAAGAATCTCCAACCCGTTTCTCTTCTGAAAATGGACGATCATTTCTATGTGTATCTATGTTACTATGTTCATCAGGCCCTTTTGACTAAATTGCTCTCCACCGTGATTGTAAGTAAAGATCATGAAGAAATTGTTACCTGCCTTGTTAAGAGTATAGAGAAATTAGGCCAAACCCCTTGCTGGTTAAGTTCATATTGTTGCCGTAACTGCCATCAGCTTATTGCTACACATATACTGTTACGAGAACTTTCTGGTTCGTCGGGATCAATGATGAGCCCCTACCGTAAAACTTGGTGTCAATAAACTCTGTTACTCGTCTGGGAGATGATTTTCCAGTTCCTCAGAAATGAAGACCTGACTAACATAATTAATAGTGAAATCTGAAATATTTGTTGTCAGAACATGTCAAAAATCATACTTTAAATGTTGTTGAAAACAGGTTTTGTGTATTTGTAGTAAATAATAAAAAGGAAATAAGGACCTAAAAAGGTAAATTTTGACATATTTTTTCCCCTTAAGAATGCAGTTGGCTGTTGTATTTTGTTTTTCCTGTCATTAAGAGTGAAGCAAATACCTCTAATTTAAGTTCACAATTTTCTCTGTTTTGCACCACAGTTTCAGCCACATTCTGGCGTCCAATTTTCTTAAATTTTGAATGGATAAAATTTATGGGTATGACTTTTGGCTCTCACCAAAATTTTGGTTGTCGTATTTGTCCAGTATTTCAAATAGGGAATAACCTTGCATTGCGGTAAAACTTTGATCGCTCTTATGAGCCATAAAATTAAATTTCCTCTAATTTTGTCCTTAAACCATCATCACTGTTACAAGATAAAACTACTCAAAGCACGGTGGGAGAGATTTGCCAAAACCGTCTGGCAGCTTGTTGGTTTCACGCTGTTGAGCACACACAGCAACCTTATTCTAAAATTGTACAGGACCTTTGCAGAATGTAATTATTAAAGGCTAATTAAAAAATAAATAATATTTTTGTTGCGCAAATGTAATAACGTAATGCAATTGTCAATCGTGTTTTACTGGCTAAAACTTTTCATACGTCGACATCAAAGTCCCTTTCAAACATACTATTTGCTCATCCTCTCGCTCAAACTCATTTGAATTGTCCCATCTAGCCCTTTGTCAGTCAGTTTGTTCTGCGACCTTGCTGTGATTTTGTGACCAAAGAACAAATTACTTAACTTGAAATATACATTTATGAAACGATAGTTTACTGTCTTTCAAAATGTCGTTTAATCCAAGGACATGAAATTCATTCCCATGAAACAAGATTGGCAAACACATTTCGAACTAACCATCATAGATCTGATGTTTATTCCAAATTACCGTCTCAGGCAGGAGTTAAACTATACAATAAGCTTCCAACAGAGCTAAAAAATGTTGAAAGCTTTAGTATTTTTAAGACTAAATTAAAAAGTTATTTACTTTTAAATTCGTTCTATAGCGTAGAAGAATTTATTGCTGGACTTTAAACTATTTAATGGTTAACTGTCACTACTCGTGGCACTTAGACCATAAATTTAAGTTAATTATTTTATAAACTTTTTATATACCTAGTAGTCTTTCCAATGGGTAGGCTTTTTAT
>TRINITY_DN29848_c0_g1_i1_1
CCCAAGCCATCGCCAAGTCAGCCCAAGATTGCGGTGTAGAACTGTATACTGACCAGCTAGTTACCATGATCAAGACAGATAGTGCAGGGGCTGCAGTGGGAGTTGTGACTTCAGCAGGGTTGGAGGTGGACGCATCTCTGGTTCTGTCTAACGCCACCCCGGCAGCCACCCTGGACCTGCTACCCCTGGAGATCATCCCTGAGCCCACCATTGCGGCCATCCGAGCCACCAACTACCAGTCCCCCGTCACCAAAATCAACGTTGCCTTGAGCCGGTTACCAGACTTCCTAGCAGACCCTTCTACATCCCCCGGGCAAGCAATGCCGCACCATCAAGCCACCATCCATCTCAACTGTGAGAACTGTGCACTGGTAGACGAGGCATACAGGGATGGCCAGAAAGGAATCTTACCTTCCAGACCTATGATAGAGATGGTGCTGCCCTCAAGTCTGGACCCGACACTGGCGCCCCCTGGTGCCCATGTGTGTCTCTTGTTTACGCAGTTCACTCCTTACAACCTTTCAGGAGGAAGAGTCTGGGACACCTTGGTCAAGGAAGAGTACGCTCAAATGGTGTTTGACTGTATTGAGAGCTACGCCCCAGGGTTCAAAGCCAGCATCATTGACAAAGAAGTTTTGGCTCCCCCTGACCTTGAACAAATCTTCGGACTCACCGGAGGAAACATATTCCACGGAGCGATGACGCTGGACCAACTGTTCCTGGGACGAGGAATGGGTCAGATTGGTTGTGGGCCCGAGACCCCAGTGCCGGGGCTGTTGCTGTGCGGAGCCGGGGCCCACCCAGGGGGTGGGGTAACTGGGGCCCCTGGCCGCCTGGCGGCCCTACATGCCGCTGCAAGTCTCAAGCTTTGACATGACGAGTGATGATCTGATGGTTAAGTCAGAAGAAGCTGCGTTCTAAAAAAAAAAAAAACAAAACAGCTACTACCCAACTTGACAACATATGACCGCAACGCGAGCCTCAAAGGATTTCGATATTGTTTTCGACGTGTTAGTTTGTTT
>TRINITY_DN29806_c0_g1_i1_1
CTAGGCTTGTTGTACCCGTTTATGTCTGTGAGTGAACAAAATTTAGATTTATTTTTGGTATTATGAATTTGTAGTTTGTTTTGAAATGGGTTGTGCTATCAGTTCTGGAGAAAAGGAAGCAGTAGAGCGTTCAAAGAAAATTGACAAAGATTTAAGAGCCGATGGGGAAAGAGCTGCTCGAGAAGTCAAACTACTGTTATTAGGTGCGGGAGAATCAGGCAAAAGCACCATTGTAAAGCAGATGAAGATAATCCATGAAACGGGTTACTCTAAGGAAGAATGTGAACAGTACAGACCAGTTGTCTACAGCAACACCATTCAGAGTCTCATGGCCATCATCCGAGCAATGGGCCAGCTCAGAATTGACTTTGCGGATCCAAGCAAAGCGGATGCGGCTCGTCAGTTCTTCACCTTGGCAAGTGCAGCGGAGGAAGGAGAGTTGACTCCGGAGCTAGTGATGTTGATGAAGAGACTGTGGCAAGATGCCGGTGTCGAGCTGTGCTTTTCTCGCTCCCGAGAGTATCAACTCAACGATTCTGCAGCTTACTATCTCAACGCTTTGGACAGAATCGCACAACCTAACTACATTCCCACTCAGCAGGACGTACTGCGTACACGAGTTAAGACAACAGGCATCATTGAAACACACTTCACATTCAAAGGTCTCCATTTCAAAATGTTTGATGTGGGAGGTCAAAGATCAGAAAGAAAGAAATGGATACATTGTTTTGAAGGGGTTACTGCTATCATCTTCTGTGTTGCTCTCTCAGGTTATGACTTGGTTCTTGCTGAAGACGAAGAGATGAACCGAATGATTGAATCGATGAAGCTGTTCGACTCAATTTGTAACAGCAAATGGTTTGTTGAAACATCGATCATCTTGTTCCTCAATAAGAAAGATCTGTTTGAAGATAAGATTTCAAAGAGCCCTCTTACGATCTGTTTCCCTGAATATACAGGGTCCAATACATACGAGGAAGCTGCAGCTTACATTCAAATGAAGTTTGAAAACCTGAACAAGCGGAAAGACCAGAAGGAGATTTACACTCACTTCACTTGTGCGACAGACACCAACAATATCCAGTTTGTGTTCGATGCTGTCACTGATGTCATCATCAAGAACAACCTCAAGGACTGCGGCCTGTTCTAGCAAGTGTCCTCCACGACGTGCCTTCAACTTCAACTTAGCGACATAGCTGTACACACTACACACAACACAATAGATGCTATTCCACAATCACTGTGGTAAACTTTAAGAGGTGACTATTATTTCAGGGCTATGTGTTCTAAGAAGATAATGTTCAACTGAAATTTTCCGTTTCTATTGTTAATGTTTATTAGCTATTTTACCACAGGGCACATTGCAAACCAAGGCACATTATAACTGTTCATGCAGTCAGCTGTTTCTCATAATCTGAAATATCACTGAAACACATGAAGTGCTTTGGTTATAGTACGTTATTTATTCCAGTTTTCAGTCAGTAGCAGACTTTTCTTTTTCTAGTTATGAATTCGTCATGTTAAATTTGTAGCAGTGAGAACAGTTTGTCTTAATAGGACAAAGCTAAAACAGCAAGAAGATTCCAGGAGAAGAAGTGTGTATAATAAAATACACATATACAGTCCCTCTTCTCAGCCACCTTCTATACACTTGTCTTTAGATGCAACGGGACAGAGGTTTCTATGACAACTTCCATTGTGGATGCTTGCTGAATGAGTTTCATTTTATTCAAACAAACTTTTTTCTATCTTATTTATATTAAAAATATCATCCATATAATTTTTTAAATAGTTGTATCTGTATGGCCACTGTTGTCCTTTTTTCATCTTTGTACAGATGTAATATAATACTAATTTAGTTGAAATTTATCTCATATTTTAAAGTGTATAGCTTACTTGAGTAGTATGTTATTATTTCAAATTGTATATGGTAGTGTAGTTTTTTTTACTACGTCATCGGAGTGTAGCTAGGTACTAAGTTAGGGTTTCCTCATTGCTATCCTACCAGATTGTTTTCATTGAAATATCAATACGTAACTGAATTATACTGTAGTAGTTTGACAGAGTTTGTCATCACATTGGCTGCTGACAATGTGATTTCGACGTGATAGTCAAAGCACAAACACATCATTTGGTACAATTTTTTTAAATAGTTCTAGACATTCCACAGCAGCCATTGTGTTATTGTGATAAAATTTTTGTATTTAAATCTTGTTTTATAAAAACATACGTATTTATTTTTATACATTAGA
>TRINITY_DN29883_c0_g1_i2_1
ATTTTCAATTTTCATTCCATAACCTCGCAAGTCGCAACCCAAAAAAGTATTTATGTTAAATAAAGTTGATACTTCTCCCTAAATTTAGTATTGAGCCACATTTTAAAATAAATAAGCCATTAAACATTGATATTGTTCTCGGAGTTATATGTTATCCGTCCAATATGATGAAATTTACTTTTAGGACACTTTACAACGTAAATAGACCTTTCACACTTAGACCTAGTAACATAATTGGGTTAGGGTTATACTATGAATCAGGGATATTTCCTACTTCCATAAAATATAATCAATTATCGACCACAAATAGAGATATGGAGTTAAGTGATAGCAGTGCCAAAACTAAAGTTAGCCCTACTGGGTCTCGATCAGACTATAAATTGATTAAAGATCTTCACAATGAGTGGCTGGTGCAATTTCAAAAAAATAACATCACAGATCCAGAACTATCGATTCAATATATAATAGAGCACATAGTGAACTCTCATCAGGGTCAAAATTTTAATTCTTTAATGAAGAAAGAAGTTACTTCAGAACAAGTTGAGCAGATAAGGACTCTCTGCGAATGTCGTTTGGCAAGAATGCCTGTCCAGTACTTGATCAAGGAGTGGGACTTCCGGGAGCTGAGGTTGGCAATGGTGCCGCCGGTGTTTATCCCTCGCTCGGAGACTGAACAGTTGGTCGACCTGGTGCTGAAGCATATGTCGCCACAGAGTCGGGTCCTGGAGGTGGGCTGTGGCTCCGGAGCTATCTGCCTGTCACTTCTACATGCATTGCCCCAGGCCCAAGTCACTGCAATTGATCAAAGCCAGCTGGCTTGCACGTTGACGAAGAAAAATGCTGAACTCAACGGATTAACAAATAACTTGACAGTTTTAGCCAGTAAACTGAAAGAAGACGGAAGCTTGAGTGAGCCGTTACCGATGACTTCAGTAGATGTTATCGTGAGCAACCCTCCTTACGTCCCATCAATGCTGCTTCCAACGTTGCAGCCCGAGATCACTTTGTACGAAGACCTGCGAGCGCTAGACGGAGGCCGAGACGGACTCAAGGTGGTCAAGGCATTGCTCGCTCTCTCCCAGAGTGTACTTACAGCAGGAGGAGACATGTTCCTGGAAGTTGATGCGAGTCATCCTCCCGCCATCGCCAAGTGGCTGGACTCACACCCCGAGCTCAGTCTGAGTCTCGTACTCACTCACAAGGACTACTGTGACAGGGACAGATTTGTACACATCAAG
>TRINITY_DN29877_c0_g2_i1_1
CTTGGCTATTTTCTTACTCAAACTTTAAAGTAATCAAACTTAAGGATCAATTATTAATTGAGTTTTCACCTTTGATAAAAAAATCATAACCTATGAGAGAAACGTGTAGAAACAAAGCCTAGTTTTTATATCTACCAACAGTTTTAGAGATAAAGATTATCATCAGTAGACATTGATATTGTACTAGATGTACAATGTATTTTACAAACTAATTTTTAACGAATCTTGGATTAAAGAATGATTCCAGTAACATTAAGTTTGTTAGTTTTTAATTTTTATTAAAGGTTAAGGTTTCTAAATACGAAAGTATTAGAGCTTTATTGGAATTAGTTTAAAATAAAACACAAATCATTACACAATATCATCCAGTCCACAATCCACAAGTTAAACCAAACTCATAATCAAAAACCAAGGAAATGTACCCTAACTGAGACACACTGGAACCTCGATCATCAACTTGCTTGATCCTGGGTCATCACAAACTGTAGCTTGTGATAACACGTAATTACCTGAACAGAAGTAAGATTACTAATGTAGGCTTTTTCATGTTGCAAAACAAGAAAGTTCTCAATTTGTAGGGTTTAATAATTAATTGTTGATGTATTGTAATTTTAAAGTCTTGGATTGTACGAAACTAAATGTTCCCCAACATTTGTCAACTAACTACAAATGAATAATTTTTACTAAAAACATTTAATAAATTATGTACATATGAATAGATATATTATAATATATAAATACTATTGATGATTTGTGCATTTATAAACAGAAGTATAGTTTGTTACTGTAGACGTTACTTTTTGTTGGTTGAAGACCCGTTGCTCAAAAATGATTTCTATAATACATTGTATAGTTTAAAAAATATCTTAATACAATAAGCTTCACACCATTTATGATCATTTTGTAACAAATTATAAGCTTGAAATGCGTTTGAAATAGTTTATTAATTTTGAACATTAGTTTGTTTTTCGTACAAAAACTACTTGTTAACTTGATATCGTCTTATTAATTTTGATATTTCGTAGTTAGAGTGAGTTCGAGAGGGAATTACGTCCGGCCCCTGATTCCCATTGAGCTCTACTTTTCTAGATTTCAAGAGCTGTATTTTTACTATGTAGAAATAATCATAGCTGTTGTGGGTGGAATTTCAACTATGTATACTCAAGTTTTGAACCCGTCTTAGTTTCTCGCCAGGCGCCCCTGACCTGTTCCCTGTTCATAGATGTTCCCAGAATGTGATTTCACCTGCATTATGAGGACTTAAGGTTTTTGACAACTGATTTAAAAAACAGGAAGGAGACATTGAAGAATTCAACAAACATGTATATTTCAAAAATATTAGTAAATAAAACGTGAAAAGAATTTAAGGACAGCTTACTTAACAAAGCAAATTGCTGCAAAGCAATAGTTATTTTTCTATTCCGCAGTGTAAGGTGAGATGATGAAGATGATAGTATACTTTTACGGCAAGTTACTTTTCCAAAACAGTATTATAACATCTCACAGAAACTACTTGCGTTTAACAAAGTTGGTCAATTACTTTTTTACAATTACCTTGAGGTCTCATAATCCTTGAACCCAATTAATAATTATTGTGCCAAATACGCAAAGATGACATTAATTTACTTCAAGCAAATTTTTATAAACACATTTTTACCTAAACCATTTAACCGTTTACACACTTTTCGCTTATGGTTGCCAATTTGATGATATTATACAAAATAATTTCATGTGAAATTAACGAAGGTTGGATTACGATTAAATAGAGGGATTGCAGTTTTAATATGCTCAAGCGGTGTTTTGGTTTGTTTTAAATCAGTTTGAACAAGTTGTTTTTCAAGTAAGCTCAACGTTGTTGTTACCTTATTGAGTTTTGTTACATATCTTTTGTTGGAACATTGTATCCGTTTGCTGGCCGCACTGCATTCCTCCAAGTAAAGAACGGAAATCTGTTCCGTATTGAAGGCTGTGTTTCCTTAATATAAGTACGTTTGTAACAAATCGTGAATTTTAACATTAATAATATAGTATAATTCTCTATGCTGGTTGTAGAATGGCCTATTGTTGCATTTTTATCTTCATAAACAGAACTCAGCATTTGCTTATTGTCAAAAACCTTGATAGGAAGCACTTACAGCATCTAAAAGATAACATTATGTTGGAAATCAAGTAAATTTAGTGAATAAGGTGTCTTTAAACCATTCCAAATACATGGAATCTTTGTCTTGTATTTATAAATTTGAAAGCAAATATTTATTTAATTGTATTTAATA
>TRINITY_DN29831_c0_g1_i1_1
CAACAGAGTATTGATTATAACCTAAAATTCAGTTTCTACTTTCTTAGCCTATCCTACCAAGGTTCGATTGATTTCCCCATATCAAGGATACATTTGCTTAATCTTATTGCCTTGAACATTCAATTTGAGTGGTTTGGTTCACCCTGTGCAAAGGACTCTTAAAGCGTGAAGCATGCCAGCCGATTCGAGAAGAGTAAATGGCCCAGAAAATACACTTCAATATCAGTTGTATTCAAAGCAAAAAAAGACTTTTTTGGAATGTGAAAAGGAGTTGCTGAAATCAAATTTGAGGAAAGATGGGCGCAAACCTGTTGATTCAAGGAGAATGTATGTTAAAACCGGAGTCATAAGTCAGGCCAAGGGTTCCGCATATCTAGAAATGAAGAATACTAAAGTAATCTGTTCAGTTTTTGATCCTAGAGAAATCCCAAATAAATCTGAATTCAGCATAAATGGAGAGCTCTACTGTGAGTTCAAGTTTGCTACTTTCTCATGTGAAAAACGGAGAAACTTTGTTCGGGATCCAGAAGAAAAAGAATTAAGCGTGAGCTTAAAAAGAGCTTTAGAACCGGCTGTGTGCAGACACGAGTTTCCCAACTGCCAAGTGGACGTGTACGTGTTGGTGCTGCAGAATGATGGCTCTGCCTTGGCTGCCGCTATCAACTGTGCAGGCCTAGCACTCGCTGACGCAAGTGTGCCGATGTACGACCTCGTCTGTGCCGCAGCTGTGGGTGTACATGGAGATTTACGCTTGATAGATCCAACACTTGAAGAAGAAAACGTTTGCAACGCGGTCAAACCAGAAGACTCCAGCAACCGTGGCTTGGCCACTCTGGCCTACCTGGGCAATTTGAAACAAGTGACGGAGTTGTGCCAGTCGGGCATGATGGATGCAGAGTGTGTCATCGACATAGTGGACCAGCTGGAGAGCCAGACGACGCAAGTCTATCCTGTCATCCAGCGTTGCCTGGTGGCCACTGTACACAAACACAACAAAGAGACTGCCTCC
>TRINITY_DN29843_c0_g1_i1_1
TTAAAAGTGTTTCCTTTTGGTAGACATTTCTACTTTTAATTCAGTTTAACTTACAGATAAGCATGGTTTAACTAAAAGTATCATTGTTTCTTTTTTTTATTGAAATGTGAATACACTCTACGGGTCTATGTTATTCACACTTTACCGCAACCTCAAATTCATTTTGAGTCACATAATGTACCTCTACTACAAAATCTAGTCAATGAAAATAGAACAATTACAAGTTACAACCAACTTACATGATATCAATGTTCTAATGTGCCAAAAATAATTCAATTCAAATACGAAGGTCTTATTGATATAAATGAGAGAATGGTTAGTAATATAAAAGTGCTTCTCATACGTTTTTCAAAAAGAGGAACCTACTTTTTTGCCTTATTAAATAATTCAATACAATTTCAGATGTGGGAAAAACTTTCATAGTTAGATACTAGTTAATTATATTTCATAAACCAACTTTAAGTCGTTGCACAGTAAACTAAGCTTTACCAATTTTGTGGACTCATATAGTATGGTTATCTAGATGCAATTTTAGTTTAATAATTATTGAAGTTTTAGAAAACTAAATTGGATTGCACATTACTTTTAATGTTTCTCAAAACTGTCCTTCAACCACAAACCTCTAACAAATTCCTTTTAAGGCTGTAGCAGCACCCTATAAATCGACTTGAGGTATTTTGACTGGATAAAAGACCCGAAGTTGTTTGAACGTAGACAGTACGAGAGGGTACCCAAAAGTATCGGGAATCGGTCGATGGCGAGGT
>TRINITY_DN29843_c0_g4_i1_1
AATTCTGGTATCATCACCAGTCAACAAATAACAAACATGTGTAGATATTGTTTTAATTACGTATAGTTGATCATGTTCTGTGTGATATGTCTGAGGAAGCAGTAAGTCAGTTATAAAAGTGATCTGTTTTTTGGACTTCCTGGAAGAATAGTTAAGCGTATCGTAGTTAATCATACTGTTGTCAATCTGGTGAATGTGTGATTGCCGAAATAAATCTTGCCTAATATTAAATGAGTGTAAGGACATATTTTCACTTGCTGGTCAAGGATATGATTTTATGTACGTGTAAAAAAACTGATGAAATCAGTACATTTAGTGTTGTTCTGTTAGGTTAATGAATGTTCTATTTTAGAGTTATTTGTTGAGAGTTAGATATTGTAATGCTTTTTAGTCCAAATGTACAAATTATTGTTTAAGTGATTGTTTAAGGGAATTGTTATGCTAGTTATGAGTTTGCTGTAAGACAAATATGACAAAATCTAACTGAAGCTTGAGAACGGGACCAAGCTTTTTTCATTATAAAACTTACACCTTTAATTTTTTCTTTTGATAAGTTAAAGATTATTTTTT
>TRINITY_DN29873_c0_g1_i4_1
GGTTTCTACCAGGAAAGTGCCCACGAGTTTGCGGTGGGAGGGAGAGGTCAGCTGTTTTCTACAAACACACAGATACAGTTCAGTGAGCGTGTTTTCCCTGCACAGCTGATAGATTTCACACAGATGACATTTATATGATACGTGCTATGAGGTCACATCTTGTCTGACAACAAGTGTTGAACTTAGTGATAGTAATGTTACTAAAATATGCGGCGGTGTTGGTTTTCCTGTTTGTATCGACTGGTGACGCTCAACACAGTAACTCTCCTTCATCCAAAGACTCGGAATTTTTAGACATCTTTGTAGGTCCCGATGTAGCTGATGTGGCAGACTTAAAACACAAATACGTCTTCAGCTTGCCTAATTATAAGGTAAACTGGCACAGAGCACGCGACCTGTGTGAAACATTCGGCCTCGAATTTGCCAGCATCACGAGTGAGTCGGAGTTCAAGGCCTTCAAAGAAGCCTTCAAAGCAACCGAACTAGGAAAGGAGCAGGTCTGGCTGGGCGGAAATGACTTCGCCACTGACGGCAAATTCATGTGGACCTCCTCCCCGCCCTCCCCCTTCTTGTACACCCACTGGCAACCCTCGGAGCCCAACGGAGGGCTGAAAGAGAATTGCGTTGAAATTTTCACCGACCCTGACTTTGGTTGGAACGACACTGGATGTTCGCAGAAGTTCATGTTTTCTTGCAAAGTTCCGAACCAGAACTAAACTTTCTATTCAAT
>TRINITY_DN29808_c0_g1_i1_1
GCCATCTTTAAATTTGTTAGTTGTTTTGTAAAAACTCAAATTGTTGCTTTTGACGAATATTTCATGAATTCTAGTTATCTGGAATAGATGCCTCCACCACTGTTCCTCATATTCATACCGAGTGTAGCATTGGTTTTTCTAATTCAATTACTGATATGCCACGCTTACCACTTTCAAGTGACCTTAGCTCGTGATAGGAAGCGTGCAATCTCCCCACACAAACCCGCAAAAGATACAACACCGACAAATCCTGATAAAAAAGCAAAGTCGAATCCACAAGATAAACACGGAATGGGTGATCTGCCTGAAGATTCCAACGAGCAGTTCGATGCAGATTCGTCAACTGATACAGAGGAACTAGGTCCGGGGAACAGGTCTGCTGTAGGGTTCAATATACCGTCAGAAATAGAGTGGAGAGACTCTGGATCTGATGATCTTCCGGGACCCCAAGGGCCAAAACCCTCTGCTCGAACCAGGAGGAAATCAGTCTTTGCTGAAAGTTATGATCCATCAAAAGACAATGATGATGCCAAGATTGTGTACCCAAAAAGCGATGTTGAAAAAAAATGGTTAAGAGAAACATTGAAAAACATAACTTTGTTCAAGCTTTGTTTAGCTAATGACCAAGTTGAAACAGTAGTGGACGCAATGCGAAAATTCCCAGTCAAGGAAGGAGAACTTATAATGAAAGAAGGGGATAGAGGAAATACATTTTTTGTTATTCAAGAAGGTATGTACGAAGTGTTTGTGAGAGATCACAGTGGACGTGAGGATAACCGGTTGGTGCACACGTACGACAACGAAGGCAGTTTCGGTGAGTTGGCGCTGCTCTACAATCAGCCGAGGGCTGCCACCATCATCGCTCGGCAAGATGGCATCCTCTGGGCAGTCGACGGGCAGACATTCCGCAAGATCGTTTACAAGATCACCTACCAGAAGCGGCAGATGTACGAGAGCCTCATCAACAACGTGGACATACTCAAGTCGCTTACGCCATTTGAAAGGGCAAACCTGGTGGATGCTCTGGTGCCTGTGACGTTCCAACACGGGGAGCGGATATGTCGCCAAGGGGACGAGGCTGACGGCATGTACTTCATCGTGACCGGCTCTGTGAGAGTCAAGTGTAGCATTGGCACTGGCCAAGAGAAACTCTTGAAAGAACTCTCCAACCGCGATTACTTTGGAGAACTGGCCTTGGTTACCAACAATCCGAGAGCAGCTTCCGTTTATTCAGAGGGTCCATCTCACCTGGCTTTTTTGAGCAGAGAGGCTTTTGAGAGGCTGCTGGGCCCCTGCATGGACGTCATGCGTCGCAACATTAAAGACTACAAAGAGAGAATGTCAGAAATCACACAGCAGGATGACTAACCTATAGTACTTGGAGGTCACTAAACTTTTAAATTTATTGCTAGACATG
>TRINITY_DN29807_c0_g1_i1_1
ATTTTTGGTCATCAATAACAAGAAGCTAATAACTATGTTTGATCTATTTAAATATCAAAAAATATTAAATTACGTTGGCTGAACTAAAAAAATCAGTTTGCTATAATGTTAAAACTGTTCCAGAGCCACAAAACTGATACGCCAGTAATACCACTGGAAGCACACTCATACGTAACCGTGTCTCAGCCCTATAATACTAAAGGTAAGGTTTGTCTTGTTTAACGAGACGAAGTTAAGACCACAAAGTCCTCTCTACCACTCAACCTCGACCTTTACCTAGCGTCACCGTATTAGTCACATCACAAAAAGTGGTGACAGCCGTGCCACCGGAGTGATGAGCTGCGGAGTCGCGCGCGATACCAATCCGCCACGGATCCGCTAAATCCGTGGTATTATATTTCAAATAAGTGGTATTATGTCATTCTAACATAATGGTGTTATGTTTGAAGGTAGAGTTGACTCACTTGTAAACCGATTTCACTGAATGTCGTTGTTGATGTAAGCCCAAGACTTATGTGAGCCTAGCATTAGACCATGCTTCGCCCTAACACATCCATTCTCAAC
>TRINITY_DN29807_c0_g2_i1_1
CGAAGAAACGCACGGACTCTACCTAAATAAAAATCAATATACCACTTCAGTGCTGGATAAGTTTTTAAATATACTTGTGGTTGTCCAAGATAACAAATAAGATTCCCTTAAAAAATCAATTTCCTTTTTACGAGACAACTTTGGATAAACCTTCAATGGCTCTGGAGTTTTCGTTCAAGAATCAACGTTTTCGATTATATTATTCGATTAAAGACTGTGTCTGGGTGTATTTAGACAATCCTTGATATTAGGTACGGTTTGTTCTATATTTTAATCTGTATTTAGAGTAAGAGAAAAGTATCTTAAATATAAGCCGAAAATAATTTATTTTTATGGAACGAAAAATGTATAAGCTACTTAAACATACATAACCTAGGTGATTCATAAATAGTTACCTTTATTACATAATGTAATGTCGTTGAACTCAAATGTACGCTAGACACTAAACTGTATAAACTTAAGTTTCGTTAATTTCGTTTCAAAGTCAGAAAAGATCGTTCGTATGAAACAATTTTTAGTTTTTAGTTACAACCCCGATAAAAAATAAAAAGTATAACAATAATCCAGTGCTCCCAAACTGATTGCTTTATAAATGGGTCTTAAATGTGGTACGAATGAAAATACAACAACTTATTTAAATGTTAGTTATATTAGGTTATTACCATATGACCAAACTGCTGTAACCCTTTTTTCAAAAAATATTAATTTTGTATTATAAA
>TRINITY_DN29889_c1_g1_i1_1
TTGTCCTTAATTTTGAGGTTAGAGTTTGTAAAATAAAATACTAAATAGTACTTGAAATCACTTTTAAGTAATCAGTAAAGTTTTGTTGCTTTAGCTTAAAACGTTGAATTTATAATCTCTGAAAGGTCGTAACTTATAAAGTAGTAGTGATGTCTAAAGTTGTGGATTTAGAATTGAAAAAGGCCTTTGCAGAACTTCAACAAAAAATGGTGGAAACCTCAACAAAATTACAATTGGCTGATATTCAAATTGAGTCATTAAAAAGGACGAAACAACACGCTGAGTTAACTGCTCAAGAAATTAAGGCTCTTTCGCCAGAGACCAAAACGTACGAGAGTGTCGGCCGAATGTTTGTTTTGACGGAAACTCCTCAAGTTTGCAAGAACTTGGACACTAAAATATCCACTTGTGAGGAGAAAATAAAAACACTGGAGAATAATAAGGGCTATTTAGAAAGGAGTCTCATGGAGAGCAAAAACAATCTCCGAGAAATGGTTCAACAAAGGAAAGAAGCCTCCTCCGATACTACGTAACTCACTTCTTTGCAACATTGATTTTTCTCTTTGTTAGATGTTATTCTTCACTAACTGTTGTTTATTCTATTACCTTAAAACATTTATTTATTTCAAATGGAATTAATACGTTTTGATTTTCTAATTTTCACCTTCATTCTAAGACTAGGCTAAACATGTTGATTATTTTAAAAAATATTTTGCTTAATACTTTTTTTATATTCAGACTTGAGACTTAATAAGTTGCATGCATACATTTCTGCTCCC
>TRINITY_DN29815_c0_g1_i1_1
GTTGCGTCACGTCGCGGTGCAGTGAATGTGAAAAATTACTCCCATTTCGGGATTCGGAAACACTTGAGGTTATCTTATCACTGACAGTGTTATAAATTTTAACTTTATGCTTCTGGCTTGATGAGACTTACATTCCTATGTTCTGTTAATATTTATGTAATGAGTTAATGTAATATATGTGTGAAAGAGAAAGCCCTTCACGTATAGCACCCGTTTGAAGACTTCATAATATTCTATTATTCATAAAACGTTATTACCTTAAAAGTACTGTAATAAGGCAACATGCCACTGGAAGAGTACAAAGAAATAGTAGCAACAGCTGCTGGAGTGGTTACTATAGCTCAACTATTATCCCCTGCATTTGTCTGCAAGAAAATTGTGCAAACTGGCACTACTAAAGGAATGGACCCGATGCCTTTCATTGGAGGTGCTGCAATATCCATTCTCTTCCTCAAGTATGGGTTGATTATTAACGACATTGCTATGATTCCGGTGAATATACTTGGCCTGTTACTGAACATTGGGTATTGTCTCTGCTTTTACTTGTACTCCACTGACCTGGACAAGGATATGTTTCTGAAGAGTGTGGGTAAAGCAGTCGTATTCACCAGTGTGTTCATCGGCTACTCACAGTGGGAGAAGAAAGAATTACTCGAGTTCAGGTTCGGCATGATTGTTACCATCCTCATGTTGTTTCTCGTAGCTTCTCCACTCTTTTCCTTGGGAGAGATAATGAGGACAGAAAGTACAGAAAGTCTACATTTCCCTATGATCCTGAGTGGGACTGTAGTTGGAGCACTCTGGCTTCTTTATGGAATTGTAATTGACAACGTCTTTATGGTGGTACAAAATTCTGTCTGCTTGGGATTAAGTGTGATCCAACTATCGTTGTTCGTCATTTACCCGAATTCTCCAACTTCAAAGCCATTGGAATCAGAAAAGAAAACTTCAAAGAAAAAGAAGGATTTGTAATTGAGATAATGACAAAAAAGAGAGAAAACATAGCTATATTTAAACGGTAATACTACCCTAGAAATATGTCAAGTTTTAACCATTTAAATAGGCGCAGAGTATTTTTAAGACAGCTGTAGAAAGTAATAATACTCAAACTTGATAAATATTTAAAAATGTTCTGCATATTTTTATCATTACGACATGTTAAAACTTAGTTTAAAGCTTATTGATACTAAGAGAAATAATTTTTATGTGATTACTAGGTCTTTGGGTTGAATTAATAATGCTGACAAGTTTCTAAACGCATTACATTCCCACCTCGTATAACACCAACATTAGTGTTAGTGTGTTACAATATAACCACTTGAGAGAAATTGTCCATTATTATGGTACAAAACTTTTTTCTCCTAAGATTAAAACGGAGGGATGAGCTCTAACCTCATGCACCATAATAATACAGTGTTCATTCAGTTTTTTTCAAACGTTATTGAACATATATTTAGTAAAAGCAAAGAACGGATTTTTCCTGCCACTTCCGAAGAAAAACTCCTAACGTTTCGGGTAGTTAAAAACTCCACCCGTCTTCAGAGGACTACACTAACTTTCTAACTAACTAAGTTTTGTAGTTTCAAACTAACATGAACATAATTATATGTTTATGAGACATTTTTTTACCTTTGTAATAAATATATTACAAAGTTTGAACTCCGTTCCCAAACAAATTTATTTTAATTACTTTAATG
>TRINITY_DN29866_c0_g1_i1_1
CTCGTATCGTAAGTCGTAACTATTTAGTTCGACGATGGCTTGATTAGCTTTCTGTATTAACGGTATCAAACCAATTAAATTGCACAAGTTATTTCAGTGAAGATAACTTTGTGTGGTCCTTTACAAGATGATCGTTGCAATGATACTCCTTTGAGTTTTAGTGTTTTGATTATGAGCTAATATACGTTTCGGCAATGACAGCCAGAAGTCAACACATTTAAAAGTAAATTTCACACATTTAGAAAATGGAGCTCAAAGTTTGGGTTGAAGGAATCCAACGCATAGTTTGTGGAGTTACTGAAACAACAACATGTCAGGATGTCGTTTATGCTTTGGCTCATGCAACTGGCAAAACTGGAAGATTTACGTTGATTGAGAGATGGAGAAATAATGAACGCCTTCTTGCACCTCAAGAACATCCATTAAAAGTGTTGACTAAGTGGGGAGAATATTCAAACGACGTTCAGTTTATCCTGCAAAGATCCGGCAACAGCAATCAGCGACCGAGCCCGCTGTCAGGCAAGAGTTCTGCGTCACCTCCTCCGAGTCCTAGTGACCAGCCACCAGAACGCAATAAGGACATCAGGAAGTCGCTGACGTTCAGTGGGTGTGGCGGACCACGCGACTTAAAGAGAGGAGACAATGTCGGCATTGTTAGAGGAATCCCACAAAGTCTGGAAGTGAAAAACTCCTCAGATCATACAATCTCTAGTCAAGTGAACGAGTTGGCAAGTGAAGTTAGGAAAGAAGCCCCACCGTACCGGGAGCCGCCCGGCCCCGGGCCTCAGCGAGTTTTGCCGCCTTACCGGGACCCTCCGCCCCCGCCAGCCTCACAACAGGATATCAGCAAACTCAAACCAAAGCGGACGTTACTCAAGGATTTTGAAAACCCAGCAGACGTAACGTACAGCTCTCAGTACAGGGATTTGATACGTCTCATTAACTATCAGAGGGAGAAGTTGTCCTCGCAGCAAGTAGAACTGACAAAGTACGATGCAGAAATTGTTTTCTGGGAGGGAAAGACTAGAGAACAACAACATCAAATAGAATTCATGGCTCAAGAAATGGCGAGGATTGAAACTCAAAGTCGTTTAACTGAAGAGCAGATTCGTGCCCTGGGGTCGGTAGAAGAAGAGAACGAGTTAGTATACCAACAAGAAAAAACACTCAAGTCTGAATTAACACTTTTACGCTCAAAACTGGCCAACTGTGAGACCGAACTACTTCAATGCAAGAACAAAATCAGGTTATTGCTGGAAGAGGTTCAGATGGAAGAAAGAGCGAGTGAAGTAGAGCACAATCTGCTGGTAGAGATAGAGCGGCTGCAGAGTGAAGTGGAAGCGGCAAAGCAGGGGGCAGAGATGGTATGTCACACGGCAGACAGTCTGCGGCTGGAGGTGGCGAGCCTGGAGGCACTCATCACAGAGAAGAAGCACCAGGTGGAGAATCTCGTGGCTGACATGAAGGAGGCCAACCTGCAGAGTTTAACAGTTGCGCCTTCCGAAGAGCACAAGCTACTGGTGGAAGGCCCACATAAGCCTGGAAGCACAAGAAAAATGATTGGTTCGCCGAGACAACTGGAAAATGCAGTGCCGACGAGTAAGAATCCTCACGGTGTTTGGGTATGATTCACGTAAACTGTATCCGCCCCGTGTTTTGTTATGTATAAAGGATCTCGTTATTATAATATTTTAAGCACAGAAACTCATTTACGGTGTATAATGTTGATGATAGATTAGAGTTTGTTTGTAGCTTTAGGTTTCTAAATTCACAATATACGTCACATGTATGTTATCCAAAAATACTGCCAATAATATTGTTTTTGTATGGTGTGTTTAACCATAATTTATTTTCAATGCAGAATTTTAATCTAATTTTTCAAGGGTAGGTTAGTTATATCTTTTAATTTCTCTCGGACTTGTATTACCCATTACAATCCATTACTGCTGCTGTTGCACCTCCATTCCTCTATCTTTACCCAATAATAAACCACAGTGACATTTTCTATTTTTGCTATAAAGTTTAAAACTTTAACTTCTTAGAAATATACGTACAAGAATGGTTTAGAAAGTAAAGCGTATTTGAACACCTGAGTCAGATCAGACCCACCAGCAGCACTTTGATGGCAACTTTCCCTACTTATGTTCAGGCTGAGCGCTGGTTCTGAGAAGTGTGTTTGTTATACAATGTTTCATTGTAGCACCAATTTTGAAAATCCTTAACATGTAAAGTGCATAGATTTATTGGTTTATTCAAATGCCCATCATTGTTCTCAAATCTATAATCTATAAAAGTGTATAACAAATGAAAAGATTATCATAGGTTATTCTTAAAAATAAAGCAATTGATCACGAGAGAACACATTTTGGCAAGAGTTTAGTTCCAATCGCAAAATTACCTTGATGTGTGGTGGTCATGATGAAAACCACAATTTACCTTGATTATATCAATAAATTTTGATTGTATATCCATAAAGTTATCTCTAAACATGCTTAACTTTGCAGACAACTTTGCCTCTGGCTAAGGATGCCTGGATATATTTCCTTCCAATATTTTCTTCACAGCTCATCAATGATTGCTAAAAATATTTTGTAAAGAAAAATAATGTTTTGCAATTTAATCAGAGACCGCCGTAAAATTGCTGACTCCTTAAAGTTAAATGAATTCTCCAAACTTAATCTTGGAAAACTGTAACCTTCCTAGTTAAATAATTTACTACGAAAAAAAGCTGATTGAAAGTTGTAGAAGATGATAGATTGTGCCATGTAAAAGCTCTTGACTGATTCACACCTTCTTGATAACAGAAATACCTAGATAATCTAATGCCTTCATAAATCACGTCTTCAATAATTATGCTGCTTATGGGGCTGTTTCATTTACTATGTAGTTGTCATTCATTGCAAGTGACATAATTATCTCATCATCTTCAAAATCTTCTGATACAAATGATATTGTAAAGACTTATATTTTATATTAGTTGTGTACACAATAATTTTATTATTATGAGTTAATGTTTTAATTTTAATATTCTTGAAGATAGCTACCGGTGAAGAATATGTTTGTAGATTAAGTCTTACGCAGAAGGTATGATGTGTATTTCAATAATTTAATTATTTCAGAAATAATAGTGTAGTTCTTAAGCATTTTTAAAGTTAGAAAATACACCATTATTTATTTGTAACCACTTTATTGAGTGCAAATTATGTTTTCA
>TRINITY_DN29871_c0_g1_i1_1
GACAGTTCATACTTTACTGTTTGGTGGTCTGCATTGGTTGTGTCAAAGTGATTTGTGTGTTGTGTTTTGATTTAGATTAGATCTACTGGATTCTTATATCAACCACTTCTATAAAGTACTAAAGTGCTTAAAGAAGGAAACGAGTACCTCTAACCCCATCAGTAGGTGGAGGTGCAGACTGCAGAATGCCTCTCCAGTGATGAGTCAGACTCTACAAGGGACTGCGTTCACTCAGGGGTTCCAGCCGGTGGGCTACTACGAGTGCCCGGGCTGGACCCTGCCGCACCCTGCAGACATCATGGACAGTGACAAGCTCTCCCCCCTTCCCCCCCTGGACAACAAGCAAGAGGTCAAACTCAGTGCTATGCCATGGTTCCACGGGAAGATCACACGGGACCGGGCTGAGCAACTGCTGAGTCCAAAGCAAGACGGTTTGTTCCTGGTTAGAGAATCCACCAACTTCCCCGGCGACTACACTCTCTGTGTCTGCTTCCAAGGAAAGGTGGAGCACTATAGGGTAAAATACAAAGATAACCAATTGACGATAGACGATGAAGAATTTTTTGAAACATTAGCACAATTAGTAGAGCATTATGAACAAGACGCAGATGGACTTTGCACACAACTCACCAAAAGCTTACCAAAAAAAGGCAAACAAGAATTTTGTGTAGATGCCAAGAAGTTCATTGAAGCTGGCTGGGTCATTCAGGAATATGAGTTAGAGTTAAAAGAGTCGATAGGAAAAGGAGAGTTTGGAGATGTGATGCTGGGAATTCTCAGAGGCGAGAAAGTCGCTGTCAAAGTGCTCAAGGATTCAAGTGAAGCCGCACAGAAGTTCCTCACAGAAGCCTCTTTAATGACGTCGTTGAGGCACGACAACCTAGTTCAGCTGATGGGTCTAGTGATCAAGGACAAGCACATGTACCTGGTGACGGAATACATGAGCAAGGGCAGTCTGGTGGATTATCTGCGGTCGCGGGGCAGACATCACGTCACCAAGCGGGACCAGATCAACTTTGCCGTAGACACATGCAGTGGGATGGAGTACCTGGAGTTGAGGAAGGTGGTGCACCGAGACCTGGCGGCCAGGAACGTACTCATCTCGGAGGCGGGGGTTGCGAAAGTGGCAGACTTCGGCCTCGCCCGTGAAGAGAACTTCAACCTGGACTGCGGAAAACTGCCCATCAAGTGGACTGCGCCTGAAGCTCTCAAGCAAGGGAAATTCTCAAATAAGTCAGACATGTGGAGCTTTGGAATCCTCTTATGGGAGATATATTCGTTTGGGAGAGTGCCTTATCCAAGAATACCTCTAGCAGATGTGGTCAAGCATGTAGAGAAGGGCTACAAGATGGAGGCGCCAGAAGGATGCCCGCCTGAAGTCTATGAAATGATGAGACAGGCGTGGGACCTGTTACCAGAGAAACGGCCGACGTTCAGAGAAGTGAAGACGAAACTCGCGCTTCTCAAGTCTGCGACGGTTTAACCGGTCGTCCCACCTCTACTACAAACTACTGTCTAAGTCTTCTCGTCCATGTATAAAGTGATCTAGACATTCTCTTTTATATTGTTGTAATGTAATGTTACTATGTACAAATTGTAATTGGTTTTAATTTTATCTACTTGTCTGTTTTGTTTTATAGATTTATTGTAAATTAAAATCATATATTTCTGTATAATATTTAAACACTAACTAC
>TRINITY_DN29829_c0_g1_i1_1
GTTAATTTAAGTGAAATAAAATGAAAAACGTCTTTATTGGTGGCAAAGTTAAAACTTTAAAGTCCTCTCTTCCACTTAACCACAACAAAAAAACAATTTACCCTTTACAAAAAAAATTATAATTTAAATGAATTGCTTGTACAAAAGAGGTTTGTTTATCCATCATAGAAGAGTTGGCAGAAGACCAAATTACTGAAAATGATGGATAACAGGAAAGTCTCAAGAAAAAACCATTTAAATGTTTTACTTATTAGTTATTACTAATTATCAGTGTATTATCAGTGTTCATTGCAAATTTAAACAATTGACAAATGAATTCTGTCACAAAATAAATTTCTGCTTTAACAACACAATTGTAATTTTGTTAAGGGTTAAAGAATGTGTCCTGTACTTTGGTTTTCTTGTTGGTGGGATGGTGGATGACACAAAATGTCTAACTCTCAAGGGCTGATAAATTAGAGGCTTATTTCTTTCAACAATAAATGTGTACAGTCAAAAAAGTTCTATGCTTTACTATGATAATTGAGTTGATGGAATTTATTTATGGTATTTCTTGTTGACCAAAAAACTGGCTTCTAAAGTTATGTTTGGTCACTTTACTTATGGGCAAATGAAGAGAATATTTGACATAGGTGATTACATTGGTCAACTTACTTGTACAGTTGTTGATAAGCTGTCCTACAACAGCAACTTGGTGTACATACACAAACAACTATTCTTCAACAGGACAAGTCACTCGGCAAGTGTGTACAGGCAACATCTGGAATCTAAGTAGAATAGTAGATAATCGACCCTCTATATTTTAAAAATCAGTCCTACATTTTTCTCTTGATCTTAAAGTGCTTTTTAGGTTTGATTATGTAAATAGGTTAAATTTTGTTTTTGGCTTACTCCTCATTGTGATAACACACTTGTTAGTTTATCAAGTAATTAGCAACATATTTATTTTACAGTTAAGAGTTTAAAAGTTCCTGAATTAAACGAAGCAATACATCTTCGTGATGTCTGTTAAACTGTACAGTTGTTCTTTTTATCTTACTTATGTATTTGAAGATTTGTGATATTAAATGATTATACCTCTATTAAGACATTTTTAATATAAATAAACCACTTGATTGTTTTCTCTGTATGTATCGTCATCAATATCAAC
>TRINITY_DN29842_c0_g2_i1_1
TGCAAACGTATTTAAATTAAGTTTCAAAAAGTTAATGTACTCTTCATTTTATCCCAATTTGTCATAATTAGTGCACATTTATGGAAATACCGTAGTATGCAAATTTACCTCCAGGTACTGTTACTGTTCAAATTTTCAATTAGACCTGTTTATGTTTTAGTTTGAAATCGAAATTGTAGTGTTATTAGACTTCTTATTTCTTATCACACCTGAGAAGGAATCTTTAGTCATAAATGTTTGGCCTAGTTAAGGTTTTATAACACTTAATTCTAGTCTTACACAGAGTATTTATGAACGGACGATTGAAAACGCAATATACTGTAAAGATTAGTTTACAGTAAAAAAAACACAAAATTTAAACCCCTCAATAATAATTGATAGTTTTGGTCTTGATAGCATCAAAAAACATTTGTTTCTGGGTAAAAATTTCATCCATTCCCTATCAGGCATATCCCAAAAGTAGTAATTCAAATAATAAAGCCTTCTTTAATATTTCATCGACAAGTTAAAGTACCGTCTGATTTGATTCTAAACAAAAAGGTATTCCATTAGAAGAAGATGTATATTTCATTAATGAAACTGTAATGCTAGTAGGTGAGGATTTCACAATAAACATAACAATTTTGATGTCATAACAATTTAGAACATATGTATTTGAGGTATTTTGGTATGAGGAGGTATTCTACTTTAAAGTTCATGTGGTCTTGAGGCTAGGGTTAATAAAATGTGTGGCTTGAGTTTGTAGAATTTAAGTTTTGTTTTTGATCTGGTCATAATTTAGGCTTTAATTAACCCACGTTACAGATAAATTGATCTTGTTGGATATATACGTATTATGTTGCTCTCTAGCTGTGGTTAGATATCTAAACTGTTTCAACATTTCCAACAAGTAACAACATAATTTTTGAAAGAACTTTTTTCTACGTCAAAAGTGTTGAAAGTTTTAAAGTTTAATAGCTTTATCAAATACATTTTATAAACAACACCATTATTAAATATATACCAAGCCTTTTACAGTCGTTTTGTT
>TRINITY_DN29842_c0_g1_i2_1
GTTTTGTTTCTGCTCATTAAAAGATTATCTCTTGTAATTTTCTTGGCATTTTTTCTAGTATAAATATTTCCGGTATCTTAACACAACAGGTTTAAAACAAATGAGATTTTCTATAGCTTTCATGGAAATGTAAAAAAGTGAATGTACTGTTTTTCGTCCGAGTCAGCTAATTGTTATTGAAATGAAAACCTAGGATAATCAAATAAATTGACAACTTCGGGTTAGACAGTTGTAGCTCTAATCAGGTTTCTTTTTTAACTGATAAAAGAAATTGTTCAACTACTTAAACATTCATTTCAAACATCATTTTACGTTTACCCCTTTAGACCACCACTCACTGTTACGCTAAATTTATGTCAAGCCTCAGAGCCTAGTTTTAGATTGGTAATTGAACTCTAGAAAGTTAAGTCCATTCGGCTCGATGGGCTCTTTGTTTATTGTCATACTGTGGTGGGTTGTAAAAACAGTTTTTTTAAAAAGTTTTGTTGTGTGCAGCTGACAAAAAAATAGAAACACGTAGATTTTATTAATAGTTATCTTGGATTCAGAGTTAGCCTTTGTACAATTCATTTTTTACAGTTGATTGAAGGAATTACTTTGACAAGCTTTATGGTAGCTACAATCTTTATATGGTTTTGTGGAATGTACAAGTTTTCAGTTCTCATTTACAAGCAGTAGGCTATGTTTTTAAAAACAAATTTCTTCTTAATATAATTTGTTTTGCGTACTATCTTCCAACCCCAACCCACTTCAATAGTTCTCTAAATTGTCTATAGAATTCAAACTAATAATTTTATTGTCTTAATTATGTCAATTATTACTACATCAAGACAAATTAGTAGTTTTACTAAAGTAACTTTGAAGACAATATGTTCTAAAGGCTGACTTGTACAAAATACAAACATGGTAATTTTATATCAGCTTTTGTTTCAAAACTTCACTCATTCGCTAAGTACAACTTGATGAAGACCAAACTATCGAGGATTGATGTACAAATGACCTTTTCAACATAGACTTTTCCAAGTGCATAATTTTGTCCTCTCCTTTCCCTGGATGTTAAATCAGTTGTACGATACAAACTAGACATAGTAAGTTAAGTTGACATTGACGTAAAATTCTCAGGCGGCTCTTTTTGTTACAGCTGAAATGTTCATATTCCACACTGCATTTAGCTTTAAAGAGCATGTATATTGTAGAATCAAACCGTTGTATTTCAAATTTTGTATCTTTAGTGCAAGAATACATTTTATATTTTTATACTATACCATCGTTCGTGTAAATATAAAACATTATTTACTGAGTACTTTCCGCGTGTGGCTTTGTAGAATGTACTTTTTGTCAGTGATCCGATGATCCTACATCACATGTTAGAAACTCTACCGTTTCATGTGTCTTTTCTTTGAGTTTTTGGAGGTTTTCTTTAGTTTATTTATCGGTGATAAATAAAACATTAAACATCTACTACTAATTATACTTATTTAAGCTCTTAAACAAGTTGAACCTT
>TRINITY_DN29842_c0_g3_i1_1
TTTAGTTGTGAAATCAATACTGTGAACTGTTTCAATTTATCCATCCATAAAAGAAGTAGTTTAATTAATTACCATATATATTTTTATGTACTCTTATATGTACAGTTTATCTTGTACTGACCCGTCCTTCTAGAAATAGATCATTTGCAGCTATCCAAATTAGTTCATTTTATTTTTCTAAATCTTTCTTTTTTCTGACCACTGTAAATTTAGTATTTATATTAATATATTGATTTTATTTTTCTACTGTAGATCTTTTGTTCTTTATTTTGACACTAGGGGCTTTTGCGTGTTGATGGAAATGTTTTCCTTTGTACTTTATGTCAAGTCGTGATTAGATCTGTTTGATATCACATTAGTCAAAGTAAGTTCTCTACTTATATTATTTTTTCTTGTGTATTGTTTCTGTCTTTTTTTACTCATTTGTGAGTCTTTGTGTATTGTCAACATTGAGCATTTGTCAAGCTCTTAAATTGATCAAATATTTGTTACCAAAACTGTTTAAGATGTGTATAAGAATTTGTGCATTATACTGTAGGTAGTTTTGCTGTGTAATATTAAAAGTATTGGTTTGTTTTTTTCTTTTATTACTAATATGTCTTATCATTTTCATAAAGTGTACAGTTAAGTTTTATTGGAATTGGAAACGGTATCGCAAAGTACAAACCAAATTATTAATTTCAAGCTATGTCACTCAAAAGTTTATTTGGAAATATTTGTTACCGTCGTAACATGTAAAAAAAATTAAACTTTCAAACCAAACTTTATATGTTCTACATTACTGTGAAGTATGTTTTCCAACGAAGATATTAGTACACTACCAATTACGATTTATTTAGAAAAAATCGGAATCAAAGTAATCTGCAAATAAAGTAAAATCTAACTGTACAACTAATTTGAAAATTCTAATCTGCAGGTGCAAAAATATCTAAATTAAGTTTCAAAAAGTTAATGTACCCTTCATTTTATCCCAAT
>TRINITY_DN29851_c0_g1_i2_1
AGTGAACTGCGCTGCGCTGCGTTGAGTGACAGACGACAGTACCTCGCCGACCCGACATGGAAGAGGACGTAACGAAGTGTAATGTGTAATGTGTTCGCGCGTGCTGTACCAGTTCTTGACATGCGTCTGAAATCGCAGAGCTTGCCGTCTATAAGCAGCGACGATATGATTAAACCTGCTACGCAACAATTGGCTGCAGAAGGAGCAAAGTCAGAGCCAGAGTTTGGCAATGTGAAAGAGTTAAGACTGAGACTGCGCCACTGCCAAGAGGAGATCATGCAGCTGCAAGATGTCATCAGCGATCTGACCCAGGTGAACAAGAGGTGGCAAAAGTACAACAGTGATCGACAAGTGTACGTGCAGAGTCTGTTGTCCACAATCCAGGACCAGCAGGAGCAGTTGAACCTCATCGGCGAGAAGAGGTCCTTCCCCTCCTCCCCCTCCACCCCCACCATGGCTGCAGCTGCAGGACAGAGTATCCAGCTATCTAGCGAAGCAGAATTGGAAAGGTTGCGAGGTGTTGAGAAAAAGTTGAAAGAGAAAGTTTCAATTCTAGAGTTCCAGGTGAAAGCTCACAGGGACGACTGGGAAGCAGAGTTGAACGAGAAGAGACAAGCGGTGAAAGACAAAGAAGCAGCGGAGAGGAAGGTTGCCATGCTCACCCGAGACCTCCTGTTGCTAAACCCGAGTGGAGAGGTGAGAGGGGAGCTGTACTGCCAGAACTGTGGACGCGTCACGGAAGTAGACCGGTCGCCCCCGTCACGCAGTCGCCTCTACCGCACCGCTGTCCACCTCCCGTGTTCCTCTAGTCATCACAGTTCCAGCACATCGATCTCTACGACGGGAGAAGACCTGGTGTTGGACAGCGGAGAGCTGAGACGGACAGACTCTCGGACCGACAGCGCAGGAGCGAGAATGTGGAACATTCCTCCAGACGAAACGTCGTACTCGCGCTGTTCCACCGTTCCTCTAGTCAGCCAGCCTCTCGGCAGTGTTGCCTCTGGCTCCTCACTCGCACCACTCACCGTCAAGTCCTTCGTGGAGATCCCCGTCACCAAGTCGTCCTCGGTTCCCGACGGAAGTGCCAAACTCGCTAACTTATCCCGCAAATCTGTGGATTCTTTCCAGTCGTCGTTTTCTCCCCCGGTGTCCGTCGTCCACTCGGCCGATCAGTTCGAGGGCACCGAGACGAACTCTGCGGAGAACGTTATCTGCCTACGTTGTGGTGTTGTGTTCCCCCCCGACATGCATTTACAGTTCCTGGATCACTTCCCACGATGTCAGTCGAGTCGAAGTCACCGCATGGTTTCCAGAGACGGTCTCCCGAAAGTGTAGCTTTAAGTATTGCTTAGTATTTATTTAATTTATGTTGAGATTTATTTTGTTGTTTGTTACTTTTTAGTATTAATTTTGAAAATATTTATATTTTACAATGGTTTTATGATTGTTTTGAATACTTAATGAAATACTAGTGCTGTTCTTAAATTAAGTTCGGTTTGAAAATAGTAAAATGCACATATATTTTAGAAAGGTTTTATTATATTCATATTAAAGAGCTTTCGTTCTTTCACCTATACTTTGACATACAAAATTCAGAGCACGGTTTTCTAAGCTATTGCGTGACATTCCACCGCCAGTGTCCACAAAGAAAAACGGACGCAATTGATGCTTTACTCTGCTTTAGTTTGCAAATCAATGAATTACGTTCAACCCTTTAAAGTTAACGACAAAATTTCAATATGTTTGGCTAACCAAAAGAAACCCTTCCGCAAAAGTTTGATGCCAAAACAGATTTTTTTAAGTTAGTAGACCTATTATTTGGTTGGCGGGAATATTACATGTAGAGATAATTTTGTTTCAACTTTAAAAATCACAAAAATGACAACACAAAATGTTTAGCATACTGCTAGATTTACAATAAGTCAGAAGTTAATTTCTGAACAGCCCTCGTATATTTTACCTGTTTAAAATTGATGTGGTTTCTATCATTCATTGTGATAAAACAAATAGCTTTTGTTATTTCTTAAGCTGGGATTAAACTGTCAAATTTATTGCAGTCAGAAAACACGCTAGCAGGTTTAACAGGCAGACCTGGCTTTAGGAATTTCCTAATATTTATTTATATAATTTTAACACAGAATTGTATTGAATAAAAAGGAGAACCTTTTCATACTGTCGATGCCAGAGGCATCTTGTCTTAATCTATGTTTGTGGGATTACAGAAAAAACGCTGTTTTGGGAAAACGGTCCAATCCCTTAATATTATACATAAGTAATTTGCATGGATAAATAAGTATATACTTTCCTAATGCATGAAACTATGCCCATGTGATTATATGATGTTCCATTACCATAAAACTGCCAAACCTTAACCTTGCATGCATCCCACTCTTGAAATGAAATATTTCAAACAAAAAAAGAGAAAGGTATATTACGCTTTTTAACCTTGATGAATCAAACAAGTATACTGTATAATCTTCTTACAATAAATGTCGATTAATAAAAC
>TRINITY_DN29888_c0_g1_i1_1
TTTCAGTTTTAGTTTCGTTTTGTGTCAGTGTCAGTGCCCAGTAGGAGAGTGTTTGACTACTTTCCACTCTACTTACTGTCGATTTCATCCTGATAAATTAGATTGATTAAAATGTCAAAGAAGCCGAGCGTGCAGCCTGCCTTGCACAAGGTGATTATGGTGGGCAGTGGAGGAGTTGGAAAATCAGCCCTCACTCTCCAGTTCATGTATGACGAGTTCGTTGAAGATTACGAACCTACAAAAGCAGACTCGTACCGGAAGAAAGTTGTGTTGGACGGGGAAGAGGTGCAGATTGATATTCTGGACACAGCTGGTCAAGAAGACTACGCAGCCATCAGAGACAATTACTTCCGCAGCGGAGAGGGCTTCCTTTGTGTGTTTTCCATCACAGAAGACGAGAGCTTCCAGGCCACACAAGAGTTCAGGGAACAAATACTGCGTGTAAAGAATGATGACAATATCCCGTTTCTACTCGTGGGCAACAAGGGCGATCTGGATGAGAAGCGGAAAGTGTCACTGGCGGACGCTCACTCAAGAGCGCAGGAGTGGGGAGTCCCTTATGTCGAGACATCGGCCAAGACCAGAGATAACGTGGACAAGGTGTTTTTTGACCTCATGAGAGAGATTCGGTCGAGAAAGATGGAAGATAACAAAATCAACAACGGAAAAGGGAAGGACAAAAAGCGGAAGAAGATAAAGTGTACGATCTTGTAAGGCTCAGCTGGTTGGGGGCTGCGTTTGTGAGAACTTATGAGTTGTTTGGTTGAACAGTTTGTGCACTGAGGGTGGAACACGTTATGTGCCTGTATTTTTACAGTTATTTGTTGTTTCCAATTTCGAGTCTGTTTCTACCATGACTCTTCAGCAAGGCAGGAGATCTGTTCACATTGTCTTGCTTCACTCATCCATTTGAACCTTCCTAAAAATATTCTAACCTATTGTTTATTCATAAAAAAAGTTTTTATTTTGGGGTTTTGTGAAAACTCATTTTATTTTAGTATTTTATCATGTGTAGACATTTTAGAATGCTTAAAAGATATTTCAGAGATCATTGTCTTTGTGGTTAAATTAATTTTCTTAGTACCTAAACGTTCTGTAGTATTTATTGCTGTATTGTATTCATAGATCTAAGTTGTGATAGCTTAAGTGTTTTGAAGCTACAAAGTAATCATTAACTTATTTATCAAGTTTATTCAAGATAAAACACATTCAAATACTCTAAAATATGAGTTTTTATCTTAAGAAGTTAGATGTTTTTATTATTA
>TRINITY_DN29814_c1_g1_i1_1
ACGTGACATCAATTATTTAGAACGTAGTACTAAACGGCGCACATTTAAAGTCACATTATCTTAAAGATGATTGTACATTAAAGACCAACCAGATGTATTTTGTAATACAATCTAGTGAATGCTAGGACCAGCAAAGAAGCTATTGGCCACCGTACACTATCAGTATATCTACCAGTAGCTCTATAATATACACATAGCGAACACTGGCATGGTTGAGGCAGTAGAATCACTATAGTTGCGGCAGCCCGAGCACAGATAGCGCTGCGAGCGCTGTCATCTCTCGCTGACTTTCTCCTCCTCGGCTCGAGTTTATCCGATGTCGATGACTTAAATGTGACCAAACTGTACGATGTGTAAGAACGAACAAACTGGCGCGTTCATCAATGGCTGTACCTGAGACTATTAAAATAATTCCCTCACAGCGCTATCTGTGCTTGGGTCGCCGAAATATGTTGATTTCCCTGCCTCAGCCATCTATGCACAATCTACCTAACATAAATCTTTGGTGAATCTGACACGTCAGCGTATTTGCACTGTTCAAATGAACTATTATGGAAATATTGATAGTGGCGGTGAACTTGTGAAAAAGAACCAAACAATCACACCGTAGCCTTACCTTAATATAGTTTAGAGCAGAGCATTTTAATAGAATCGGTGCTAATATTATTAGAGGTAACAACAAAACTAGTGTACTT
>TRINITY_DN29814_c3_g1_i1_1
GTGCAGCTCGTGGGGAATTGAACCTTAAGGGACTTGTGAGGTATGAACGCGCACAGTACCAAGGATTATGTTATAACACATAGATATCGCATGGATGCCGAATGGCTGAGGCAGTCCGAGCACAGATAGCCGCAAGGGAATTTTTTAAACGTGTCAAGTAGAACCACTGATGCACGTGCAGATTAAATCGGGGGAAAGAAAGATGGCGAGAGATGGCAGCGCTATCTGTGCTTGGTCTGCCGCAACTATGCTGATTTTCCTGCCTTAGTCATTCGGCATCCATGTGCTGTCTTCCTATCATAACATAATCTGTGTGGT
>TRINITY_DN29870_c0_g1_i2_1
CTAAACGTTTCGACCTCACTGTGGAGAGTCATCCTCAGTAGCTGGTTGACTGGCTGAGACTCAAGGCCTCTTTTGGGGGGAAGGTTCTCTCCACAAATGGGTTTAATGCTTTAATACAGTAATTTTCATAAAAATTGAAATTAATACGTATGTTCATAGTAACGATCAGCATATTAAAAATTATGACTAACCATTGAGTAATTTCAAAATGGCAGCCAAAAAATAGTTTTTGCTATAGGCCTAACAACGGATTGAGATTTCATTGAAATTTGAAATGTGTTATCGCTTCTAGACATGTAATAAAACCTGGATTCTAAGAACACGTCAGTCTGAGGCCGAAGGCCGAAGCGAGGCTGTGAGCGGAGCGAATTACAGTAACAAATCAAAAAGGAAATTAGATTCTCTCATGCAAGCGGCACTTTAGCGCTTAGCTGCGTGTCGGCCTAGTTTTCACCTAATTCGGGGTTGATGCCGGTAGGTGCGCAACTTATTTATTTTGACAGCTGATCATTAATATATTCTCTGTACTCTATTTACAAAATATTTGAAAGCTTCGTGGTTGATGCCGGTAGAGTGCGGGCTAAACGCAACTAACACCCATTTGAGTTGAGATTCTATAACGTTTATTTTCAATGCTCTAAGTAAAAAAAATACATTGCATATTAGCTTTCATTATATTTTCCTACGTCAAATAAATGAAATAAAATCATATTTTTAATTAAAATAAATAAGACATTTATATTTTCTAGTAGATTTAACATTGATTCGTGTGTAATATCAAATGCAATAAACTTAAAGCCATTGAAGGCAAAGCGGGATTAATACAGGAATATACACATTGTCGAATAACAAAAATAAACGATGAACGATGAAAAATATATTTAAAATAATTTCCATAAGTGACTTTGACACTAATAAAGCAAGCGAGAAAATATTATATGTAACAATATTTTTTGATAAATTATTTTTGGATTGAATTTAGAACCCGATAAGTATAAGAAATAAGTTTGCTTACACATATGATCATGGCCCATGAGCTGAAACTTGTTGCTAGAAATGTGCTAAACAAAGTATTCTAATTAAGAGTGTTTTAATGTCGTCGATTTATTTCTTTTATTTACATAGTATTTCCAAAACTAAAACTAACATTGCCCGGTTTGCCAGCCTGTATAACTTTAACTTATTAAATAGTGATTTCAGTTATAATTGTATTATTAAAAAAAACGCACACAAGAAAAATACGAGTCAAAATAAAACACCCATTTGTTAATACTAAGCAAAGATGATGTATTTTAAATCAGAACTGATTTGGTAAGAGTTAAAACTTGAAACAATAAATAAATTATAAGCGGCCTAATGTCGGAACAAATAACTAATATATGAACAGCTGTAAGACGTAAATAAACCACCATCACGTTTGTAACAATATTTTCATAATTTATAGAAAGTGTTACCTTTGTTGTATTATGATAAATGTGATTTAAGCTTCCAATACATATCCTTCCCTGAGATCTTAT
>TRINITY_DN29870_c1_g1_i1_1
CACCACCACAGCGTCCTTCCACCTTCCGACCTGACAGACCTGCCTTCCGGCCCGAGAGACCTGTCCTCCTACCCACCCCCGTGCCAGAACACAACTTCATCTCGCCCTCCAGGCAACAGGCGAGGCCGACTCAGGCACCAGCGGACGAGCCCCAGTACTCCAGACAGCCCCCTACACGCGCGCAGTCAGTGGTGCGCGTTCCTCAGAAGTCTACCTTCACCACGGGCAAGCAGGACGGGTACGAGAAGCCCCTGAGAGACCATCAGAGGCCCAGGAAACCTGTCGCTCAAGTGTTGAGGAGATACAGGGAGGATAACGAGGACGGCAGCATCACCTGGGGCTTCGAGAACGACGACGGCAGCTTCAAGGAGGAGACCATCGGCACTGACTGCGTCACGTACGGCAAGTACGGCTACATAGACCCCGACGGTACAAGGCGCGAGTACACATACAGCACTGGCATCCCGTGTGACAAGAACAAGGACAGTGAGACCCAGGGCAGTGAGGGCTACATCGACTACGCAGAGAACAAGTATGTCCTGCCCAACGGTGATTCGATAGACTTGGACAAGATGGTGAAGAACCGAGCACGCAGGCCAGTGGCCAAGCAGCAGTACCGCAACTAGACAAGACTGAGCTACCGTTGTAGACTGAACTGAATCAATAAGTGTATTGTGTGCACAAGAGCATTCATCTGATCACAGAGAATATAAATTATACAGTAGTCCAATGGGTTAGTCATGAAATTCAACACCAAGCGAGGTTGCCATATCGGGCAGAGCGTAGAGTGGTGGTCCAGAGGGTTGAAGCAGGACGGGTGATAGCACGATATGGCGACCCCACTAGGAAATGGATTTGGTAAATGAAGTAGCCATTTTCTTATAACTCACTCTGTACAGATTGTCTGTACAGATGTTAAATTTGTTGGATTTTTCAAATATGACTATAACATAACAATCATGCTAATCTCGTACTATTGTGCGTTATTGTTTACAGTCAGCATATTTATTTTCCCGATTATTGCCTCATAAACCTGGTAATTTCTTTTGTTTTGAAAATAATGTACTACTGTAACTGAAGGTCTGGACTATTAATAGGTGTTTATTTGAGTGTGTTCATTATTTTTATCAATTAAAGAACTGACACGCTCTGCCGGCGTGGTGGCTGAGTCGGTAGCGCGTGGCATGGTGTAATAAGTACTTATTACACCGTGGCGCGCGGGACTGTGGATCTGTAGTTCGCAGGTAGTTAGTTTGTCGCTAAGGTCACCGCACAGGCCCATGGTGACTGGCAAATTAACTTTAAAAAAATGTTAAAACGGTACATTATGCCACACACTTTGGAATTTGTACATAATATGTATTCAAATCTCCCGTTAATAACTGTTTTGTTGATAACACAATTTCATTGAAACGTAGGGGACATTTTCCAGTTTTAAATACGAAGGAGAAATAAATCTTACCAACGATTAACACATAATTGTAAATACACATTTTTAATTTGTGTACAACAGAACTCGGTCGAGTTAGTTGACCAGCAAAATCGTACTACAGGAACCCGCGCTTTTGGGGAGGGGGGACTTTTCAGTAAAAAATGGGTTTTAGCAATCTAAAAACAGTGAATTTCGTCCGATGTGCATGAAGTTTGAAGTAAGTAGGTTTTTTAATATTGTTTATTAATATACTAAAAATTTTGAAAATCCATTGGGTAATTTCAAAATGGCAGACACAGTGATTTTTCGCGATAACAACAGAATAAATAGGTAGTCCGATTTTATTGAAATTTAAAGTGTGTTTTCTTTTATTATAATTTATGTAGAAAAGCTTTCAGTAAAAACACCGTAATTAACTAAGTCTGAGGCCGAAGGCCTCGTAATGCTCGTGTTCATACAGAAGGCCAAGCTGAGGCCGAAGGTCGCTGCGCTCACAGCCTCGTATTAGTCGTAACAGAACATAAAACTGAGGTCAAAGGCCGAAGCGAAGCTGTGAGTGGAGCGGATTAGAGTTAAAAATTGCGAAGGAAATTCGATCCACTCATGCCAGCGGCGCTTCAGCGCTTAGCTTATCGGTTTGTTTTTAATTTTGTATTGACAATCCCTTCACTCTTGGGGGTCTAAACTTTGAATACCTTTGTACGGTCAAATCGGCCCCATTTCCTCAAGTTCATAAATGAAACCTACCTTGAAATGAATCAACAAACAAAAAAGTTAAGACGGTTAATTTTCAACTACCCTGTGTAACCTCATACTGTACTTAAAGTTGCATTTGAAAGCGATATCAATCAGCCTATCATTAGTTTATGACTGAAGTGAACTTTCTTATTACAAGCCCAGTTTGTAGTGTTTGTGTAATATAGTTGTATAACACATTTAGATTACTCCCGGTTAAAATACATAAATGAATAGATTCACACACTGTATGTAATTTTAAAATACCCTTATCAATTGGGAATCACTAGCCATAAGTTGTTGAATTGTAAATAAATAGTTTC
>TRINITY_DN29821_c0_g2_i1_1
TATTTATGGTTATATTTTTACAATTTTTTCTGGGGTATTGCATACCCCTCGGTATGTTAGCCCCCCTGGAAGATATACTATGGGCGCCCTTGTAGTTGCCGAGTAAGACCTTGGCGAAACACGCGACCGCCTGCGTGCGTGCAGTCAGCCGTACATAGCCGCAAGGGTTTCCGGCGCCTACCCTACACTAGAGCCCTAGGATTTTCCCATTGAATAATCCCCCCACCACCGGCGCAGTTGAACCCTATCCAAATCTGAGGCCAGAGAAAGACCGGGAACGTAGCGAACTGCCTCTTAATGTCATTTAAGTAATTGGACATTGGACAAACTCGAGCATGTCGAGCCGAGAGAAAGACGGCAAGAGATAACAGCGCTATCTGTGCTTGGGCTGCTGCAACTATGTTCATTTTTCCTGCCTCGGCCATGTGGCATCTATGCCACAATCTACCTACCATAACCCATAAAATTTCTATTTTTGAAATCTTTGTCCGCTGTTTTTAACTGGATCCTTACAACTATTTTGGTTTTTCTTGTATTTGAACAACAGGAGTTTTTAATGTAATTTGCTGGACTTGCATGTTTTCTACTGATTACAAAACTTTGTAAACATATCATTAAATAAATGCATGTTGCTTGATTACTAAGAATTATTTAACCGTGTGAGTAGAGTTTGAAAAGATGACAAGTCTCATGCTAATAGCTTCTGCTGCCTACAAATCAGTTCATAACTTTGGCAACAGCAAGCTTTAAGCACAATTCCTATTTTTGAAACTAAAAATTTTATTTACTACGGTATTAGAATGTATAAAATATTTCCTGGATGCTCTGTTAAATTTTATGTTGTATGTGTTTAGAAAGTG
>TRINITY_DN29862_c0_g1_i2_1
TGAAATGGTTGGTGATTTTCTGGTTTAGTTTTGGTGTTTGTTAAACGTTACTTATTTACGAAGTCTGAGGTGTTTTACCAATCAAGGGTCGTGACTCTTGATAGATAGGAATATTTTGATACTTCTAGTAGTTTTTCAGAAGGTATTAATATTATTAAAATGAGAGATAACCATTCAGAAAAATCATCAAAACATGATGATCCTCCCAATTCAAGATTGTTTGTAGCTCACACCAAACACATTAGTGAAGATGAGCTCCGAGAAGCATTTGGCAAATATGGTTCAGTAGAAGATGTTTGGATCTGCAAGGACCGAAATACTGGAGAGCCTAAAGATATTGCCTTCATCAAATTCACGAAAACTTCAAATGCAGCAAAAGCGATGGAAGGGCTCAACGGTGAAACATTGCATGGACACACTCGTCCGCTCAAAGTCACAGTCGCACTTTCGAGGGATCAGTCCAACCAAGGCAATAAAGGAGATGATATGGAGAGAATTCTCAGACTGTTTGTTGTTGTTCCGAAACATATGAATGATCAAGAACTAACTGACGAGTTTAAAAAGTATGGCTCAATCGAATATGTTTCTGTGGTTAAAGATCGTACCACCAAAGAAAGCAAAGGATATGCCTTTGTTAAGTTCAAAAAGGCTTCAGATGCTGCGACCGCATATGAGGAGTGTGACAGAAGTTTTAAAGCAGTGTTCGCTCGGCCGAAAGAACAAGATTTGCAACGGAAAAGTGCCCAGAACGACCGTCACTTGGACCCTTTCGAGAGAGGGAACCAGTCTAGCTCGTACTCATCCCACCAACCTAGCAGCCCCTACATGGACCTTCCATCTTACAGTCGACAAGGGTACAACTCGCCAAGTGGCTTGGATCTGATGAGCAGCCTGGCGAGCGGGGGCAGGTCAGAGTCTACCAAGCTCACCGCTCTGGTGTCTTCTCAACTGTCAGAGGAACAGGTCGACCGCTTGTTTGATCTCATGCCAGGACTCAAGTTCTGCCGCATTGTCAACGAATCCTCCAGCTACAACCGCACTCCTCTGTTGAGAAGAGTGATGTTGGAGTATGCAAATCGGGACGCAGCTTCATACGCACTTGAGAAACTGCATGGGTTTGAGTATCCACCGGGCAAGAAGATTGTGGTAAAGTCTGAGTTCGACCAAAGAGGAGACGGGTTAATGAACAATCTGGCCGGCAAGAGGGACTCGATGGGGCTGACGGCAGCGACAACACCCGAGATCTCCCAGGAGCTGGCCACACTTACCAAGGTGCTTGCAGAAGCCACCAACATGATCAAACTCAAAGTCGGAGGTGGAGCATCGATGGGTAGATCGGAAACGTTTGATCCGATGTTGTGCTCAGTTCGTCTGCCTCCTCCTCAATCCTTGGCCAGGGTCGGAGCTCCAATGGAAGAACGGTTGTTCATCATGGGTCAGCCCAGTCTGCCGCCTCAGTCTGCCCTGTGGGATGTGTTCGGCCGGTTCGGTGATTTGATCGAAGTGTACATCATCAACAACAAGAACTGCGGCTTCGTCAACTACTCCAAGAAAGAGTCTGCAGACAGAGCTCTTGAGGCTCTCCACGGTGAGGAGGTGTGTCAAATGAGGCTGAAGGTGACGTACGCCGACCCGCCCAAGACTGACAGCCGCAAGCGGATAAAGATGGATCTGGACAACTAGCCTTAGAGGTGACATGGGACCGCTTTCACTTTACTTTACTCACTTGACTAGACGCTAGACGTAGAAACCTCCGTTCACTCGCTTCACTCAACTCGATCACTACGCTTTCACCTTGGTTGTTGTCAACTTTTACTGTTTTTACGTCAGATGTGAACAGTGTGTTAAAGAACAGTTGAAAGATACTTTTTGTTGACAGTCTGCAACATTGTTAATAAAAACAGACAAACTTGGAAAACAACTTGACTTTGGTTGATTTTTTTCTACAAAAATAATTTTGACTCTTGGTTATAATTTTATTTTACTTACAACAGAAGTTCAGTTAATTTAAAAGAGTGATGTG
>TRINITY_DN29868_c1_g2_i2_1
ATTACCTATATAAAATACCTATGTTCAGCTCTGTTTAGTGATAATTTGTAATATTCATTACAGGTATTATTATTAACACTGTTTAGTTCTTTTGATCCTCTAATTGGCAGAGCAACTGTGTCCAATTCCCGGTATCCAATCCAAACCACACTTACATAATTTGGTACTTTTGGATATCACTTTTATCAACCCGGAATGTATTAAAAGTTCCAAAAATAATTTTGTCCATGATAATTATGTTTTATCAATCCAGAAATAAAAGTAGAAAAGATAAAGTTATAAATTTGAGTAAAGCTGCCAGAAAAACTAAGGATAAAAAGCTATATTCAGATTTAAAAGTCGGTAAAAAAATACTTAACAGTAAAGTAATTAAGGCTAAAAAAAACTTCTTTGACTCAAAGATCAATTGCTCAACCAATGTAAACAGGACAACCTGGAATATCATTAACAGGGAGGTGTCAAATAAAAACAAAAAGTTAGCAGAGAATATTAGTTTAACCTTAAATGGAAAGTTAATTACTGAGCCAAAATGTATAGCACATGTTTTCAATGACTACTTTGTTGATATTATAGATTCAATTAAGTCACCTAAACCATTTAACAGTAATTTAAATATGGATGTTGGTAGTGATCTTGGTTGTACTCTTGATATGTTGGGTAAAGCTAATGCTATAAATGATGTAAATCAAATAAAAGAAAGTAATTACATTATGAATACTGATAATACTGTAGAATTTACAAGTTTGGATAAATCAGATTGTTATGCTAAAAAATATTTTAAGCTAGATCCTGCTGATGAGTATGAAATTAAAAATATTATTAACTCTCTTAAAGATAAAATGTCAAGTGGGCATGATGAAATTCCAATCAAAGTTTTGAAGTATGTCAAAGCTCCTTTGTTAAAGCCACTGACTCATTTAGTTAATTCATCTTTTGTAACAGGATTAGTTCCAGACAAAATTAAAACTGCAAAAGTAATTCCTGTTCACAAGAAGGGGGGGACAAGAGACGTTTCAAATTACCGGCCTGTCTCACTTCTAACTTCTATCTCAAAAGTATATGAGAAGGCAGTATATTTGAGATTAGTACATTTTTTAGAACAAAATAATTTATTTGATGATGTCCAACATGGTTTCAGAAAAGGTAAATCTGCAATAACAGCGGCAGTTGATTTTATGGAGTCTATAATAGAATCCATTGATAATCATGATCAAGTTTTGGGGGTATACATGGATCTTTCAAAGGCATTTGACAGTGTTTGTCACACAACTTTATTAAACAAATAAAAATAGTTTGGGTATAAGAAACACTGCATTAAAATGGTTCCATTCCTACTTAAATGATAGGAGCCATTTAGTTGAAATAGTAACAAATAATAACAATACTAAAAATAATTTTAGTTCATCAAAGCGCACCATAAAATGGGGAGTGCCTCAAGGGTCAATATTGGATCCAATTTTGTTCCTTTGTTATATTAAAAATATGTCTCAAGTTATTGTAAACCCAGTAAAAAGTAGGTTGTGTCTTTATGCAGATGACTCAAATATAAAAATTTCAGGGAAAACCTCCCATGAATTAGAACTATCGGCGTTTTTGGAACTAGAAAGCATAAATCAATTCTTCAAAACAAATCACCTCGTTCTAAATGCTGCAAAAACTAATTTCATGACCTTCTCAACAAGACAAAATCGGAATAAAATAGAACCGATGTTGGAAATGAATTCAACACTATTAGAACAGGTGACTCAGACAAAATTTTTGGGTCTATGTATTGATCAAAATTTAAATTGGAACAGTCATGTTGAACGACTATTAAGTCGTCTTAGTTCAGGACTGTATGCTTTATCAAGAATGTCTTTCTTCTGTAATTTAGATGCATTAAAAAAAATATATTTTTCTTACTTTCATTCTCACTTATGCTTTGGAATTGCTTTGTATGGAGCAACTTCTAAATCAAACTTAAACAAAATACTTGTATTACAAAAACGAGCCCTACGTATCATGTTACATCTAAAATTTGATGCATCAGTAAAGGCACAATTTGCAAATCAAAAGATTTTGACAGTGTATGGCCAATACATTTTTGAAACTATATGTATAGCGAGGGAGAGGGAAACTAATATGGAACCAGTTGAACATCATCCATACAACACCAG
>TRINITY_DN29812_c1_g2_i1_1
GTTCACAAGAGGGTTTCTCAAGTTGAACTCTTTTATTGAATTGAAGAGACAATTTAACAATACTAAGATATTAAGAATAATTGGAGCTCTAATACAATTAAGTTTCTGCAAAATTTACGTGATGAAACCTGGATAATGCACAGCAATATTAGCTCTAAAACTATATAGGTTTCAAATAAATCTGTACTAAACACGTGTTTTTTGACAAACAGTTTGAAGCCAAATTTAAAATGCACAATCAATTGAAAACTCAGCATTGTCAAACCCATATTGATATAATTTCCTTTTAATTCACTTGTTTCGACCTTAGGAAAATTCTCTGAAATGTTATAGCTGATCGGGAACACTCTGTACATGTATTACCAAGTTTTGTTTTCGTAGTTGGTAGAACTGAGTGCAAGATCTTGCGTGCGAGTCAGTGTGGATGGGTCGATGGAGAATGTGTTTTATAAAACCAAATAGTTTCTTTTATAATTGTGTTGCAAGTTAGTTTTTTATTTAAACAAAATTTAACTATAACATTTTATGTGTACACTTTCGATAAACCCCTGTATGTTCTTAGACCTGCCTTTAGCATGGGTTTTCTTGTGTGTGATCGAATCGCCGAGCAGATCTTACAATTCTACGAATGTTACTGGTGGACTACGGTACTTCTTTGAATCAATGAGTAACTTACGAGTATACTCATAATATTGCCTTTCCCCTATTCACGAATACTCATAACTAATGGAGTTTTCTTTGTGGAAATGGTTTCATCAAAGGCTCATCCACACTATAAGTTGAATACCACTTTATAATGTCAATACAGGCTTATTATCCCTTCCTCCCACTTACAAAACTTCATAACAACTAGTCAATTCTAAGAAAATAACATTACGATATTATTTAATAATAAGGCAACATTAATATAATACCTGG
>TRINITY_DN29805_c0_g1_i1_1
ATCTTCAGCTAGCGGGTCGCGCTGTCTGGTTTTGTGCCAGTTAATATCAACACACGGTTCATCAAATGGCTTTAAAACGAATTAATAAGGAACTTCTGGACCTTGGTAGAGATCCACCTGCGCAATGTTCTGCGGGTCCTGTTGGCGATGATTTATTCCACTGGCAAGCTACCATTATGGGACCACCTGACAGTCCATACCAGGGAGGAGTCTTTTTTTTAACTATTCATTTTCCCACAGATTATCCATTTAAACCTCCTAAGGTGGCATTCACAACTAGAATTTATCATCCCAATATCAACAGTAATGGCAGTATTTGTTTGGATATATTAAGATCACAATGGTCTCCAGCATTAACTATATCCAAAGTGTTACTGTCAATATGTTCATTGCTGTGTGATCCAAATCCTGATGATCCATTGGTACCAGAGATAGCCAGGATATACAAAACCGATAGGGAGAAGTATAACGAATTGGCCCGAGAATGGACACGCAAGTATGCCATGTGATGCGCCAATCTCCGTTGACCTCAACATCAAATCACCACCAATAAACAACCCCAGCCTCGTGCCACTTATGTATCAACATTGATTCAAATAGCTAAAATGGCTCGTCTACTCTTAACTTAAATCAGAGCACTCATAAGTCGTCGGAGAATTTTTAGATATTCATCATTAAAATGAAAGATTATCTGAAAAAGTCCAATCGTTCTTTGAGTGAGCTGCAGATGATTGACAAGACGTCGCCAAACGGGCAATGTAGGCAAATTTAAAGGTGGTCTCGTAACATTATATACAGACACTGACACATTCTACACCTAAAACGACACACTTATTTACACCCTTTCAAATACCTGTGGATGCACAAAAAAACGTGTCCACGAATACACACGAACATACACAGACCGGCATATGTATATATAAAAAAAAATCAGGAAAAAAAACTTGTCCGCTTTAATTTTCATAAATAAAACAAGGGAAGATGAATTATCAAAGAGTGAAAGTAGGAT
>TRINITY_DN29856_c0_g1_i4_1
GCTGCTTTCAAGCTGTCAGGGGCTTGCTGCGGATGTTATCTAAAATATAAACATAAACAATCTTAATCTTTCAGGATGTTTTTAGAGTAGTGCTATTGTAGTTTGCTTAAATAGTGGCCTTGTAAAAGCGTTCTAAAAATTGTGTTTAATACTACGCAAATGTGTTCTTCCCAATTTATATATTTTACTGTGTTCCTGCTTCTGTAAGGATTCAGTCCTTATAGATAAAATTGCCAAATTAAATTAGATAGACCTAATGAAATTGTCTTGCTCTCATCCATTTTAGATTTGACTGTTACACATTATCAGTTTCTTAATAATCATCTGCACATTAGCTTGTTTCACTGCTTTTTCAAGATGCCTAATGTCAGTATAGCCATGTCTGATCTTAAACCTCTTCCCCCAGGATGGGATATTAAAGTAGACAACCTAACGGGCAACAGGTATTACATCAATTATTTTACTCGTCAGACGAGCATGGACGATCCGAGAGTCGAGCAAGAAAGCATTCCTTTGCAAGAGTTCTCATCCAACAACCGGTTGGGACTGATGATGGGTATGAACTCTCTGAAGAGGCAACAGAGTGCGCACGATGCACAACCGGTGAACACGACGGACCAATCAGTGGCCAAGATCAGCGCGATGTTCCCCACCGTCAGTGAGACCCATATCCGCACCCTACTCCTCAAGTACCTGAAGAGTGTGTTCCCGGTGGTGGAGGAGACGATACTGCTGGACACGCTGAGCAGTTCTGACAACAATGTGCACCAGGCAACGCAGGCGCTGCTGACGATGGGGTTCGACAAGCGTGCCACGCCCCCGCCCCGGGTGTGCCTGCAGCGCGAGCCACCTCCGGCCCCCGCCCCCACACAGCCCCCGCGCATGAAGAGTGTGGTTGAGAAACAAGACATGAAAGTACGGCTGAGAAGCAAGCACCCAGACATCCCAGAGCGAGTGGTGTCGATTGCCCTGGACAGTGTAGACTTTGACGAGACCAGAGCAGACCAGATCCTAGGTATGGTGGACAAGCCGGCTGAGAAACCCCCAGTCAGTGACAGTGAGGTGGGGAAGGAGAAGGTGAACGAGATCATCATCGAGGAGCCGTCACTCGCCGCTTCTCCGGAGTCTCCTCCTGACCCACGAGTGCTCACCTCGGAGAAACTGGTGACGCCGGGCCCGAGCAGGCAAGCAGTGAACAATGTGGATTGTACGAGCTACCAATCCCTTCTCACGAGACCGGCCGTCGGACCCAACTTCAGCCTCAGGAGAGGTCCCAACCAGTCCCTTCTGCTTGTGTCCCACAGGCCTGACTACGTGGCGTGGGTGGGAAGTGGGAGCCTGGCGCGGGGCCCCGACCCGTCCCTCCGGGGGTCCGCCTCGCCAGCCCGGGGCCCGGACCCGTGTCTCCGCAAGGGCCCCAACCGCAGCCTCGCCAAGGGCAGCATCTACAGCCGCCTCGCCATGTTGTCGCTCGCAGAGTCCCGCGGCAAATAGCAGTCAATCTACATCACGCTGTGAGCAGTGATTCACAATCAGTAATCTAATAATGAAAATATGTTCTAAAATTTGATGTAAAGTTTGAATCCTGAAGGAATCTTAAAGGTTTAATGGTGTACATTCTTATTCTGTCACTTGAGATTGAGACGTAAGTTTTATAATACAAGCCACCTCTGAACTCTAATCCCTTCTTTCAATTTTTTCGTTCTATTTCTGTCATACTAACTTTTCTTTCTAGTTGTTCTTTTGTAAGTTCCATCTGTGCCTAGGTTGACGATAGTATGTTTTATACTTAAGTTAGACATTGAATAAATGTTTTCAGTAGAACCTCAATTGACTAGTTGGCCTAACGAAAAGAAAAGCCTCAGATTATAGACATAGCTTCTAGCTACCTCGAAGCCATATTCAATCCCGCCGATATTTCTTAGACGTATTTCTCCTGGCAGATCTTCCAGAGTGGCATGTTTTTACTGATATTAAGAGAGGTTTGAATGTTTTCCTAAAAATCTTCCAAGAGTTATATGATCTACTGAGTAACACATGAAACTGAATAACTGTGACTCTCACAAAGAACAGTAATCAAATATTATACCACTCTATTGAGGTTCTGAAGTACTTACGAAAAATTGTACACTTCGTATTCTGATT
>TRINITY_DN29846_c0_g3_i1_1
TGTTTTTTTTTTGTGAATATTTTTCATAGAAAAGGGAATCAAATATAGTTGTAACTTGTAGGTTATAAAATAGAATATATTGTAAAAGTCAGTTATGTTTACTTTTAAATAATATCGTTCTACAGATACTCCTTACACCATGCAAAATCTTTGGATAAATTAAATAAACATTGGATTCAAATAAACAATACCTACTTCAACACTACACTTGGGCGACTTGGCTTTGGGCCTCAGACTTACGGGGGTTTACTGGGAGTTATAATACATATCATGAAAGGAATACACATTTCAAATTTCAATAAAATCTCACTCCTCAGTCTGCTGTCATAGTGAAAATTACTTTTATGGCCGCCATTTTGAAACGACTTGAAGGATTTTCATAATTT
>TRINITY_DN29846_c0_g1_i10_1
TGTAAACTTTCTGGATATATTTGAACCTTATTCTAATTTTAAAACTTACTTTCGTTACATTCAAATACGGTTCATATATAACTTAACCAGAGCTGTGTTTTTAATTAAAAATTCGTGCTTTACAAGTAAACTAGGTATAGATTTACTTAAGTACTTAAGTAAGTAAACTAGTATAACTCAAGTAACTAGTTCAACGTAACTAACAACTTCTTACAATCCTAGTATTTTCTAACAATTCACATTTAGAAGCACCAACCGGCTTGTTAGCTTTAAAATTTAAAACTTACCTTAAATACCTTAGACAGACTCGTAGGGAGTAGGTATCGCGCGACACCGGAGAAGCGCGAGTTCGATTCCCGCAATCGCCATTAATAATTCCTAAGTGACTATGCGCTAACCCTAGGTAAAGGTCGTAGTTGAAAATTAGAGAGCACTTTGTATTCTTAATTTTGCCTTGTTAAACAAGCCAGAACCAATCGAACTTTTAAACCAATCGAATACCTAATAAAATCCAAATAAATGTATAGCTTTTAAAGGTTTATTAAATATTAGCTGTTTTTGTCTACAGTAACACTACTCAATTTGTCGTAGATAAAGTAGTCAAGAATAATACAAAAGAAAATTCTAGGATATATGTCCCCAGTATAATAATTAAATTATGTATTAAATGTAGCTGGGCATATAATTTGAGTTAGCATTATTTTGGGAACATTTAAGCGAAAATCATAATATTTGTAATAGTTCACAATTGCCGATGGTTTCTGAG
>TRINITY_DN29887_c0_g1_i7_1
GGAGTCTGGTCCCAGATACGGGCTCGACTTCATTGTTAGGTTCTACGGCCATTAGGTTGTCTACAATAGTGATTGTGCTAGTTGAATCTTAGAATTATTATTGCTATAAAGTGCTAAAGTTGCCCTGAGTGGGTAGCCTTGCTATTTGAGAATATATATTTTTTAAACTTGCTAAACGTAATGTTAAGTGTTCTAGTACCTCTTGAATGCAATGATTATAATAACAGTTTACTTGTAGTACCAAATGTAGTTTTCACACATACAATACAGAGTGTTACCAATTTAAAAGCCGATTTGAAAAAATATCCTTTGTGAAGAACTGAAAAAATGTATTTAAACTGTTCTGTGAAACAGATAATTATCCCCATGTTGTTTTTTCTGCCAATATACTCACCAGTTTTTTTTCAAGTTGGAATACATGTCTCCAGATTAGTATTCCTTAGTAATCAATTCTCGGGTTGAAATAAAATACTTATCAATCAAGTTGGAAAGATGTTGTCCATGTCAAATAAGATATAAGGATATTTACCCAACAAATTAGGGCTTCATATTAAATATTATATTTTATTTTATTAAGCATACCAAAAAGCACGACACCAAACACGCCAATGTTCTGCGAACAAATTCTTTAACTCCCCAAGCTTCAAAAGAATTCCCGTTAGTTGGGGTTGATTTGTATAGGTACTTCTGTTTTTCCTTCACCCTAGCCTACTCGTAACCAAAGTTAAAAGTGCGTGGGAGCTTTGTCACTGTCTGCAGCCTATTTTACCGTCA
>TRINITY_DN29863_c0_g1_i2_1
TAGAGTTTCTCTGAAACTAAACGTAGTAAATATAGTTAAACCTTGGCAGTAATAGTTTTTACAGTTTAACAATTAACAAGTTACCAAATTATTGTAAACATTTTAATTCTTGATGTTATACTGTTTACAGCTTTTCTAAGTGTGCTTTGCCAATAGATTGTACTTGAAGTAAATACATAATCATGAACATCAACTTAATCATAATCAATAATTTGTGTATTGAATCAATCATGCATTTTGGCCTTGAACATGAGTTTAGGTTTTGAACGTCTAAATATTTTAGAATTTCTGAAACGCAAAGTTTATATTCAGAAACATAAAGAGGTAATTAGGTTTTGGCCTTAATGGAAAATTTCATGAAATGTCACACAAGGTACCTAGTCACCAAAATCTGGTGTTAATGTAGATTTCCAATTTTACATCTAGGAAAAAAATTTTCAACTAAATGTGGAGCATTTCTTTTGTAGGCTACTTACTAGCTTTCTATAGTTGGTATAAACTTGACAGAACTTCTATTAAATATCAGCACATGTAGTTGTGTGCTGCCGAATTTTAGTTTCATTATCGAATATTATTCTCAGGATATCTTTATAGGTCCACAAAAATACCTTGTTGCGAGTCAGTAAAACAAAAGTAAGTATCATGTGTAACATTTTGTGAACAATACTTGTAACAATACTGAACGTTTCAAGAGGTCTTGCCCTTTTACTTCATAGTTTTTGATACAGTCATTTGATAATAAACTCATTTTATTTAGCATCACCTTTTGTAAAAGCTAGTCATTATTTGTAAATAAAAGAATTAAATCG
>TRINITY_DN29853_c0_g1_i2_1
TCTATCTAAACTATACTGAAATGATATAAAATATCTTATTATTCATATTATCAGAATTATTATTTACCAGAGAATTTATGGAATTTCTAGTAACCTTATTCCCCTTAGGTTTTTAGTGTAAACCGAATCAAAACATCAAATCTAACCGAACTTCAATTAAAGCGAATAGAAATAGAAAATTTACAACCTAATTGAAAACATCACAAACTAAGTTGAACTCCAATTATTCGGTTTAAAACTACCGAATTTATAAGTATCCGAATTAAAAATGATAATTCAATTTTTACCTTAAAACTCTAAAAAAAAAACCTGAAATGAAATCGATCTGGAATTATCTAGTTATCCAAAGGTAAAATTCGCCTTTCAGGTTTTTGAATGAGGTCTAGTAAAGCAAGTATTTAAAAACTTCTAAAAACTTTACAAATGCAACTTAATTCTGTTTATCCGGTTTCTATTTCACCGAAGCTCTAATTATCCAAATAGGACTGTGGGGGCTTACAAGAATTCCAATTGTCCAATTTCTAATTATAATATATAATTTAAATATATTGAGTTTTAGCTAAAACTTGAATAAAAACATCTTAAAATATAAGAGGATTTTTACTATCGGGTTCCTAGCTAAACGAATTTCTAATTATCGGAATAGCGAATAAGCACTTACGAGAATTCAGATTTTTCAGTTCCCAATCAAGCTAATTTTGATTTATAATCAATGTATTATTATCTGGATAGTGTGGTTGGATAAATATTGGTCTATAAAGCTAACATAAAACATTAAATCAAGTCGAACTCCAATCAAATTTATTTCTTGCTATCCGAACAGAAAACCAAAGGCTTACAAATTTTTCACTAAAACCTCTCTCAAAATAATTCTGTAAATGAAATCGAATTCTAATTATCAAATTTATCAATTCAAAGAATTTCCAAATTTGCGAAAATATTTTGGGCCCAGCAGTATATAACCTATGTATTAACAGTTTCAATGGCTTATTTCTCAGATATGTACTACTCAAATATCTAAACTAAATTATTTAAAGTCTTCGTAAGTCTTACAGATAATATATACTAACAAACTATACCTAAATTCTTATATGAACAGAA
>TRINITY_DN29834_c0_g1_i3_1
TATTTGTTATAATTTATCTCAAATATTAGATAATTACGGTCATTAGTAAGATTTTATTGTTTTGTGTATTTGGAACGTGATTCATTCCAACTAGTTATTCTCCAAAGTAACCACCCTTTTAAAGAGTTGCCATCAAAACAAGAGTTGCTAGCAGTGAATAATTTTGACTGTTTAAAACATTTCAAAAAATGTCCACTAATACATATCAAGATATGTGACAAGGTTAAGTTTCTTATAATACTTATCTGGCATTGATCTGCCTAATGAAAGGAAAGTTAAAGTCAGAGCTAATCATTTACTTTCTCTCCTTTTAAAAGGTTTCCCAAGGAATTCAAGCTAAAGGCTAAAAACTTTGAATTTAAGTTGATATAGAACCAATAAACTATAAATCATTGGCCTCTGAGTGATCTTAACAATTATGTAATAAAATACAGTCTTATTGTGTGATGTCAAATGATTTATTATGCTTTATAGCCACAAATTTCCTTTTACTCTGCAAAATGTTGTAGATAGATAATGTCAAATTTTGCCAATTTCTCACAAAACATGGTCAGCAGCCAAAGTATATATGGCTAACCCCTTGATAAATAGTTACATCTACACGGATTGCAAGATTGAAAATTATGCTACGGTTAGAAATCAAATACCGCTATTGTGAGAATAAAAATGGTATTGAAACATTTTCATTAATATTACTTTTAATTTTCACTGATTATTTAAGTTACTTATTTACCATTTTGCTAGAACAAATTTATATGAACTGTTTCAGCTTTGTTTGACGGCACACTTACTAATGAAAAGGTTTCTGGTTAAGAAAAGAGTAATGCTAACATTTGTTCTCTAGATAAATTAATAAATGTAAACTTTGTATATTTTAATTAGTATTGCTTCATTCTATCAGTATTGTCTGCATG
>TRINITY_DN29878_c0_g1_i1_1
AGCTGTTTCCGGTGAGAAGGTCACCTCTTGCATTCGCACGTGCATTCTTCATGCTTCTGTATAAATATGCACAGTGTCACCTGGCAGGCTCAAAGCCAGAACATGCAGTCCTCTACTAGGTTTGCTGTGGTCGTGCTGATGGTGGTGCTTCTGTGCTCTGAGGGGGCTAAAGCTGTCCCCCAGACTAGTCAAAGCAGTAGTGCGCAAGGACCCCGCGGGCCACCCTCTGGGGGTTGTGGAACCCCACCATCTGGACCTCCACCATCCGGTACTCCACCGTCCGGACCCCCTCCAGGCTGCAACAG
>TRINITY_DN29803_c0_g1_i1_1
AAACAAACAAGGGATCTTACATTATTATACTACAATTTTGTGATACCTATTATTTAGGCCTAATGTAACCAAATAATGGTATTAGTTTTTCATCTAATATAGAACTCAATTATCTGACATATTACGTGTTTTATGCGTATGTGTCATAATTGTTCATGCACGCGCTTATAGGTCTAAGTAGGTTATTAAAACGAGTACTCCTAGTTCAATAAGAAGATCAATTACGCCTTGATTACATTAATATGAATTCAGTTGGTTTTCATGGATCAAAAGAAAATGCTTCCTATATTAAAGAAATTCAGATGATGCTGTTTGGCTTGGGGGACAGTGCAACACCATTACAGTCGACGGCTGCTGTTGTGGAAGAAATTTTGCAACAACAGTTGACCACAATCATTTCTATGGCAGAAGAAGTAGCAGAGAGACGAGGAATGGATGGTATCTTCCCACAGGACATTCTCTTTCTTATGCGGAAAGATGTATTCAAACTCATGAGAATAATTAATTATATAGGTTTCAAGGATATGAAGAAAGCGATAACTGGATGTATGAATAATGGGGAAATGGCAGATCTCAACGATCTGCTGCCTTCTGCAGAGTCAGGCCCAAACCTATGGGAGTCAAAGAAAAAACAGATGTGTTTGCAGTTTCTGTCAAGCATTGATATTGATCTGGAAAGTTTTCAAAACAGAGTTGACTCCGTGAAGCAAGACCGTCTCCTCAGAGCAGACCAACGCATACAAAACATGTCTCAAAAGACTTATGAAGACTATAACAAATCCCGCAGAATGACATTTCTTGCAACCAAATTCACCGATACGAAATTTCAAGACTGGCTAAGGCAGAAATGTTGTGACAGCTCAGGGCAGAAGCTCAAACTGTTTACTGTGGATATGTTATCCTACCTTGCTAAGGAAACTGTCGCACAGCTGATAGACCTGGCATTGATGTTGAGACAGGATGCCTCGGTGAGTCCACACGACCCGTTCAGTCGAGCCAACCACATCACACTGCCTCACGACGAAACCTTCGGCTCCTCTCACAGACAGCTGGAAGGTTTTCCACCGATCACTCCAAATGAAGTAAGGGAAGTTTTAAGAAGATTCTACTCAGCACAACTGTGTCCCTGGGGAGCTTTTACCACCAACCTTCATCCAAT
>TRINITY_DN29857_c0_g1_i1_1
TTATGATTGCTTGGGTCTCATATTGCATGTGATAAGTAGGCCCTTGAGAGGGGGTTGACCTTGAGACTATTATATCACTTTAAAACGCAGTACACTGTACCTCCTTCTCTATGCAGGTCTGTTGAGTTGTGTGTGTATTTGCAGATAGAAGTGTATTGGCCAGCCTTGGTAATGACTTATCTGTACTCTGTAGTGGTATATTTAGCACACTCTGCCGCCAGTCTCACTCAAATTTTACTTTGACCGTCTGGCACCTAACCCCCCCTCTACCCACTTCTCCTACTATTCTCAACGTCACCTCCAAAGCTGACCTCTGATCAAGCTTTAGTATCTCAGTCGTTATCATCCTAACAGCACCATTCTCTGGGTAGCCAGTCAGTGACCTCTCGCTCGGCAATGCAACTGTCGCGGTCACTTCAGTATGCTGTGAGACTCTCATATGCTCAAAATGGAGTAAGAACGCCTCAAGACAGGGTTGTCATGCACTCGGCTCTCGTGTTGGCTGGCTTGGGGATCACTTTGTCGTCGTTCAGCGTGAAGCAGCTGTTGGCGACAAGAAGACACCACTGACTCGCGCTTTAGCCTTCCTTCAACATCCCCGTACCCTCAACCTTCCGTAATCTTTGCCATTTCCCCTCTCCTCCCGATCCGGTCTTAAGTATTATCTTTCAAAATGTATGGTATTTAATTCATTGTAATTGATTCCAATATTTTTATAGAAGTGATGTAGTTGTATTGGTTATTGTTTTGTTAGTTAGGTTAAGCTGATTAAATTTATAAGTATACTTTTTATAGCTAATCGATTCTTATTGCTGAACATAGGCACAACTCTTGCTTTTTTGTATTGTTAAGATATTATTGAAATAATTAGGCTAATAATTAAGATTTAAACACAAGTTGCACACAATTCTATTTTACGTTCCAGTTTTCCAATTTGCAACTGGAGCTTTATGTGAAATTCTACTATTTCAATCATTAATCCTGGTTTTAATCTGTGTTTTTGTAACTGACTTCAAACAGGAGGTCTGGAAGTTAACCTACAAATACTTCTGTAGGCTTGATTGTATATAAACAACTGTAACTGTTGAATGTATAGAGCATTTATTTATATAAACCATTGGAAGGTTGCAAAAGTCTAGGTAAATAAGTATTTGATGTGTGCTATATGGTTTTAAATATTGCTTTCACTGTGCATGTACAATTCACTATGGATTATTGATTGAAAGTTGTAATTTTTTAATGTGTTACACATGTTTGTAGATTTGTATTTACATTTCAAAACAACTATATTAAATGCAAGAG
>TRINITY_DN29854_c0_g1_i2_1
ATATGATTATATTATTTCTTGGTAAACTGTTACTTATCTCACTTTCGACAAACACTTAAAAGATTGGACGGGTTGATAAATGTCTTTCCACACTTTCAAAGTGCCTTTTTCATTTAGGCAAAATGTTCCAGCCCGTAACCAGCGTGTTGCTTCTAGCGACTCTTGTGTCTGCTCAAGTCAGAATTCCACTCAAGTATAATGACGTTGCAAAGTATGAAGAAAACCCCGGCGACTTTCTCAAGAGGAACATAGACAACTTGGAGAGAAAGTACAACGGAGGAACTACGTCAGCTTTAGCACTCACCAGTGATCAGGACGTTGACTACTACGCCGAAATCCAAATTGGTACTCCTGGTCAATCCTTTAATGTTTTATTTGACACTACTTCTGGAGATCTCTGGGTTCCTTCAGCCAAGTGTATCATTACTGACATACCTTGTTGGAGACACAATGACTACTACCATGTCAGAAGTTCAACTTATGAGGCTGATGGAAGGGAATACGTAATAAACTCGGTGTTCGGCACAGGAAATGGATATCTATCAAGAGATGTTGTTACGGCAAGTTTGTAATCATTACGTCGTGTTTGTCTTGAAACAACTCTGATGGACAATGTCGGCAAACATTCAAGAGTAGTTCGTTTTCATATCTTTGTCCTGAAAGACGTGGCCATTCAATATTTTGTAAAAAGATCGCAAACCTTACTGTAACCAACCAGACGTTTGCTGAAATAACCTGGTTGGGTGAGGACTTTTTGAACACAAAGTTCGATGGAATTTTGGGTCTTGGGTTTACAAATCTGTCTCAAACTGGAGAGCAGCCACCTTTCATTAATTTGGTTCATCAACAACAGTTGTTGAAACCTTTCTTTGCTCTTTATTTTTCAAGTAACGGAGGAGAACTCAGCTTTGCATACACCAACAAAAATTACTACCAAGGAAAATTTTACTTTGTTGATATCCTTAAACCTGCCGCATACTGGAGCTTCAATTTGACACAGATGACAGTGGGTGGAAAAGATGTGAATGTAAACTACGTTCCGGCTATCTTAGATTCAGCTACAAAACTTATAACAGGCCCGGCAGTCTCGATCGGGGTAATTAACGGCGCTATTGGAGCTAATCGCAAGTCTGGCCAGTGGGAAGTAGACTGCAAAAAAATCGATCAACTGCCACCTGTAACTTTTGTTATTGACAGTGTCAAAAACGTTACATTTACTATTTCTCCTCAAGAGTATGTAATCAAGACTAGTTCCTTTTTCTCTACCACGTGCATAACTGCATTCGCGGAGATCAAACTAGATATACCAAACACTTTTGTTTTGGGAAATACGTTTCTGAAAAAAGTATACACACAGTTTAACACTGGACACGGAACGATTGGATTTGCGCAAGCAGTGTAAATGAGCAACAGTCGAGAATTCAGACAAAACGACGCTTCATTTCTTTTACATGTATTGAGAGCTATGTATTGTATAGTAGTAAGTAGTGCATAAAGAAATACAACCTACAAAGTCAAATTAATTTCAAACAC
>TRINITY_DN29895_c0_g1_i1_1
AATTTTCACAAAATAGTTTTTAATTTATTGAGAATTATCTGCCCAAGGATATTTATGTTATATTTTTTCATCTTATTACTATATTATTCATTCAAAGTGAATTCTGTCCTATCTGTAATTGAATTATATTCTTGATCTTGTTAACAGTTGTAATACAAACATATTGTTTTAAAACCAACTTATTCATGACAACCGAATCGTAACGGGCTATGATTATGACTCTTGCGGGGTTTTTTAGATGTATTTGGTTTTTATTTTAAGATAGAGTTGATTCAAAACTGGTTTTGGACATGATCTTTTGACCTGTGTACACTGGTTTCTTGTTTGTGTCATGAAATTACTAGGAGAACTGAAAGAGTTCTGCCTTGTGTTTAGTTGTTAAAGTTAGATAAGACGGTAAAAGATCCACTTAATTTGAGATACTATGTTAGAATTAAAGTTCCTTTTCTAAGTTTCTTTTGAATACCACGAGTTAAAAATAAAAATCATCTTGATTTTTTTCTAAGGATAAATTAAACTATTTCATATCTTTGTACCCTTTATAAATCAGTATTGAAACAGTATGAGTAATAAAAGCTAATTTTGTTGTAAACTTGTAGCTCTCAGAGAACTGGGAGTGTGTAGATGTTGCTTGTGCGTCAGCAGTAACCTCAACACTCAACGTGAGGGCATGGACACCAGTTTAAACAGTATCCACAAAAAGTTGTGTTTGTTACAGTATATTATAATATTGATCAAAAATAAAAATACACAAATAAAATACAATATTGATTTTAAGGAAAATCAATGTTCCAAATTTTTGGTAGTCAATTTTTTATCAAGGGTACTTTATTATAGTTTGTGTTAAAAATTTTAATAACATATCAAACATTGAG
>TRINITY_DN29879_c0_g1_i3_1
CTAACAAGTAGCAACTATCCGGGCAGATTGTCGGTGTCAATTCAAAATTGTATTTAAACCAAGAACATTCATAGTTGGTCTACAAACAAGTAACTTTAGTTAAGTTAAATAACATTTTCAGATATTTTATCCAAGATACAGCAATATGAAATCGTTAAGAGGTGCTTTAGTTGTTATAGAAGGATGTGACCGATCGGGTAAAACTACTCAATGTAGAAAAGTTGTGGAAGTTTTAAAAAATAAAAACATCCATGCGGAATACATGAACTTTCCAGATAGAAAAACCCCAGTGGGTAAACTGATAAATGATTTTTTGACAAAGAAAGAAGACTTTTCCGATAAAACAATTCACTTGCTGTTTTCCGCCAACAGATGGGAGCTTTCGCAAAAAATTGAAAATCTCGTGGCAGAGGGAACTACAGTAGTGATTGATCGTTATGCTTATTCAGGTGTTGCTTTTTCTGCAATCAAACCGGGGATGGATTTGGAATGGTGCAAAACACCAGATACCGGGCTGCCCAAGCCAGACTTAGTGCTGTTGCTGAATCTTTCGCCAGAAGCTTTGAAAGCAAGAGGAGGATTCGGGGAGGAGCGATATGAGAAGGATGAAATCCAAACCAAAGTAGCCAAGGTTTTCAAGAACATGCAGGACTCTACGTGGACGGAAATCGATGCGGATAAAACAGAAGAGGTTTTGAACAAAGAGTTGGTTTCTCATGTTGAAAAGGCACTGGAATCGTGTAGAACGTTGCCGTTGGGCCGATTGTGGTGATCCAGTGTAAGTTCCATTCCATTTAAGAATATAAGTGCAATATTTTACACTTTTCTGACAGTTTAAACGGTTTGCAAGTGTCTGCTCCTAAACTAATTCAAAGCCTAATTCAAAGGTGTGCAAAAGGCCTGCACTTACCCATGCTAAAGTTCACTTTTGTTAAGATATATTTTTTACGTTTGTTTTAAATTTAAATTAAACCGTTTCCCTGGAACTTAAAAAAAATACTTTTAAGACATGTAAACAATGATAATAAGAGCACAGTACCTTCAAGAACTAGTAAGTAAATTTTACAAATGTATTAATGAATCTCAATGTAGGCTCTGTAATTAGTTTAGAACTTCTTCTCTGGTTTCCAAAAAAATCAAGAGGTAAAATGTATCATCACGAACTTAATAAGGACATACAATACGCTTTCTTAATCATATTTTTATATGTTTAATAAAACTAACTGTACTCTTATTTTAAAATAAGATTAAGAGGGAAGTATTATTGACCAACAGCATACTTTTATGAAATCAAAGAAATGACTTTAGTCTTGACAAAAAATGTGTGTAACTTTTTATGTTTTACTATTTGTGCATTTTAAAAATCGTTGTATA
>TRINITY_DN29892_c0_g1_i8_1
TCGTGTGGAACTCCGCATTTTGTTCCTGCATCAACGTCGTGGTGATGTGCAAATATGTAACCTTGGGTCTGCAAGAGACCTAACTACGCCGACATCTTAAACGCCGAAATTGAATGTGTTCTTTTTGTAGAACATAGGAAACTATCAACACAATGCGTTTAGAGTATTTTCTCGAAGTTTTATCTACCGAGGCTACAAGCTGAAGTTAAAACACGGGAAGTTGAGCATTTGTTGAAGTAAATTTCCAGAAGTAGCATAATATATTTAGGTAATGTCAGGCTCTATACAAGAATTAATCATCTCTTCTGTTTTGTTGTTGTTTTTTCTTTTTAAGTACCTATCTAGAGTTTTAATTTTAAATATTATGTTGAAACGTAAAACTAAACCTTTGGATTGACCGTAAGGTCACGTCAGTTGAAAGAAGTGTACAGAATAACCCATTGTTAAGTTAATTATAACGTGCTTGTTGTCTTGTGTTTCCTGTGCGGACGAATTTAACCTTTCTCTAAGATGACCACTGTGGTGGACCCTTAACTATTGGACCTAAATAAGGGGTTTGGGTCCTAGCATCGATTCATGTTAAGTATTACATTATATTGTTTCAAACTTTTGTTATTTTGTATTTTTACGTTTACTATTGTTGGATTATCTACAAATCACTTTGGC
>TRINITY_DN29816_c0_g1_i3_1
CAAAATAGTTCTTCGAACCCAAACAATTTATATGATTTGTTATGTCTATATTGTGATATATTTTATACTCATGTAAATAAATGTACGTTTGTTTTTTAATATAGTTAACTGTATTGCGTGGACACTTTTAAGCCCTACTCTAAATTCAGGACTATAATTTTTGTCAAGCGAACTACTACTTTTTCAATTATGTACATAAAATATACGTTTATTGTATGTACCCAGTGGAAGTCATTTTCGAGTTCTAGAGATACAATATTTTTGAGAAAGAATGAATGTTTTACACGCTGTATGAGTGAATGAGCTGTCTTGAAATACTTTAATGAAATCGTTTCACTCTTAAATATATCTAAAACAAAGAAACGGCTTAGACGAACCACAGTTACAAGTTTTTAGTTTGGAATTAACTTTAATACTTTATTAGATACAACACAAATTTTAAACAATGAAAACCATTTTTCTACATATTCACAAGGTGGATTTCAACAGTTACATCTACAATAACTGTGTTGCAACAAAGTACCTATTTACTTCATTATCTATTTAAACACTTCTGGTGTTTTTATTTGTTGTGTAAAATAATTTGTGGACGAAATTTTAATGATTCATATGTAAAGTCTCAACATTAATTACAAATACGTATCCAAAGGCTGATGATATGAATATTTAGCATTGACTCCTAAACTGTCAATGTTTCTGTACTACTGTGTATGGCTAAATGTACAATATTCTAGAGAGTGAAAGTATGATTGTCTTTTGATTTTTCAATAAGTGTCCCAAGTTTACCATGAGTGTGAGTGAGAGAGAGAATGTGTATGTATACTTATTAGTTTTGTACCGTACGAGCTTTCCATATTAGAAAGCTAGTTTTGTATAAAGAATTAATGTACGTAAAACTGTCTTCTTTGGAACCTGAACTTTTACTCGGGTGAACCTATTGAAACTTTATAAAAAGGAATTTAAAATTTGAATTTTAGTACTTTCAATTGTGTTTTTGCCAAAGCTTCTTAACGGTTTCTTCGTTTCCTAAGACACTACATTTTTGGCACCACAGGAGCTAGATAGCTTCCTTTGTATCTAAGACAAAAAATTAATGTTTAAATCGTTAAAGAGACCAATAAACATTTCTGTTAGTTCTCAAGATACATAACAAGTGAGCGTGTAAACTATATCACTGAAGTTCCTCAAATTTTACGTCATTTTCCCTTCTCGTTGTAGATAAAAGATTACACAGTTAATTTAAAGCTCTCACTAAGAGGCTTCATTTACGCAAAAAAAGTTTCAATACTTTCACCTAACGATGAACACTACTATTTGACTCAGTGTTTAGTATCTTTACTTAGAAAATAAGTTTTGTATCGTTTCACGTGACCCAAACTAAATGTGCTTACTTTTATAAATGTGCAATGCTACACGATATATTGTAAAACATTTCTGTGTAACTGTGA
>TRINITY_DN29817_c0_g1_i3_1
TCAGGCTTCAACACATTTTATATTTTTGCGCCATACTTGACTGTCATTTCACCTGAAATAAATGCATGTCAGTTTGAATTTGTAGGCTTTTTTTCTGATACTTTGCTGTTGTTAAGATGGACCAAGCAGAGGAAGATTTGGACATGGAAGCTGTCAAAGTGTTTCTCAGAGACCAAGAGTTAAAACTTAAAAGTGACAAGCTCACCCTATCTTCTGAAAGCCCGAAACGTAATTTTGACAATAGTCTTTGCATGAAGAAGGAACGTCTGGATACAAATTCTCATAAACAACCATTTTCCTTCAATAATGACTATGTAGAAAATAAAAAAATGGTAAAAAACAGATCATTGAGGAATATTTCCAGAAGTCCCAGAGAAGAGGAGAAGGAAAAGTTAATTAATATTCTTTCTCAACCTAAAACTGAAAACTTGGGTACAAAGAAAATTACTAACACTGCCAGAGTTTCAAAACTAAATAACAGCCCAGTTGCTAATGACGAGAGGGAAAAAGAAAAAGACCGCCTAGCCGCCATTTTTGCATCGTCAACGTATCAATACTCAAAACCGTCAAACCATGAACTATCAAAGAACTTAAATAGTATACTGGCTATCAAGAGTAATGGTATCCATGAGAAGAAAGAACCTGGATCCTTTCTTGTGACCAAAAGTGAGATCAAGTTGGAAGAAGGAGAATCACTGGACAATACTGTTCCGATTGATGAAGAAAAGTCTTTGCGGAACAAATACAACATTCCAGAAATATCGATCTCTGAATACCATTCGGATTCTGGCCAGAGTGAACTCACAAATTCCAGACAGAGAAGGATGGTGAGGATGGGAGAGTTTTCACCCAACCGGAACCACCCAGGGGGGCCGCCGGTCCTGGGGGTGGGGGAGTGTGACGAGAGAAGAAAACTCATGTTGGAACAGAACAGGCGCAACTTTCAGGAGTATTCTCGACAGCAAGCAGAAGATTCACTGAGAAGTAAATCAACAGCAGCGTCTCGAGAGAATGTAAATCGCAATAATCAGCTGCAAGATACGGCTACACAGACGGAATGGGAAAATGAGCCGGTCGGATTGTTTCTCAAGGAAACTCAGATGTCTCCGAACCCTTGGTGCTCTACCCTGACTCCACGTCGTGAAACTGCCTCTCACTGTATCTCACCTATTCCTCACACTTCGCCTGCCATGTCTCCTGCTCAACTCTGTTTCAAAGGTTTGTCAGAAAAAGAAATTAAGGAACAGCTCTATCGAGAGGAACTAAAGAGACAGATAGAAGAGAAGAACAGGTTAAAAGAGGAGGTGAAAAAAAGGGAAGAGGAAGAAGAGGCAAAGGTCGAGGCAAAAATTCAACGGGACCTAGAAAAAATGAGGAGACAGTATGAAGAAGAGCGGCTGCAGCGTCTGGAGTTGGCAATAAGAAAGAAAGAACAAGATGAACTTATACGTCAAAGACTAGCTTTTGAGCAAGAAAAGTCTCTTCTAGAAAGCCAAGAGAAGAAGAAGCTGCTCATTAAGAAAAAATCCGTCTCTCCAAAGAATCTGTCACCCAGAAAACGCTCAGAACATCGAGTTGTTACATTCAGCCAGTCTCTTCCTTCTAACTGTGCTTCCAAAGCGTTAGCCGATGTTCACGAGACGCTACGACAACCTTTGCTTGAAATCCAAGATCCTCAACCTTCCCTGTTGTCACCTTTGCCAACATCTTCCAAGTCAGCCGGCGTTTCGAACCAGTTCCTAAACCGATCTCCGTCCCCTCCAATTTACCCCAAGAGTTCCAAAGACGTTGATGTGTTAGTTCGCAAAACCGTGTTTGATCCCAAGCTGGTCAGAAGTGCGTCACAACAAACCGAAAATAAAACTCCACCACAAAACGTTACTAGTGTGAGCGAAAAACTGCAAGAAGTGGACAGGTTGTTAAGAGAACCGTTACTGCCTCACAGTCAAAGTTTCCAGGTGCTTCCTCCGGTTTCACCCCCATTGCTTCACGCCACAGTTGCTCCAGGGCACCCTTCCCGCAGTCCACCGATACCTGCCGCCAAGAGAAGGACCAATACTGATATTCTCAATGATAAGTGGAAGGTACCCTACGACAGAAGACAAAACACAACAGCTGACGATGTGTTGACTAGGCACAACCGCAGCATGTTGACACAGCTGGGAGCTTTCCGCAGACATCTGCAGCAGGAGAAGCTGCGTATGCAGCAGAGAGTTGGAGACGACTCGCCATGATACACTTACACTGGGGAGTTCGGCAGAGCTCTCGGTCTGCGGCCCCCGCCTCAGCGATAGCTTAGTACAGACATGCAATCTACGAGTCTACATTTTTATGGGATGTTCCTCCATTTGTATTTTTTGACATGTTTAATTAGCATTACTAGTTTTTGTCGATATTAGTTTTAGCATTATTAGATAATATTTTGAATAATAATTGAGTTATCATATTTTATACGTATTGTCACAACTTGCAAGTCTCTTGTATGACTCTAAATATGTGCCTCTTTACCTTTTCCAAGATATTTTGTAAACTAATTTTAGATTCTTAAAACGGCTTTATAAAGTTAAGTCCCATTGTGCTTTATAAATTATTAGAAGTAGTTTTATTTAAAATTTGTTTTATGTTATATATTTTAATGTACTAAG
>TRINITY_DN29850_c0_g1_i1_1
TGTTATTTTAATATAATAAATGAAAAATAAAGTGTTGAATCTTGCAAAACCACCTTTACTATAGATTTAGAATTTTAGTTCTGATATTTAGATTCCTCTAGTCATCTAAAGTTACCTTACGGCCTATTGATAATAAATAGGGAAGACATTATTTTTAAATTTAGGTTTAGTAGTTCCAAGGGTTGCAAATAGTGTAGGAGAATTGTTTTAAATAATTTATTAGATTGATTCAGAGTTAAAAAATATTAGTTTTAAATTATAATACAAATTAGAAGCGGTTTGTTTGTCTTTTAATTTTATATTTTTTATTAAAAGTGTTGTTATTATTAACAAAGTTTTTT
>TRINITY_DN29850_c0_g2_i4_1
CCTCTGCCGCTGCCATTCAATAATTTCGCTAGTTTTACCTCACATTTAAAAACAGGTTCTTGTGTTTTCATTACTATTTTTATATTCGGAAAGAAACAAGACTTTTGCGATTTTGAAATTTGAATGACGATTTATATATTAATTGGTCTATTATTGATGTAAGATTTTCATTTTCCTTGTCCATTGAGCTTTACAGCCATGATAAATATTTGTTGTGTGGGTAGTACTCTAAAGAATTTTTTTAATAGCTGTGACCTAAAACCAAAGTTATGACACAAACCAACAAGAAGGTGGTTTGAACTTGTTAAAAAACAAGTAATAAAATCTTTATGGTGACAAATTTAAAATTTGTTGAGCTTTAAAGGTACATTTTCACGTCAGAGCTGTAGTAACAGTACTGTACCTTTGGTCCGCTTTTAAAATGGGAATGTTTAACTTTTGTGCCCACTAACTCGTGGAGTTTTATCATTTTACAATTCTTAAGCAAACACTAATAACTTGTACAAAATTGCTGATTATTCAAAATAGTTTCAATTATCTTATTTTACTTTTTGGGATGTTCTGGTCAAACAGCTTTTGAGGATGAAGGGTGTTTTCTTCAATTGTACAATATAGGTATTGTTCTTTTGCACATAGTAATAGTTTAGTTTTATAGATTTGTTATTTTAATATAATAAA
>TRINITY_DN29898_c0_g1_i1_1
TTTGGACTCGACTGAACATTTTTCAAAATCATGGGCCATTTGTTAAAACGTCTGTTTAACGCCGCCTAGTAATTAAGAGTTACGATGCATATCAAGCAATTTTTCAAAATGGATATTGACAAAGAAACAAATTTCAAAGATGTGTCAGAAATTTCGGTGGATAAAAATATGTCTTGCAAAGAAAATTTTAAAAATGTTCCTATCGAAGAAGGTTTTGCTTCTGATGGCGAAGAAAGTCAAAGTTCTTTCAATGAGCTCAGCGATTGGGACTTTTGTGAAGATGACCAACGAATTGAAGAGGAAGTACGCAGTGTTAGCAAAGAAGAGGTTGAAAATCTGCTGAATGAGGAGGCAGACGAAAGGAACCCTAAAAGTGAAAGCTGCACTTGTTCTTACTGCGCTGAAATTGAGGAGGAAAATGGAGAAAATTTAATTGACTTGATCAAGGAAAGTGCAATGGAACTTCAAGCCATCTGGACAGCATTTAAATGCATCATCGACGTAACTGTGGACACATTTTCGAGCTGGGTAGTAGTTGAATGAAGTTTGACAAATGTTACATATAAAAG
>TRINITY_DN29840_c0_g2_i1_1
GCGAAAAAAGAGTAAACAATATTATGTCTCACAAACAAGAAAAGGCTAAGCAGATCAAAGGTTTTCTGTCAAAAAAGACAGATAAATCAATGTTTAGATATTTTCTACCTGACAATTCATGTTTGTATCTAAACGTGAAATCTATAAAAGAAGCTGATTTGTTGTACAAGTACACTTATCCATATGGAGAAACACAGGTGATGAGGAGAACTGTTTCGGAAAATGATCTTGTGAACATTGCAGGTCTTCGAGATCTTCTTTTCAAACACGCTGTCAGTCATAGGTTCAAACCTGACAAAACCACAGAAAGTCCTAAAACTCGCAGACTAAAACCTCAGTATGACCGTGAACAATTTGGTACAAATAGTTCAAAATCCAATACAAACATTGAAAACCAAAGTACTAACCGAAAAGATTCTTTTGCAACGGCTACTAGTACACTTCAAGATAGACATTTGGAAGATGTTCATGAATGTCTTAACAAATCTTTGGAATTCTTTCTGGACTCTGGAACTTTGCCTGATGTGGAGA
>TRINITY_DN29840_c0_g1_i2_1
GTTTTTTTACACTCCATGTTTTTAAGCATGAAGTTTGCTGTGTTTTTTTTCAAACCTGCAGCTTTGAAGACTTGAACATGTTGGATGAGTAGGCTGTAGAGTACACAAGGTATTGAGGAGTAAGCCTAGCCATTGATTGGATTATTAAAGTCAATGGCCTAGCCTAGGTTGAAGGCGTGGTAGAATTTCAACTTATGAACATTTGTTATCCAGCCATATCTTTTATCGCTTTTCTTTTATTCTACAATTCATGAAGTGTGTAGATCTTCTGTAGGCCTAGCCTAAAGTGATTTACCATGTCATTCCCTACTAACTGGGATGTATCCAAGTATAAAACAAACTATGAAAGTGATGAACATTGGGAACTGCGTAGGAAATTTATTGAAACCCACAAGGAAAGATTTCCTGAAGACAAACTTATCTGCTTGGCACAGGTGTTTTTCAACATCGAGTTTCTTGGTTGCAGATATCCAGAGAAAACTATGCGTCTTGTTGAAGAACTTTCGCAAGGAGTGGCGGATGAACACAGGGAGAAACAAAAGGGTAAACTGAAGAGATCATTTGTGGAAGCATCAGATGCTGCTGGAGATAAAATCAAACGAAAGTCACAGGGATTTTCAGAGCCACCAAAAAAGGCCGCTCGGCACAATCTGAATTCTTGTTTTGTTCACGCTGAGTTTGCCGTGCCAAAGTCCGGCACAGAACAGTTTCCCGGGTTCATACTGTATGAGAACTGCCGACCCAACGGAGTCATGGAGACGTGTCCTCTGAACATACTCACACATTCTACACAGAAAAATCAAGTTTGGAAGAACCTCACTTTTGACTTTGCTAACACCACTACGTCCGCCAATGAATACCAAATTCAGTGTGACATTAAAATAAACAACAAGCTACTCGCGTCCGCCACCGGAAGCTCAAACAAAGAGGCTAAGACAAACGCTGCCATAGAAGGACTGAAAATTTTGCGGAAATCTTGCTATACCATTCAGGCGAAACACCCATTCTTCAGTGACAACCCTGAGGTGAGCAAGGAGGGGAAGCAGAGTGACACAGAGAAGCCGATAGCGCAGGACAATGTCGGCAGTCGCATGATGCAGAAGATGGGCTGGACGGGCAGTGGCCTCGGCAAGCAGCAACAGGGCATCCAGGCTCCCATCCAGGCGTCTTCCCAAGTGGTCCAAAGGTCTGGGTTTGGAAGAGCCAACGGGAGAGAATTGGAAAATAAATTTAAGCAGGTTTTCAAAGACTTCATTGGAAGCAGTTCAGATTACGACTTGGTGTTCACTCCAGATTTTTCTTCTGACGAAAGAAAGACCCTGCATAGGCTGGCGCAGACTATGCAGCTGAAGACACGCAGTTACGGCAAGAACGAGGACCGACGCTTGGTTGTATTCAAGGCCCTGTCACTGCCGATGTTAATGGAGTCGCTGGTCGCTTGCAGCGGAAGCAATGCCAAGTACACTCTCGTGCCTCCGACACCGGATGATGGGGACACCGGACAGTGTGAAATTCTAACTGAATCGATACAAAGTATACCTGTCGATACTGTTCAAGAAGAAACCAAACTCGCAATCAGTCAAGATATTAGTCAAAATCCGGATACCACCAGCAGTTCCCAATTTCAATATGGAGGAGAGAAATCAGTCAGTTATACAATTTCTGAAAGTAGCACTCAGAATTATGAAAGGTATTTGCAAAGGCCATCAACCAAACATGCACAAAATGTAGCAGAACAAAACTTGACTCCAGGTCAATATTCGTCCAAAAATAAGTGTGATTCGGCCAAGTACAGTCAAGAAAACAATCATAACAAAAATGCATTTAATAGTGAGATAGAAGAAGAAGATAAGGATGGAAATGAAGAAGATGATTCTCAAGACCCAAGTAATGATTTGGATGATGATGATTATCTGGACCAATTAATCCTCTCTATGCAAGATGATCTGAAGAATAACATTGAACAATACAACTTACTAGTCAGGCAAATCCATCAACAAGGGGCTTTCACCACTAAAGAAAGAAGAAGGTATTCTCACCTCAGAAACCAGGTGAAAGAAAGGTGCGGCCTTCTGAAACCAGATATAACAAGACTACCGAACCTTAACTTCCAATTACAAGATTATTTGATCGACCCTGCAAGTGCACTTGAGTTTAAAAATGATCCATCGAATCCCATCAATTCGTACAAATCTGGACATCCCAATGCAGCTGCACTGCCAAATCTTTTAGGCAAAGGTGGAAAAGGTAAAAAACGCTTTCGACAAATGAAAAAGAGACCGAAAACAGCCGACCACCACAATAAAGTCCAAAAGAATTTAAAAACTGTGACATCAGATGCAAATTATAGACAGGTTTTGTTCAGGGAGTTAGCACAGCGACACCGGGCAGCAAAAGCAAGAGGTGATCTCAAAGGGGCAAGAAAGATTAAAAGAAAAATAATGTTAAAACTAAG
>TRINITY_DN29896_c0_g2_i4_1
ATTTGTTTTGACAGTAGAGGAGATAAGGATCGTTTCACAATGAGGTAGAACACTTCATACGTGTCTGTGAGATTGGACCGTATAAAACTCACTGTGCTATTATATAACTTGTCAGAATTGTTAGGTGTAGATTTGCTCAAGATGCAGGTTTTGATTTGCTTGTCAGTTTTCTTGGCTACGGCCGCCGCTGAATGTTCAGTGCCTGATGTAACTACGCCTCTCTTGGTATCTAATTTCAGTGGAGTTTGGTACCAATATGCAAGTTGGGGAGACATCGTGTTCAAAGGGAACGGAGACTGCGCAAAGACTGAATACACACTGGATCCAGATACCAACAAGCTCACAGTCAACATCACAGAGCTGTCTGGCTCGGATTACTCTGAAGTAGATGGCACAGCTGAGCTGATAGACGACATCTCCCAGGCCGGTGTTCTAAAGGTCACTATGCAAACCTTGAGTGGAGATCAAACCACCGATCTAAGGGTCCTCAAGACAGACTACGACAGCTTCGCCATTGTCTACAACTGCAAGAGCGGCTTCTTATGGGACTCAGACGCCAGTTGGATCCTCACACGTGACCGTGTTCCCGAATACACTGTCATCGACGCTATCCTGGATGCCATCGGCGACATTAGGGCCGAATCTTTCGACCTCTCCATCGTCGACTACGACGAGACCTACCAGGGAGACGACTGTGAAAACTAACCGATAGAGCTTTAGATCAGAAGTTGTTTTGTATTTCGGTTTGAAATAAAATTTGTTTGTACTTGACGGAAGAGCGCATTCGCCAATTTATTTTTACTGGACAGTTACACATTGTTGGGATGAAAACCTATCCAATTTTG
>TRINITY_DN29896_c0_g1_i2_1
AACGAAATGGTATAAAATCTCCAAACGCAAAAACTTTGACGTTCTTCTAGACGTGTCTTGAGTGAATAATAAGAATGAAGGGTTTCCTGTGTTTCGCTGCTCTGCTGGCCGTGGCATCCGCCGCCAAATGCCCTTCCCTTGACGCAGTCTCCAACTTCACCGTTCCGGACTTCATGGGCACCTGGTACCAGCAGTACTCCATCAACACCAACATCTTCCAAGGCTCTGGACACTGTGCCAAGGCTGAGTACTCCTACGATGAAGACATTGGTGTCATCACTGTTGTCAACAGCGAGAAAACCATGTTCGGAGGACAGTCTAAGGTTCAGGGATCAGCTGTTTTAGCCGAGCCCAACGCACAGAATGGCAAACTGCTCATGACCTTGGAAACCACCCTTGGCGAGAAAATTGGTAATGTATTAGTTTTGGATACGGACTACACTACCTACGCCATCCTTTGGACTTGCCAGGACGTCCTTACCATCCCATACGAGAGTTCCTGGACTATGACCAGAGAGGAGACCCTGTCTAACGATGTGAACGAGAAGCTCCAAGAAGTCTGGACAAGCGTTGCCGACAACGGCGGCCCACTGGAGAAATTCTGGAAGCCCACTTCCCAGAAGAACTGTTTCTAAGCCACCCTTTAGCCTCGTGTTCCCTAATAATTAAAATACATCTTTAAACTCAACAGTTCTGAGCCTTACTTCCACCGTTTTCGTACACAGGTGGTAATTCAAGGTGATGGGTAATTCAAACATGTATTCAGGTATCGGCTATTTTTATCTGATCATGGGTTCAATCAGTAATTGTATTTTCAATGGCAACAAAATTGGATAGGTTTTCATCCCAACAATGTGTAACTGTCCAGTAAAAATAAATTGGCGAATGCGCT
>TRINITY_DN29894_c0_g2_i1_1
TAAATTCCTAACTTCGCCTCGTAAATAAAGACTTTTTCATTTCATTTCAAGCGTAATATGACGGTGCACTTTTGGTTTTAATTCAATAATTTGGAAGTGTTTACCTAGATTGCGATGGCCACTTCCATATGTTTGCATAAAAAGCAAAAGCTCTCGTTATATTACGCGCGTTATATAACGCAATCTCTGTTTCCTAGGAAACCATAGCTAAAGAAGTTATAATTTATATCAGAGTAAAACTGTAAAAAAATGAAAAATACAAGTGTAATGAACAACAACAGTATATTTATGTCAGTAAAAATTGTATTTACGAAAACTTACATTCAATATATTTTATACTCAAGAGCATAATGTAAGCATCCTATGTAATAGTCGGTGTTTGTTTGAACTTCAAATAATTATTAAAGTTTTATTTATTAAAACTTCAAATATCTAAATATTTAGTACAAGTTGATAAAACATTTATACAAACCTGTATCAAAACTGAAGTATTCTTTCGTCGCGTGTATTTGCAACAAATTATCTGTTACTATCCAAGCATATTTAATATTTTGTAGAGGTACTGAGTTAAAAAGCACCTGCAGCCCTTTTACTTAATGTTCAGTAAGCATTAAATACATTTTTATATATTAAGTACTAGTGGAAAAACTATAATAATACCAGTTATTTTACGCAAGCAACTCATCTAGTAAAATTTTCACCATACAATATCATAAAACTCAAAGACCTCCGCGTTTTTTTTTATTGCACTTACTTGAAATATTATTTTCCTCACACAAACATTCAACACAATTGCACGTGTTGTGTTTTAACTACTAAAACAATCATCTAGCTTCTCGTCATTTAAACAATCAAGTTAAACATTCATTAACCAAAATCAACATTTATTGGGAACCTCTCAGCTGTATCATTTCACTCCTTACTGTATAATTATGTAAATATGACTACATCCCAGATGGGAACGACACCCTGTATACACTCACACACACACCGACATGTAGAGTATATTGTTCCAACAATCAATTGAGTTTCGCTTGCCACCGAAACACACAATTGATATTTGAATCGTCACAATATTGCCATGATTGAGTTATGCCTGCTGCTGTATTGTATCTACGTGTATTGTAAGTAAGGAC
>TRINITY_DN29822_c0_g2_i1_1
GCAAGCGTACGCATCAGCTAAAATGGCCGTACTGGTGTCTGGGCATGACCAAGAGTTGCAGGTACACAACGAACATGCGCGGAACGCCGACCGTAGCGTTGCAGTGGCGTAATTCCAAAACGGTACTTACTTAAAAAACACGCCTCGTACAAATGAGTTCTGAAAGGCATTTGCAGAATGTAAAATTCTAAAATCACACATCATTTCAATATTTATGATTGAAATGTAGATAACAACTTTATTATAATTTATCCTATGAGTGTACGCGATCAGGCGCTCAAGGAGGATTTCTACAGGCAAATATCAAGTTTTAACCCTTCGTGCGGTACCAGAATTTTAAGCACCACTCAGTGAAAGA
>TRINITY_DN29822_c0_g3_i1_1
TGTTATAATTTTTATTACATCAAACTTACAGCCACAAGTGATATATGAAATGAAAGAGAAACTCAAACAGTTTTACATAATAGCCTACAAGTGTTCAATGTGAGCACCATTCGTCACTCGGCACACGTCAAGACGGTATGCGAGTTCTTCCCAAACTTTGATGAGTGTCTCATTAGTAATTGCTGCAACAGCTGTTTCAATCCTGTTCCTTAATTCCGGAAGGTCGGCTGGCAGTGGAGGCACATAGACAAGATCCTTAATAAACCCCCAAAGATAGAAATCACACGGAGTTAGGTCGGGTGACCGTGGAGGCCATGCGAAACAAGCGCTGTCATTAGGCCCCTTACGGCCAATCCAGCGGTCAGGTACAGTGAGGTTAAGCCAATTGCGTACCTCGTTATGCCAGTGAGGCGGCGCACCATCTTGCTGAAAGATGAAGTTCTCTGGTTCATCCTGTGTCAGTTGAGGGAAGAGCCACTGCTGTAGAGTATCCAGATAAGAAATACCTGTTACGGTTGGTTCACCAAAAAAGAAAGGACCATAAACTTTCTGCCGGGATATGGCACAAAAAACATTCAATTTAGGAGAGTCTCTTTGGACTTGTACCATCATGTGTGGATTTTCTGAGCCCCAAATACGAACATTATGGGTGTTCACTTTACCACTAAGGTGAAACGTTGATTCATCACTGAAGACAACAAGATCAATAAAATCTTCATTGTCATGCAACAACATGTCGTTTGCGAAGTTGCCACGTAAAACATGGTCTGTGGGCTTCAGAGCCTGTAACAATTGCAAACGATAAGGACGTAGCTGTAAGCGTCGCCGTAAAACTCTCCAAACAGTCGTCACAGGAATTGCTAATTCACGACTAGGCTTCCGAACGGATTTCATAGGGCTCCGCGTGAACGAATCACGTACTTGCTCAATGCTCTCTTCACTAGTTCTTGGTCGTCCCGTACTCTTGCCTTTACAAAGGCAGCCAGTGTCTTCAAACTGATGATACCATCTACGAATGTTGTTATCACCTGGAGGATCACAACCGAACTTAATCCGGAACGCACGTTGCACAGTAACAACAGATTCCGTCTTTGCAAACTGTAAAACACAAAACGCTTTCTGTTCTTTAGTCGCCATCTTTGCTACTAGCGCTTTCTAGCGGATTGCGGTGGAAACATTCCGTGCACATGCGCACTGATGCCAACAAACAAAACTGTTTGAGTTTCTCTTTCATTTCATGTATCACTTGTGGCTGTGGGTTTGATGTAATAGGAATTATAACATGTTGGAGCCCCTCTATTCATTTTGAAACACGCTGTAGTTTGGCGTGACTAGCATTGCCCAACGTTCAACAAACTGAACAAAGATTATTTAAAAAACAGCACAGATGTTTATCAAAGATGAAACATACAAACTGATAAGCTTTGTTGAGTGTTAAGTACGTTCAAAGTAAAGAAAAACATTGCATTCACAAAACTTCTTTTAACGATTGCTTCCAAGTTTTTGCCCAAAACCCATATTATCAAAATTTTATTTTATATCTGGATTGTGTCTAGTCTTATATATCCTGGAGAAAGTAACTGAAATTGCTAATCAAATCCTGGTTTGAAAAAAGAACTTTTCATCCTACTAATGTTTAGTGCTTGTACTCTAGGCCTACTTCAGAATATATCTTATTATCTTAGTATTGTTGTTAAATGTAAGAATATTTGTATTGTATAAAG
>TRINITY_DN29869_c0_g1_i1_1
TTGACGCCATGTTCGATCTTTAAGATTGTAATAATAAAGAATATTCTCTCTCTCTCTGTTTACGTGGTTTCATGGTGATCTTTGTTTTTTGGTGGCTTCCATGTTAGTTTACTAGTGATCTACTGATGCAGCTGAAGAAAATAACTCTCTAGGATGTAAAGTATCACCGTTTGCTACATGACAAAGGAATTGATGTCGGTTGCTGGGAGAAAGAACTTCAATGAGAATAGCAAGAAACGCCACGTTCATCATAAAACAGAGGGAGTCGAAATTATTTCATGTTTTTTTATCGCTAAAATACAATATGCTACGCTTTTCTATTAATAGGTCACATCTGTAAGTTTGGTTGGTAAAGAATTGATGAATTGCTTCAGGTACTTATGACAGCGTATTATGAAATGATCTTTCCACACCTGTCCTACGGATTGGCTTTGTGGGGTGGATGCCCTAAAACAGTTGCCATAGTTTTCATTCTAAAATAAAGCAGTCCGAACCATTGCAAAACTGCAATGGAGAGAGTTCTGTAGGCCGGCATTAAAAAATTGGAATTGTTGACGCCACCTTGCCTCTATATTT
>TRINITY_DN29869_c0_g2_i2_1
CAGAATCAGTAATCAGAACACAATAATTTTATCTCATGTTAGGTTGTTAATTAAGCGTAACTATTCTATTTCCCAAGAAAGCAGAATTTAAAACTTCACTATCATTGTATGAAAATTTCTCAGTAATTTTAAGTAGGATGAGAATCCAAGATGAGGAAATGATCTGCCAGAATAACGAAATGACTAGTGGCCAGATGCTGCGTAGGTTGAGAGCAGCTTGCGGAACGACAGATTGGACTTACACAATGAGGCGGACAATGCAAGAGGTGGTGCCAGGTGTTTTTCTTGGGCCTTACTCTTCTGCTATGAAGAATAAGCTGGAGACTTTGAAGAATCACGGAATCACACACATAATATGTGTTAGACAAGATGTAGAGGCTCACTTTATCAAACCCAACTTTCCTGAGGTTTTTCAGTATTTGACACTGAACATTGCCGATAGTGTGACCGAGAATATAATCCATCATTTCCCCAAAGTCAGATATTTCATCGACGAGTGCCTTGCAAATGGAGGAAAGGTTTTGATTCATGGAAATGGTGGGATTTCAAGAAGTGCTGCTTTGACAGTTGCATATGTAATGGAAAAATACAACCTTTCAAGAAAGCATGCGTACACACTGGTGCAGCAGAACAGGTTTTGCATAAGTCCAAATGAAGGGTTTATGGCTCAACTTGCCGAGTTTGAACCGATTTACAGAGCACAGCAGACGATGCAACAAGGACAGAGTTCAGGGGATCCTCGCAACAAGAGATCCCTCGACAGGTGATCTACAAGCTAGACAAAGTGCTTCAAGTGTTCAAAAACGTATTGTACGGTGAAAACTTGTGTTTGACTAAGATATCCAACTACGTATTGTACATACAAAACAAATTGTCTAGTGATGTGTACAGTGTAATTATTTATGTGTATAGACATTTTTATAAATTATTGTATGATGTTCGGCTATTTTTTAATGTTAAGTTATGTGGGAAGAATTCAGAAAATATGAAAAGATCAAATCTACGAGAGTTGTCCAAAAAGTAACTTTCGTTATGAAATAACAACTAAACCAGTTCAGATACAACAATTTTTCGGTCACCACTTTCCTAGCTAAAAAGGAAATCATAGCTTAATTCTTTGACTTGTTTATAATTATTGAAATCAAAACAAAAGGCACGTAGCGTGAAAACTCTCACTTAAATTTCCTGTCAGTGAGCTGATTGTTCATGGTGATTGGGAAGAAGTAAAACTGTACAATAATATATTTAAAAAAGATACTATGAATAGGAACTATGTATCTAAAATGAAAAAGTCTGCGAACTGTTTTGCAATATAGTTTCTTTTCCTTGCTGTCTTGAGTTTTTATAGTACCTTTTCTTTTTGTACAGACTTCACTATTTGTTATCTCCCGAAGCATTTTATCCTCATCAGCATCTAACACAACTGGTCATGGTGCATGTTGTACAAATTCCTCGAGTGATAAAGATTTGCTTTTTCTGTCTTTAGCTCTTTGTGAGCTTTGACGCCATGTTCGATCTTTAAGATTGTAATAATAAAGAATATTCTCTCTCTCTCTCTTTGCTGTAACAAACTTTAAAACCAAAGTAGATCTTGGAGACTACTGCAGAATTAAATGTTAATACTTATTGTTTTTGTCACGTAGTAATTGTTTTATTATTTTATATTTTACGTTACACAACTTATTTTCTACATAACAAAAGAAATATTTTCTTACTCTGTGCTTTGGCTTGAACTACATTTATTTTGGAATGCATATTTTATATTCAAAAAACAAC
>TRINITY_DN29847_c0_g1_i2_1
GCTGTCAATGTCAAGCGTGTATGTTTTCGTTTGGTTTTTATAACCTTTTAATTGTTTTAACAAAATGAATACCGTTTGAGTATTAAAATCTAACATAGAGAGGTATCGTACGGTGTATTTTAGCTTTGAATGGAAGGGAGACCTCTAGTGTTTTATTAATATTAGGTAAAAGAAAATAGTGTTTTCAAATAATTTGTTCAACCTTTGTTAACCTTCATCTAAAACAGTATTAAGGCAATCTGTCTAAAATTTAACTCATCAATATCTTACAATTTTCTTCGAACATGGCCTAGAGAGGTTTTAAGTTAGACCCTATGGCTCTTAAATTGATTACTTTTGATGTAACTGACACTCTAATTTCCTTAAAAGCCCCTGTCGGGCATTACTATGCTAAAATCGGAGGGATACATGGAATACACGCTTCCCCAGAAAAGTTAAGTGAAAATTTTAAAACGGTATTCAAAAAATTGTGTGTTGCTTATCCGAACTATGGCGAAGGAAACATTGGGTGGCAAAAATGGTGGAAGAAACTGGTATTTTCTACATTTCAAAATTCTATAACTAGCCAGTCTTTATCAACAAGTACCATGGACATAATTACAGAAAGGATGATTGAAGACTTTAAAACGGATAAATGCTGGAGACTCGTAGATGGAGCGGAAAACTTGCTTGAGAAATTGATGTCAAAGAACGTGACATTAGGAGTCATCTCAAACTCTGACCCAAGACTGGTTGACATTTTAAACAGCCTTAAGATCAATGCCTATTTTAGGTTTATCCTAACATCGTATGACTCTAAATGTGAGAAGCCATCGTACAAGATATTTCAAAATGCGGAAAATCTCATGCAAGGCGTAAATAAAAGTGAGATTTTACATGTGGGCGATAATCCCATATTAGATTTTATGGGAGCGAGAAATGCTGGCTGGAAAGCACTCTTGATCACAAAAAATGTGGACCGTGTCACTGCTAACCACTCCGAAATTGAAAGAGATAATATAGTAAGTGATATTGCTGAAATTTACCCAACTCTTAAAACAAAAGGGTTGATTTGAGAGGACTAAGAACAATTTATAGGCTCTTTATTTATTTTAGTGTTTAAGGCTGTTTTAACCCTATACTGTCTTGTTTGTAGTAAGCTTATTT
>TRINITY_DN29801_c0_g1_i1_1
GCCATCTTGAATCTCGATTCATTCATTTTGTATGGTTCTCATTTTAATTGTCGATCACTAATTGTTTAGAGCCAAATTTTATTCATCAGGTGTAAACCATAGAGCATTTACAATGGCTACTGATACGGAGAATAAAAAACTCAACGATTTAAGGGTCGTAGATTTGCGTTCGGAATTGGAGAAGAGAGATTTAGACAAAACCGGAATCAAAGCTGTTCTCATTGAGCGATTACAAAAGGCTTTGACTGATGAAGGCCATGATCCAGAGACTTTTGTGTTTGAGCTATCCGATGTCAAGAAAACTCCAGTCAGAGGAAAAAAAAGTGATAATGAAGAAGCAAGTGAAGATGACAAAGGAGAAGAAGAAGAAGAGATTTCAACACCTGCTAAATCTAAAGGAAACAAAAATGAGAGCTTCTCAGAAGAAGTGAAACCATTGAAAGATGAGGAGAGCAGTAAAGAAAACAGCAAGCCAGCTGTTGAGGCAGAAGTGGAGGCAACTAAAGAAGATTCTGTGCCCGAACCTGAGAAAAAGGAGGAAATTTCTTCAAAGGAAAACACCTCAACAGAACCTGAAAAGGAAGTGGACACAAGTGCAGAAAATAAAGAAGAGTCTAAGAATTCATCAAGCGAAACTCCTGCAAAACCTGCCTCTGACACTGAGAAACCTGCCAGTGGACCACAACCCAAAGAAGAGAAACCAGTTCCTGAGGCAAATGGTGTCATAGACAACGAGGATTCGATCAATCTCTCTATTGGGGAAGATGAAGCTAAGCTCTTAGCTGACGAAGAAGAGAGCAGTCAAGAAAAGGACGGGAAAGATGAAAGTCACGGCAGATCCGGCTTGAAGAAGACTTCGGAGAAGATACAAGATAAATCGAATCAAGAGAAGGCGAATGGGAAGAGTTCTTCAGGGGAGAAAGCTGCAAAGGATGAGAAAAACAAGAAGCTGTCTGCGAGCAGCAGCCGCAACCTGTGGGTGAGTGGCCTAGCGACCACGACACGTGCGACTGACCTGAAGCAAGTGTTCTCCAAGTACGGCAAGGTGATCGGTGCAAAGGTGGTGACCAACGCACGCACCCCGGGTGCCCGGTGCTACGGCTACGTCACCATGAGCAACCCGGACGATGCGACCAAAGCGGTGCTGTCGCTGCACCACACAGAGCTGCATGGCCGTCTCATCTCTGTCGAGAAGGCTAAAGGAGATTCCACTGGTCCTCCAAAACGGTCTGAACCGACAAAGGCAGAAGTTGTCCCCAAGAAAGAAGCAGCGGTGAGAAAACCTGAGCCTAAGAAGGAGGAAAGCCTCGTCCCCCCTGGAACTGAAGATCTGAAGAAGGAGCCTGCAGCACCCGGCACGGAGGAGTCAGAGAAGGAGAAGAAAGACACAAAAGAGAGCGTCGTTGGCGCTGGACATCGCAGTCGGGAGACGGTCAAGACCAGCGAGAGGCCGGAGAAGCGGCCGAGGAGCTCGACCAGTCACCGGTCAGGAAACAAGGGCAACTCCCCAATACTCACCTTTGACAAGATCAAGGAGGAGAGAGATAGACAGCGGCTGAGAGAGAAAGAAAGATTGCTTCGAGAAGAAGAACGCAGAAGAGAAACAGAAAGATTGAGACAAAGAGAGATTGACCGAAAGCAGAGAGAAGAATTTGAATTCTTGGATCGGGAGAAGAGAAAGCTTAAAATGGAACGAGAACGACTTCTGAGGGAAAAGGATGAGCTGTTAAAACTAAAATCTGAGAGGCAGCGTTTGGAGAGGGAGAGACAGAAGTTAGAGCGAGAAAAGCTTGAGAAAGAGAGAGAAGAATTAGAAAGACTAAGGCGCCAGACAATGAAGCTGGAGGAGGAGACTCGTCGCAAAAGGTCGCTGAGTGACTCACGAGATCGAGACTACGAGAACAGAAAGAAGCCGGCAATAGACTCTCGCTACGTCAGCCACCAGTCCAGCTCGTCCCGCTATGTTGAACCCTCCAGGTCGACGGACTACAAAAAAGAGCCGACCGTTCACAAGAGCTCAAGGGAGGTTATCGCAGCTCCACGCAGACCTGGGTTTGAGACGGACTCCCGCCGACTAACCGCTCCTGTCTCCTCCTCCAGCCGGGACACCTGGCCCCCCAAGGACAGAGAAAGTGGACGCTATGAGCGGACGTCCGTAAACAGCAGTAACTTCAGAGATGATTCGTCACGCAGCAAACCAACAGAGAGCAGGCACGTCCGGGAGCGCTACTCGGATGCTCCTCCTAAGAGTGACAGATTTGAGAGGTCGGAACCATGGCACAGCAGCAGCAGTGGACCGGTGAAAAGCTATAACAGTAGAGACAACTGGGGCTCTAGTAGCTCTGAGCGCAAACCTGACCACGCAGCGCCCGAGCCCTGGGCACGCCCTACCAACACCGGCAATAGGTGGCCTAGCAGTAACAACCAGATGGGTATGAGTAGGAGCGGGTTGCAGGGCAGTATATCCAACACGATGTTCTCATCGAACAACGTGCAGATCCCCAGCATGAATATGGGCATCTCGAACATGGCATTCAGCGGCGGTGACCGCTTTGACGCTTACAAACAACCCTACTTTAAGCCGTAGATGTCTCTAACCACTCTCTAGGCTCACCGCGGCCGCCATAGAACAAACGAGTAACCCGGTCGATCTGTTTCAGGACTCTAACAGCACTGAGCTACCAGCGCCATTCCACCAACTATTACTGATTTCAAGCCAAACCTCAATGTTGTGATGCGTTCCAGTTTCCAGTTTATTTTTATGGCTTAATTTTATCACATACGTTTTATGTGGTTTATATTTTGAGATTGTTTAGTTTAAAGTTAAACTGTCTGACTTGTTTGGGTATCTTGTAATGCAAGATAGGTGATTTTATGACACTGTGTGTTTCGATGTAAATTCATGATGTTTTGTAATATTTTAAAAGACTATCTTAGATAAGAGTTTTTATTTAATGGGGGGATTCTCTACTTCTTGTAAGGCACAATAAAGAACACAAATATTACGGTTCCTTCAAAGTATTTAAATATGTTAAAAGGGCTTTTCAAATTTACTTTTCTGTATAAATTGAACATACATTCGTACATAGACTACTAACAAGAAATTACAATGGAAAACTTGATATGTATTTAACCTGAGCTCTTAAACAAGCTTAGGTGTAAGCTTGCCAAGAGCTTATTTATTTGTTAAAGTGAAGTTCTTAATTGCATGTATTTAGGCTTTTCTTGTAAGCAATGTTTATTTAGTAAATATTGAAGTGATTATATAAATTTTT
>TRINITY_DN29801_c0_g2_i1_1
TTTTAACAACATTAATATTAGTTAAATGGTTTTTACATAGTTAAGGAAATTGAATGCTGAATTGATATTCAAAATTCTTTATGGTCTGCTTTACTTTTTCTTTAACTGAGTTTTAGGAAATAGGATAACTTAGATATTTCTTTAACTGGCGTAACCTGGTGGGAGATAAGAACATTTTGATAGTGATAGAACTGTGTTCAGAAGTGAGTTTAGTGCCTACGGAATCATCTTTGAGATCGAGTTTCAAGTGAAGACGGTGAATATCTTCAGCTTTCAACACAATATGGACTACCGCAGAATCAACTCCGTAACCGAATCAAATGAAAGAGGGCAACAACAGACTTGCGTTTTCGTTGAAGGAGAGACATAACCGTTTGTGCTGGTGATTCTATGAAGAGGACAGTTCAATTTACACATGAAGAAGTGAAGACGTCGGACTGTGAATACTCGGAAGAAGATGCTGGGTTAGAAATGTGCTTTTGTGAGTGGTTTTCCTCCTGAAGAAGACAATTCTCCCAAGCAGTACTGTATCTCCCACTTAGGTTAACACCAGTTACTGAGTTCAGAATAACTTCAAAAATTCAAATAATTTAGTCTGAAATGTGGGTCATTTTAGGTAGTCAGTTTCAAAAATTTGATTAATTTCATGTTTGTAATGAGTATTTTATAAGTGTTTTCAAGGCGATCTAAATGTTGGACCAACTGGCATCGACCACCGCACAAGAAGATTTCCAGTGCCTCAAACGAAGATTGAGGAAGTCTCCGGTTTTGATCTTCCTTAAATTTGATATTTACTGGTTGGTTGTCTCAGATGAAAGTCACGGCAGATCCGGCTTGAAGAAGACTTCGGAGAAGATACAAGATAAATCGAATCAAGAGAAGGCGAATGGGAAGAGGTTTGTTTGGTTTTATTCTTCTGAGACAATCAATAGATAATGAGAGCAGATTCTACTGTCTACGGGACCATGTACGACTGCAGTCGACGCTTCAGTGAGTCAAACCTCAAGTCTGGCTTGAGAGAACCGCACAAACTTCTAGAAGCCAACTTTAGAGAGGGATTTTTAAATAAAATTTCTCTTTGGTTTGTAAACGTAATGCTTAATGCAAACGTAAAGTAGATAAAATCAGACACGGTTGATTTCAACTTCAATGCTGTCCTGTTATGTTACGTGGGCTAAAACGGTATGATCTTAGGTAGTGCCACAATCTATTGAGTCAAAATGAATTTGAGGCTGAGGAATGGAAAAATACTGAACCCTTACCAAATTCAGCCCTTCATGAAGGAGTCACAATATTGAGACTCACGGTGCAAAGGAGCTTTATTATATTTTGCTTCCTACAAATATCATTTATTACATTTGTTGAATTGCTCATTGCTGAACCCAGGAAAAAACTACTGAGTTAATATTTTCCTTTCAAAGATCTCAAACCACATTTCCCCCTCGGTATGTGCATTTATCATCACAAATTTAGTTTTAATTTAAGTTTATATTTAATATAGTTTAATGTTTCATCAGTAGACATCATTTGCGAGGTACATTCAATTCAGATGGAGCCGTATACTTAGTTCTGCAATCTTCTTTTTTTAGTTCCATGTTAGTAAATACTTAGACACTATTATTATTTAAGGTGTATTGGCCTATTTATCAGATCAAGGCAAATTATTGGAAAGCAAAGCTTTAAACTGATATAGACATAAGAACAATGGGATTTGTCAGTCAAATTCTTATGAATTGAAAACTACACCCAAACAGCGTGAAGATATGGTACACAAAGAAAATAAACCAGAGCGTATGCCTCAGGTATTTGAATAACATGAAAAGGTATGATGAAGCTCTTCTCTATCCTAGCTGAGCAAATATTTTCAAAGAAAAAAGTTATAGATCTTCGAACTTAAATACGGCTGCTGACGATAATTTCTCTTCAAAAAAAGAACAAGATTTTCCTGACAGTTATTGTTTATTTAGAAATTGCTGTTTGAGATATGATTAAAATATGCACAGCAACGCAACATGGTATGAGGAAACTTTGCGTGATTGGCTTGATTAAAGTTCAAGATTGAGCAGTAGACAAACATTGTAAATTGGAGACATAAATAGTTAATGAGAGTGATAATATTGAAATAAATTTGTTAACAGATTAAAAACAAAGTTTATTACAAATTTGAAAAATATTTACTGTAAACAATTTTGAAATGAAAGCAGAGCAACAGTCTTGAAAGTTGTGTACAGGGTGATTAAAGAAGAGTCCTACAGATCCAATCTTATTATCAAGTTATCAACAAAAGATTTTAAAAAGTTAACGCCAAGGTTAGTTGTTAAAAAACTACACCACTCTGTATTTGTGTAGAAAATAATCCTTTGTTGGTAAAAACCGCTGACTATTCTGTTTGTTGCATTGCTTCATCATACTATAACTTACTGCCTTAATGCAGATGCGTGTGAGGAAATTATTTATATAATTGATTTTTCCGTGGTCCATTTAAAGTTATATTTCTTATACCAGCTTCCAAAAATGGCCTCTCCAAAGACACAAATGCAATCTGTTGAATTCTTAACAATTTAAAGTTTTAGTCACCTGCATTTATTTTACTACTATTAAAAAATGTTCGTAACATTTATTTT
>TRINITY_DN29844_c0_g1_i2_1
ATTTTTGTGTTTTTATCGCCTTTTAATCCGTTCCTATTCACGATAGCGTAATTGTGAATGCTGAAACTTCTAACGTATCAACACTAATCGAGTTGCTTCTTGAGAAATCCAAATCATCAGTGATCTTCAGTAAACAGGAAGCATGGCTTCACGGGCGTTGTTTGTAGTTCTGGTTCTGGCCGCTGTTGCCAAAGGCGCTAGGAGCGCCACTCGCATTGCCCCTTGCAATGAAGGCATTATCTGTAATATTTCTAAATACCGTGAAACCCATGCGCCTATCTGTCACCATGTGACACCAGGGTGCTACGATGTCATCGCTAACCCGGAAGGAGCTTATGAATATAATGACATTAAATGCGCTATAATAACCATGTGGCAGAACATGACCCATTTGAACTGGCTGTTCCGGACCGATGAGGAACCAGAGGCTATAAAATACACTTTTGTACAAGAAACGGAAGACTACGTTTCGTTCAAAAATGCAAACGGTGATTTGTTCCGTACTTACCCAATAGAAGTAACGCCAGAACGCATCACCTACTACAAATGTGCTGAACCAAGTTGTTCTGATACATCGAATGACGCAGACACAGTCGATCTAACCTTGTGCCAGACTCTACAGCTGGTCCCGAGCAGCCTCACTGAGGAGGAACTGGCCGAAGCAGAGTGCGCTTGCAAGGAAATTGGAATCCCCGTCAAGAGGCGCAGTTCTTGCAGCTCGTTTTATGTAGAGTAAAAATAAATCAATGATGTTTGTGTTGTAAAATGTATTGTGAATAATTTGATTCCGAAGAAAAGATTTGTATTACATCGCCA
>TRINITY_DN29825_c0_g1_i2_1
TGCCGGATATATCACAGTGATGAGTAGGGCTTCGCATTGACGCACCGATAACAATTTTGGGTGGCTTGTTTGACTCAGCCGATTGAAATATATGAAGATACGATTAAAAAGTGGTACAATATAAGTCACCTCAGATCTGTGAAGTTTCATTTACAGCTGAGCTATCCTACTGTTAAAATGAGTATGAACAATTTGGCTCGGGTGGTGCTTCTTGCGTGTGTTTTGTGCGCGGATCTGACTCTAGCGCTGGTTTGCGAAGGAACCGGAAGTATTTACAGAACACCCACTCATTGTTCTGATGACCAGTATTGTTGTGGATCACTCAAAAATGAGTGCTGCACCGAACTGGCTGCTGCTGGGTGGGAGATGTTTGCAATAATGGTTTTTCTTCTACTCATCATCCCGTGGATTGCTTGCTCTTATTGCTGCGGAAAGGCCTGTGACCGCAGTTCCGGATTAACCATTTTAAGTCCTGCAAGTGCCCCGGCTCCTGTGAATGTAACCATGGCAGCAGCACCTCAGCCAGTTGCCTACCCACATCCCATGCCAGGCCCGTACTACCGCTAGCCAGGATGGAGATTTTAACTACCCTGTTGCACGGAACGCTCCGTCTCTAAACGCTTCTTGCTTCCTGAACTTCAGATCTACAGCAAAGTCTACATAATTACATGCATGTTCATTGCATTGTACCTAATCCAAACAGTAGATCAGTGCACACATCTTTAAGAGCTGGATCTTATTAGATGATGTTGAAATGCAAAACCTTCAAACTGTATAATAATAATTCAATTGTTTCATTCTTGAGGCCTTACAAATACATTTGTGCCATTCATACGACTGTACTGCTCTATTATTTAATTTGGTTGATTTTATAGTTCGTAACATATTTTACTGTTAGATTAAAATCATTGTGTCCTTCAGAGTTGCTGAGAGTAATGATGAATGCCACAAATGCATTAATTTTGAAAGGCCTCAGGGATAAAATAATTTTATTATTGGACAGTTTGAAGTTTTTGCATTTCTAATATATCAGTAGTTTAGTGCTACTCTAGATGTGGGTTAATTATGTACTTATAAATGCCCTTAAATGCAGTCAAGGTTTTTTTTTTAATTTGTTTTTTAAATATTTAATTATAAATGTACACGTGTTAATTTTATATTAACTGTTGGTGAGCATATTTATT
>TRINITY_DN29865_c0_g1_i1_1
ATGTAATTATTTATTTTTCTGTAAGTATGTATTAGTTATCAATCAGAAAGGTTGCAAGTCATTTGCTTACGTTTTCATTTTATCTTTCTTTACTTTTCTAATTAGCTATGTCTGTGTAAACCATGATGATGTAAAGATGGTGTTGGAATATCTTTGGAACTTAATCTTATCCAGTAGTGTTGGAAGAGATGCATTATTTCATTCAGAAAATTTAAATCCTCAAGACCTTTTGAAACTTAAAAAAATAAGACAAATAGCGGAAAATATATAAAAATAACTTTTTTACAGCATCAAAAACATATGTGTCGTGGTCATTGCTGCTGCATTAGTCAATCATTTTCAATTATTATTACTATTAACTATGCAACTGTCATTAAATAACTACAACTCTTAAAATAGCAAATACATTTTCCTTCCCAACAATTCTTAGATTGAAATGTGTCCCAATCAGTCAGTGGGAAATTAAATTTCCTGAAATGTTCATGATGTGTCCATCTCTAATATCCACCTTCAAAATAATACGATTAGTGAAAACTTTAAAACATTTCTATTCAAATTGATCAAAGTCTCAACACCCTTTGATCTGATAGGCGCAAATTGAATATTCTTTTTCAGACATTTGATACGGTTTATTGATTGAAAATATTGTCTGTTATACTATTGTCAAAAAGCCAAAGAAACTTATTAAGTTAGAAACCACTTGTAAAATGTTCCATTTTTAATAAACTCAACAGTTGTACGAAATAAACTCGGAGAACCATTTGTATAGTTAAAATTCTACAGATGTGTATAGTGATTTAACGCAGTGAATTGTTTGTAAAATGAAGTGTATAAAAGTGAAACTTTATCCTGATCTCTAAAGATATTACTAGTTTATGAATCAATGTAGTACAAACCTCTGCGTTTGTGCGGACGTTTACGATGTGATGTGATTAACGCATTTAATCAATGTTGGTGCAGGAATCAATGTGTGATTTTGTGATAAGTGTGCAAGTTAAGTTTAATCAATGCTTTTGTTCTCATTTGTGTGATTTGTTTATTATTGTCAAACATTTGCAAATGCAACAATATTTTTTAATGAAAAATTCCAGATTTTAAAGTTTGGTTAT
>TRINITY_DN29811_c0_g1_i1_1
AATAGAAGATGCACTTTTAGCTTGTGTGTAGATTTGATTTACAAACGGAGTTAAACGCGGAGGTAACCTTCGTGATTTGACATCTGGAAGGTTAATAATGGTTTGTGATTGTTTCAAAGAAGTGTTTTAGTTTATCGAACAGTGCATAAAGCAGTTTTTAAATTAACCTTACATTTTTGTGTGAAGTCTTTCCACTGCCAATGAGGGTTTCGATATGCTAAGCAGAGAAAGTATCTAGCATACCCACATAATAACAATCTTTAGCTCGTAAATAACTTGAAGGCTATAAGATCACTATCCTCGATATCGGTTACAAAATTTACTCACTTCCATTTTGGTTTGTACATTTCAATAGACTGGCAATGTTATTTGGGAACTGCAAGATTTTTACTGAGTGTTATCATTTTAAAACATTCACTCCATTTTCGGTGATGAAAACCTTAAAAGGAAGCTTATAATATAAGAAAAATACAAATTATACCATTAAGAATTATTCCAAAAGTGTGTCTCCTGTGATATCCAATGAGATCGTACCACCATAA
>TRINITY_DN29811_c1_g1_i1_1
AAGAATTTGTACGTTTAGCTCTTTCTAATGTCACTCCAGATTTTTGATATGATGTCTTCATCATAGTGTTCTTTTTTAAATGAATTAGTGGGTTGTTTTTCCCCCAAAAAAACAGCCTATCGACAACAAATACTTGCACCATCAACAGAGTCCCCATCATCCTCCTGGCTAGCCATTTTCACTTGTCACAAACAAGCAGCAACTAGACAATTTTGAGAACCCTCTTTTGACAGTCGCTATCTCTCGACTACACGTGGTAGTGTTGCCCGCGCATGTGCTGAACGATTTGTCTGAAGCCTTTTGCCTGAAAGACGAAAACCGATTTTGCCATGTTAGATACAATGTGGGGCACATCCATTCAAACAGAGGCGCAAATGGTGCCATAAGGCTAAAGGTCTGGCCGAGCCGTATCTGGTGCGTGGCCAGCCTTACTCACCAAAATTTGAAGATTGTCTTAGCGAATAAAAAAAAAAACAGTGCACATCCCACATATTTTTATTTTGCATTATTGCTATTTTCGACTCATGGGAAAGGAAGTTTTTTGCCCTTGAGTGTTTGTTAGTCCAAAGAGCAAACAACCCAGACTCAATTAAGATGGAGC
>TRINITY_DN29811_c2_g1_i2_1
CATGAATCAGATATTTATGTTCCTTACTTTTACTGTTGGCGCTTTCTTTAAGCTTTGTAATAACATTCTGTAATGTAGATTTTTTCCATATAAATCCTTTTATACTGATACATCACTGATAGAACAAGACACACTGTCAACTTGGTTTTCAATGCCAGGGTGTGAAAATTCAGCCCAAAAGATAAAATTGGTGCTAAACAGTATTCCTCAACCAGAAATGAAGCGTCTAACTGGAGGCCTTGGAGGTCTCCCCCAAGGAAGTTCAACAGTAAAATTTTATTTATTTGTCCAATTCTTGGTCTTGAAATATAAAATATGACACATTCAGCTGTCAAAGGCACATGCATTTATTAGTATTAATTTGTTATTAGTTTACACAAATTATATAATGGATTCTTTACAAACCAGTTTGCTATTTACTACTTGCATATTAATTTTGTTTGGCATTTGCGTCATGATTCCAGTGATTTTCACTGCTAAGTCGTATGTACCAAGGGCAGTATTAGTAAGATATTTCTACGTTAAATTGCTATTGAATATAATGCAAATTCAAATACAATACTGTACACTCCCTCTTAACCGATCTCTTTGGGACTTTAGTCATGTTGGAAACTGAAAAGTTTTAGTAAAATAAAAATTTCCTTTGATGAAACCTTTTAAAGTGAAGAAATGTCACAAAATCATTATATTCGGTCGGCCACACCCGGCTAAGAAAAGGTGTGGCAAGACGTTTTCACCTATCCTCGCCTCTCTGCGCTATCGCCTAACCTAACCTTCCGGAGGTTGCATCACAAAGGTTACCTCTGGGTGTACCCCTGTTCGTTAATCAAATCGCCTACACAAGCCAAAAGCCTGTAAATCTGTGTACCCACCGTTCTTCTGTCTTTGAAGAAGAACACGGTAAAATATAATTTAGCCACTTACAGCTTTGATGTTATTAGTTTTTTACTGTTTGTATTAGAACCTGGTCGCCTGGAGGTAACTTCCATGATGCGCCACCCTGTGTTACAAGGCAACCCGGAGTTAACCTCCGTGTGAGAACCTGCTAGCAGCAGGTGTTTTT
>TRINITY_DN29811_c3_g1_i1_1
GTTTGGGACTTCAGCAAACTGAACTGTCAATGTCATTTTCGAGTACTGTGCAACCTATCTAATATTTTAATAAGTGTTTATGTAACATCAATTTAAGTTTAGTGTTACGTGTCTTTGTATTTTACGGTGCAATCTATTATATAATTTTCATAGGTTAGGAAGTGATTCGTAGTTTCAGTCATTACATGAACTTAGAATTATTTTTGTAACGCCGGTCTATCCATGTAAAAATGTCCACAATCGTAGAATATTTGAAAGATCCGTATTTGGTTGTGAGATTTCAATCCTTTTTTGGCGTTCACGGTGTATCAGAATCGAAATCAAAACAGTTCTCTGCAACCATTAGTTCTACAAGTGGAAGACCATTTAGTTCTCAAGTTAATGGGATTAAAGATTCATTAAACCAAGGAGATCAAGATTTTATGAGTGGAAAAGACAAAATTTCCACCAGAGATGAGAAAGTCTTCAATTCTACTTGGCAAAATGAAGAAGGTCACAGGTTAAGGCCCAGGCCAGTGAATGGATTAAATGGTGGCGTTCCATCGGAAGCTCCATTCGAAGACATTGTGTCATCTGAATCGGATGCAGAGGTTTCACCCTACATTATTAAACAAAAGTTTTGGTATTATTTTTTCTTATTTGGCACATATCTTGGGGATGAAGTATTTTATGCAACATTTCTTCCCTTTTGGTTCTGGAACATTGATGGTGCTGTTGGAAGAAGAATTGTAATGGTGTGGGCAATCGTTATGTATTTAGGCCAAGGTTTAAAAGACATTGTTTGCTGGCCTCGTCCGTCTAGTCCACCAGTTTTCCGGCTCCAGAAGAAGTGGTCGCTGGAACATGGAATGCCGTCGACTCATGCGATGGTCGGCATCGCCATTCCTTTCTCTGTCGTCATCTACACAATGAACAGATACCAGTACCCAGTGGGGTTAGGTGTTCTCATCGCAGTTACTTGGTGTGCCGTCATCTCCCTCAGTAGAATATACTTGGGAATGCATTCTGTCCTGGATGTGGTGGTGGGCCTGCTACTGGCCGGGTTGCTCATGGTCCCTGTGGTGCCTTTAGTCGACGTGCTGGACGGCATGATTCTGACCAATCACTGGTCTCCGTTCCTCCTCATCGCCGCTACTATTCCTATGATTGTGTTCTACCCAACGACCACGCGTTGGACTCCTACCAAAGGAGACACTACCACTATAGTCAGCTTCTGCGTGGGCATGTACATCGGAGCGTGGACGAACTACCACCTCGGTGTGATGACAGCTCCGCCCCAACCCCCGCCCTACGCCATCATCTGGCCCTCTTGGCCCATGTTCGGCAACGGTACGCTACGCACAGTTATCGGCCTGTGCAGCGTGGTGGCTACGGTGGCTGTCTGCAAGTCTGCGCAGCATGCAGTCATGCGCTGCATCCTGCGTGCAGACTCTCCTGCGCACTCCACTGCGCAGAACACTGTTGAACTCAGCTGCAAGTTCCTAACCTACATCCTGCTAGGCTTCAACATACTCTACCTCATGCCGAATGTATTCAAAATGCTGAGAATTGAAAGACCTACATTTTACACGGAAATGTAATCAAGTGATTAGTTAGACAATTTTTACATCAAGTCCAGTCTTGCTTGCCTTAGATTTTTATAGTATTGTTAAAAGACTTTAAAGTACTTAGCAAGGTTTTATTAAAATTATACACTAATGTTTGTTATATTAGAGCAATATATCTACAAAACCTGTTGGTTAAAAAGTTTTCGAAGTTTCGTAGGGAAAAAATTAGTATTTTATATTGTTGTCGTTTTTTTAGAACAAAGTCACCAATATTTAATTAGGAATTGTCCCGCATTTTTTAAGCTTGGA
>TRINITY_DN29886_c0_g1_i5_1
ACATGAAAGAAATGTGAAAATCATTGAAGATCGGAAAGCTCAGCACGAAGAAAATGTGAAGAAAATTGAGGCTCAAAAGGCTGAACATGAAAGAAATGTGAAAATCATTGAAGACCGGAAAGCTCAGCGTGAAGAAAATGTCAAAAAATGGATAAGAGCCAACTACAAACAGAAACGAGGAGAAGACAAGACCACTTGGTACACAAGGATCTGTGCTAGAGGTACAATGACAGAGGCTGAGTATTTGGAGAGATTGACTCAGGTGAAAAATGAGTTTTCTAGTCTTGACCTGTGGTATAAAGAAGAGTGGCTCACTATCACTAAAACCTACATTTCTCTTCGTTATTCCAAAACTCAGACTGAAACTGAAGAGGAATATTACCAGCGTATAACTCAAAAGGAAACAAATGAAACAGACGAAGAATATGCCGGAAGAATAAATTTGATTCACGACTGTTTCCCAACTCTGCCCTTGTGGTGCGAGGAAAAGTACTATGAAAAGTACACCAGCAGTTTCTATAAATCATTCTACAAGCAGGGGAAAACTGAATCCAACGAAGCTTATCTCAAGAGAGTTTTTGTCAAAATGAGCAGTGAAAGTGAGAGCAGTTTCTGGAAAAGAGTAACTTTAATCAAGAAGACATTCAGCAACAACAGCTGCTGGGAAGACAAACAAAGTTTGAAGAAGCTTGATATTTTCAAAAGCATCAGCAACGCTAAGAACGAAGAAGAACTCTGGACGAAAATTCAGTCTGAAAGTTCAAGCCAGGAGTCGGAATACAAATATTCCACACTAAAAACATTCTTCAGCTCATCATCTTCACAATCTTCTTCTAAATCTTCATCTTGGTCCTCCTCTTCATCAACTTCTGGATCTTCTTCTGGGTCCTGCGGTTGCAAGGGACAGGGTGAAATCACTATTGTTGACAGAGATTGATGAGAAAAAGTAGACAATTTTTCTCAAATATTAAAAGAATAATACATGTAT
>TRINITY_DN29893_c0_g1_i2_1
TTTTTTGGCAAAGATGGAAGTTTAAAGGGAATTTTTGGCAGATTTTATTATTTGAGAGAATTTCTAAACAATCTCAGTTTTTGATCATTTTACTCTAATCAATCAGTTTTCTAGGTTAATTCCTATTAAAAATTCACCTGACTACAAAACAATACAAATGAAAATTTTAAAATTATCTTCAAATGTTTACATTTTTTAATGAGTAAAAAAAACTCTTTTTGACATTGTAATGTTGACAATTTCCTGTAGTGATTACAAAGTTTGATTATATGGCACTATCACTAATACGATCAATAATAATATCAAATCAATGGACAATCAAGCTGTACCAAACATATTTCTTTTAAACTCAGCTTTTCTTTTTCATTTGTAATTACTAAAACAAGCTTTTAATCCTGCCTGAAAATTTTCCTGAAATTAAACAAGAAAAAACGTTTCTTGCCCAATTCTTGTCCGAAGGGAAAAATTCAATCCCGTCCACCCCTAAAACACTTATTTTTTGTTTTTAAGGCCTGCCTAAAATACATTTTCACAGTACAAGAAGCCAAATCTTTAAAGCCAGCTGGAAATTATCACAATTTAATATAACAATAACTACTCATTTTGCAACATATTTAATTCTAAAAAGCACATTGCCTTGAAAATGTAAGCAAGCTTTTTGTTAGCGTGTAATGTTAAATTGTACTGTATTTTATCA
>TRINITY_DN29875_c0_g1_i1_1
TATAAAGTAGAAACTATTTGATTACTATTAAAAAAATAAAGTTAACGTAACGTTTTGATACACAATGAATAGCATTTCTACTACTAAATAATATTTATATTTTATCGGATCAACCTCTCATCTTATACCTCCCATAATATCTTACTGTTTGTAATATCCACATATTTTATATAGAATGGTTTGTAAATAATGTAAAGGTAAAGATTGCGAGGTCTATGCGTATTTTGACAGTACTGTACTACTACAGTAGAATACTACAAGGGTCTACAATATCGTACTAGTCATCCCTCATTCTAAACTCTGTTCACTTAGGGTGGTTTCACAATTAACAGCATTTTATTTAGAGAAAATATTTTTTATTTTTAGAAATATTTTGGAAATATTCTTAAAATTAAATTTAGCACTATGGACCGTATTGATCACGTTAAGTTACGTTAAGCCGTTGGTCCGTTCCATTGGTCGTCGTCTATTAATTAATAACCCAATCTGGAGAACAGTCGGCCCTAGTTTGTAACACGGCAACATCATCCATCAAAAC
>TRINITY_DN22665_c0_g1_i1_1
GTCGACAAGCCGATGGAGGAGAGTCTCAAGTGTGAAAACATTGAGGATCAAGAAGATTCATCGATGGCGAAGAGACTAGTCTCTGACTTACCGGTGGACTGTAATATCTGCGGAGTGACACTTCGCCAATCCCGCAATCTGCGCAGACACATGGAACTCATCCACCTCAAGACGGAAAACGGAGGAAAACTAAAGAAATCTCTTTTAAAAGAAGATGTTACCAAGTGTGAAGAAGACTTACTACATATCCCACAACCTCAACCTACGCCAAGCCAAGTGCATGTTCATAGGACTGTGAAAAGTGTTCAAACGTCAGTGCAAAGTGTTCAGACGATGACTAGAGTTTACGAAGCTCCGCTGGATCAAGCCGGTCCATCTCGCATAGCTGTCGTTCCTTCCAGTCACATGCTTACCAACCTACCTCCGCAGATAGTATCGTCACAGTCACACATACCAAAGTTTCTCACCTCACATATCCTCATTTCATCACCCTCGGCACAAGTTCCCTTAACACATTCAAAAATTCATTCCTCGCACATTTTAACGTCTTCACAAAACTCACAGTTAGTCGCCCCACAGATTCTAACAACTCACGCGTCATCAGCAAAGGTTCAGACTTCACACGTTATTGCCGCACCAGTACATAACTCGCATATGATCCTGTCTCATGTTCCTACATCTAAGCACCACTCTCACGTCTTGACATCCCCGCCGCCAAACACAAGCCTGCAAATCCCCACTTCTCACAGTTCAGTTCAGAAAAACCCCTTATCGCACGTACCGTCGTCTTCTTCCCATAGCGCAACAGTGAAAATCCCTACGTCCCAGATTCACACCTCGCCCACTTCTCAGATGGCGCCTCAACTTCTGACTTCTCATATCCTCACCTCCCCTCCTCCCCATGTCCCTTCCCCCACCCATATCCTCCCCTCCCCA
>TRINITY_DN22634_c0_g1_i1_1
TTTTCATTTTAAGTTCTGTCAATTGTGGTTTTAAACAGGGTTGGATTTACATTTGGTGTTTACGGGCAGAAAGAAGCTCCTCCCCTCTCCCCCTGCATATTTAAACTACAAATCGAGATTGTTTTTGCCAAACGCTGAACATAGAGGACAAATCAGGGTTTTGCAAGAACCTGCGAGTCCTAGTACTTCAAGTTAGAACAGCTTATTAAAGATTTTGTCAACAATAGCGGTCAAATCCGTTCTGTTAGTGAATGCTGGTTGCTCTTAAAAACGTTTTTGAAGTACAAGTAAATGTAGTCTGAAATCTAGTAAACAGGTTGGGAAAGCTACAAGGAAGCCAATCAGTGTTAGCCTGGGTCCACTAAGAAATATGTATACAGTATTATTATACTATAAAGCGGGTTGTA
>TRINITY_DN22671_c0_g1_i1_1
ACATAAGTGAGGTTATCTTTAAAACTTTAAAGTTCCAAACCAAGATTGAAAAGAAAGTGCCTTTGAGTGAGGTGAGAATGTACAGCCACATTTGTCATTATGAAAGTGTTGCTGAGAAATTGTTATTTGGGGTGTCCACCCGACCATGAAACTATGAATTTAGTCTACTAGTATACACATATCTTGAAGAGCTGGATCTTATTAGATGATTTAGAAATTTATGATGATGTTTTAAATTTCTACTAAGATACAGTCTGGTATTAGGCAGTAAGACTCCAATTTGCTCAACTCAAAGCCTCACTTCGGTCTTTGGCCTCAGCTTTTTAAGTTCTATTATCACGGGCTTTACTAGCTTGGTCTGTAAGATTACAGGTGTTACTAGACTGTGAGCGGAGTGTTCTTTCACTACAAGTTTTATTACATATCATAAAACTATAACACCTTTAAAATTTCATTAAAATCGTACCACTCACTCCGCTGTGATATGGAAAAATCACTTTTTCGGCCGCCATTTTGAAACAAGCTGATAGATTTTTATGATTTTTGGTTTATTGATGTTGTGTCACGTACACAATTTCAAATTTACATTGGACAGTGGAGTGGGTATAAAAACTGACTATTGATTTTAATCAACACTAAAAACAAATAAGATAAGAATGGTCCCCCCTATTTTAACTTGTTTGTATCTCTAAGATATTTTTGATAAATCAAGACAGAACACATCATTTGGGGGACCCAGTATGTCAAACCTTTTGTGTGATCTCTTTTTTTTT
>TRINITY_DN22648_c0_g1_i1_1
AAGGAAGCGTCCGGCTCGGGTTGTCTCTCCTCTCTGCAAATGGCGTCTAGACTAGCGTCCAACGGTAATCAATCTGGGTTAGATTGTAATAGTGACCAAATTAAATCCGAAGATATACAAATGAAAGGTGACACGGGTGATATGGAGACTAATCAAGTCGACAGCGTAAAAGCGGGCGAGTATGTGCGGGAATTACTCAAAGAAAAAATGTCATTGGATCCGGCGCAGTGGCCGAATGCAATGCGGCTCGTTGACCAAGAAGTGCAAAAAGCGCAAGCGGTGGGTGCCAAGCTGCCCAGGGAAAACCGATACGTAGATATCTACAGAGAGAAACCCATCAGGGTTGCTGTCAAAGTTCTTGTGCCTGTCAAAGAACACCCAAAGTTTAACTTTGTGGGCAAACTGTTGGGACCCAAAGGAAACTCTCTTAAAAGACTGCAGGAAGACACAATGACAAAAATGGCCATTCTTGGAAGGGGATCCATGCGAGACAAACAAAAGGAAGAAGAATTCAGACAAGCATTAGATCCAAAATACGCTCATCTCTCAGACGACCTGCATGTAGAAATTGCCGCTCTCGCACCTCCAGCAGAAGCACACGCAAGAATTGCCTACGCATTAGCAGAAATCCGCAAGTACTTAGTCCCCGACAGCAATGACGAAATCAGACAAGAGCAAATGCGAGAAATCCAGGCGTACTCAGGACCCACACCGGTAGAGCGAGGCGGAGCCGCAGTGAGGGGGCGAGGTAGAGTGCCACCCCCGCCACCACCAGGCCCTCGTGGTGGACCTCCACTAGGCATGCGCATGGCTGCCCCCCGTCCTGCCCCTCCACTCCTGCCCAGGCCCCTCCCTGCCAAGACCAAGGTCCTTTCTATCTTAGACCGAGCCCGCCAAGCCATGGAAGAGAGCTACGGAGGCTACGACGACATGGGACCGGACATGGGACCTGCTTCTGGCTTCTATGACTCGCCGTCACCTGGGTTTAACTCAGGTCCAGGGTATGGAGGAGACTACAATGGAGGCACTGCGGGCGACTACTATGACACAGCCAACTACACCGACAGTTCGGCCGGCCGCTGGAAGGGGTTCAAGGCTCCCGGGGTAGCCGGTGGGGGGGCTCAGGGACGTTTTGGCGGACCCAGGCCGACTCCTTATGCGCGCCCCCAAAAATAAACACAACGCCCATCACAGCACGGCGCTACTGGAAGAAGATAGCTGCGTGAGTGCACTATTTACTCTTCGGTTGTGTCTGTGCAATTCAGTCACCATTTTATACTTTCTATGTGCTGTTCATCATTACTTTAGTTGCCCTCGAGTAAGGATTATACTTTCCTTTACACGCTTGTACTGGCTACAAGAAACTTTGCTTTTCGTTCTTTTGACGGGGAAATGTCATTTACGGAACATTCCGGCTCTCTCACGAGCCTATTTTTCCCACTAAACTGACTTAAATCCATTACATTCTCCCTCAAAAATATCGTTTATGGAACTTTTTGAAATAAAGTTTAATCTGTGTTGTTTGTAACTGTAGAATGATAACAAGTTTTAAACACTACACGTTTCAAATGTTAAATATTTAAATTAAATCATAAATCCAATTATAACGTTAGTTATGTCTAAAATGTCTTCTATCTTTTGGTCCTTTGAATCCAGTGTATACGATCATTTGTTTTTCATTAATGGTCCGTCCTTAATTTTGATAGGATCTGACTCTTTGAAAGTATCTTCCTTAACAACCAAGTCCCGCCTGAAACTGTAAAGCCATTGTACATTACTTAAGTGTGTTAAATTAATCCTTAAAATATTTATCTAGTTTAATTTATCTCAGGTTGCTTAACTTAGGTTTACAAGTTCAGTTGTTCCGACTGACAATCAAACTTTTTTATTTCCTGTGTTTTAAGATTATTTCCTAACGCTTTTAAGTTTTAAGTTATTTTTTATACTGCCAATAAAAATAAAATGTAAAAAAGAGTAACTTATAAATGTTTAACTAGAAAATGAATCGGTTAAAAACTAATTTTCTAGTTGATTTAAAACCTCTTATATTTTCCTGGAGCTAGAACAAGGAACATACATGTAGTGTAACTGCAACTTTCGGCCTAATGCTAATTTTGTTTCTTGTTTAACCTAATTTAGACTGTGTTTTGCTCTGTGTTGTCAAGGGATCATATAAGCTAGGCTAAGTAGTCTGACAAAAATAGATGTAATTTTAAAGAGACTTTAAATTATTTCTTTGTGTTACAGCTTTTTTTAATACTAGGGTAGCGATTTAAACTAAGTTTTCTCTTTAAATTGCATATTAAAGTTATTCTTGTCGCCCTATGGGCCAATATGTATTATCTGTTTGTAGGCTGTAATTAAAATAAATGGCCG
>TRINITY_DN22654_c0_g1_i1_1
CCAAAATGGTGGTTGATAGCAATAAAATAATCTAAAATGGTAATACCTCCCTCAGCAGGACCACAAGTGCTTTTTTCGTTGAATGAAGATTATTGAATTAGCAACCAATTAATTGAATTATCTGAATTAGGAAGAGTTGTTCTTATATACATACCTATAACATAGTGTTTTACATACATTTTATCAAAGAGAATTTGTACAATATTGATTAAGAAGAAATACAACCCACAAACAAGATGTCATGGACCACCACCTCTGGCAGTAACCCCAATATATGAGGGTTGGGCACATTTTTGGTTATGTGACCATAATATTAGGCATATTAGTAGTTTTAAGACATTTTTTGATAGAAGATGTATTACTAGTTCATATTTTCTATAAGGGTTCGTAAAAGAGAAGAAAGGGGGTTTTCCTTAATTTACTTGAGAACTAACACCAAAATGTATTCTGTCTTACTTGCAAATTTTAAAAATATGAAGAAAAAATGCATTTTTCATCATTTAAAGTCTTAAAACGGCTAATATGTAAAAAAAATTTCCC
>TRINITY_DN22680_c0_g1_i1_1
TTAGTCTAATGGAGCATCTGATTATTCTTTAAATATTTTGATTTTTGTAAGAACCAGAGCTGTTCCAAAAGCCTAACAATAAAAATAACTTACATCGTAAACAGTGAAAGATACTTCTGGTAAGCTACAAAAGTCTCTTAAGCTGTGGTTTCCTAAGAAGTGGTGACCGCTACATTGCGGCCGTTATGTGACGGTGAGTTTTTTTTAATAAATGTAAACAGATGGAGAGTGGTTTCCTAGAGAACGGTGGACATAAAGTAGTGGTGAAAACTAGTGAAGGTTTTTCTCACCAGGTGACACATTTTGTTTTGTAAACAAATTAAAGTCTAGCTTGCCCATTACTATACACATAAATAAACTTGTCAAAAATGGTTTTTGTCTACATCTGTTTAAATATTGTGTTACATCCACCATCACTCTTACGTAACTTACGTTGACGCTGCATAACGGTCGTAATATAGTGGTCAACACTTTCCTTGGAAACCATAGCTTAATATTAATTTCATACA
>TRINITY_DN22673_c0_g1_i1_1
AGAAAATATATTTTTTTATATTTGTATTTGGCACAAATAAAGAGGGAACCCATTGTTTAAATTAATCTAATAAAAAATAATAGTATAATACAAAAATGTGTTCATCATGTTAGTACTTTCCTATGTTGAGTGTGTACATGTTGTATATATATACAATTTGAAAAGAACGCGTAATTTAAGGCTGTGAGTTTGTTAGGGGCCTTTGGCAATTTGTGTGCCTAAAATTATTAAATTTGTCATTACTTGCAATTTTCTACTTGTCATGATTTCTATTTTTCATGTCAATGTCAATAAGTACGCTTAGAACATGATTATAAAGAAGGTAGGGAAAATAGTGCAATGAAGAAATGTTCCGTATTATGTTTTAAATTAATTTAACTCTCGCCAATGCTTGTATGTATTTGTATATCACTTTCTGCAAGTATATGTTCTTTACTGACTGTCGTGGATGTTGCTATTTGTTAAGAGACGAATTTAACTTATAAAAGAGATCTCGACTGCAATTCATGAGTTGTACATTTTGTATGATATAAAGTAAACGCAATTTCATGTTATAGTACTTACTTATTACACTAATGTTTGTATATAAGATATTACGTTTCAATGATTAATTGTTTGTCCAGTATTGTTATATAATATTGTAAACAAATAAGTTACTATAAGATTTTCCAGACATAGTTATTTGATTGTTT
>TRINITY_DN22657_c0_g1_i1_1
TGACTTTTTTCGTATCTGGCCTTACAGTTTTTAATTTTGTTTCATGTATTAAAGTGGTTAGAACCTAAAGTAAGAGTTAAACTGTCATTTTAATAATATGTTGCAAAAAAATTCCAAACTGTATACACTTGCTGAAAGAACGTCTTTACTGACAGTGAAATTGTAATTTATGCGTGTACAAGTAAACGGGTCTTATTTACGGTAAACACTGTTCACCACAAATGCCGAGCAAAGCGAGGCCCACTACATTCGAGCGACCCCGAATTGTGGCCCCCCAGCGTGCGCCGCAGGCGCAAGTTGCTTTATAATGCCCGTATAAATCATTCTTATA
>TRINITY_DN22696_c0_g1_i1_1
AGCTCATTAACTTTCTCAGCTATGTTTAGTCAACACCAGAAGATTTGGAAAGTTAATATCTGTGTTAATTAATCTATATTAATGTTATCTCATAAATGAAGGCCTGATGGATAACAAATTGAAATAACTTAACCAGCACAAGTGGAATTCCTCCTGATTACTTTGTTGTGTTCCAACTATAATGTAGTCTAGAAAGCAACATGCACATTTCTCACCTCACTGAAAGTTATTTCTTCTTCCCTGATTCAAGACTGGAAGCATGAAGTGAACCAACACTACACTATGGATGAGAGGCGCGTAATCGAGTTCTTCACAGACTCTTCGGCCTGTGATGTCTTGCAGCTGGAGGAATTACTGGATGAAGGATTGGACCTCAACCAGCCGATGTCCCTAGAAGATGGAAGGCGCCCGTTGCACGCTGCTGCAGCCACGGGCAATGTCCACATGGTTGAGCAACTATTAGACCATGAAGCCAACATAGACGCCCGTGACTATTTCGGCAACACTCCGCTGCACGACGCTTCTAGAGCAGGTCACGTCGAGGTAGTACATCTTCTATTAGGAAGGAAAGCAGATCCTAACTTAACTAACGATAAAGGGTTCACAATTCTGGAAAGTGCTGTGTGTGCTGAAAATTGTGAGATCACAAAATGTTTGCTGGCTGAAGGAGTCAATGTACTAGCTAACTCCTGCATTGAGTCACTGTCAGCTTTTTTGGGGCTGCCTGAACATGATTTTACAGGAAAGGAAACTGTGCTTACGTTTGCTTTCTGGCTGGAAAATCTTTCTCTGATCCAAGTTGTGTTGGAAGCTGGGGGAGATGTGGTGAAAGAGTCAGGAACACTAATGTACGTTGCTGTTAGGAAAAATAATATTCAATTGGTGCGGTTGCTGCTGGAGAAAGGAGTTAGTATTGAAACAAAAGGTCCTGGTGGAAGAACCCCGTTAGACGCTGCCATCAGTTACAACTGCTTTCGCACAGTTGAAGAGCTTCTGAACGAATGTGCTGAGATTGGAACGGAG
>TRINITY_DN22696_c1_g1_i1_1
AACGGAGACCTCTTTGAAGCTAGCAATCACAAATGGTAACTTAGAGATTTCTGAGCTCCTTGTTAGTAAGGGGGCAATACTTACTACTGAGCTAATGAATAGTGTATTGCCACAGGTAGTCATGAGGGGCGACAATGTTACTGCTGAATGGCTGCTCAATCAAAGTTACAATAAGATACTCACCTCGACACAATGCTATTCGAGGTGTTTGTATGAAGCAGTTACCAATGGAAATATTGATATGATTCATCAAATCGTTAACAAGGGAATTTGTGTGAATTGGAAAATTGGTGGTGGCAAAACTACTGCATTGATTTTGGCAACACAGAAAAA
>TRINITY_DN22633_c0_g1_i1_1
CATATTACTTAAAAGTTAACAATTCAACATAACTACAGTTTTGTAATACCTAAATCCTGAAATTTCGTTGAACGGGCTTTGAAACAAATGTATCGTATTACTGAACGTTGTTGTACAAATTGAGATGATTCAAAATATGCGCCTTGTGTGATACTACTGAGCTTGGGAGAGATGGCCGACTCAAAGATGCAAACGAACGTTAAGTTTCTTAGTATGGTCCCGGTTATAGAACGACTGGTTTGGCCGCAGCATGTTCCGAAAGCTGAAATGAGAAATGAGATCCCAGAGAATGATTTCCCTGGAAAAGATGACAAACTCAACATAAAATCTGTTATTGGGGAGAATGTGAACGTGAAACTTTTGAACAAAACTGTATACGTGAAAGAGGACTGCAAAGAGCTCATCAAGCAAGAGGAGACAAAAGCAATTTTAATCGACAATAGGTATGATTTGGAGCCCTCAAAAAAGGAAGAAGATTCGAATAGTAAAGAGAAACTTGTTCCTGTTTCAAGTCTTTTCTTGCCCAATATTCTGGTGTCGATAACAGAAAATGATTCATATGTGTTGAAGAAAAGCCACCCTGGTGAAAACCAAAACGAAATAAATAATATGGATAGCAAGACACCTGAGAAAGGAGTCAAACTGTATACTTGCAACGACTGTCAAAAATCATTTAGTGTAAAGCAAAGTTTGATCCAGCACTGTCGTACACATCTGGGAATCAGACCATTCAGCTGTAGCAAGTGTGA
>TRINITY_DN22695_c0_g1_i1_1
AAACGTAAACAAATAAACCACGTATTTTCTGAAATGGGTCAAATTTTCAGTTTTCAACCCGAAGTTCCTCGCCGAATAACGATCGAGAACCCTGCGAGATTGAAAAACACAAAACCCTGCTCCACCGAGAATCCGAAAGACATGAAATCAAAATCAGATAACACAACCAGGTCAAAACATGATCAAACTGAATTCAACTTTTCAGAAGACGAAGATAAGGACAGTCTGAGACAGATACCCGAATTGAGAAACCTTAATCCAAGGATGTTCGGGAAAGATGAGTTCAACAAAGTCTACGGAGATATTGAACGCAATTTAAACATCATGGAAGATATCGAGGCTGCATATGATATGAAGTCTCCTTGCAATAAAATCAAAGACGCTTTGAAAGCATGTTTGCTATCTAACGGTGATAAGCCTTTAGTCTGTAGAGTGGAGGTGGAAAACTTCGTTGACTGTTTTTTGAAGTTCAAGTTGAAACAGTGAGACCATTTTCTGGTTTTATGTTGTGTAGCCTGTGTGTTTTTTGTAAATTATAATTATATCG
>TRINITY_DN22697_c0_g1_i1_1
ATAAAATGTCAGTTAAATGTTTATAACACTGTGACAAGTGTAAAAGTTTATAAGAGAACTTATAAGTGTGAAATAAGTGTTTTTATAGGTGTACACATAAAATAAAATGTTTGAGTGCAATGTATTTCACAGGCAACTACTGACTCTGTATATAATAGCAATGTCTTGAGAAAGGATTTGAACATTTATTTATTATGGTTGGAGTGGATATTTATTATCCCTCCAAAATATTGGAAATTTACCAGTTTACAACTGTGGATTTCATGAAAGGCCTACGCCCTTCAAGCTTGAAATCCAGATTCACATTGTTTAAGTGTAGAAACAAAGTGAGGAGGTTACCAAGGAATAGGAGGTAGTGGTGGAGGTAGGTATGCACAGGGCAAGGAGAGTTTAGAAGAAAATAAATATTTAAACCTTATAATTGAGATAACAAGTATTAGAAGTGACTATTAGCCTAAAGGAATAATAAAAAATAAATGAAAGTTAGGCTTGCCAGGAGGTAGAGGTGAAATCACAACATCCTGGCTAAGTGACCAGTATCCCGCTCTTTAGTGTGCTCACACTCATCACACTACAGTGTTGAG
>TRINITY_DN22690_c0_g1_i1_1
CAGCAGCCGGCTTCTCCCTTCTCCCGTCTCTACTCCTTCCTCGGCAGCCTTACTCTGTTTCCTACAACCATGGTTTCCTTTAAGTACATCAGCATGCTACTCGTCATCTCCCTCTTCGCCGCTGCCGCTCAGGGCTGCTGCTGCTGTTGCAAAGACGATGACAGCTCTGCTGCTTCTGCTGCTCCTTGCACTTACTACACTCCCAGTGTAACTCCTGTCAGTTGCGCATCTCCTGCAACCTGGACAGTCACCCCTTCCTACTGCCAACCCGCCCAACCAACCGTCAGCTACTGCCAACCCGCCCAACCCACTGTCAGCTACTGCCAACCCACCACCAGCCAATGCCAACCCACCGCCAGCCAATGCCAACCCGCCACCAGCCAATGCCAACCCGCCGCCAGCCATAGCTGCAAGAGCTCCAAGTCCAACTGTGGCTGTAACTCTTGCTCCAAGAAGTCTTCTTGTTGCTGTTGATTGTTCTGTTATTTCTTGTTGGTTATAGTTTACTAAAATGGTTTCCT
>TRINITY_DN22658_c0_g1_i1_1
GCATAAGTTAAGTTTGAATTCCATGAAATTTCTGAACATTTAAAAATCCGAAATGAAACTGTTTGTGATACTTTTCTGTAGTGCAATGTTATTGTATAGTAGTCGAGCCAATGCGGAAGTTTGCCGAAAATGTCCCAGTTTTCTTAATTATCTGATAACACTTCAAAATCAAAACCCTACAACACTAGATACGCGGTTAGATGATGCTATAAATACCCTACAAACATGTCCACTACCTGGAACATTTTGCGATACAATGGACGATGCTTTTGTGGCTCTCAGGGCAGTGCAATATGTCTTGGTTACAGACAACGTTTTGAGTTTTGAGAATTGTCTTATTGCCCATGACTGTGGATTTGAAAGCTGCCCAGAGGAAGATCAAGAATATCAAATAACTCTAGTTTTCTTAGAATGTGGAGATGAAGTGGGACCCATACAAAAGTTGTTGGAGGATCTCGGTCACGATTCTGTAACTGATAGGAATCAAGTCTATAATACGATGAATGCTATCATATGTCTCAAACCATCTGTGAAATGTGGATTTGCATGCCTCGATTTAGTACTTTGCTTACGAGCGCAGGACTAATTCATTTCTAAAAAATTATATATTGCCTCACTATTTATTTTTCAAAAAAACAAAACCTTTGTTTGCATTCGAGTTCTTAACAGACCAATTTTTCGAACATAACTTGTAAGAAGTACTCAAATTTAAGGTGTTAAAATGTTCAAGCTCTTAATATATCCTGC
>TRINITY_DN22608_c0_g1_i1_1
TAGCTTACGTACAACTACGAGTAGCAACAAACTCAACAACTACGTTGTAGTAGGAGTGTTTCTGATATCCATCATCAACGTATTCATCGCTGCGTTCAGTGTGTGGGGCTCAAGCCAACTCTAGCTTACGTACAACTACGAGTAGCAACAAACTCAACAACTACGTTGTAGTAGGAGTGTTTCTGATATCCATCATCAACGTATTCATCGCTGCGTTCAGTGTGTCGGGCTCAAGCCAACTCTAGCTTACGTACAACTACGAGTAGCAACAAACTCAACAACTACGTTGTAGTAGGAGTGTTTCTGATATCCATCATCAACGTATTCATCGCTGCGTTCAGTGTGT
>TRINITY_DN22601_c0_g2_i1_1
GAGGCTGCAGATGGTGATAGAGGTGATCATGTCTCCCTGAGCCTTAGAGGCCCTTCTGCAAGGATGTTTTCAGTAGATGATTCAGGAGAGATAAGACTGCGGGACTTGTCCCTTCTCAACAGCAGCACAGCTCATCTAGTGGCAGTGGCAACTGACAATGGTCTTCCTCCCAGACAGACATCGGTGCCTGTGATAGTTCACTTGCCGGAAGCTGTGGTGATGAGAGCAGGACTGTCGTGGCCCGGCTCCTCGCACACTCTTGTCCTCATCTTCGCCTCTATTCTGGGAGTGCTCGGCCTCATCATCGTCATACTCATCTTGTACATACATAAGAGCAAACAGCCAAAAAATAATAAAGATGGTAAAACTACTGGTCCGATCGAACCTGAGAAGCTACCTCCTAATGTAAACAATCAAACTACAGAAAGTAGTAATCTACTTAACGGCAACAAAGTTGAAAACCCAGTTTTCAATGCAACTTCTAATATCATCGAAACCTCACTGCCTACCATTTCCTCACAGTACACAGCTACTGTTAAAAGTATTATGTCGAGAAACTCTAACACACGGATGAGTCATG
>TRINITY_DN22668_c0_g1_i2_1
CAGAAATGTAATACTGAACGGAACGAAGAAGTGTATTCCTAAATGGAGTTACTCTGTGCAAGACACTGATTTGTACGGGCCAGGCTGGAGAATTGCACTTCATACTGACCTTATAAATACAAACTCCCCATGGACATATAAGGAGAGTTCAACTTCCACGTCTAATACCATGTACCGACTTTATGGTGCGTCTGGGAATCTATTCAACAATGGAGGCTTCTCAGTAACCCTCGGTCCGACTCGGGTAGACACGGATCTGACAATCGCGGAGCTGGTGGATCGACACTGGCAGAACCTTCTCACCAAGGTGGTGTTCGTAGAGCTCACATTGTACAACGTCAACCAAGATCTCTTCAGCCAGGTCACACTCATCGTAGAATACATCGTCTCCGGAAATATCCAGCTGAAAGCTCAGATTACATCAGTCGAGGGCACACTGCA
>TRINITY_DN22668_c1_g1_i2_1
GTGCTTCTTTTCCGCGGAGGTAGGAGATTCTTGAATCATCTATACACGATGAAGCTCTCTTGGAATTTGATATTTTGGTTGACAGTGGTCACTTTTACTCTGATTCTGTTTCTTGTGCATATCGCTCTGATTTTCAACATTTTCGGAGGTCATAGCATTTTGCAACTAGTGATAAATCAGCAGATTTCTCGCTATTTGACTTTGGAACACATGAACCATCCCAAAGTACAGGTTTTTTTCTTTGTTAAAATTGTTTGGCTAGCAGTCATAAAATGCTTTTATCTGATCATATTTATGTACAATTCCAAAATTGCTAAAAACTATAATCTAAAGGCAATTGATGACTTCAGTTTTGTTGTTTTCTTGCTGTCCTTGCCAAAGAGAAGAAAAAATCGCAAATAGCCTCACAGTCTTTGCAAATAGCCTCACAGTCTACAAGGAAAACGGTTTTAATTTTCATGCATATTTATTTGTTAAAATGTGTTATGTTCACTCTTAACCAGATAACAATTGCATAACAAGTCATGTTCTTAAATGGTTCTTTACTAAGAATTATTTTTAAGTTACCG
>TRINITY_DN22649_c0_g1_i4_1
CAACCAATGATATTTATTTTGGACACTTTTTCATTTTGTCACCTTAACTATGAAGACCATGTTCTATTGGTAGTTATCTTAAGTCAAGACCATTTGGTAGGGAAAAATTCAAATCTGTTGGATAATATTGTTATGTTGTATGTATTGCAAGATATTTTTGAAAACTGTTATAATTTTTAAAGTGTGGAGCATTGGGTAGAAAATTTAATGACAATAATTTCAAACAGTTAAATCAAATTAAAGTTACTAGTTTTGTTATTTTACTGTCCGATAATTTAACGGTATTAAGTTTGACATAATTTATGTTTATTACCAGAAGGTTAATTGTATTCTAATGAAAATTTCACAGCAAAATTTGTTGACCAAACCGGGACTTGAACCCGGATCCCTATCTTACCGGGCGAGTCTGTTACCATTAAAAAACAATCAGCGATTGAATGGAAATTAAATTTGATTTTAAAATAGGAGGGTCGGATAGTATAATGATATAAACCCGGCAATCACCCGGCAATTTGGGTTCAAGTCCCAGTTCCGTTTACAAATTCTGCTGTAAAATTTCCTTTGGTATATAATATTAAGTTAGTAATACTCAAGAAGGAAACAACAACATATTTAAGGTGTATAAATAACAACGTATG
>TRINITY_DN22606_c0_g1_i2_1
CCACAAGACTCCCCGTACGACGCCTCGGTAGCAGCCGCCTGCAAACTCTACTCCTCGTCCAACGACACACAACAAGGCAGTATCAACTACAGTACCAGTAAGCCCGACTGTTCCAAGGGCTCCTCAGAGTCCGCCCATCAGAACGGGTACGCCGCCGTCGTCGCGGCTGCCGCCAAGGACGTGTCCGTCTGGCAAACCACCACCGGAGGCTCGGCCAACACCAACCCCCTCGTGGGCCCTGTGCGCCCTGCCGCTTGCACCCCTGACTCCCGTGTCGGAGGCTACTCTAGCGTAGGTTTGGTCGGAGGAGATCCGGCTTCCAGCCCTGGAGCGACCGCCGGAGGACGTACAGCGAGCTCTGCTAGTCTCGGCGGCTCTTGGAACACGTGTTCCTTGAACAGCACGAGCAGCCAGCCGCCCGTGCCTACCCAGCTTCATCAGCAGCCCTCCAACCACACGTTCTACCCCTGGATGGCCATAGCAGGAGCAAATGGCCTGCGACGAAGAGGAAGACAGACGTATACCCGATACCAAACCCTGGAGCTGGAGAAGGAGTTCCACACAAACCACTACCTGACGAGGAGAAGGAGGATCGAGATGGCACATGCGTTGTGTCTCACGGAAAGGCAAATCAAGATCTGGTTCCAGAACAGGCGGATGAAGCTCAAGAAGGAAATCCAAGCAATAAAAGAATTAAACGAGCAAGAAAAGCAGGCGCAGGCGCAGAAGGCAGCGGCGATCGCTGCAGCGCAAGCCGTCTCGGATCACTAACTTTTCAAGTCAACATTTTACGTTTAAGAATTTTATTGTGATTTGTTTAATGGGGGGATATTTTTTGTTTTGGGGGACTGTGTGTGTGCGAGTGTGTGAAGTGAAGACCATTCCAGTGAGCTCTCTTGGATTACATGAGCTCTGACTGCTATGACTGACCAGGGATCTGCTTCTCAAAGACTGACTGTGGCGCATGACTTGGAGACTCGAACGTTCCTAAAATATTCCCAACACAAATAATTTGAACTATGAAAAAGTGCGGCTATGACTCGAAGTGGATGAAAGAATACACAACATGTACATACATTATAACCAAATAATCTAAATTGTAATATATTAAGCATCCAAAGATAGGAGACATAATAATTGTTCGAACGAAAATTTTGTTTTAAATGAAATATTTTGACATGTTCTTTGTTGTATATTACTGTGTAATTTAGTGTTAGGTGTGTTCGGTCGTTATTTTTGTAAATGTATTGCTAAAATCGTATTAGTGTGCCATTTTAGTAGATACGTCAAACGATATTACTAAATTAGTATTTCTTCAAGCTTTAGAAATTATGCTTTAAACACATTTATCTATCTATAAATATGTAATACTTGTGATGAAGAGTGTATTACTTATGGTTCGAAACATTTTAAGAATGTAAATGTTTCAATAATACGTCTAAATGTGATTATGGGG
>TRINITY_DN22603_c0_g1_i1_1
CATCGCACATTGCAAGTAAAAATCAAACAAATTGCATTCAAACAATTCAATCAACGATGTTGATCGTTCAATCAACATGCCACATGTTCGTAAAATGATTGAGCGTATTTCAAACTTTATAATACGATACCTCTATAAGTTTAGTAACGTGCCGACATCCTTCATTTGTACCTTTTGTCGAGTATTTTGTATTGTACTGTATTCTTGTCTCTAACCCATAATTTAACACACGAAATAACTGGCTAACTCCCCATATTATGTACAACTGAGCTTCAACATGCTTTCGCTTAACAGCAGAGGATAGGCAATGGATATTTTCACATGTGTTGTTCTTCAGATTTATACTCTCTTATTTACAAGACCGCCTTTAAAAGTGGTCCGAGGGTCAGATAAAACGAATGCAGGTCCAACGGTTTCACTGGTTTCATCTGGGATGAATATAGAGTGAACTATTGCAAACGATGGTTTAAACTAGTTCCTGTACTTACATTATTGGCTAATCATTTAGCTATCAATTTTTAAGCTATAATATTTTGTACA
>TRINITY_DN22603_c0_g2_i1_1
TTTTTAAGCTATAATATTTTGTACATAATTTCTGTATTTTACCACCCCCAAATCTTTAAAATCTTATAAGACAATGCGTAACTCTTTTTGTAGGAAATATATGGAAACCTAAGATCTCCACAGTAAAGAAATCTGAGTAGGCCAAACCTAAGATCTCCATCAAAGTTTTTAAAGTATGGAGTTTTGACTGACTTGATGGCCATGGCTTTTTGTCTCTCGAACGTGAAGGGAGGGGGTTTCTCTTTCAAACTTATTTTGTTTTCATAACTGTACGCCCCATAGTGATCTGGATCCATTGCTCGAAGATATTGTGTGCGGTTCTCTGTTCTAGAAACAAATTGGCCTAGATGAAATTATGTTTTAGATATATAAAACATATATATTACG
>TRINITY_DN22692_c0_g1_i1_1
AGGGACTATATGCACTCTGAGTATGGTCGTAATAGCTTATGTTTCCCTGTGGATTTACAATAGCATCAAGAAAACAGTTAAAATATCAATAATGACTTTAATCAGTTTAATAATGTTCATTTTTCTAGAAACAAGATTGAAAATGTTAGAAACAAACCAAGCAAATTTTAACTTAAATTGAACTACAGTACGAGTAGTTGTGTAAAACTTTAAGGAAAAAGACAAAAAATACAAATTTATGGTTACTATTGCTAAATGAAACCGGATATAGTGAATTTGTAATATTTAAAACATCGACCATAAGAGCATTAACTTGTATTCCAAACAGAAAATTTGTATAAAATTTGGGTTTTGAAATATTTGTGAAAAAAGGATATCTATGTTTAATATTTAAATTTATAAATATCC
>TRINITY_DN22692_c0_g2_i1_1
TTTCCTATTTACCAAAATTAGTTTTAGAGGCAACCAGCCGGCTAGAGCCCAAGGGACAAGTTAGGGATTTTAACATGAAGAATGATGTTTTGGATAGGTTAATATAATAATATGAGGTGAGTCTATCTTTGGAAGTATACAGCTATTAACCCTGCAGTATATAAAAGCATAAACTACATACTTCCCTACAAAACTACATAGATTCCTTGCCAAATAAAGTATTAGTTGTGAAATTTCAACCTCTATGGCAATATAGTACGGTATGTTATGCTTCATCTCAAATGAACATTACTTTTGCGATCCAGGGACTAT
>TRINITY_DN22630_c0_g1_i1_1
TCATTATGATACATTAACACGGAGATATAAGGTTCTCTTTATCGTGCCTCTTTATCTTGGGTTGTAATCGGTACTGCCGCTTCAAACTGAAACATTAAATATTATTTCATATAAACAAAAATAAATATAATTTCAATATAATTTTATACTTCAAACTCAACCTTTTCGTCTATAATTCTTTCAAACACACTATCGATCAATTTATTTACTTTTTCTCTACTTTCCTTATCAAAACTCACCCTAGAAGGCAGGGGGAAGGTTCAAGTTCTGACTGACGGGTTTAAGGGGTGACCAGTCTTAGTTACGTAGTTTTATCCATATCATGTACAGAAGAAGTATCAATATTAGTATCTTAGTTTAATGTTCCTTTAGATAGCTAGTTGACTACTTGGTTTGCTGCCTCTTTGCTCCTGTGAGTAGATCTTCTGTTAGCCCTTAGTAAGCTTGTGTCCACGCATAACAACGAATTACAAACGCAAAATTTGCTCAAGTGCTGTTTGAAATAAGAGCAGGTACACTTTCCAGGCTTATCAGCCCAATCGAGTGAAAAGTAAATAAACAATGGTTGAAGTAAATAAAAGTAAATCTTCAAAGGGAAAAACAATCCGTCTAAAGCTTTTTTTTTAGTTCAATACTTCAATATTCTTAGTTAAATATTTGAACTGAAGAGTTCATATCCTAATAATTTT
>TRINITY_DN22629_c0_g2_i1_1
CTCAAATTTAGTTGCTAAATAAAGTTTTATCGCTATTCCTTTAATAAACATGTGCCATGTTATTTTTTGTAAACTTGAACGTGTTTTAAGTCATAATAGCTAAAATTTAAATATGTCGGATGTCTAAAAACATATTTAGAACTTGGGCATTTCATCTCACATATCGTTTTAACTACATCTCATAATTTTATTAATATTTAGATAATTTTGGATAGAATCTTAACATTGTATTATATATCTTAAAGTAGTCTTCTTTGATTATCAAAAAGGAATGTCACTTTTACTGTAACCTAACTGTACAAACCGATCCTTTTAATCATTGC
>TRINITY_DN22652_c0_g1_i1_1
TTGTACAGCGTCAGCTAGAGTGACGAATTAACTTTTAGAAAATATCTTTCAGAAATAGTTTTAAAATATTCGTTTTTGGGTAAAACTATTGGTAAAAATTTTAACAAAATGGCAGAAGGTGGTTGTCGTAAAATTACAATTACTGTGAAAACACCAAAAGATAAACGCCAAGTTGAAACCGAAGAAAATAGCACCATAAAAGATTTAAAAGTTTTAGTTGGAAAAAAATTTGAAGCTGAACCTGAACAGCTGGTTTTAATATTTGCTGGTAAAATAATGAAGGATACCGAAACATTAAAAATGCACAATATAAAAGATGGGTTAACCGTGCATTTAGTTATAAAAGCTCTAACCAGACAGCAAAGTTCTGCGCAAAGGCCACAAGCTGACGTACGTCAAACACCGTTCGGGTTAAACGATTTGGGAGGTCTTGGCGGGATTGAAGCTTTAGGAGCAGGCTCTGGAACATTCATGGATTTACAAGCTCGCATGCAAAGTGAACTTTTAAATAATTCAGATTTGTTGCGCACACTTCTTGATAATCCATTAGTTCAACAAATGATGAATAATCCAGAAACAATGCGTTCTTTGTTAACGTCTAATCCTCAAATGCAAGATTTAATGCAACGTAATCCAGAAATTTCTCATATGTTAAATAATCCGGAATTACTTCGTCAAACTATGGAATTAGCTAGGAATCCGTCAATGCTACAAGAGCTAATGAGATCGCATGATCGCGCTTTATCCAATCTTGAAAGCGTTCCAGGAGGATACAATGCTTTGCAACGCATTTATCGCGACATACAAGAGCCTATGCTTAATGTTGCTAGTGAACAATTTGGACGTAATCCATTTTCTGGATTATTAGATAGCAGCTCGGGAGAAAATCGTCAACAAGGTACTGAAAATAGAGAACCATTACCAAATCCGTGGAGATCAAATGAAAGTTCTCAAAATTCATCAGCAAATAATGGAGTTCTAAATACTCCAGCAATGCAAAGCTTGATGCAACAAATGAGTGATAATCCACAAATGATGCAAAATTTATTAAGTGCTCCATATACTAGAAATATAATAGAAGCAATGTCTTCTGATCCTAACATGGCAGCTCAAGTTTTAAATACAAGCCCAATTTTAGCTAACAATCCACAAATGCAAGATCAAGTGCGAAATATGATGCCGCAATTTCTTCAACAATTACAAAATCCGGAAATGGTATCTTTAATGACTAATCCAGATGCTCTCAATGCTATTTTACAGATACAACAAGGAATGGAACAGTTAAGATCAACTGCTCCATCATTAGTAGGATCCTTGGGGATGCCATCGCCTCTTTCAGGATTAAATCAACCCAATACAAATGACTCCACAAGAACAACACCGACCCAAAATGGAACTAATTCTGCAGCTAATCCTCAGCTTTTTAACGACTTTTTATCACGAATGGTAAGTGGAATGGCTAACTCAAACAATGACAATCAACCGCCGGAACAAAGATATTCTGCACAGTTAGATCAACTAAATGTCATGGGTTTTACAAATCGGGAAGCAAATTTACAAGCATTAATAGCAACATTTGGGGACATTAATGCTGCTGTGGAACGGCTACTTTCACTCAATCAGTTATCTTTGAGTTAACGTTATTTAAGAAATTCTTATATTCTTCAACATTCAGCTTTGTTAATATTCGTTCAATTTAACTTTGGCTTTGTTCTAGCTGTC
>TRINITY_DN22644_c0_g1_i1_1
AATTTAGAATTGTCAGAATAATTGACTTGACGCATCCCAACCAAATTATTTTTATTAAAGTCAATGCCACAACTCAGCTAATATAAGACATTTTGTTCTCTGGTTACAACTGTATTTGTTGTTGACTTAAGCAAACTGTCCATTGATAATAAATTGTATTCTCCCTATGTATATATTCTAATTGTGTAACACTTGTAAATAAAACTAGAGCAAATTTATAAAGAGCTCTTAAATGTGCAGATATCTCTCTGGTCAAACTAGAGTTTATACAAGTTTTTTTTGAGTATATATATTTTATTTGTTGAATAAACCTATCTATTTAATTAAAAGCAATTCATGTAGGTTAACTTAATGTTGTGAGAAAGTTCTCTAAAACTCTCCCATCTTTATACTCGAGGAGGTCGTTTATGTATTTCATCTCAATAATTATTGTATTAAGTATGGTCATTGATAAAAAATGTGTTTGCTGTGCAACGCAACCAACAGTTTTCAATATATAAGTTTCAGTATAACAATACATTTGGTGATGCAATGTTTACTTGTTATTTTGAGGCTCAGTATTTTTTTATTTTCGATTATCGTCACTTTTGTTGGTGGTAATATTGGTTAATTATTTATCCAAGAAAAATCCTTAAAAGATTATAAAGTACAAAACTGGAGTTAATTCTTTTAGTCCTGCAAGCCTAAAGAAGTAATACATCTCACCCAGTTTTCAAATAAAATAACTAATATTTTTAGTTGCTATAATTATTCTCTTGCTAAGGCAGTTGCGTGCCAAGGGAACTTTAGAAGCACTAATTTACAAACAACAATGGAATAATTTTGCAATCTACAACCACAAGGCCTATACATAGGAAAAACATTGTTTGTTGTACAAGCAGTTTTAGCGTAAAAGACGTCATCGGCAGGCATACTACATATTTATCGTTATATGAATTTACGCAGCGAGTATATTGAAA
>TRINITY_DN22605_c0_g1_i1_1
AGCAAGAGCAAGGAGCCCCATAGTGCCATAGAACTTAGAAGTTAGTGGACTACTTTGTGCAGGCGGGTGCGGCGTTCGGCCATTTTTGTTAGATTCTTGTTGAATTCGGTGAGTTAGTGTAGTGAGGATTGTATCCAAATTTTATCCAATTTAATCCAAAATGGCTGAGAGAGAAGATAATGTCTACAAGGCGAAGCTTGCTGAACAAGCAGAACGCTATGACGAGATGGTGGATGCGATGAAGAAGGTGGCGTCGCTGGACGTAGAGCTGACCGTGGAGGAAAGGAATCTGCTGAGTGTTGCCTACAAGAACGTGATCGGAGCTCGGCGTGCGTCCTGGCGCATCATTTCCAGCATCGAGCAGAAAGAGGAGAACAAGGGCGCAGAGGACAAGCTGGAGATGATCCGCCAGTACCGATCTCAAGTGGAAAAAGAGCTAAGAGATATTTGCTCAGACATCTTAAATGTACTGGACAAGCACTTGATTCCCTGCGCCACTTCGGGAGAATCTAAAGTATTCTACTACAAGATGAAGGGTGACTACCACCGCTACCTGGCAGAGTTCGCTACCGGCCCAGACCGCAAGGACGCTGCGGAGAACTCGCTGGTTGCCTACAAGGCGGCGAGCGACATTTCACTCACCGAATTGCCCCCGACACACCCCATCAGGCTCGGGCTAGCTCTCAACTTCTCTGTGTTCTACTACGAGATCCTCAACTCTCCCGACAGAGCCTGTAGGCTGGCCAAGGCCGCGTTTGATGACGCAATCGCTGAGCTCGATACCCTCTCGGAAGAAAGCTACAAGGATTCAACCCTTATCATGCAATTGCTCAGGGACAACCTGACCTTGTGGACATCGGACATGCAGGGAGATGGTGAAGCGGAACAGAAGGAGCAGCTGCAAGATGTCGAGGACCAGGACGTGTCATAGACGCGACAGTGACAGTGCGAGTCCAGTGACATTGTGCCCGAACTCTGGGGGGCTTGAAGCCACGAGGCAGGGGAATCTTGTAGTATTTTAATTATACTACCCAGTGCATTTTTCGTTTACAAAGCCAAAAATGTCGCTTTCTCGGTGGCTACAGGGTTGTGCGTAACTGGCTGCCGGCTCTCGATTATTTTCATTCATCGTGTAAACCGTAGGTCTTGTATGTGTAGTTGAATCGAGCAGAGCGCTCGTGTACGGAAAATTAAGTTTCTGCGTGTTTCACATGTCTAGCATTTAAGCGTCTTGAGTAGTGTCTACAACTAACCAATCCTCGATTGTCTTGTCAAACGGTAAAAACTATTTGTGTGTACTTTTCTGTATGAGAGTGTAGCATTTGGTCTCTTATATGGATGTTGATAGTATTATTTATTTAATTTCTTAAACTATGTAAAATTTGGTGTTCACCGGCAGTTTCGGAACTTCCTTTCAATGATCGAAACTGTTCATCCGGCCGTAAACTTCTAATATGTTTAAACACGTGGAAACATAAAATCTCACCACATCGGACTAAGGCATTCCTTCTGAACCGTTGAACAATAAGTATTATATCCCTGCCTCTCAGGTGGTACTTAATATAATTTAACGTGTGTTATTTCCATTATATATTTTGTACGAAATCCCGTTTTTCCCCTGCCCGATGATAGCTCTGTTTTATCGTTGCACATTTTCAATGCTTAATTCAGTTTCATTCGGTTTATTGTTGCAGTTCCAGTAATATTGCAGTTTTGACAGCAATACCAAATTAAATTGTCAATTGAGTCAGTTTTCAAGTTGTTTTGCATTCTTTTAAGTCTGAAAGCAGTTCATTTATAATATTAAGCCAACTTTTAATTTGTAAAGATGTATGTATGTAGCTGATTTAGTGATGTTTGACTAAGTTGAAGCATTCCTGGAGGAGGTCTCTACGTTGACGTTGGCTGGTGTGTCCGTCGCGGGAATGTTGTCGCTATGTTGAAACGTGTCGAGTGTGGACTCGTAGTGTTCTCTCTGTTGGACCTAGCGACTCTGTTCCTCCCGGGCTCGCCAGTTTTGTTATGAATGTCGCAACTTTGTCAAATGTCGCTATGTTGTGTACCATTTGAATGAGTTGTTAGATTTGCGTGCGAGTGTGTGTATGTTTGTGTGTATATCTAATATATATTAATTATGTGTTTCGTTTTGTTCTATGCATTCCGTGTCCAATGTTTTGCTCCTTTTGTTCCGACATAACTTTGTAACAATCAGGCTTTATTAACTTTATGATTCATATGCTTACTCGTTCCGGTAGCCGAACCATTGAAAACATCACTTAGGTGTTCTTGCCTATTCATGTTTCGTTGTTCTGTTAATTTTCTTTCAAGTTACTCTTTGTAGACCATAGGTTATTCATGTTTCAAACTCGTGTGTGCTCAAGCACAATTTGTTCAAGAATCCTAAATTTACCTAAAGAAATTGAAATATTATGCCAGCTTTAATGTAAACCACTATTAACATTATAATATTGCCTGGAGTATGTACCTTTGTAGAGATTAGTATTTAAATTACAGATCCAAG
>TRINITY_DN22651_c0_g1_i2_1
GCTGAGCCTGTGACGTAGGTGCTGAGCACACGCGGGCTACGCGAGTCGAGCAGTCGGAGCGCAGCTAGTGGTACGAGAGGTACACGACTCACGGGGCAGCCGCCAGCCGGCCTGAGGCAGAGCCTCAGCGGCCACAGGCTGCCCACCGCATGTCTACCGCAGACGCAGCAGCAGGACTGGGGGCAGAGCCCAGCAGTCAGCACGGAGGGTACAACCACAGCCACGAGTTGTACGTGTATAGCAGTCGCGCGGCAGTCATCAAGGAGTCGGGTACTCGTAGCACAGCTAGCAGCACGGAGAGTGTCGAGGTGACACTGGTACAGGATCGCCACCGGGAGTCGACAGAGACATCGGCCGGGGTGCGCGCTTCCGCGATACGGTAGAGACTGTATCCTTTGGTTCCTATCCTAGGGAGGATAGTGGTGTTAGGAGCGTCTGCCAGAAGATTGTGTAACGCGAGTGTAATTCGTTTAGGATCGATACCACGTCAGGTCGGTGGTGTTACAGGTTAGGTTTATGGTCAATATAGTTGTGTTTATTCATCTGAAGTTGGTGTTGTGATTGCATTCCCCAGTGCAACCCCC
>TRINITY_DN22646_c0_g1_i1_1
GCGCTACCTCTCAGATGATGAAGATTGATTGGTTCAGCCTGTTATCAGCTGTTTTGCTCACTCTGCTGATGCTGCTGAGGACCGACTCAGCACTGGCTCACCCTGTCAGCAATGCTGATGCTGTGGTTGAGAACATGCGTCAAATTCCCCAGTGGCACTGTTTGCGATACCGGAAGTTCGATCTTGTGAAGCGATGTCGAAACTATAGAGTCATGATGAGGAGGCAGAAGTAGAAACAACCAGACAAACTTTTCTACCCGAGTCTTCAAGACCTCCAAGAAAACAGTAAACATCATCATTGAGACGAAATTACCTGGAAGCCGCAATTAAGGACGAAATGTCTTTTCGTCAGTTTCAATTTAAATATGAAAACAATATTAATAACAACTTTGTTGACAACCTATTCCGCAAGATGAAGTGGAACCAAAATTGTATACAGACAAAATAGCACAAATAATTTGTAACTAAAATAGAGACGGTACAAGGGAGAGCTCTGTACTATTGGCCATAGTACACAGAATAGAAATAGAGGGGCTAACATACCTACATTCAGAACTTTCTTTTCGATACTTTCCAAAGGTTAGTACAACTTTAATCCCAACTCCCAACCAACGAAGTGATAGTTAAAAGTTATAATAAAC
>TRINITY_DN22600_c0_g1_i1_1
GTTTCGTTGCTACAGATTTAGTTATTTGATTTCACTGACTCGATAAATATTTGCATTTGTTTTCTTTTGGATAAATTCAAATACTTTAAATATTTTCTCTGTTGATTATCAAGGATTTGATTTTAAAATATTGATACGAGTATATCGGCATCTTTATTGCTATAGATAGCTAGCATAAGATCGTTACATCCTGACTCAATAAACTTACTTACGTCTAGTTGTGTACGCCTTACTTCCAGAAATAACTGGCTGGGAAAGGTAATGATGAGTCTTCAGAGCTCAAACTCAGATTTAACAGATCCGTGCTTGGACAGATATTTCAATGGACACAGAGGAGCTATCACTGGTCTTTCATTCAATCACGATGATACACAATTAGTTTCAAGCAGCGCTGACTCAACTCTTATGCTGTGGAACTTCAAAAAGAGAACTAGGGCCATCAAGTACGAGTACCACTCGGGAAATGTGACGGGGGTCCAGTTCTCCCCAAGTGGGAAGCTGATTGCATCTTGCTCCAACGACAGATCTGTTCATCTTTGGAAACCAGTTATAAAACCAGTTTGTAAGTCATTCCGAGCCCATACTTCAGCGATTAGATCAGTTAGTTTCTCTGCTGATTCGACTACATTATTGACTGCCTCTAACGACAAAAATGTCAAAATGTGGATGACAGAATTTGATAACAAATTTTTGTCAACATTTCACGGCCACACAAATTGGGTGACAAGTGCCAGATTCTCCCTCAACGGCCAGTTTGTTGTTTCTTGCTCACAAGACAAAACAGTCAAACTGTGGGATAAAAACAGTAATTGCTGCATCCACACTTATTATGAGCCTAACGCTTGTCCCACATATGTGATGTTTCATCCCAATGACAAGTGCTTTGGAGTGAGTTACACAAACAACTGCATCAAAATGTTTGATATCAGATCTCATGAACTTATTCAGTTCTACCCGATTCACAACAAACCAGTGAACCAAATATCATTTCATCCGAATGGAAATTTCATCGTTTCTGCTTCTGATGATAAGACTGTAAAGGTCTGTGACTTGGTGGAAGGCCGTGTTATTTACACACTGGAAGGTCATGAGTCCGCAGTAACGGCTGTAACCTTTTCTTCAAGCGGGAGTTCATTTGCGACAGGTGGAGCGGACAAAAAGATATTTGTGTGGAAAACTAATTTTGATCAAGAAGTTTTGGCCAAACCTTTCAACACTACCTGCAGTGTTAACAAAAAGCACAATGAAGGCAAGACTACCAGAACTGTAGATGCTAACATGAGTGTATCGGAGATGGAACAACCAGAAGTTGAGGTTTCATTTGTTGAAACGTCAGAAAGTCCTGAACTTGTTTCTCCAACAGCTTCAGACGTCACTGACGGAGGAGGCGACAGAGAGCGCAACAACAACGTTGACGATTTCCAACTGCAAGCAATGACCTCAACTCTGGGCAAACTCAAGATAGACCTGGGGAGAATTCAAAAGGAGCTTACCACTGCTGTCAACACTATTGAAGATTTAGAAAAAAGAGTTCAGGTCTTGCAGTAATGTCAAAAATTTTGTAAAAGATAATTGCTGTGTTCAATACATACAATATACAAATATACATATTTGTATATTTGTAATATACAATATAAAAATTTGAAATATACAATACAAATATACATTGTTAATATTTCTAGC
>TRINITY_DN22672_c0_g1_i1_1
TTTTATCATAAAGTTATTTTAATGCTGTTGTTCTGTGGTCATTAAATTTTAAATCACAAAACTCTCGTAGAATAATTTTTTAAATAATTTCTTTTGGATACTTTGCAGTAGTCCAAATAGTTTTCATTTTCTACGTTATCATAAACTAAAAGTACCGGTAGCAATTCACCAACCAACATCTTTTTGCAATAATTTGTTAAAATTAATATTTTTTGATGGATATCAGGAGATTAAGCTTCATAGTTGTAACTATAGTCAATACTTTTGAGAATGATTTTTGACTTATGAGTAACTGTAGATATAGATGGAAAGTCCTTGAAGCCTGTAGGGCTAAATTAGCGTATAGATAGATTTAGACCTGAATGTCTAAGTTACCTGTTCGTTGCCTTGATCCATGTATATAACGGACACTTTGTACAATTAAAGAAG
>TRINITY_DN22661_c0_g1_i1_1
TAAATAAGCTAATATCATATTCATTAAAAATTTCGGTTATACAAAGTTTTGTCAATGACATGTATAATTATTAATTTTTACTATTTAGCAGAGCATTGCACAAATTAAAAAGTGATAACCAGTTTAACTAGGCACAAGGAAATTCGGAATAAAAGATAGTAAACAATGTTCTATGCTTTGTTGAACAGTTTTGTTTCTTAATATAGTTTATTTCTGCATGTTACGTGTTATTACTGGTTTGTCCTAATTGAACTTCAAAAACCACTCACCATTTTATACAGATGTATCAATATTTTTTATGTGTACTGCTCTTAGCTTTAATTTGTTTCTATATTATTATTAATAATTGTGATTGTAATACTGGCAAGATAATTTTGTTCTTTAAAAACATTGTAGGTATTTTGTATATTTTCATTTTGCATTATTTAATTGTAATTAAGACTTCGGGCTTGTGTGATACTGATAACTGTACCAAAATGTATTGAGTCAACGGCAGTACAATTTTTCCTGTAATGTTACGTTATCGGGTATTGTAACTGTGTTACAAAGTGCTTTTGTAACTGAAATTGTTGAAGCTAAGATGTATAACTATGTTAATGGTAATGTTTATTAAAT
>TRINITY_DN22643_c0_g1_i1_1
GCTGGACAAAACCGAAGGTGAATTAAAAATAATGGCAGTTCCAATGGCTTTTACGAAAATAATCATTGCATGCAGTTTCCTTGTTTTTGCAATTGAGGGTAGTGTTATAGCACCAGTTCCAGCACCTTTTGCCGCAGTCCCTGTTGTAAATACCGATTTCGATCCTGCCCCACAGTATGCCTTTGCATACAATGTTCAGGATGCTTTAACAGGCGACAGTAAGAGTCAGCAAGAAGTTCGAGATGGTGAAGTTGTAAAGGGGTCATATTCTCTCGTGGATGCCGATGGTTCTTTACGAACTGTTATTTACACAGCAGATCCTATAAATGGTTTTAACGCTATTGTTCAACGTGGGCAACCTGCTCCACTTGTCAAACCTGCAATACCGGTTCCTGCAAGATTTGTTTGATTTTAGTTTAATTTGTTTAAGGAATTTATATTATTAAATTATATTATATGAAAACATATATCTCCAGTATACCTTCGAC
>TRINITY_DN22678_c0_g1_i2_1
CCAATGAAAAGAGGAAGTTTCAAAGTTTTTTTAATGTATTAAAAATGTTTAATGTGGCCCTTTAACTGCTGCACGGCAAACATCTACGCGGTAGCCAAACTCTCATCCCACTCACGAGCAAGTGTATCGGCTGTTACTGATTTCACTGCAGCAGTGATATGGTACCGCAGTTGTTGGTAGAGACGGGACGAAAACAGTTTTCTTAACATAACCCCATCAGAAATAGTCACATGGGGTGAGATCAGGAGATCTCAGTGGCCAAAAGTGTAGAGCCAGGTCTTTATTTTTCCTGCGACCAATCCATCATGTTGCAAAATGAAATGAAAACTTTGAAACTTAATAAAATAAAAATTATTCATGTAGCATTTGTACTTTAATAGGGATGAGTTTTTC
>TRINITY_DN22650_c0_g1_i1_1
CAAAGAGAACTAATTCCAAAAGAAATTCCTTTTACTCACGTCAGCCGCACTTTAGCGTTTAGCTACTTGTTGCTCTGGTTGGTTTCTTTTTAGAGACATACTTGATTAAAGATTCACTGGATTGTAAATTTTCAGTTTAATAACCTTTAGCTCAGTTTTGTTAACTGTTAAAAAGCAACTGGCCTATCACATACAAAATATTGATGACAAACTTTGAGCATAGCTTTCTGTTTGCCTTGTTTTTTCACTAGTAGGTATTTTTTGAAAAAATCGTTTAAAGTGATAACTACCACAATCTAACCGAGGTCCATCGTAATAATTAGAATTTGTTTAGCTCGTTAAGAATTATGTTTAAATTATGTGATTTCCTTTAAATGTGCAGGGTATTTGTTATGAGTTTTGTAGTATGTATTAATACACTTGAATAATTCAGTGCAACATTTTGTCCAACCAAATTCGCAAAGGTATTGTAAAAATTATTTTTACTGGCTAAGAGTAC
>TRINITY_DN22650_c0_g2_i2_1
CAAATTCGCAAAGGTATTGTAAAAATTAGTTTTACTGGCTAAGAGTACTAATTATTGTATTTTTACCATGAATTGTTCCTTCAAAACATGTTTCACATTGATTGAACATTTCAGCTTCATGGGTCTTTTAACTTAAGCTAAGCTATGATATGTTGACCGAATTAATGACAGTTACAATTTCCGCGAAATCTTGTCAAAGAAATATTTTTGGATTCCAAAGTGCACCGTTTACGTAAGTTTTTATTATTAGTACATCGGAGCTTATAGAATAGTATAATTTTTTATGAGTCATAGCAAAGAAATGCTTCCAATACAAATGTTTTCTACAATACATGTTGATTTATTTGCTGAGTTGTTTTTATCGATGAAGGAATCCACAAGTTTGATGTGTGTCAGGACTATAAGTGATGAGCGGATAAAGGAGTTGAGGATTTGGATGTCCAAAACATGACGGTTATCTGAAAATTAGTTATGTCTAAATTTCATTAATTTC
>TRINITY_DN22676_c0_g1_i1_1
GCGGAGGATTGTGACACAAAGACCCCTGAAGACTTGGCCAAGTGCCATGCTCTATTGGCTGAGGTGGTGGCTTTCAAGCCCACAGTAGAAGAGATAAGTGACCGGTGTGAAGCATTGATGGAACTCAGCGCTTGTCCTTTGGTGCGAGATCAGACTGTGCAGATCCAAAGTGCATACACGAACCTGCTCACCAGTGTTCAAGGGCTTGTATCTCGAGTTGAGAAGAATCTGTCAGACCACACGGAGTTCCTGAAAGCCCAGCAAGAAGTGGAGGAGTGGCTGAACAGAGCTCACGGAACTGTCAAAGACTGCATCGGTTCCGGCGATCTGGCCTGGGCCAAAGATAAACTTGACACTATCAAACTTGTGGCTACTCGAATAACTGAAGGTCAACACTTAATGGCAAAGATGCAAGAAGTGTTCACCAGAGCTGTGAATACAACTCCGAGTGATCAGCAAGAGTCTCTGAGAGAAGCTATGACTTCTCTACGCAAC
>TRINITY_DN22691_c1_g1_i1_1
AATACTAATTTAAGTATACTATTCTATGGTTAAAAAAAAATTGGTTCATTGTTCTCCAACGGGGAAAAAAATTCAAACTTTTTTACTTAGTGCTAGAACTAAGGTTTTTTATTATAGCTTTAGCAAAAATTCAAAATAAACAAATTGTGCAAAATGTTGTTACAAACACAGAGATATATAATAGTAGGCACTTTTCTTTGAAATCAAAATGAAAATCTCATAAAGTTGGTTTTATGTCATCGCCGATGTCACCTTCACTAGGCCTATCGTCCGTATCACTCAAAGAGTCAAAGGTTCTTCTAAAGCGTCCCTAATTGC
>TRINITY_DN22619_c0_g1_i1_1
TAACGTATAGTATGTAATTAATATGTTCTTAAAAAAAGAATGTTAATTACTTTTTTTCTATAAAGTGACGTGAGTAATGATAAGAAATATGTTCTTTGCTTAAAAATTGTAAACACGTTTGAAAAGAACTGATTTGATTAAAAATAGCAAATAATTACAACAACAGCAAGAGCGCGAAAACACACAAAAGTTAAAAACACAAATTAAAAAAAAAGTTTACAAATGTTAAAAGTAAAACCCAAATTATTTCGGCTTTTGTTCTTAAATAAAATTGTTCTTAAAAAGAAATTGTAACAAACATTTTCATATGAGTCATTCTCCATAGCGATTCCAAGGCTAGTTGTACAAAAAATAAAAAACAAAACAAAAAAATGTAAAACTAAAATAAATATTTTTTTACACACAGAAACACTTAAAAAATTAATATGGAAACTTAACAGACACATAATGAATGTTAAGAAAAAACTCTATTGCTGCAA
>TRINITY_DN22607_c0_g1_i1_1
CCTTGTTGCATCACTATACTAGGAAAATCTTTTTTTGGGTCCAGTTTAATATAAAATATTAATTCGGATATTCGAAATATATAAAGAAAAAACGAAATGGCATTAAGAACCTTTATGGAATTTTTCTCCATCCCTGTGGTAAAGGCTGATGACGAGGAATTGGTTGATCCGCAAACTTCCTTAAGGGAAAAGTGCAAAGAGAAAGGTCATATTGATGCTTTGTACAATAAATATCAGGCTTGCAATGATCGAGTCAACAGCAAAACAAAAACTACAGAAAATTGTATGGAGGAACTTTTTGATTATGTTGCCGAATTGGACCATTGCGTAGCCCACAGCTTATGGCCAAAGCTTAAATAAATCTTATAGATCAATTTTAAATTAAAAGTCATCAAAACAAAAATGTATATTTAATGTTGTCATTTAGTATCGTTTTCAAAAAGAATTTGATCAGTGTCTTCTAATGAAATAG
>TRINITY_DN22639_c0_g1_i1_1
GGAATTTCAGGCTGCACGGTTCATTTGGATAGAATAGCTCAAGTTCTATTTGAACTAAATGACTGGAGACAATTGTGGTCTGGAGAAATGGATTTTCCGAGTGCAGAAAGAAGTCACCCAAAGTTTCGACCTATCAGTTTGTTTCCTAGAGCACACGAGTTTGACATAAGTTTATCAGTCCCTCTACACATGAAAGACAATTTTGATAAAGAGTTTCTCCTTTGTTTATGGCTTTTGGCAGGAGATATCATTGTTAATGTGAATCATATCAGCACCTATCTTCCAACAGACAGAGAACTTATATGTTTCTGTTATCGAATAACGTACAAGTCGTTCACAGCTCCAATTTTCAGAAGAAGAGTTATTGATATACATGAAAAAATAATTGCTGATTATATCTGTAAATTGCTAAAAGCAAGCTTGAGATAGCCTAACTCATTGAATGTCATAAACTTGATAAAAACACACTGCATTTTAAAAATTATATAAATGACTATTCCACAGCAAATCAGCTCAAGACATCTAACTACCTAGTGAAGGATTTTTATTTTATTCATTTGTGAGAATCAGGATAAGACATTTTTATTCAATAATTTA
>TRINITY_DN22686_c0_g1_i1_1
ATTTAATATAAATGTAGCCTACCTAATTTTACAAACATGGTTCTAATTTAAATAAAATACTCCAATCAACAAATGAATTGAAATAAGGCTGTATAAATTTGGAACAATTTAATGGAAGAGAGAACAGGTAAAAGAGAAAATGAGAATCGTTTATCAGAAACTAGGTTTGAACGCTACGAAGGAGACGAAGATGAATATTCCTCCAACTCCTCAGGAGATGAGGACGATGATGAAATGTACTTAAAACCTGGAGAGCCTTACGGTACAACGTTACAGTCCCCAGAGAGTCCCTATGACCGCAGCCAGAGAGTGGAAGAACTAAATATCGAACTGTCAGTCACAAGACCTGGAACTCGCACACTTCCTATTCGAGTGAAATTCCGAGAAGACCTAAATCAGTACTTCCATATAGATGATAGTGAGGAAGAAGACAAGTTAATTAAAAAAACTGAGCCTACTACTAACAACGCAAAAAATGTAAATGGATTATATAAGCATCAGGGAGAGGAAAACTGGAGAAGTACAAAAAAGGAGGACTTAGATAATACAAAAAGACGTCAAAGTGGAAGTGAAAGGTAGTGATCGATGTCATTAGAAGTTAGTACTAAAATAAAGGTAGAATTAAACTATA
>TRINITY_DN22602_c0_g1_i1_1
TTCAGTGTACAAGAACTCGTCGACTGTGACCACACTAAGGGCAAAAACAATGGATGTAAGAAGGGCGTCGCAGCTTACGCTTTGCAGTATGTAGCAAATAAGCGAGGCATTAGTACTGAAGAGTCTTACCCCTACACAGCCAAGGAAGGCACCTGTCGGACTGATGGAAACAAAGTGAATTTTACAGTAGGGATCACCTACTTGCATCGAGGGGATGAAGAAGGTTTGAAGAGAGCGGTGGCTAACATAGGCCCTGTCGCCGTCCTCGTCGTATCCACACGTGGTCTGGAATTTTACGATGGAAGGGGAGTGTTCTACGATGCAGCATGCAATGAAAGAATCTCTGAGAGCACAGTGTATCACTACATGTTAGTGGTAGGCTACGGGATATCCCCGCAGGGCCAAGACTACTGGCTGCTCAAGAACTCCTGGTCGACCGGATGGGGAAGCTGGGGATACCTGTATCTGGCTAGAAACAGGAACAACCACTGCAAGGTGGCTTCCGGTCCAGTTCACCCTACAGTAACACCTTTATAGAGTCAACCACT
>TRINITY_DN22687_c0_g1_i1_1
CTTGTTAACAAAATTGACCGAGATATGTACAAAAGGAACATTTGTACCAAATTTTATGAAAATCAGACCAAAAATGTGACCTTAAGAGAGTACACATATTTATACATATGTATATAAAGTCTTGTAAAGATTCTCAAAACGTGTTCTGGGGGTCAGTTTCGGTGCTTAATCTCACGGTCCCAAGTCTAGGTCTTACCATGCTGACGGCATGAATATCTCATTTGTCCAAAGAAAAATTCGCTAATAAACCATAGACCAAAGGAGATAGGAACACAACAAATGAGACACAGTGAGGCTACTCGAGCCAAAAAGTAATGTCAAGTAATTTACAAACCTACACAAGTTCAAGTTTAA
>TRINITY_DN22687_c1_g2_i1_1
TTAAACTTGTATTTAGATTTTGACTTTGGTTTGTTTATAAGAAAATTAAACCTTATTATTAGGTATGTCATTTAATCATGTTAATATTTTGCTTTACAGAGCATCATTAGCAAACAAACAAAAGAGGTGATATTGTATTTTTAGTAACAGAAAAAGGAGTTTTTAATAAACCTTTTGTGGTTGGAGGCGTTTGCTCGCAAGTACCTCCATGTGCGGCCTCCCCTAGTTTACATTCAGTGAACTGAATAGTTCTGTGGTTTAGATTCAAGCGACCGTTCATCCTGCAGGGTGTCTACTGGTCGGGAATTTGTCTGGATATTTTTTACGTCGGGAAAAGGTCGGGAATTTTAGTTGGATCAAGTTTTAGTCGGAAAAATATCTTCATTATCGCTATCATGCGAATACTAGCTTAACTCCCTCAGTTGAATGGCAGTCGGCAATACTGTGC
>TRINITY_DN22626_c0_g1_i1_1
CATGTACATTTATATAATCACAACTTAAAACTCTTGTGAATCAAATCTGGTTCTTGTGAGACTTTTCTTTCAGTTTTGAATAGGCCTGTACGAGTTGTGTTTTCCAAGTTAGGTGAAATTTTAAATTTCATCCTCAAGTATGGGTAGCTTTTAAGTTTTAACTACAGAACATAATTGCTTCATAACTCTAACAAAGTTACCATTTCTTAAACTCAAACAGTGCTAGCAGTATTACTTTTATACTTCCACCCATTAGTGGCTTCCTTCGGTATATTTAGGTGTTAAAAAAAATTAAGACACTCAATATAACGCCACATTTCCA
>TRINITY_DN22626_c0_g2_i1_1
CTGTGCAAGTTAAGTGAAATTTTCAATTTCATCCTCAAGTATGGGTAGCTTTTGAGTTTTAACCACGGGACATAATTGCTTCATAACTCTAACAAAGTTACCATTTCCTATACACAAACTGTGCTAGCAGTATTATTTTTATACTTCCACCCATTAGTGGCTTCCTTTGTTATATTTAGGTGTTTTAAAACACTCAAAATAACGCAACATTTGCAGTCAACATTGGGCATAGCTAGAACTCTCTCAAGCTTATTTGATTATTTCCAAGTTTTATAACACTTGAGCTTGACTACTTGTACATGCCTACATTTGAG
>TRINITY_DN22620_c0_g1_i1_1
GGGATGTTAAGATCTTGGACAAGATAATTTGTATCATTGTAATAATGCTGTAAACTATTAAAAAAATCATCTGAAATGTCGGCTACACTTCGCTATCGAGGTGCTAAAAGGAATATAGTTGAATATGCCAAAACATTGGATGCATTCAAGCAAGTTCCAGAAAAGTACACTGAGACAACAGAAATCGGTGGAACATTATCTCTTTTAAGCCGTTTGCTTGTTATTTATTTAATTTATAAGGAAATTCAGTATTATAAAGATGCAAATCTCATTTACACATTCAAACCAGACATCGAAATGGATGATAAAGTACAAATGCACGTAGATATTACCGTTGCAATGCCATGCGCCTCGTTATCTGGTGTTGATCTCATGGATGAAACTCAACAAGATGTTTTTGCATATGGAACTCTTCAACGTGAAGGCGTTTGGTGGGAAATGAAAAGTCATGAAAGAGAAAATTTCCAGCGAATGCAACATATTAATTCATTTCTTCGCGAAGAATATCATTCAGTTGCTAATATACTTTTCAAAGATTTAATAAAAAGCAAGAATTCTAAAGAAGAGCCAGCAGTTCATCGCAAACCAAGTTTAGAAGAAAATTATGATGCATGTCGGTTGCATGGAACTCTGGGAATTAACAAAGTATCAGGGATTTTACAGCTCGTTGGAGGATCCTCACCAATTGTTGGACTTTTAGAAGACCATTGGATGATAGAGTTTCGCAAACTTCCATCAAATTTCACCCATCGTATTAATCGACTAAGTTTTGGGCAACTTTCAAAACGTATAATTCAACCACTGGAAGGGGACGAAAGATTCATTGATGATGAATCGACCACAGTGCAATATTTCATAAATATCGTTCCAACTGAAATTCACACTACATTCTCTACAATTAACACATACCAATATTCTGTAACAGAAAATGTTCGAAAAATCGATTCAGATCGTAACTCTTTTGGGTCACCTGGCATTTATCTAAAATATGATTGGTCTGCTTTAAAAATTGTTGTTCGAGCTGATCGTGATAATATTATTCAATTCATAATACGATTATGTTCTATTATCGCTGGGATTATCGTTATTTCAGGTATCCTCAATGCAATTCTTGTCGCTTTGCATCGAAATTTTATTTACGCGATAGCTCCAAACGTGTATCAGCAACTGCAATCAAACCCACCAATAGGATACAAAAGAAATATTGATGGAAGCACTGAATTACCATTAAAGAATCCATCAAACATAATAGCAAACGATCTAATCAATTTAGCAAATAAAATGTCATCAGAATCGATGCCAATCACAACTGTGGTAGCACCACCAATCTAAATACCATCAATTTTAGAAACCATCC
>TRINITY_DN22616_c0_g1_i1_1
TGTACACGGTTCTGCAGCACAACTATCCTGAATTCAGCGCACCTGACTTGATCACAGATGTTGGTGGTTTTCTTTGCACGGGAACGGATACCATGGGAGCATCAGTGTCCGCCTGTCTGCTCGCATTGGCTCAATATCAAGACATCCAGGAACATCTGTACAAGGAGATTTCTTCAGTAGTAAAAGAAGATGAAGATATAACTCTGGAAGATCTAAACCAAATGCCTTATCTGGACCAAGTGATAAAAGAAACATTGCGATGGTCCATGGTGGTGCCCTATCTACTCAGAAAGCCTTCCGAAGATATAGAGCTAAGTACATGCAAGGTTTCCGCAGGCAGCACTATCATAGTGGCTTTGGTTGGTATCCACATGGATCCCAAATTGTACCCTGACCCAACAACGTTTGACCCGGATCGTTTCTCAACACAAGAATCATCCAAGAGAGACAGATTCGCTTACGTTCCATTCAGCGGGGGACCAAGAAACTGTGTCGCAAAGACCTACGCGATGCAGTTAATAAAGACAATGGTAGTTCACGTTTTGAAGAATTTCAAGATCTTCACGAAGATGGATATGCACAAGCTGAACAGAAGAATGGTCATCACCTTGGTTAGCCAAGACGGCTACCTCGTCACCCTAGAGAAAAGATAAAAC
>TRINITY_DN22631_c0_g1_i1_1
GCCTACTGGTTAATGAACACGCAATAGGATCAACGGCCAATAGGAGGAGACTGGATTAGAGCACCAAATTTTGTTAAGTTTTTGTTCTTAAACACGGGTGTCCCCACCATAGGCGACAAGAAGCACACGTCCCTCCCAATATTTCTTAAAATTGTGTACAAAAACAAAGAAAAGACACACTTTTATTTTCCAATTAAAAATGATTTACTTTTTAGTTACCTAAAAACATTTTATTTATGAAAATTTCTATAGAAAGGGTCCTGTGTAATTACATAAATACGAAACAATACTAGAGTCAGGACTGTCAAAGAGAACGAACACTCGCACATCTTGGATTCACGGCGCTGGGTTGATAGACGGGTTCGGCAGCGGCTGTCGTAGCTTGAACGTGTGCGCTATTGTCCTCTCCCTAGCCAAACTTACTGTACCCTATCCTATCCCCCTCTTTCACTACTCAAACATGAGTCATCTGTGAGACTGCATCTGTGAAAGCTTTAGTGAAGATGCCTCAAAGGCCTGCTTTGTTATACCTTAATTCTTTCAATCTAAATAATTACTTGCTGTATAAAAAATTAGTCATAGCACCCTGGTTTGAAGAATTTTATATATTTTGCAACCGGTTTTGACTTAAAGTCATCTTCTCTGGCCTCTGCGAG
>TRINITY_DN22647_c0_g1_i1_1
CAGGAATAGTAAAATATTTTAATCGATATTTGTAAGGGTAATACAATTAAAAAATAGAATTTTACTTTTTTGTATTTTAACAACATTTATCAATCTAGCATAGTTTAAGTTTCTTTAGTAAAAAAAATGTTAACGGAAAGTTCAAACATGCCTCAAGTCTCCCATTTTACGAGACTAAATCAGTCAACATAATAGTAACTGTAGAATCTGGACTTATACGATTATAATTGCAGTTGTATAGTTTTGACTTTGAGTTAATATAGTAGATTTAAAAGTGTGTAGATAACAAACTAGTACTGTACTGTCGTCCCAAGTCAACCATGCAACATCAGTACATAAAATTGTCATGTAATTAATAAACAAAAGCGATGTGATATATTGTAGGTGCGGGTTTCCTTGTAAAAACTCCCTTATTTTAAGGTCATCAGCATGTCTTAGCTAGTAGTAACCAGTGTTTGTTGTTTTTACAAAAAATATAACCAAT
>TRINITY_DN22699_c0_g1_i1_1
GTAGATGCGAGGAAGGCCAGTTGCTCCAGGTCGGACCTCGTGCTCCTAGACTCCGAGGCGGTCATGAGGGGTGTCTCCAGGGCAGTGTTCAGACAACTCCTGTCCACACTCGCAGTATGTATGATCGTGGTAGCATGCGGCACTTCATTTGGCTGGGTCGCACCGACCCTGGAGAAACTAGCCGGAGAAGACAGTGAGATCCCTATGACTTCCTCTGAGACTTCGTGGATGGTCGCCATCTTGGAAGTGGGCAACCTGTTCTCGCCAATTCCAGCAGGCATATTGACTGACAGACTTGGCCGCAAACCTCTCATGCTGATTACTGGACCACTTTACATCGTGTCTTGGGCCATCATCCTACGAATGAGAAGCTTCACTTCCCTCTGCGTGGCCAGGATCATGCAGGGAGTCGCGATAGGTATCGCGTTCACAGCTGTTCCAATTTACCTCGGGGAGATCGCATCGCAACATATCAGAGGAACCATCACAAGTATCTTCCAGATAGCTTTTTACTTCGGTTTCCTCTTCGAATACATCATCGGGCCTTTTGTGTCTTTGGACACGCTGATCATGGTTTCAATGCTGTTGCCACTGGCATTTCTCGGTCTGTTCTTCTGGCAACCGGAATCCCCGCACTTCCACCTGATGCGAGGAAGGGAGGACGAAGCAGAACGAGCTCTCATGTGGTTCAGAGGGACTAGCAACCCAGAAGACGTGAAGGAGGAGTTGACAGTTATGAAGCTAGCTGAGAAGGAGAAGAGTGGCAACAACGCTTCTTGGAGGGACATCATCGCGACTCCTGCAAACCGAAGAGCTCTGATTCTCTCACAAGTGGTGGGTGGTGCAAAGATCCTCAGCGGACTTCCCCCTATCATCTCCTACTCGACAGACCTCTTCAAGCGAACCCACTTCACTCTGATCCCTCCTTACATGATGACGATTCTCATGGGATCAGTTTTGTTTATTTCCGGATTCTTCAGTACTGCCCTTACCGACATCATTGGAAGAAGACCTCTTCTTTTAATTTCCTCTACGGGCTGCACTATTTGTCTCGGACTTACCAGCTTGTATTTCTACCTCTTGGATGAAACAGACCTGGACATGTCACACTTTACTTGGATCAGCCCTGTGTGTATTATATTCTACAACTTCTTCCTCGCATTTGGCTTGGACCCAGTGTCTATGACGTACCGCTCCGAACTGTTCCCAGTGAACACTCGGGCTTTGGCTGCCAGTATCAGCACTATCAACTTCACCATCGGCGCCTTCGCCACGCTGAAACTCTTCCAAGTAGTATCAGACTCAATAGGAGTTTATTTCATATTTCTAATGTTCTGCACTCTCTGTTTTGTCGGAACAGTGTGGATGTATATAAGTGCCATTGAAACAAAGAACAAATCGTTTGCCGAAATTCAAAAAGATCTCGCCTCTATGACTTAAAGATCCAACGAACAAACCCTTATGTTTTGCTTTGTGAATATGTGGTTATTAAGCATGTGCTTGTTGTTAGACTGTTACTTATGTCTGTGATGTATTTTGTAAGTACCAAAGACATGTTCCGTTAATTTTTATTTAATATACAATG
>TRINITY_DN22662_c0_g1_i1_1
TAACTATTAGCCAAGATGAATTATTGTGTAATTTTTCTGGTTGCAGCACCACTCGTTACCTCAGCAATGATTGATGTTGGGCGAGTGAAGCGTTCCGGAACCGTTATACAAGATTTTCCCAATAAAATTTCTAAATATTCTCAATTGCTAGAGGAAGCTGGTTGTATGGATGAACTAACTAGTCTTCTGAAGGTGGTCAAAGAAAATCCTGATGATCAAAATTTAATCCAAGATGAAGGTCTTAAGCTTATGGAGAAAATGACAAAGAGCGATAAATTTCTAAAGTTGGCACCAGCCTTTTTTGTAGTTCTTGAGATTATATCTGGTCTCGATTCGATTACTACTCGCGCCCGACTTCCATTCGATGTTGACCAAATTATTATTAACTGCTCTGGTGCTGGAGGGGTATTCCATTTCCTTGAAGATTTGAGTAGCCTGGTTGGGGGCAATGGTAATATTTTTAAAGATGTTCCGGAGAAAGTATTAAGTAGTCTCGACCAGAATATGAAAAGATGCTGGTTATCTGTATTTAAAGTTGTTAATTTAATAAAATCTTAAACTATATTGAAACATTGATGAATATATAATTTAAATTTGTTTTGATTT
>TRINITY_DN22637_c0_g1_i1_1
CAGATTTTCTTAATGGGCACTGGCTGAGAAATTGGTGTTTAACATAATAACATCAATACAGTTCATCTAAGGTGTTGAGGCCATTCAACACTATCACAGTGTGGGGTGCCTGTGTGCACATTGCAGTTCACTGCATATACGCGTCTGCAGCTTATTTTATCATCCACTAGCAGTTTCCCATTTTTATTTATTAAATTATTTGATAGTGTCCCTCACATATAACTCTGGTCTTCAACCCCTGAAAAAGGTATGTCGTTCAGTGTGTTAGTTGTTTTAGTTAAATAAGAGTTAGGTATTCTAAAACAAATATCTTTTTTGATCTCAAGCTGAAGTCTCACCATGTGTTATTTTAATAGTTCGTTTTTCCTGTTTGCTAAATGAAAAATGGTACATGTATCTAGTTTATTGACGCAAAATTAGCATTTCAGACCCATTTTGATGTAAATACCACTGTCAGAAAAACACATTTTGGAAAGTATATTTTCAAAATAACATATATACAGTAGATTCGTTTGTATGGCTCACAACTCTGTGGCATCTGACTGATTTAAACCACTCAACAGTAAAAATTACTTATAAAGATTTGATTGTTGATAATGTGTCTTAAACAGACAGTTTCGTAGGGTTTTGTGCATAATTTGTAAGGGCTACTTGTTAACTCTTTTTGAAGATCAAAACCATTCAGAACGATAAATGCCTAACGTT
>TRINITY_DN22664_c0_g1_i1_1
TTAAAATTATAGTTGTTTGTTTTGAATAGTTTGGGAAGCTGGAAAATTTATTTCTATTTGTATTTCGTAACTTAGTGTGGTAATTTACGATCTTTGTTGGTTCATCAAATGAAACTTAAAAGTTCTTTTATTTTGCTATACCGCCAAAAATACAACACAAAACTCTTTCAACTATTTAAATTTTGGGAGTAAACTCCCAATTCCTATATCCAATAATAAATTAGGGATACAGTTTATAAGTTGTAAATTCTTTTACAAGCACCTTGCACATATTATATTTAGAACTATCCATGTCGCTTGGAGTCTATTCTGAAAATATGTGTTATTTTGAAATTAAAAATAAG
>TRINITY_DN22677_c0_g1_i1_1
TTTATTATTTTGGTTATTGCATGGTTGTAGCAATTATCTTTTAAAATGCGTTTATTTCCTTGTTATTTCACAAAAAGACTAACAAAATACATGAAATTGAACAACGTTTTTAAGGGTAACTACTACAGGACCTAATAGTGAAGTGAAAGGTAGTACAGGCAAGGTAATCTTGATGATATCAGTTGATACCAGTGATGATATCACTGTGAACATGTCATTACTGTTGTTACCGGAGGAGGTTCTTGAACTGATAGTGAAACACTTAACTGTCAAGGATTTGATTGCCTGCAGCACTGTTTGCTTAGAGTGGCGGGAGAAGTTCAACAATAATTTATTCTGGAAATGGTTTTGCTACAAACATGTCAAGGACTACTTGGAGAAAACAGTTTGTGAAGTTGATCCACCATTTCAACCAATTCAATCCAACGAAGAAAGACTTGAGCCTGTTTGTGATTGGAGAATTTGTTACATGAGAGAAACTCACTTGATAAACAACTGGAAGTCAACCAACTATTCTACAACTCCTGTCAGAGATTATAAAACTGTACAACTTGTAGAGATGGGGGTTGACAGTATTGGTACTCACTGGTTATTCCTCTGGTTATATATTGATACTAACTTTCTCATTGAAGTTTGGAATGTTAACAAAACCCCTGAGTTAGTAAAAACTTTAATGATCTTTCCGGGTTACGTGAACCCAGTAATAGTGGCGGAAGGAAAGTTAGTCGTAAATCAGTGGAATATTATAACAACGTACGCTTTAGAATATCACATTGAAACATTATTCCGTTGTACACTGGAAGAAGATAAACTTCTCGACTCCAAACTGTGGGAGTCGACAGTGACATCACACATTGCTACTCTGAATGACAAAGAAGACTTCAAATGTAACAATTTTGGTAGTTTACTGGTGGGCCATAAAAGGTTACAAAATCCTGCTGTATCAGACATACACATGCACATTTGGGATTTGAATAGTAAAACGAAGTTAAAAACAGAATCAATGTTGAAAGACTTTAATAACTATATTAAAATAGATTATGTCAACATTTTTAAAATTGATAAAACTCAAGGAATAATTAGATTAGTGTACCTTTCTTTTGAAGACGAACTGAATTCCATTTTGTTTGTTTATGACTTTAAAAGACTAAAATTTAGGGACATCAAAATTGAATGTAAAAGTGTAGTTGTTTGGTGTGGCTATGCACACAATATAATAGTAACATTCTCCTCAGATCCTGGTACTATAAAGTTTTTTGACTTTAGTTCTGGCAAGTTGTTATCTACGAAAGAGATCGGGTTGTATGCAAACTCTGAGCAGATGCAGTTGGTCGATACCTACCTTCTCTACTGTATGTTCAACTCTATGTACGTTGTTGATATTCTCAACCAACAGATCGTGTACTGTGTGGAATCTACATTCTCTTCGTTTGTGAGCAAACTGACAGTGATAGAGCCAAGGTTTGTGGTTGTGTGGTTGTTTGAGCGTGGTGAACGCCCAGGCTGCTCCTCCTCCTACCAACAAGTCTGGGACTTGAAGAACTTGAGCAGAAAACTGCTTCAGTTCTCTAAAGAACTTGACAACGAAATGATCGCCAGAAGTCCTTCGCTGATCAAGCAAGCTGCCTGTTATAATGGATTCATACATGTGTGCACGTTTTGGTAAGATTGTAATATTGGTATAAAGATTATCGACACTTTTT
>TRINITY_DN22666_c0_g1_i1_1
GAAAACTAGTCTTCTTTAAAAAAAACACTAAAATAAGTGCAAACAGTTTAATGATATTTTTTAGTTGATTGAAAAAACAAACAATCCAATAACATCTTTTTTTAATAGCTGATCAAGCCTTTTAAAAACCACGTTCTCATCTACAGACAAATATCAACCGAAGGTCCAACATTGAAATTAGTTTAAAAATACCTATTGAATAAACAAATTAAGAACCTTTGGTTGATGTTGGTCTGTAGATGAGAACTTTCTTCTTGCTGATGTTATCTCCATATTTTATTTTGTGGTATTCTTAACTATAAAATGAAAGAAAGCATTTGTTACTTTTTACCACATAATTTTTAATTTAATT
>TRINITY_DN22666_c0_g2_i1_1
TAAGGGACGTGTCAAATTTATTCTTGTTGGAGATTTAAATATTGATATTTTGAAAGATGAACATCCAGAGGTAGTTAGTTTTTGTTATTTGCTTTCGTCTTTTAAACGTAAGTGGAGAACTGATGCTGATTTTTCAGCTACTGTGATTGACAATGTGGTATCCATTTAATTTAAACTTTTAGATGTAGGAATTTTGATTTTAATTTCAATAAGGCTCAAAGTAACCCCCACTGTATGTTACTAGGGAAGTAATAAAGTTTCCAAAACATGCATTCTTCAAAGGGAAACTTGAGCTAGGAAAACTAGTCTTCTTTAAAAAAAAA
>TRINITY_DN22694_c0_g2_i1_1
CCAATACAGATTCTGCAAGTTTCTACTCAATGGCTATCAATGGCCAAACAATCTATCGACTCAACTATCCAGTTCGGCTGCACAAGTGGTACCACGTTTGCCAATCTTGGAACGGAAAAACTGGCGAGTGGCAGATTTGGGTCAACGCAGAGCGAATCGGCAGAGGCTTCCATAACTTGTTGGTCGGTAAACCGATCAAAGGAGGTGGAAAAGTGATCACCGGTCAAGAGCAACAACAACAGCAAAAATACGGATCATTGAGCCGCAAGCCAGCTGCAGGTTTACTGGGTGAGGTGACACTGCTTGTTCTCTACAAAGCCGCTCTGACTGCCGGTAAAGCATACACCAATCACAAACACCACCACGTGCATCACTTCCACCACGAGGACAAGGCTGGAGAAGACGACTACGACATCTACGTTGCTCCCAGTGCTGCCCCTGCTCCGCCCTCACCTGCTCCGGCAGCTCCTCAGCCACCCGCAATGCCGATGCATCCCTTCCTCTCTAACGGTCAGTTGTTACACATGCTGCCAGTAAGTGAGTTGTCAGCATTCCGAGGACCCGGTGGAACCAACAACGTAAAC
>TRINITY_DN22622_c0_g1_i2_1
AGTACAGTAGCAGTAGCCTTTAGACCATAGATGAGCTGAGCTTCAACTTCTTAGAAATTATTTTTCCACTTCGCATTGCCGAAAGGAAAGCAAAAGAAAATCTATTTTTGCATCTGACGTGATTATTAGTTGTCGATTCAATTTATTCAAATTGTTTTCTGTTTCCACCACTGGGAAGTTAAATTGTAAGCAGCATTATTTTGCAACAAAGTACGCCCCCATCCCTGTTGATCAACATTTGTTGGTGGTTTTGTCCTATGGTTGAGTAACGAATCATTCATTACCAAAACTAACGAACAATTAAGATTAGAAAACAACTGAAATCTAAGAAAACGTGGTTTTTCGTTTCGTCACTCGAACCTCAAATTCATCAAATCAAATTTATTATTGAACAAATTTTCGTTAAAATTTCAAAATGGATGTTCAGAAAAGTGTAACTTCCACGAGCGACAAAGATGTTAACAATGCGAGCACTGAAAATGGTTTAATTACGCAGGAAGTCTCATCTACAACACCAACAGTAGAAGTAACAAAGCGTTCGCTTCGTGTCGATGTCTGGAAAAAGATACAAGCCAACAAGTGTGGTCGAGGGTTAATTTCAATCTTTAATCGGATTCCTAATTTTGTAGATAGCGAAAAAGCTGCTGATCTCCTTGCAGATACCGATGAATTCAAAGAAGCCTCAAATATCAAAGTAAATATTGACCGGGCCTTAAATGCAGTAAGGTTGCAAGCACTGATTGCTGGCAAGAAGCTGTTCTTACCTGTAACACGTGATTCTTCGGCTTTGTTTTTGTTAGTCGATTGTCCGCCAGATGCCAATGATGAACAACGGCGAGATGTCTTGCAAATGCAAGATATGCGAAAAGGACGAACGGAAATAACTTTGGAGAATAAAATTAAATTGGATATGATCGTTATCGGTTCTGTGGTTGTTTCGCGAGACGGCTACCGCATTGGGCGCGGCAATGGCTTTGCAGATCTTAATATCGGTCTGTTAATAGAAGTTGGAGTAATTACACCTGAAACAACTATAGTAACAGTGGTTCACGATTTGCAAGTAGTCGACAATCTGCCGATAAATCTTTTCCAAAAATATGATACACCGGTTGATATGATTGTAACACCAACTGAAGTAATACGCATATCCAAGCGCCTCCCACGTCCAGCTGGGATATTTTGGAATATATTATCTGCAAGGCGGTTGAAGATCATTCCAATTTTACAACAACTTAAGGAAGAGTCGGAAAAAGCTGGTAAAGATATTACCTTAAAAGAAGAAGATACAGATGTGGAAGTTAATATCAAACCCCGTGGTGGAGGAATGCAACGGCGTCAAAGACGTCGACTGGTAAAACCTCGCAACAATAATAGGCGAGCTGTTTCACATACTGACAATGAACGCCAAGAAGAGGATAAACCTCAAACACAAAAACGTGCACCTCGATATTACAAAAGATTTGGAAACGCCAATCGAAGAAGGAGAGTGACAAAATCAGAAGGTGATCACTCTCAATCCGCCCCAGAAGCCAAAGATCGAAGGCAACAACGAAAATTTTATAAAAAACGTGACTTCTGTGTAAAAGTCACCAACATTGCCCGTGACATCAGAATTAAGGATTTGAAAACGGAATTGCGAAAGCGCGAATGCATTCCAGCCTATATCTCTTGGAAGGGACAGTATGGAAAATGTTATTTGCATTTTGCTGCTCGCAGTGGAGAGCCTAGTACTGCGGCTGATGTTGAAAAAGTTCTCAAATCTTTATCAGAACTTTCATTAACGGTTCAAACCGGGGAAACAACGAATGATTCACGTGGAAATGGGGAATCTGGTGGTGCTACTGTAGCTGGTGATACTGTTGCAACGACCAAAACCTACACACTCAATGTTGAATTAATGAAATTTGATGATAAACCAAATGTTGGTACCTCTGACAAAACGGCAGTAAATGCCAATGGCTCTGCTGGTCCCGTTAACCGAATTGAGCCAGTCGACACTACTACTGTTTAGGTCAAACGTCATTTTTTATTGGTTTCATTGGAGGTAAGAAAATTTTGGAATCGCTTTTCAAACGAAAAGAATTATAAAATTGAATGAATTTGATTGATGATTGGATTCATGATTTCTTAATTAGTCATCCTATCTTAAAATTTGTGTCCATTCCGCGTATTATAACAATGAATTCGTATAACCCAAAATAAAAAAATGAATCTTAGAATTTATTATAATTTTCTATTCTTTTTCTGAAAGATATTTAATAAATTCCAGAAACTCCTCCCGAGAAAATAAAAAGAAAACCGTAAAGAATGAACGTGGACTTATTTATGGCGACTTGTATCGCTTTTCTTCTCAATAATTTACCAGTTCGGCAACTTTGCATTTGCTATCAATATTGTTATATTAATATCTTATTTATAATGCCCATTTAAATATTTTGTAAAAGGAGAAGAATGTTTTTTAATCCTCTTATTTCGAAACAAAACATTATGAAGAATCTTGCTATCCCGTTTCAGTAACAAGGTCAAAACTGCTTAAACGAAATCGTCCTTTTCTAAATAAGTATATCGCACTTGTGTTAAGAAACATACATTTTAACCTTATTTTATTCAAAATATATAAAAGCGATAAATGAATGTAATCATTTAGGATAAAGTCACAACTGCAAGCAAACAGTCGAGCTTCGACAATTATTATGAAAAACTGGTAAAAGGAGCCCCTTAGTATATATTTAATTAGTTTCATTGTAATTGATGCTAAAGGGATGCGATGCATTTAACTCACATTTTATACAAAGTAAAATCACTATAAGCAGACATTTTTACTATGTTATTCGTAGTAGATAATAAGGTTAAAATATCTTGAATTAATAAATAATAAAAAGTTAAATCTGCAAAACCTTTTTGTACTAAA
>TRINITY_DN22625_c0_g1_i1_1
GGCCTACCGAAGAGCCAAAACTTGAAGCGTCTTCAAATGTCCAAGAGAATGGTTCCGAAGAGCCAACGCTTGCGGCGACTTTAAATGTCCAGGAAAACGAGATAAGCTACTGGAGAAGCCACGCCATGGGGACTCTGGAGGCAAAGGCGGCCCAGGAGCTGAATACTGGGGTAGCCAAGAATGTGATACTGTTTCTGGGAGACGGTATGAGTGTCACTACCCTCACTGCTGCTAGAATATACCTGGGCCAACTTGAGAACAAGACAGGAGAGGACAGCACGCTTAGCTTCGAGAACTTCCCTTACTCTGGCTTTAGTAAGACGTACTGCGTGAACCAGCAGGTGGGGGAGTCGGCTTGCACCTCCACTGCGTACTTGGGTGGAGTGAAGGCCAACGCAGGAACCCTGGGAGTGACGGCTGCCGTCCCCAGGAGGAGTTGTGACCTGTCATCAGACTCCAGGTACCACGTAGACACTATCCTGAACTGGGCCCAAGACGCGGGCAAGGCCACGGGGTTGGTCACCACCACACGCATCACGCACGCCTCCCCTGCCGGCCACTACGCGCACATAGCAGAGCGGGACTGGGAGGGTGACGCTGACATGCACAACCAGACCGACACCTGCAGAGATATCGCTTATCAGCTGGTGCACACCTCTCCTGGCAAACACTGCAAGGTTTTGATGGGCGGAGGAAGATCTAGATTCCTGCCTGAATCCCAAGGAGGAGAAGGCTCACGTAAGGACAACATGTCTCTTATCATGGACTGGCAGACTGATAAGCTGAACCAAGGGACAGCAAGATATGTATCCAGCAGAGCCGACCTTCTATCCACTGACCTGAACTCCACCGACTATCTTCTAGGACTGTTTCAAAAGGAGCACATGCTCTACCACTTGGAGGATGGAAGTGATAAACAGCCAAGCTTGGAAGAGATGACCAGAGCTGCCATACAAGTTCTCAGCAAAGAAAAGAATGGGTTCTACTTGTTTGTAGAAGGAGGCCGGATAGATCAGGCTCATCATCAGAACTTTGCAAGACGGGCTTTGGCCGAAACCGTGGAATTCCACAAGGCTGTGCAGGCAGCGGTGGAACTGACTAGCCAAGACGACACTCTGATCGTGGTGACTGCCGACCACGCGCACACCATGAGCATGAGCGGCTACCCTGTGCGCGGAGAGGATATCCTCGGGGCTGGTCGGACGAGTAACAAAGACCACCTGGTGTACACGACCCTCAGCTACGCCAACGGACCCTCCGCGGAGACCAACAGGACTGGGCTAAGGCGAGATATTAGCACTGACAACTTAACGGACCCAGGCTACAAATTCCCCTCCCTAGTGCCCCTCAC
>TRINITY_DN22615_c0_g1_i1_1
GTCCTCGTTCCATATTGCGTGCGTTAAACTCTGAGCTTACCTTGGGCATGAAACAATCTTCAAAATCTTTAGCGCCCAGAAAATGGCGATCAGAACATACCGGGCGTCTGGAACGGCTCTTGGGAAGTTTTGCGGTCGTAAAATGGTGGTTGGAACTTATTGCAGCGTGTAAATGGCTATTGTTATTTACTGTTGATCTGAAATGCCTCGCGGGTGTAAAAAGGTGATCAAAGTGTGTTTGTGGGTTAGAAATAGGACTAGAACAAGTTGTGGGTAAGAAACAGCGTTGGGACATGTTGTGGGTAAGAAAAAGATGTTTAAAACGTATTGTGGGCGTATAATTGTGATCAGAACGTACTGTGGGTGTAAAATCGGAAGGTACTGCGAGTCTGAAACATCTCTCAGAAACAAATTCCGGGCGTAAAAGGGGAATCTAAAAGTTTCATGGGTTAAATCGTCCTGTTGATCTTAAACTGTTCTTGGAACGCTCCAGAGCGTAAAATGGGGTGATCAGAACTTAAAGTAAGGTATAAACGGCTCTCGTTACGTACCCATAGTGTACGTCATAATGGCGATCATACTGCACCATG
>TRINITY_DN22669_c0_g1_i1_1
GTCCATTACTATATACGTAAATAAACTTTGACAACTAATAAAAAAACATGTCAAAAGTTGTTTTTGTCTACATCTGTTTAAATATTGTGTTACGTCCACCGTCACCATTACGTTCACCGTTACAATAACGGCCGTAATTTAGCGGTGGACTTTTTTCTAGGAAACCATAGCTTTAGTTTTTCAATACAAGCTTTAATGTAAAACAACAGCTGTTTAGTTCAAATAACAGATGAGGGTGGAAACATATAATATGTACTTCTGTTTTTTCTAATAACTAGTCTATTTCAGGAATATGATAATATTTAATCTGTGACAAGTTATGCAATGTGTTTGTATGTTTTAACAACAAACAAAGACAGATATAAATATGTACATTACAAAATAAA
>TRINITY_DN22689_c0_g1_i1_1
CTTGTAAATAACCTGAATATCTCTTTTAAAAAACAAAAAAAGAATAAGCCCTGAATTCAGTGGAGTAAGATTTACGTCTTGAGTAAAAGCATATGTTAAACTGACAATTTCATTAATAAACAGGGTTGTCACAGTCTGGGAAAAAAGGGAAAAGTCAGGGAATTTGGGTAAAAACTGAATTTGTCAGGGAAGTTTAACCATTTGTGTCGAATTAAGCTATTTATTGTACAGATCCAGTTTTCTTTTAGATTTAAACAAAAAGTACAAAGTCATTCTAAACAACAAAATTCCTAAAACGCAGAGCATTTGTTTGGGTTGAAACATTCTTAATTTGTCAGGTGTGATATTACTCTTTTCATTGAAAATTTCAGGAATTGCGTTGAATCTGAAAAACCACAAGCATACAGGAGTGTTTCAGATTTCAAAATACTAATTCCCAATTGTAACGGCCCCCAGTAGCCAGAATAAATTTCAATACAACTTTCATCATAGTGTTCTCTACAACCTGTGATTGCAATGAGATATTCATGGTTTTATTTAATCATTTCGGTAACCTTTATCTTTAAATT
>TRINITY_DN22614_c0_g1_i2_1
AGACAATCGTATATATTTTTCTATTTGTTTTGGCCCTGAGCCAAATGGGCCCTTCTGCTGATGCTTTATTTATTCCAATTTGTGCAAAAGATGGAAATAACTGCTTCTATTTTGCTAGCACAATGCAATTGGTGTCTTATAATATAAAACATAAAACAAGCTATATGATTGTGGGTGTAAGGCAATGCAAAGAATTAGAAGTTGGTACCGATGGTCCATGCCATTCGACAACAACACAAAATATTCCTTGTTCAAGTACAGCAGCAACTACAGCGACCACAACAACACCCACCACACCGTCTACAATAGCAACACCCCCTACACCGTCTACAACAGCAATTCCTTCTTCAACTACAACAACAACAGCAGCATCAACTACAACGACCTCAACAACAACAGCAGCACCCACTACAACGACCACAACAACAACACCCACTACAGAGACCACAGCAACAACAGCAGCACCCACCACACCGTCTACAACAGTAACACCCCCTACACCGTCTACAACAGCAAATCCTTCTTCAACCACAACAACAACAGCAGCATCAACTACAACGACCTCAACAACAACAGCAGCACCCACTACAACGACCACAACAACAACACCCACTACAGAGACCACAGCAACAACAGCAGCACCCACCACACCGTCTACAACAGTAACACCCCCTACACCGTCTACAACAGCAAATCCTTCTTCAACCACAACAACAACAGCAGCATCAACTACAACGACCTCAACAACAACAGCAGCACCCACTACAACGACCACAACAACAACACCCACTACAACAACTACCTCAACAGACAGATCCATTTAAACTGCATCAGGCATCAGGATTCAAGCTCAAGGACCATTTGAATAAAAAAATATCAACAGCAAGTATCTCTACAACATAAAACATTTATCTCTCCAAAAATATAATGCTGAGTATAACATTTTGAATTTTTAAAACAAAAAAAAAAA
>TRINITY_DN5658_c0_g1_i1_1
TTAGAGCTAAATAGTTTTACGTGGAAAATCAAAAATATTGCTAATAGAATTGATGGGTTCACTAACATATCGGACACTACTGCAATATGTATATTTAAACGACTTATCGGGAATTAAATCTTTTATTGAAAATCATAACTTTACTATCGATGACCGAGATGAGAATGGAATGTCGGTCCTAATGGTTGTCGCTGAACGAGGTCTTATATCATTTGCTCGCGAGCTAATCGTTAATGGAGCAGATATACAAGGAGAAGATGCTGATAACTGGACCGCACTTTTATGTGCAACTAAATCTGGACATTGTGAAGTAGCTCAAATTTTAATCGATCATGGTGCCGATATTGAGCATAGAGATATGGGTGGATGGACAGCACTTATGTGGGCTTCTTATCGAGGACACACGGAAATAGCGCGTTTACTGTTAGAGAAAGGAGCAGATGCCAACTCTCATGGTAACTATCATTTGGGACCATTATTGTGGGCTTCTGGTCGAGGGTTTAAAGAAATCGTGGAACAATTAGTAAAGCATGGAGCCAAAGTAAACGTTGGCGATAAATATGGAACAACAGCACTTGTTTGGGCTTGTAGAAAAGGCAACGTAGATATTGTAGATATCCTATTGAAAGCTGGAGCCAATGTTGACACTGCTGGAATGTATTCGTGGACACCGCTATTACTAGCAACATCTGGTGGTCATATAGAATGTGTATCTTCCTTGCTGGAAAAAAAGCCAAATGTTAACGCAGTAGATAAAGATGGATTGACAGCCTTAGCCATAGCTTGCCGTGAAGGGCTACAGGAAATTGCTGTTGCGATAATGGCCGCTGGTGCTTATATAAATATTCAAGACCGCGCAGGCGACACTCCCTTAATTCACGGTGCCAAAGGAGGACACAAGAGTATTGTTGAAGCACTTCTTAAGAAACATGCTGATGTTGATATTCAAGGAAAAGATCGAAAAACGGCTATTTATACAGCTGTAGAAAAAGGACACTCCAATATTGTTAAAATTCTTTTATCTTCTAACCCTGATTTAGAATTGCAAACCAAAGATGCAGACACTGCACTTTTCCGTGCTGTACGAAATCGAAATATTGATATTGTTCACATGCTTCTTGATCGCAAGGCCAAAGTGTCGGCAAGTGACAAGCGAGGTGACACTTGTTTACATGTAGCAATGCGAGCTCGATCCAAGGCCATAGTAGAAGCACTTCTCCGAAATCCCAAAAATTGCAAGTTGCTGTATAGAGCAAACAAAATTGGAGAAACTCCTTACGGAATTGATACATCGCATCAAAAACCAATTATTAGGCAGGTGTTTGGATCAGGTCGTATTAATGCAAATGAAGATTCTGAAGGAGCACTTGGATATGAGCTATATTCGTCTGCACTGGCAGATGTGCTCAGTGAACCTACTCTAACTTGTCCAATTACGATAGGACTTTACGCAAAATGGGGAAGTGGTAAAAGTTTTCTGCTTAACAAATTACGCGAAGAAATGAATAGTTTTGCTCGACAATGGGCAGAACCTCCTGTTAAAACTACAGGCTTGCTTTATTTTATATGGTTACATTTCTCAATAATATTTGGAATCGGAATTGGGTCAGTAACATGGTCAACAATTTGGGGCACTGTGGCGGCAATACTGTTTATAGTCATAGTCTATTCAATTCACATAAGCGTTAAATATGCCAATTATTATATGGAATTAAACTGGGCGAATTCTGTCTATCAAGGAATAATGAAACGCGTTGGTAATCTGCGTCTTATATTGCAGGTAGCCTTTTGTTACCCTCCTGGGACACAAAATAATACACATGCAAAACCAGTAAGATTTCTTTTCGCTGAAACAAGCAGTGCTTCACAAACTGGCGAAGGCGCTATTGCCTACATGCTAGCACTTTTATTTGAAGCCATTGAGGATCATTATGGTTGGTTGACAACACGCTTGTATCGAACCTTTCGTCCCAAAACGATTAAATCTGCAATGGAATGGCGCTGGCGTTGCATATGCTGTGTGCCGATTGTGATTATTTTTGAACTGAGTCTATTGGCTTTCATTGCTGGAATATTTTTAGTAGTCGCGTTCTTTTTTCATGCCTCTATTGGCAACAAAACTGACATTTTGTTGTCAATATATATCATATGTGCTATTTTAACAACTGTTTTGTGTACTAATTTGCATATTTTAACAAAAGCAATTACGTCCCTTTTTCTTTCACAAAGCCGAAACTTGAAAATATCTGCTCGTACTAGTAAGGGTACTATATTGGCGACATTGGGAACGGAAGTAACATTTATGGTGGACATGGTAAAGTGTCTTGATGCTTTTACCAATCAACAAAGTCGGCTTGTTGGAGTTATTGATACGCTAGACTCGTGTGACACTGAACGAATTCTTTCGCTTTTAAGTGCAATTCAGACCCTATTTTCCTCACCGAACAGGCCATTTGTTTTGCTTATTGCAGTAGATCCACATGTTATTGCCAAAGCCGCCGAAACAAACAGTCGCCGCCTTTTTGCAGAAGGTGGTATTGGGGGCCACGACTTCTTGCGTAATTTAATTCACTTACCTGTATATCTTCAAAACTCGGGCCTGAGAAAGGTTCAACAAGCGCAAATAACCGCTTCTATGCTTAAACGCAATTGCAGTGAATTGCAAAATGAAGAACCTACATTGGGCCATTCTTTATCTTCTCGAAGATTGTCTAATGCATCGGAAATTACTATAAATCAAGACAAATTCCGTACACCGTCCACAGCCACTCGTACTGGCGGGAAAAAAATACGGCTTTCCGAGTCTGTGGCTAGCTCTATTGGATCAAATATTCATAGACTAGGCCAACACACTCAAGGCAACATTGACTTATCCAAAATAATTCTAACTGATGATTACTTTAGTGATGTAAACCCAAGAAGTATGCGAAGGCTTATAAACGTCATCTATATCACAGTTCGTCTACTTAAAGCGTTTCAAATTGACTTCAGCTGGTACCGCCTAAGTTCATGGGTAAACTTAACCGAGCAATGGCCCTTACGAGCAAGCATGATAGTTTTGCAACATGATCAGTGTATTGATACATTAGATGACAACGTTTCTTTGCAAAGCGTTTACGAAAAAGCTCGTTCTAAATTGGGATGCTTGCGGGACGCTACAGCTTTTCTTGAGCTTGATCGTGATGAACGAAAACTTGACGCCTTTTTAATGTTGCATAAATCAGATTTACTTGTAGCTGATTTGAGGATATTTTTGCCATTCACTATAAATTTGGATCCATACTTAAGAAAAGTTTTAAAAGAGGATCAACAAGCTTATGAAGATGAAGAGGCAGTTGTCGTACATACGAATCGAACAATGCCACCACCGAAGCAAGTGCCCTCTTTACCCACTTACGGAGGACTCAAATCCTATGCAGCTTATCAAGTTTTGCACAGCGACCCAATAATTAATGAATTTCACAACAGAAATTTAAGCTTATGGTCAGAGAACGCGCAAAGGTTTCCACTAATAAATGGGATCGAATCTTTTTCGGACGACATATTGAAAGTAAATCTTTCAGAACTAACAGTGAATGGAGTCATTTCTCTGGTTGAAAAAATTGAGGACTTGAATCCTGCTCTTCCTATTCTGGCTCAAGTTTTAAAAGAAAACTCAATTACAGGTCGTGTGCTAAGCTACTGCGATATAAATGATTTAAAATTGGTTCTTGGATTGCGTTTTGGTCATTGGGAACTGTTTCGACTTTTAATAACTACTCTTAGAGATACTGAAAAACTTAACCGCAAAATGCAAATGAGATCATATCTTTCAAATTCAGTCTCTACTAACAAAGATATTATTGATTCACATTCCTTGCCTTCGGTTCGACAACTTCATTCTTTTAAAAAATCTACTTCTAGCCACATGGAAAAGCAGGTAACACTAGAAGAGCAAATGATCTATGGTGCGCTACAAACTCTTAACGAAGAAGTTTTCGAAGATTTTAGCAGTGAGTGTCAGAGCAATTCAGGACTAGGACCAGGAAATCTATGCAATAATGTTGGCAAGACAAGGGGATTGGATGCAGATAAGAGCCGAAAATTGGTTGCGGACTCCAATTCTATGGCATCGGTCCAACTACTGGCTGTAGATGATCGAAATTCTCTCACAAATAAGCGTCACAATTCTATTGCGCACGTCAAGGAGATTCAACAACTTTCGCAGAATGCAGCGCAGACACCAGTATCTACAGTTATTGTGGTTCCGAACTCTGAAAGTAATTGTATTGATACTGAACTTTAGCAAAAACATAGCCTTTGAAAGTCTATGCTTATTATTTAAAAAAAAAACCCAATATTTTTAAAATAATTTCGAAATTGTTTATTTCAAGAAGAATAAACAAGCA
>TRINITY_DN5601_c0_g1_i1_1
GTGGGCCTTAATTCTAGCGGCCTACCAATATGATATTAGATATCAAAAAGGATCAGAAATTTCAAACGCAGACGCCTTGTCCCGCCTTCCCTGTGACAAGGGTGAAATAGAAGGTGAGATTTCCTTCTTTTCGTACAATTACCAGCTGCCCATAACTTCAAAAGAAATAGCTACAGCTATAAAGTTTGACCCAGTGCTATCCAAGGTGTTTGACTACATAACAAATGGATGGCCCGGACATGTAGATGAAGGAAGTATTCAACCTTACTTTAACAAACACTTACAACTTTCAGTTGACAATGGTTGTATACTATGGTGTAATAGGGTAGTAGTACCTCCCGTACATAGAAAAGAAATACTT
>TRINITY_DN5602_c0_g1_i1_1
TCGGCCTCTATTATATACCCTACGCTCAGTTGATGGGTTAGCAAAAAGTGCCGATTCTAGAGCAAGTGCAAGTGGAGTAGGAAATGGAATTGTCGGGACGTCATTAATTATCAGTAATTCGAATCCTATAAAGCAAACAAGCCATGTTCCTCTAACAAAATGTAGTCAGCAAAAACTATACTCAATGCAGCAAAATTGTCAACCAAGCACTGATGCATCTTTAGCTATTCACAAAAAATCTCAAAGTTTGGATGCGTTCACAATGTCCGCTCAGGTTAATTCAAACTCAAATTCTTTATCAAAAGCTGGTAATATCGGAG
>TRINITY_DN5646_c0_g1_i1_1
CAAAAGTCCGCACCGTCGAGTCGTACGAGTTAACCCTGTTTTGTGTGCTATCGGTTTCTTACTGACCAAAGATTTTATCGAAAAATTAAAAAAAAAAAGAAAAATATAAACTAAAAGCTTCAAGGTAACCAAAAGAAGCGATCAACATGGCTGACGATGAGAGGAAACGTCTCGAGGATGAAAAGAAGAGGAAACAGGCGGAAACGGACCGTAAAAGAGCGGAGGTCCGTGCCCGTTTGGAAGAAGCATCCAAAGCGAAAAAAGCTAAAAAAGGGTTCATGACACCTGACAGGAAGAAAAAATTGAGGTTGTTGCTACGTAAAAAAGCTGCGGAAGAATTGAAGAAGGAACAGGAAAGAAAAGCCGCGGAACGTCGTCGCATAATCGAGGAACGTTGCGGTAAACCGAAAAACATCGACGAAGTGAACGAAGAGACTGTGAAACGCGTGCTGCGCGAGTACCACAATAGGATCACTGCGTTGGAGGATCAGAAATTCGATCTCGAATATGTCGTTAAAAGGAAGGATTTCGAGATCGCTGATTTGAATAGCCAAGTTAATGATTTGAGGGGTAAATTTATGAAACCTACGTTGAAAAAAGTCTCGAAATACGAGAACAAATTCGCCAAATTACAAAAGAAAGCAGCCGAATTTAATTTCCGTAATCAACTGAAACAAGTGAAGAAAAAAGAATTCACCCTCGAGGAAGAAGACAAAGAGCCCAAGAAATCCGAGAAGGCAGAGTGGCAGACGAAGAAATAAACAATACAAATGATATATTTATGTACTCTACAAGCCCCCCACATCACCACCACCCACACGACAAAACACTATGAATTTTATTGAAAACAGAAAAGAAAAAAAATCTCAAAAAACGTGTACAAATATATAATCATTGTTATTAATA
>TRINITY_DN5670_c0_g1_i1_1
ATTTCCAACACACGTAAGGAAATTCCTCAAAGTTTGAACTGTAAAGTTCATTTCCTCGAAAAAATTTCTTACGTGCATTGGATTTTTTATACATGAATACCTAAAGTGGATTTTAAAGAGACATTTTTTGCAATCTGCTTCCGTTGAATCTAACTTGACCCTTATCCGCCCATACTCAACAAATATTTTATACTCGAATTTGGAATGGTATATATATTTTATTTAGAAAAACATGCTATTTATTTAGATTATTATAATAAGTATTTTGTTTAGTTTTAAAATAATATGTTACGCTTTCTTAGAAAACATAAATAGAGTGCAG
>TRINITY_DN5617_c0_g1_i1_1
AGATGAAAGTGGAAAATCCAAAGGATTTGGATTTGTAAGCTTTGAAAGGCATGAAGATGCGCAGAAAGCTGTGGATGAGATGAATGGGAAGGAGCTCAATGGAAAACAGATTTATGTTGGTCGAGCTCAGAAAAAAGTGGAACGGCAGACGGAACTTAAGCGCAAATTTGAGCAGATGAAGCAAGACAGGATCACCAGATATCAGGGTGTTAACCTTTATGTGAAAAATCTTGATGACGGAATTGATGATGAGCGTCTCCGGAAAGAGTTTTCTCCATTTGGTACAATCACTAGTGCAAAAGTAATGATGGAGGGTGGGCGCAGCAAAGGATTTGGTTTTGTATGTTTCTCCTCCCCTGAAGAAGCCACTAAAGCAGTTACGGAGATG
>TRINITY_DN5672_c0_g1_i1_1
TTTGACTTTGCCGGGACAACTGTGGTAATTGAAGTTTCGAGATTTTCTTTCGATTTTTCAACAAGATCCAATTTCAATGGCGACCACGCACGTTGCTCGGCTCTTCTCGAGATGCTCTTCTTTCAATGTTCATAAAAATTCAAGACTAATATTGTCCGGCGTCAAATATTACTCTAGTCAAACAAATTATGAATACATTATTGTTGAAAAAACTGGAGATAAAAAAAATGTAGGTCTAATTACTTTGAATAGACCAAAAGCTATGAATGCTCTTTGTGATAAATTGATGATTGAAGTAAATGAAGCTATTTCACGTTTGGACAATGATGAGAGTGTGGGTGCTGTTGTTATTACTGGAAGTGAGAGAGCATTCGCCGCAGGGGCGGATATCAAAGAAATGATGAACAATTCTTATTCCCAAAACATGAGGGGAAATTTCTTAACACATTGGAATGGTGTATCCAAAGCTTCTAAGCCAGTAATCGCGGCTGTAAACGGTTACGCTTTGGGAGGCGGCTGTGAATTGGCCATGATGTGCGATATAATTTACGCAGGGGACAAAGCCAAGTTTGGCCAACCAGAAATAGCTATAGGAACCATCCCTGGAGCTGGTGGCACTCAGAGATTAACAAAAGCCGTTGGAAAGAGCAAGGCTATGGAAATTGTTCTAACTGGTAATCAATTCACTGCCGAGGAAGCTGAAAAAAGTGGTCTCGTCAGCAAAGTATTCCCAGCCAATCAAGTTGTCGCTGAAGCAGTTAAATTGGGTGAAAAAATTTCTTCTCATTCCCAATTGATTGTTGGAATGGCAAAGGAATCCGTCAACGCTGCATTTGAAACAACCTTGCAAGAAGGCCTTCATTTTGAGAAAAGATTATTCCATGGTACTTTCGCTACTAATGATCAAAAGGAAGGTATGAAAGCGTTTGTGGAAAAGAGACCACCTAAATTCACAAACGAATAAAAGGATAATAAAAC
>TRINITY_DN5696_c0_g1_i1_1
GACAAACGACAAGCATTCTTTTATTTTTGGTGTGGAGTTCTGAAATTTTAAATATCTGCTATGGATTGGTAGTACCGCAAAATCAAATACAAAGGAAAGAAAGACCCACCCCTCCATCGAAGGGATCAATTGATAAAGATAATTCATTTTCATCAATAAATTATTCACCACAAAACCGACCAACTCCTCCATCCAAAGGCGAAAATAATAAATATCATTCAACTTCAACAAAAAAAGAAGACGTCTTTCCAAATTGGACAACGCAGGATTCACAAACAAATGAAAATAATCATAAGTATCCGCGCCCAATACCGCCAAGACCAAGTCAAGAAACACGACCTTCAGCCAATCCGTCACCACAAAATCGACCGACTGTTCCATCCAAGGTAGAAAATAATAAATATTCTTCAACTTTATCAACAAAATGGGAATTCTTTCCCAATCACTCAACGCAAAATCTACCAGTAGATGGAAATAATAATAAATATCCACGCC
>TRINITY_DN5611_c0_g1_i1_1
AGAGTGGACGAAGAAGAATATGACTTCACTTTGTGAGTTCTATTTAATTCTAAGTAGAAATCGATGGACTTTCTACCGGTTATTTTGTTTTAAACTAAACAATTACCAGTAGAAAAGTCCGTAGATTTCTATGCTACCGTAATAGCACCTGCATAATGAATTTTCAACAATTAAAATATTGGTGTAACTTTTCACTGTCCAAATTCCGACCACAGTAAGATCACCTATGTTGATTCATCAGTGAAACGTAAGTGGTTACACAAGTAAAATTCATCAATTTGCTTGTCTTTACACTATAAAATTAC
>TRINITY_DN5641_c0_g1_i1_1
CTTTTTAACACAATAGAAATTCCTCAACCAAGTTTATATTCAGTTAGTACTTCACCAAACCCATTAGATGCTTCCCATCCAGCTTCTAACATAAAATTAAGCTGTGATCGTCACTTACTTGTTGGAGCTCACAAGAATATTCCAATCGAAGCTGTTTTAGCAGTTCTTAAAGCTATACTTTTAGTAGTTGATACGACAGCTCAAAAAAGTTCTTCTTTACCAACAAACACCAATTTTAATAATGGCAAGCGTAGTGGTTTAAACACGCCGGTACACCCTGGCAGTACTCCAAAAAGCTCTGATCGTCCTGTCGATCTTAGTCAAATTTTGGGTACAAGCGATTTAGGAAGTCTAGGTGAACAAGATGATATTATACTACATCTTCAGCACAGTTCATCCGTAAATGAACAGATGTCTTTATCAGATTTCGCTCAGCATGTGCTTAGGCAAATTTGTTCACAGGAATATGTTCTCGAAAGGTGTTTGGAAAATTCAGAAACCCTGTGCGACATGATTATTGATGATATGCTTACCTCAAAACAAGTTCAACGTTTGTTGCATATGATTTGTTACCCTGAAAGCGAGTATAACATTGTTACAGAAATGGACCAGAGATCTTATATTGTCAGACTTTTTGAAAATCTTGAACAGTGGTCACTAAGAATATCATGGCTTGATCTTCAACTAATGCACCGTCAAACAACAAATAACTCAACAGAATTTGCTAATTGGTTGGATACAGTTGCGCGAGCG
>TRINITY_DN5636_c0_g1_i1_1
CTCAAGGAACTGTTTTCCCAACTCCAGTTCAGCCATGAGACAGCCTTGCCTCCTGATGCTCTGCGAAGAGCTCTCGCAGAGTCTTTCTTCGACCAGCAAAGGTTCCAGCTGGGCTTCATGGACGATGCCGCAGAATGCTTTGAGAACATCCTGATGAGGATACATTTCCACATTGCTTGCGGTGAATCAGAAGACATGTGCAACGCCAGACACTGCATCCCACATCAGAAGTTCGCCATGACTCTGGTCGAGCAGAGTGTTTGTGGAGCTTGTGGCGCGACTTCCGAACCCCTCCCTTTCACACAGA
>TRINITY_DN5691_c0_g1_i1_1
AAATGATCGATATGTCAGATTTGGAGAGTGATAAAGTTGTTATGTTCCAAAAGAGATTTTATTGGATACTCTTTGCTGTTCTTCATGTACTTTTACCTATCAATGCTCCATTAGAGTACTGGGGTGATTCATTCCCAGCAGCAATTTTTGTTACCTTTTCATTGCGGTATCTGATAGTTTTGAACACATCATGGCTTATTACTTCAGCTCATTTCATATGGGGCTTGGACAAAAACTTTAAGCCATCCGATTCAAATTTAATATTTTTGATAACAAAAAGTTATTGGCCACAATATCACTACCTACTGCCATG
>TRINITY_DN5607_c0_g1_i1_1
TTTATCGTAAAACTAGTATGTAACTACTGGTATTATCTGTTTTCCAATTCAACCGTTTAAGTGTTCAAAAATAATAATATTGTCATTCGATGGTATTATATCAAGAATAAATCACAGTGTGCTGTAAAACTCATCCTTGACCTCTTGTGGCTTTGCGATATCTGGCGTGTACACGTTCAATAGGGGTCTTTCTCCGTGTTCTTGGTTACTGATAGAGCACAAATATATCATTCATACAGCATTTGCAAGACCGTATCCAAAGATAGGTAACCGTCCGATCCGTAGAATTGCTGGAACAGTCAAATATATTTTTGTAGAAACCAAAACACAAATTTTAATTTTATTATTAAGTAGTTCCAAG
>TRINITY_DN5633_c0_g1_i1_1
GTTCAAGTAAAGTTTTTCTGTATTCTGGGAAAAAGTGAAAATAATATTTCTTTATCAATTTTGATGTAATAAAAAGTTTGTAGATCACTAATACGTGACTTACGAAATATACGAGATTAATATAAGGACATTGTGATTGACTCTACGTCATGGGGTCGCTGTTTCGAAGTGAAGAAATGACATTATGTCAACTTTTTCTTCAAAGTGAAGCTGCTTATGCATGTGTTTCTGAACTCGGCGAATTAGGATTAGTACAGTTCCGAGATCTTAATCCGGACGTAAATGCATTTCAACGTAAATTTGTAAATGAAGTTCGGCGATGCGATGAAATGGAAAGAAAACTTCGTTATCTAGAAAAAGAAATAAAAAAAGATGGAATACCTATGTTAGATACAGGTGATAGCCCAGAAGCTCCACAGCCAAGAGAAATGATTGATCTAGAAGCGACATTTGAAAAACTTGAAAACGAATTACGAGAAGTTAACCAA
>TRINITY_DN5638_c0_g1_i1_1
CAGCACAATATATGAATAAAGCACACAATGATCATAAAAAAGTTATGTCATCATCAACTAATATGGGTACTTCTGGAGCATCACCAATGCATATGAGTGCAAGTAATTTATCAAATATTGGAGGTGTATCACTTGGTGGTATTGGAGGCTCTGGTAGTGGTGGTGGTGGCAGTATTGGGATTGGAGGACTCTCAAATAGTAGCTCTATGAAAAATTTTAATAATTCTCAAAATAATATTTCTTCATCACGTGGTCCCAATATGATCGAAAGAGATTTATTATATGAAAAAGAATATCATGGCCAACAACATAATATTCCATATTCA
>TRINITY_DN5603_c0_g1_i1_1
TGTATATAATGATAATTATACATTTATTGTTTGTTTCTTAGTTGTGTATAAGTTTATTTCACTTGAAAGTGTGTGTTTGTAACAAAATAAAAATTGTGAAAAAGAAGAAACGTTAGAGGAAGGATTTATTCCGACCATCGGGGAATGAATGGACAATGGATTTTGGACAACTTGCCAGGAAACGGATTTACTTAATAACTACGGTAACGTTTGGACAAGCCATCCGTCAGATTGTTGGAAACATTAGCTCGGAACGGACAAAACAGTCATTGGAATAATTGGATGTTCACGCAAAATGGAACGTTTGGAGGATTCTCATCTAACAAATTAACAGTAACATAAACTTTATCGGTTTTGGATGGAAAGTCGTTTTTGGATGGATTTCGGATCACATGGATTGGATCACCGTACGAAAGAATTGTCCAGGATCATTCTACCGCCTAATTCATTTCCTGGAAGGATCACCTTTCCCGTCCCTAACCCTCAGGAGGATTTGTGAGTCTCTCGAGGATTCTTTGTTACGCCTCAAGCTTTGGACATGACAATTGGAAGGGATTGATCCACAAGGCCTCTTTGTTGGCCTGGATCGTAATGGATTCTCAGAAGAGGACTCTCTTACCAATGGAAGTGTCATTAAAGTGGGACTCACAGTTAATAGAC
>TRINITY_DN5667_c0_g1_i1_1
CGACATTCAAAAAATTAATCATCAGCCGTTGTCAAATTGAGTTTGAAAAAAATCCGGCCGAGGAGATTCAACGGACAAAGATGTTGAAGGAAATCGATGAATGCGCCGATCCCGAAAAGAAGAAGGAACTGCAATTGGCCCTCGAAGAGGAGGAACGTAAAATTAGGATCAAATCGGTCGGGAACATACGTTTCATCGGGGAATTGTACAAACAGCAAGTTTTAACGGCAAAAATCATGCACCGGTGCATAAAACACTTGTTGGACCAAAAAGACGAAGACAATTTGGAATGCTTGTGCAAATTGTTGAGTACCGTTGGGGGCGACCTCGAACCGAAAAACGAAAACAAC
>TRINITY_DN5620_c0_g1_i1_1
GAAAACATCCAGAATAGATCATGGGTTTCAAGAATTCCTATTGGGACAGTTTGTTCAGTTATGAATGCTTCACTAATTCACCAAGACAAAACCTTTACTTTGAGAAAACAGTACTTGAACTGCTTAGAAGAAGAGGCCGAAGAAGATGGTATGATTGATGCATGTGACCTTGTTTCTTTGGAATGTATACAGAACTTATTTACAATGACAAACAAGTTTAAAATATCATCTCCATGTAAAATACTACAAGAGTGTTTAAATGTTTGATATTAAAATTAAGCTCTACAATTTTTTTTTAACTTTGA
>TRINITY_DN5640_c0_g1_i1_1
CAGACATCGGTTAGTTCAACGATTCCTACTATATCAGCTTCGGTGGCAGCCACGCGTTCTACAACCGACGCCTCCACTCCAAATCCAATCGCAATAGTACAGCAAAAGTTCAAAGATGGAGAATCAGTGCTGGCGTTATTTGAAGCCTATCATGTTGTTGGAATCGAGCACTCAAACCGTTTGCTTACGCTTGTAGTGTCCACGGCTAGTGCGACTTATGCTTTATTTTCGTTCTATGTTTCCCGATTGCCGCCACGTTCTGCTACCGATCTAACTATAGATAAAATTTTTCCGCTTAATGAACATTTTCAATTCCGTACTGATAGCAAGACAACTATGTCTCATCTGCAATTCGATTTAAAAAATATTGGCGAACTACCTGTTAAGTTCTATTTTTATCCTATAACCAGCGATACAGGTATCAATGATTTTGAAACATTCCAAGCTCAAGTGAAATCGGTTATTGGAATTGGTGGAGCACGAGCTAATGTACCAGGAACATCTCCAGATACATCATACAACTGGGTAAATGACTACAGGCAGAT
>TRINITY_DN5687_c0_g1_i1_1
ATCAACTGGTTACGGATCTTTTCATCAACAGTATTGGTTAGATGATAAATTAATTGCTGTTGGGGTCATTGATATCCTGCCCTACTGTGTTAGTTCTGTGTATTTCTTTTACGATCCAGATTACAGTTTCTTATCACTGGGCACTTATGGATCTCTGAGAGAAATAGAATTTGTTCAGTTATTAAATGAAAGAGTAGACCCTCTTCAGTATTACTACATGGGATTTTATATCCATTCTTGCCCAAAAATGCGCTACAAAGGAAAATTAGTTCCATCATATCTTCTCTGCCCAGAAACAAATACGTGGAATTTACTTACTGATGAAATAAGATCTCAACTGGAACAGGAAAAATACAGACGGCTCAGTAGTGATCCAGAACTTAAAGATGCAAATGATTTTCTAGAGAATCATTTAGATTTGGTATTGCTGCTGGTTGAGAATAATACTTACGTCACATATCGAGAGTATATTCAATCCTTTAATATTGAGACGTTAGACAATATGTTGGATATGATCAGGAGTAGAATTTACAAAGAGATAACTGGTGACGAAGATGATCGAGAAACAATTTTAGAATATGGAAAACTTGTTGGAAAAACCTGTGCACATCGTATGCTT
>TRINITY_DN5643_c0_g1_i1_1
TTTTTTATGACATCGCGTTGTATTTCTGTTATTGTTAGTTTTTAGGTGGTAACATGAAATATGGAAATTCAAACAATTGTTAATGCAGTTGATACATTTGTGGAAGCACTATGGGAAGATGATTTATTCCGTAAACTGTTCATTCTCGGAGCCATACTTGTTATACTTGTTATATATCTCCTCGTTAAGAGAAGTTCATCAGCAAGGAAAGATATCATTATAACTGGAATAAAAAACTCTGGAAAGACCGTTGTTTTGTCCCAACTTGTTAATTGCAAGTTCAAAGAAACATTTACATCGCTAGCACCGAATAAAGGCTTTTACAAGTTGGGCAAAAACTTGATTAGTGTTTATGATATTCCTGGACATGACAGAGTACGTGGCATATTCTTTGATCAATTCAAATGGAAAGCAAAAGGAGTTATATTCGTAATTGACTCTGTTAAAGTCCAAAAAGAAATGAGGGATTTAGCTGACTGCCTGTATAGCGTACTTTCGGACAGAGCGATGTATCTTTGTTCGGTGCTTATTTTGTGCAATAAACAAGACCAGACTATGGCAAAAAGTGCGCATATGGTTAAAACGCTTCTTGAAAAGGAGTTGAACGTCATAAGAAAAACGGGAAGCAGCAAATTGAAATCGGTAGATGGAAGCGAAAATATACCAACATTTATTGGAAAAGAAGGAAGAGACTTTGAGTTTGAGCACGTTGACCAAAAAATTGAGTTCCTGGAATGCTCAGCAAAAGAAAATACTTTAGGTGAGGTGTCGGAATGGATAAGCAAG
>TRINITY_DN5616_c0_g1_i1_1
AGAACATCAAGATCATCAGCAAAATCGAGAACCATGAAGGTGTCCGCAGGTTTGATGAGATTTTGGAGGCCAGCGATGGAATCATGGTAGCTCGTGGTGACCTGGGCATTGAGATTCCGGCAGAGAAGGTCTTCCTAGCTCAGAAGATGATGATTGGACGATGCAACCGAGCTGGGAAGCCAGTCATCTGCGCCACCCAGATGCTGGAGAGCATGATCAAGAAGCCACGCCCCACCCGTGCTGAAGGCAGTGACGTGGCCAATGCAGTCCTAGATGGAGCTGACTGCATCATGCTGTCCGGAGAAACAGCCAAAGGGGACTACCCTCTGGAGGCTGTTCGCATGCAGCACCTGATTGCCCGAGAGGCAGAGGCTGCCATCTACCACTTG
>TRINITY_DN5659_c0_g1_i1_1
GTGCTTTTGGAAAATCTTTATTTGGTTTTGATATTTTAAAAGATTTCCAATTGTGTCAGGTACAATTCAGTCGAAACAAATACAATCCACCAAGATTACCAAAACCTGGAAAAGGTGTAGCGTACCGACGTATTGTACATTATCCTGAATCTTACACAGTTTCACCCTTGAAAGTTACAAATTTGGCTGGAAGAGATCCTGTAAGCGGTAGGGTAGTGGTGAAAGGTATTGGTGGTGGTATTAAACATAAATATCATTGGATAAAATGGTTACGAGATGGACCTAGCGATGTTAATGAACCACCAAAGGAAGAAAAAGTATTGCATATATTTGAGGATGGTT
>TRINITY_DN5668_c0_g1_i1_1
TTATTAAATTATTATTCGATGTGGACACAATGAAGAAAACAATGTTAGAATTTGATTTGGATATGGAAAAAATGCCTCTAGGCAAATTGAGCCGCAAACAAATTCAATCTGCATATAAAGTACTCACCGAATTACAAAATCTTATCCAAAATGGTGGAAGCAATTCAGCTTTCATTGATGCTACAAATTGTTTTTACACCTTAATACCTCATAACTTTGGAGTTGATACTCCACCACTTCTCGATACGATCGAACAAATTACAAAACTTTCCGAGATGCTTGATTCTTTGATTGAAATTGAATGTGCATACAATCTATTGAAGACTGAAGATAATACTGATGATACTAATCCAATTGATAAACATTACGATCAATTGAAGACCAAACTTGATGTTGTCGATAAAAAAAGTGATGAGTTTGCTTTACTTCAAAAATATGTTCAAAATACTCATGCTGAAACTCATCGTATGTATGACTTGGAAATTGTTGATGTGTTTAAAGTTACTCGTGAAGGGGAAGCTCGACGTTATAAACCATTCAGGAAATTACATAATCGTAAACTCTTATGGCACGGTTCACGTCTTACAAATTTTGCTGGTATTCTTTCACATGGTCTAAAAATAGCACCACCAGAAGCACCAGTTACTGGTTATATGTTTGGCAAGGGTATTTACTTCGCTGATATGGTATCTAAGTCAGCCAATTATTGCTTCACCAGCCAACAAAACTCAACAGGTCTTATGCTTTTATCTGAAGTTGCTCTTGGCGATATGATGGAGTGTACAGCTGCAAAATACGTCGAGAAATTGCCAAAAGATAAACACAGCTGTTTCGGTCGTGGACGTACACAACCAGATCCTAAGGAATCATACAAACGAGAAGACGGAGTTGAAATTCCTCTTGGCAAGCCGATAGATGATACTAAATTGAAATCTTCACTGCTTTACAATGAATTCATTGTTTATGATATTGCTCAAGTCAATATTCAATATCTATTAAG
>TRINITY_DN5662_c0_g1_i1_1
CCGGGCTGTGTTGTCGTCAAATTATATGATTATTGTCAGAAATTAGTTGCGAGATTACAAGATGGGTGACAACATGGCGAGTGGTAAGGAAGCAGCGGCGGGCGAATCACAAGTGACTGACTCAGCTGAATCGACGCACGGGCCCCCTCCAGCAAAGAAGGCCAAGAGAGTTGTACCAGTGGACCCAGAACTCAACGCGGAGGTCACCCGCAGGTTCTGGGCCTTGACCAATCGGCTGGAGGGGAGTGCTGCTAACCAGCTGCTGTTGCCAGCCAATCTACACACCTGGGGACATACAGAGAAAATCAAGGACAAATCCCCTACCTTGAGTAGACTGATGGGGCTGCCAGACATCGCCAGTGTCGATGCCAAGGCAGAATGGGAGGATGTTGTTAAGGAGCTCGGGTACCAATCAAATTCACACCCTATCCCTTCCAAAGATCCAACCAAAAAGCTTATTGTCATCGAAGTGATTTGCCCGTACATGTGGAGTTTCTTCGGTATTGGGGCTTCCGAGGAGGAAGCGTACGAAGCCGCCGCTAGAAAAGGATTGTCATTTTTCATCCACATGGCCAAATAATTCTGAACTGTTTGGCAGGGTACTTTTGTGTTCCATTTTGTACTTGAAGTTTTATTGTTGTTCCTATACAAGTATACTAAGCTCAATGGGTATTGATGACCCTG
>TRINITY_DN5671_c0_g1_i1_1
CCGTCAATGTCGGACACAACTACGTTACCCTAGCATGGGATCCTGGTTTCGATGGCGGCCTAAGTAATACAAAATTTTTTGTAAGCTATCGACGAGTGGCTATGCCTCGTGAGGAGCAAATGATACCCGACTGTGCTACATTAGCCACAAGCAATACCGATTGGATGGAGTTTGACTGTCATCGCGACAATCCATGCAAAGTTATTCCACTAGATCAACATCAAAGCTATGCATTTAAAATCAATGCACTAAATACTAAGGGATCATCTCTTTATTCAAACGAAATTATGACGACAACTAAAGTGAGCAAAATTCCACCTCCTCTGCATGTGACGTTCGAGCCTAATTCCCGTACATTGGGAATTAATGTCGGTGCGACTTGCCTTTCGTTGATTGCTATTGTTGAATCAATGGTCAATACTGATACACCAATGGCAGCTTGGGAAATTGTTGATACAGTAAACCTGCAATTATCTGGTAATGGACCCACTTTCAAAGAAGCAATAATCGACCATTTGGTGACACCCCGTCGTAG
>TRINITY_DN5686_c0_g1_i1_1
TTTCTTTTCGATTTCTTCACGTTTTGTTTTCCGGGTGCTCAAAATGGGTATCGACATTAACCATAAACATGATAGGAAAGTGCGACGAACAGAACCAAAATCTCAGGATATTTACCTCAGACTTTTGGTCAAATTATACCGGTTCTTGGCTAGGCGTACAAATGCTAAATTCAACAAAATTATCCTCAAACGGTTATTCATGAGTAAGATTAACCGTCCAGCGATATCTCTTGCACGTATAGTCAGATTCATGAACAAACCTGGCCGTCAAAGTTCGATTGCAGTAATTGTTGGTACAGTGACAGATGATGCCCGGATATTCGAAATACCCAAACTAACTATTTGTGCTTTGAGAGTAACCAGTAAAGCAAGAGCCCGAATCCTCAAAGCTGGAGGAGAAATCATAACATTTGATCAATTGGCACTTCGTTCACCTACTGGTAAACATACAGTTCTGATGCAAGGACCTCGCAAAGCTCGAGAGGCTGTGAAACATTTTGGTCCAGCACCTGGTGTGCCACATTCTCATACTAAACCCCTTGTAAGATCAAAGGGACGCAAATTCGAAAGAGCCAGAGGTCGTAGGCGCAGCTGTGGGTATAAAAAATAAGTGACTCATTTGATATTGCCACCATTTATAAGTCCATTGACCTCGTATAAATAAGTTTTTTATAACTTATGTTGTAATTGTTATTTTTGGATCAAAGGATGAGGTTGATGGGATAATAAATGTTGGA
>TRINITY_DN5676_c0_g1_i1_1
CTTGAACATAGTATACGGTTAACATGTTTAAAATAGGCTGAAACTTTACATGTGCCAACAGTGTCAGAAACTATGCCTACATTATATTTCACACATATTATTAGACAATTTACAGTTACGCTTTTGTTTTAAATAGTTTATCAATATTAAGTCATGTTCAAAGTTACTATTATGATTAGTTTTGGGAAACTTCTTGTATATTAATTGTAAATTAAGTGTATAAAACTAAGGGACTGTGTAAATCGAAACAAGCTTGTTTGGACTAGTCTAAAAATGTATATACGAATCTTTATTGCTTCAAAAAATGTGTGTAAAAAAGGTAACACTATTTAATAATTTAAGTTTTATTTCATAATTTTCTTAATCTTAA
>TRINITY_DN5680_c0_g1_i1_1
AAGCTGACAATCTATCACAATGTATGGAAAAGGACTACATCATAAGACCGATTGTCAATAGCTTGCCTGCATGGTTTCGATTTGCCCAATGTCTGCGACGGTTTCGTGATTCACATGATGCTTTCCCACATTTAGTTAATGCTGGAAAATATTCAACTACCTTTTGTGTTGTTATATTTGCAACACTTAAAAGTTTTTATGGTCCTTACTACTCAAGTACATTTGATAACCCTTTTACGTGGATGTGGATTTCTTGTTCGATTATTGCTTCTTCTTATGCTTACACATGGGATATTAAAATGGATTGGGG
>TRINITY_DN5674_c0_g1_i1_1
TTTATAACCAAATTCAAAGTTAAAGTCACAATTAGATAACGAAGTCTAGGATGTGTGATTATCAATTAGTTTCTTTTATTTGTTGGAGTGTTTATCAGCTGAACCCTTGGGGTTGTTGGCCCCTAGCCTGACAAATTTTCCAACGATAGGACTATATCTAGATATTTTTAACGTTGATTTAGTTTGAAATCATTTATATAAAATCACATAACATTTTCAAGATTTAGCCTAGGCTAGAAGTGTTTAGCGACCGAGGAAGTATTGGAAAATTGTCATATTTTTGTGGGCTAGGTCTATTTCAAGATAGGAGAAAACTAGCATTAACTAACATGGTTGAAAAACACTCATTTGAAAACAGT
>TRINITY_DN5615_c0_g1_i1_1
GGTACCATGATTAGTGCTTTGCTTTCCCGTTTAATCATATTGACATTTGGAACACTGTATCCTGCGTATGCCTCATATAAAGCTGTGCGGACTAAAAATGTTAAAGAATATGTCAAATGGATGATGTACTGGATTGTGTATGCATTCTTCACATGCATTGAAACATTTACAGATATTTTCCTTTCGTGGTTCCCATTTTATTACGAGGTTAAAGTAATTATAGTTATATGGCTCCTATCGCCAGCCACAAAGGGAAGTTCAACGCTCTATCGAAAATTCGTGCATCCAATGCTAACAAGGCGGGAACATGAAATCGATGAATACCTTAATCAAGCAAAAGAACGGGGCTATTCAGCTGTTCTGCAACTAGGATCGAGAGGAGTTAACTATGCAACAAATGTTATTATGCAAACTGCTCTTAAGACTTTTAACGCTGGCGGAGGTGATATCGCTGCTCATCAAATGGTTTCAAGTCAATCTGATAATTCCATAAATATGAGACGCGCTCAAAGTCTTAATCAAGATGTT
>TRINITY_DN5644_c0_g1_i1_1
TCTGTACACGGTATTCCTGAGACGCTTTTGTCTGACGGCGGAACACAGTTCAATTCATTTGAATTTAAGAAGTTTGAAAAGAATTGGCAATTCAATCAGCACATATCAAGTCCACATTTTTCAAGATCCAATGGGCTAGTAGAGCGTTATGTGCAAGAAGCAAAGCTACTCTTAAAAAAATGTTGCGAAGAAAATTCAGATCTTTATCTTGCTTTGTTACATCAACGTAACACCCCACGCAGTTCATTAGGATCACCAGCTCAAAGAATGTTCAGTCGTAGAACCAAGACTCTTCTACCAACTACAGACCAGCAA
>TRINITY_DN6820_c0_g1_i1_1
GTTAAATGTAGCTCACATGGTAGCAGTAGCTGAAGCGGCAGATAAAGCTAAAGCGTTTGTACTATCTTTAGTAGATGCTGTAGTTCAAGGAGAATATGTAAATAAAATGAAAGCTTTAGCTGAAATGGAAGCTGTAGATGATGTGGATCCTGTAGCCGAATGGGTAGATGCAGTTCAATCCTTACATCAAGTCGCAACAGTTTTTGATATAGCAAGAGGAGATGCAGCGATATTGGAGGAACACGGCTACGATGCATTCATCAGACATTTAGTTTCACACGGAACTAGCGAAGATGTTGTGGAATCTATGAGATTCATTTTGGATTTGTTTTCAAGAGACAAGTCATACATCTGGACACACAGGAAGCAG
>TRINITY_DN6817_c0_g1_i1_1
ATGGTCGATGAATGTGTTATAAATGTTTTAATTTATTAATTTATTCAATTATCCAACCAAACAAATCAAATCAGCACCAACAAGCATATACATCATATTATATATAAAATTACCCGCCAAGCAACAACCTTTTCAAAAAATAACAAAGCCATATTAATTCGACGATATTTAGACGCAAAATATTTACTAAGTCGCATATTTTATTACATCATAGTTCGGGTGCATTTCTTTTATTTCTGTGCATTATCTAACTAAACTCAATCGTTCATAATGAAGTTTCCAACGCACTCAAAATACTCCTTCAACTTGAAAATGTTCAAGCTTCAAAGTTCATCTAACAGTGGGAGTGAGAAGAGATTGATACTATCATCATCCACCTCTTCCACTACCTCAACAACATTATCAACTTCAACATCAACAACACTACAAATTACAAAGGAAACTAATTCTGCTTCCGACAAGGGGAATGAAGCAACATATTTCACCTTAAATAGCAATCAACTGGAAGATCTGAACTCTCTAATCTCAAAAAACACTAACAACTATATAATAAATTTAAATAAAGTTCCAGATGATGAATATCTCACTTGCCAAGCATACATCGATGACATTTACATGACAATGCCCTGGTTTGGTATGGACATAGGTGGTACTCTTACAAAACTTGTATATTTTGAGCCAAAAGATATCACACCTCATGAGCAAGATCAAGAGGCTGAGATATTAAGAAATATTCGAAGGTATCTTACAAAAAACTCAGCTTATGGTCAAACTGGGCATCGTGACACACATTTACAGATGGACAATGTTGAAATTCGGAAACGTCGAGGCTCTCTACATTTTATTCGTTTCCAAACATCAGATATGGGAAATTTTCTGTCTCTTGCCAAACAAAAAGGAATGGCTGAACTAGTGACAACAGTGTGTGCCACTGGTGGTGGAGCGTATAAATTTGAACAAAACTTTCGCGAGGAAGTGAATATGAAATTAGCAAAGTTCGATGAACTCGATACACTAATTAAAGGTATTCTTTTTGCTGAGGTTCAAAATCCAACTGAATGCTATTACTATCAGAACGCCCGTGATATAACAAAAAGTGAAAAGCGTGCATTTGACTTCTCTAAACCATATCCGTTTATTTTGGTTAATGTTGGATCAGGTGTTTCCGTATTGGCTGTATATGGACCAGACAACTTTAAACGGGTTTCTGGAACAAGTTTAGGTGGAGGAACATTCCTTGGACTGTGTTGTCTGTTAACAGGCTGTAATACATTCGAAGAAGCTATTCAATTAGCAACTAAAGGTGACAATAGAAAAGTAGATAAATTAGTTAGAGATATTTATGGTGGTGATTATGACCGTTTTGGCCTTACTGGTGATTTAGTAGCTTCAAGCTACGGACAAATGCACTTAAAAGAGAAACGGGCATCAGTTACTCGTGAAGATCTTGCAAATGCAACACTTGTAACAATCACTAACAATATTGGTTCATTAGCCAGAATGTGTGCGCTCAACGAAAAAATGGATAAGGTTGTATTCGTGGGAAATTTTCTTCGAGTTAATCCAATTTCTATGAAGCTACTTGCTTATGCTATGGAATTTTGGTCAAACGGCACCCTTAAAGGCATTTTCTTAGAGCATGAAGGTTATTTTGGTGCATTGGGTTGTTTGCTGCAATTCAATGGAGAAATTGCTGCTGCTTTAAATGAAACCGACTCAACAAAGCCTTCCGTATCTGCATCTTCATCTACAGCGCAAAATTGCG
>TRINITY_DN6865_c0_g1_i1_1
ATAGAGGTTGGCTGGGAAATTGAGTGAAGTGACTTTCACGTGAAAACTAGATTTTATTTGTTCAAGTTTCAATTATTTAAAAATCAGTGTGGTGCTAAACATCAAATATTCCATACCAAAGTATTTTTAAATATCATTAACCATCATTCGCGGGGCCTTTCGTAGTGAATAATACCGTGCTCCAGACTTTTATAAGTGAATATGGCGGTACCCACTACCGGTGTAGTTGTGCCCCGAAATTTTCGTTTGCTTGAAGAGTTAGAACAAGGGCAAAAAGGAGTAGGAGATGGGACAATTAGTTGGGGTTTAGAAAATGATGATGATATGACTCTGACACATTGGACGGGTATGATTATTGGGCCACCTAGGACCCCATATGAAAATAGAATGTACAGTTTAAAAATTGACTGCGGACCAAGATATCCAGATGATGCTCCAAGTGTTAGGTTCCTTAGCAGAATCAACATGAATTGCATCAATAGTACAACTGGAGCGGTGGACAATCGCAGTGTACCCATACTTGCCAAATGGCAAAGAGAAT
>TRINITY_DN6840_c0_g1_i1_1
AATTCTCGTTACAAACTGGTAAAGAAGATGAAGATGAAAGAGCGTAGATGCGCAGTAGAACAGAAAAACTCGACAATTTGAATATTATATCCCTATCTGTTTTATAGTGATTGAAAACGTATTATTATGTTTAAAAAAGCTTTCGTTCTCTTAACAAGAAGTTGAGATCTCGTCTTTTAAAATGTAGTTCCATTGTTCAGAGGTTACCCCCCTGCATACATGACTTCCTTGGTTTACTCTTCAATTTTACTGACAAATACTTAATTTTACACGCGTAGAACGATAACACCGATAGCGATCATTATAAATGTAAAATAGATTAGTGTTGAGAGTGAATGTAAATATGCAGCTATGCAGCGTGATCGTAACTTAGAAATATTTTCTATTGAGTTGATCGCTTATCGTGAAGGATGACTTGAATTAACTTGCGTCACATACATTGAAGTCTACAGATAATAAGTAAATGCGAAATTTCAGAGTACAAAAGCATACAAGCGATAATTTTCAAGCTCTGTGGAATGATTTCTCCCCATCAAAGTGTCCTTTTTCCGCGTTTAGCCACAAATATTATTGCGTTTCGGCAATTTCAAACCCT
>TRINITY_DN6898_c0_g1_i1_1
TTGTTTGGTGTTTCGCTGCTGGTAGGAAAAATGTCAGTGGGATCATTTGGTACTGAATTAGTCGGGTTTGGTTTCTGTTTCTTTTCTTGCTCTTTCTGCACTTTGGATTTTAAGTTCTGATAGTGTTTGCATCCTCTAAAATTAGCTGTATGATTTTCTCCACAATTGACACAAACTGGGCTAACATCTTTGGACAAGGGGCACTGAGAGTACATGTGCTGGCCAGTGCACCGAACGCATCTAGGGTCTAAATGGCAAAAATTTCTTGTATGGCCAAAGCGTTGGCACTTGAGACATTGTGGGATTTCTCTACTTTTACGTTTTGGCTCGACAGTGACAACTGCATGGAAAAGGGTTTTTAACTTGAAAATGTCATGACCATCCTCATTATTTACAAGGTCGACAACACAAAGTGGGAGGAACTGTTTATCTTTG
>TRINITY_DN6875_c0_g1_i1_1
TATTGGATCAGGAGATATTTAAAAACTACTCCAAGACAAAGAATTTCTAGACTAGTCAGTCAGTTGAGAGTTTGGCTCCAGGAAAGACCCGTGCTATCCTTTGTGTGTGTTAAAATATTATAAGCAACAGAAATATTATTATTAAATGGAGGTGGCCGTAGCCCAGTGGTATAGTACGTGCTTCATACCACGGCCCGGGTATGATTGCTGGTTGCAGTAACAACTTGTTCACGGTGGCCATTCCCCATGATTTGGAAGTCACATCAAGCCATTGGTCATTGGGCTATTAATTAATGACTAAATCTAAGGAACAGCCGGCCCTAGTTTGTAACAAGACTACTCCTCACTATACCTTATTCAC
>TRINITY_DN6893_c0_g1_i1_1
TTTTAATTTTGATGAATTTGAAGCCCACAGCTCAGTGATGAAGAAAATGCACAGGTTTATGGAAAATGCAACAATGCCAATGGCCATGGTCACAATTACACTGTTGAAGTTACAGTCCGTGGCCCAATAGACGATCGAACTGGTATGGTTTTAAATATAACCGAACTTAAAGGTGCGATGGATAAAGTTATATTTGAAAAATTAGATCATAAGAATCTTGACAAAGACGTGGACTTTTTTCAAAAGACACCAAGTACTACTGAAAATCTTACAATTTACATTTGGGATAACCTCCGTCAGGCGCTGAAAAAACCTGACCTTTTGTACGAAGTCAAAATTTTAGAAACTGACAAAAATTCAGTAATTTACCGTGGTCCGTGCTTTAATAATGGGGCTTATGGCAAAAGAATTGCAATGGATTCATGTACTAATATATCCTCTGATTCCGAT
>TRINITY_DN6813_c1_g1_i1_1
GCCTTGCAAGAATTCGTCCCATGATTCTCACATGTGCCAGAATGCAATTCAATGTTGGAAATCTCGAACTCGCAACGCTTTTGGTGAAGAAAAAGTTTCACGAGGCTGCACCAATTCGCCAGAGCAAATACCATTGATTTGTAACCAAAATGGCATTAACAATATGGGACCTCGTAAGAGACATATCGTGCAGATAAATGTGTTATGCTGTTCTGGAGACTACTGTAATGATGGAGATTTCCCGGAACTACCGCCAATTGTTCAAAATGAAGTAACACGTCTTGGTGCGGCCACGAATGATATGGTCAAGTTATCTTTTGCTATTTTGGG
>TRINITY_DN6895_c0_g1_i1_1
ATGAAAGTCAAAATAAAAATTAAAAAACAATAGAGTGCATTTTAGAGGGAAAACATTCTTAATCTATTTACATGGGTTTTCTCCTGGCCTTAACTTCTGAAAACTCATCTATTAGTTCGTCAACATTCATTTTTCCACTGTTTAAGACTTCTGCATGTCTAGACTTGTCTCTGAGTCACTCGCTATCGCACCAACAGCCGCCCCCTTCGACCTGCCGCCCCTAGGCACGTGCCTAGTGTGCCTAGCGGGAAATCCGGCATTGCCTACCAGCAGCCGCCATACTCTTACCAGCAACCCCCACCGTACAACCCCGGCTACCC
>TRINITY_DN6816_c0_g1_i1_1
CGATACCATCCTTAAGACCCATCAAAAGTTTAGATCACTTGTATTCACCGCGTTCAAAAGTAATAGTAGATTCATCGAAGCGTTAGATAAAGCGTCAAGCAAATTTATAAATAACAACGCAATCAGTAAAGCTACCCATTTTAAATCTTCAGAACTGTTGGCAAAATACTGTGACTTTCTTCTAAGAAAAACAAGTAAAAACTGTGAAGAGGCTGAATTGGAAGGTTCTTTAAATCAAGTTATGCTGATTTTCAACTATCTAGAGGATAAAGATGTGTTCCAACGATGGTATTCTAAACTGCTTGCTAGAAGGTTAGTTCATTCTCTATCGGCCAGTGACGAGGCTGAAACGTCCATGATATCAAAACTCAAACAAGCTTGCGGATTCGAGTATACATCAAAGCTTCAACGAATGATTCAAGATATTGGAGTGTCAAAAGGTATGAATGACAATTTCAGGCAATACTTAGATCACAGTAAATCAG
>TRINITY_DN6851_c0_g1_i1_1
GACGTGGCAAAGGAACAGAACAAGTATGGGGAGCAAAATTGGCACCATTGCTTGTACTTCAACTAGGGAGCGAAGAGAATATTTTCAAGAGTCTCAATCAATTTCTTCTTTCAACAGTTCAAGATAAGTCTGTTTCATTCGATGCTCGTGCCAAATGTTGTACAGCTTTGGGATTATTAAATTTTTTTGGAGGGAGTGATGTTGGAGACATTTTAACATTAATGCAATTCTTTGAAAATATCTTTAGTGGTAGCTATTTAAAGGGCGATGATAAGTCACCATGTTCTGTTACTGCAGAGGCTGGTACTTTGCATGCAGAAGCATTGTCATCATGGGGTCTTTTGCTTACACTTATTCCGTCAGGTGATTTTGTATCTTTAATGACCAGCGGGCAAAGGATGCTTCCTTCTTTGAAGAAACTTATGGGGTTGTTACGATCTCCTCACTTAGATGTTAGAATGGTCGCTGGAGAAACTTTAGCTCTTGTTCTAGAATGCGGCCGATCACATGATGAAGAGTTTCTTGAAGATTATCTTGGTGATTTAATTGATGCTGTAAAACAACTAGCTACTGATTCTCATAAATATCGTGCAAAACGAGATCGTAAAGCTCAAAGGGCTACGTTTCGAGATGTATTGCGTTATCTAGAGGAAGACATCTCACCTGAAATAACAATTCGATTTGGTAGTGAAAGTCTCATATTAGATTCATGGGCTGTCCATCATCAATATTCAGCACTATGCGTTGTAATGGGACCTGGAATGACATCGCAACTGCAAGAAAATGATTTCATTCGTGATATATTTCAATTAGGAGTCCGATTAGTTCCAAATAAAGTCATGAAACAAAAGCGATCTAAATTAGAAAGGACCTTATTAAACGC
>TRINITY_DN6852_c0_g1_i1_1
CGCTGAGCCAGCATGATGGTTCTGGAAGGTGGGGTGCTGCCGCCGCCGCTCAGACTCTACGCTGCCGCCGCCGCTGCCGCCTCCAATGGCAACTGCTTCGCACCTTCGCCCGTGCTGCCTCCACACTCCTTGTTCCCTCACTTCGCCTCCAGGTTCCCGCTGCAAGGCTTCCCCGGGCTGCCCCCTGGCTTCTTGCACCCTCAGTCACACCAGGGGCCACTCAGGTTCGCAGCTAACCTCCTGGCTCGCGGTCATCCCCCTGACCTCAGGCACGATATCCGTCGTCGCCCCCAGCTCGCCATACGCTCTCCCAACTCACCCGACAGCTGCCATGGAGACCAGCTCTCTAAGAAAGACGGCGAACTGGG
>TRINITY_DN6805_c0_g1_i1_1
ATTTTGCACAGGCTATAGTCTACCATGAGAACGTACTGAGGATAGCTCAGGAGTTGGGAGACAGGGCTGTGGAGGCAAGAGCATTCGCCGGCCTAGGCCACGCTGCACGGTGTGCGGGGGACTACAATCAGGCAAAGAGGTGGCACGAGCGGCAGTTGGACATGGCGCTGAGCTCGAGGGACCGAGTAGGCGAGGGGCGTGCGTGCAGTAACCTCGGCATTGTGTACCAGCTACTAGGCGAGCATGACGCTGCTCTCAAGCTGCACCAAGCGCACCTGAGCATAGCACGGCAACTGCAGGACCGTGCAGGCATGGGCCGAGCCTACGGAAACATCGGCAACGCCTACAGTGCCATGGGCTTCTACGAACAGGCGATCAAGTACCACAAGCAAGAGCTGACAATATCCAAGGAGGTAAAGGACAGGAGCTCGGAAGCGTCTACGCACGGTAACCTTGCGGTCGCTTACCAAGCACTAGGTGCGCACGAGATGGCCCTACTTCACTACCGCGCACATCTAAACATTGCACGTGAGCTCAAGGACACGGCGGGGGAAGCGTGCGCGCTGCTCAACCTCGGGAACTGCCTCAGCTCCAGGGCGGAGTTTGCGCAGGCCGTACCTTACTACGAAAACTACCTGATGCTTTCTCAGGAGTTGCACGACGTAGAAGGGGAGGCAAAGGCGTGTCATTTTT
>TRINITY_DN6845_c0_g1_i1_1
TATCGTATGGTTCTTGAAGCCGAAGAAAAAGGTTTACTTAAGCCAGGATGTACTGTTATTGAACCAACATCTGGTAACACAGGCATTGGCTTGGCAATGGCATGTGCAGTGCGGGGTTATAAATGTATAATTGTTATGCCGGAAAAAATGTCCAATGAAAAAGTTTCCACTTTGCGATTACTTGGAGCAACAATTATACGAACACCGACTGAGGCAGCTTATGACTCACCTGATAGTCTTATTTGTGTTGCTCAAAGGCTTCAAAAAGAAATCTCAAATGCAGTCCTGCTAGATCAATACCGTCATCCAGGAAATCCTTTAGCCCATTATGATGGAACTGCAAACGAAATTCTCTCGCAATTGGACAACAAAGTTGACATGATCGTTTGTGGAGCAGGTACTGGTGGAACTATAAGTGGCATTGGTAGAAAAATTAAGGAAATTGTACCTAGTTGTACAATTGTTGGCGTGGATCCATACGGCTCAATTTTAGGGCGACCAGAGTCAATTAATGCAACGACCATAAATTTTTATGAAGTCGAAGGTATCGGCTACGACTTTGTTCCAACAGTCATGGATCACACTGTCGTGGATGTGTGGTGTAAAATTTCAGACAAAGATTCTTTTCCTCTTGCAAGACGTCTTAATCGTGAAGAAGGCTTACTCTGCGGTGGTTCTAGTGGTGGAGCACTAGCTGCTGCACTTAAACATGCACGCAACTTAAAAGAAGGTCAACGTTGTGTTGTTATCCTGCCAGATGGCATTCGAAATTATATGACTAAATTCGTATCAGACAATTGGCTGGAAGCCCGTGACTTCAAAGAAGTAGTTAATGAGCAGAAGCACTGGTGGTGGAATAATCCAATTTCTGCTTTGAAATTATCTACTAAATCAAATATTGTGATAAAAAGCTCAAACACCATAGCTGAAGCAATCAGTACACTCAAGCAGCACCATATGCAGCAATGTGTCTTAATCGATGATGAGAATGGCCTAATTTTAGGAGTGGTATCTGAACAAGATTTGATGAATCAAATGGTCAACATGAATCGCCAGATGTCAGATTCGGCCTTGAAGGCACTTAACAAACGCAC
>TRINITY_DN6835_c0_g1_i2_1
CGATATCAGGTGTTAGACTATTAGAACATGGCGCACCTCTCTTACGAAAAGCTGAAGATTACAATCAAAAAATACCACTAGCAACAGCTACGACTGTAAATGCAAATGGACCTCGAACAACATTACCACCTCGAAGTGTTTCTGATCCACGAGATAGTCCAAAAGTTACACTAGATGAGCTCTACGAAACTGACTATGATGTCACATTGAATGATGCCCTAAATCCAACAATCAAGCCTCTTACACCAAATCGAAACTTTCCAAATATTAGAAGACGTGCAGTCATTCAGCCACAACAGTTAACAAGAACCCATTATCCAATGGCACATGTTCGATTGGCTCAGCATTTTTATCAAAATCCAGAATATTAATTCACAAAAGACTCATCTTTCTTTACAAGGAATTTTAAATTTTGATAGTTCTATAAAAAGAATATCACATACTCATGTACTGGCACTTGCATCTTGCATTAACATCCAATCATAGAAAATCTTCATTGAAAACTTTACA
>TRINITY_DN6804_c0_g1_i1_1
GTCGGGACTGGTGGCTGCACAACTAAAAAAGAACAATCTGAAGCAGAAAAACTAGGAATGGATAACCTCGGAGGAGTGTATTTAGTTCTTGTTGTTGGTTGCTCCGTTGCTATAGCGTATGGTGTTCTTGAATGGTTGTTCTTCGTCTACAGAAAGGCGTGTCTCGGAAAGGTTCGTTTTAAGGATGCACTTCATGAAGAATTTCGATTCGTTATTAATTTTTCAAACTTCACACGAAATGTCAAAAGCTCAGGATCCACGTACTTCCACAGCAGAAACTCATCGATGTCTATTGAATCGACCGAAGGAAAAACAAATACAAAATAGAAACAGTAATATTAACAGCTTTGTAATCATTGCCACTGCTAGTATATTATAAATAAATTAAGAAC
>TRINITY_DN6899_c0_g1_i1_1
GGAGAATCGGGTACTGCGGGAATGAATGGGGAGCCGGGAGAACCGGGTCGACCTGGTGATAAGGGACAGAAAGGAGATTTAGGTCATCCTGGTATTGACGTTTTTCAAGCAGTCAAGGGCTTACAAGATGCCGGAGTGAATATATCTGCGGCAGCAGTTATTCAACTGAAGGGTGAACAAGGAGAACCAGGACCACCAGGTCCACCAGGACCATCAGGAGATCTCGGTTCACCGGGTCGTGATGGAGAGAGTGGACCGCCTGGAGAAACAGGACCTCCAGGACCAGCAGGAGAACGTGGCGAGACAGGACCTATAGGACCACC
>TRINITY_DN6896_c0_g1_i1_1
CAAACTTTGAAAATGAAACTGCTGCTCAACGTTTAAATCGATTACTTGCCAATATGAAAGCTGACGAGAAAGCATCAACATTTCAAAAAGAATCATTGGCAAGACCTCGTGATAGAAGAAAGGAACCAAGAAAAACTATAGCAACGGTTGAAAGTCAAGATAATGTCATTGAAGCAGCAAAAAGAGTAGCCTTACTTTTGGGTGAAAATGTTAAAGAAACTGAATCGGAATTGTTGACAAGACTTTTACATTTAAAACAAACAGATAAAAGCGATCCACACAAAGATCAAATAGACCTGAGTTCGGAAAAAACCAACTTAAAAGATATGAGTTTGAGCGAACTGATAATTGGAATGAAAATAGATCGTAATCGAGAACCAAGACCTCAATCTAAAAGTGAATTTGTAAGAGAAGCAATACAAAGTCAAAGAC
>TRINITY_DN6868_c0_g1_i1_1
CCCCAAGAAAGCAAATAGGCCTATGTGAATTTTTAACTTTTTACATTTTTTGGTTGGATGATGATAACCCAAAATGTTGGATAAGCGAAGGACAGATATGTGAAACTACTATACTGCTAACAACTGGTTTTAAAAATTAAACAAATCGGATTATAAGTTTTCAATTGGGAGATCGGTGTATCAATCTGTCAAAGATACATGCTTTATTATTTTAGCTGTGGCGAACAAACAGTTTGAATGATCACAAAATTAATAAAAATTTTAAGAGCATCATTTTAGACGCTGTAAACCTTAAGTCCAATATTTTTTTGTCGTATCTAGCTTTTTCATCCTTAAGCAGCCATAAAATTGGTAATGTTTACAGGTTTTTAAAAATTGGCATATAGTAACTTAGTTT
>TRINITY_DN6867_c0_g1_i1_1
GGACCTTCTTGGTAAGTATGAATTTTTCCCCATATGATAGAACACTATCAGAGAAACATTTTTCCTAAAGTCTTAAAAAATCCCCCCAGTGAGTTTTTTTTACCATTTAAAACTGCAGATTCCCACTTACTCCCATATAAACTCTTATAAGGATGAAATGCTGTAAATTTGTTTCTAAATGTTGGCAAACATTTTAATGATTCATTACTTCAGACACAATACCATTACTGACTAGGCCAAAAAGACAAAACAAAAATTTAATGAGCTGTACGTACAAAATATGATTGTATAGTGTAAATTGTCACAGAAATATAATACGGG
>TRINITY_DN6832_c0_g1_i1_1
CGAGCCATTAAAAATTCATTGGTTTATCTATTTTTAGAACAATCTATTTCTCTGCTGATGAGAAAATCTGCACATTCGTACATTTTTTTTCAATTTTCTCAACTTGTTGAGTGTGCAGGGCAAGAATGGATTCATCAGCAGGGAGTCATTACTATATGCGTATTATGCGAGATTATGTACCTATAGATGTTACGTACTTTTTCATACTTTGAGTAAACGAGATCAATTCTCGTGTTAAAAAGGACAAGTACTAGAAAGATCAAATTCTATCATCGATTCATAATCATGAAATCTTTTAAGTATAATAATAAATAATTCAACTGGTTTAGTACTTTGCTGTATATTATTGCATTTATCATGTATCCATTGAC
>TRINITY_DN25510_c0_g1_i1_1
TTTCAAATTTATTTTGTTTAAGAACAAGTAAACTATTTTGTATTATTTTGCTCTAAAAATAGTTGTTTTTGATTTATGTATTGACATGCTTAAGTTTATAAAGGACGTTAAACTTGAGCTAGTACCAAACACTTTACTGTACGACCTAGCGTATACTATTATTGTAAGTTCATTTTCTTTTCTTGACACCAGCATTTGTAATATTAATTATTGACTGGAGCCTATTGTAATTATATTCACCGCAGTATTACAATCCTTGATCTCTTGTATAGTTTATCCCAAATGTAAATATTGCACATAGTTATACAGTAATAGATTCTTTCTAGCTCAACTTGTGATATTACTTTCTGTATAAATTTAAGTCAAGGCCAAAGCTATAAGTGTATAAATGCATTCCATTGATAGATGTATAAAATGAATTGATTATTTCTTGTAGTAAATGTCGA
>TRINITY_DN25557_c0_g1_i1_1
ACACAAAATATAAAAAACAAGTGTTGGACAAACGATTTGTTTTTTGACGACTGTCCTTACATTTGGAAAAACTTCTCTGACGAGGGATACACGACTAGTTATGCAGAAGATGATAGGATCATGACGACCTTCAATTACGCCAGGAGAGGCTTCAAGAAGTCACCAGTGGATTACTACTTGAGACCTTTCACTTGTGCTGCTGATAAACTAATGACAACAAAGTATCCTAATGGTGGAGTGAACCCTTGTGCTGGGCGAAATCTTAAAGTAGACAATGTTTACAAATACGCTAAAGATTTCACAAACACGTTCAAAAACGATCGGTACTTTGGACTGTTTTGGCAAAATACTTTAAGTCACGATGATCTAAACAGACCTTCTGCGTTGGACGAACCTAACGTTCGATTTCTGGAAGATTTGCAGAAAGATGGTATCTTGAACAATTCGTTTGTGATTTTTCTCAGTGATCATGGAATGAGAATCGGGAAGATAAGAGAAACTTACGTCGGTTGGCTGGAAGACCATTTACCT
>TRINITY_DN25571_c0_g1_i1_1
CACGGGCCCGCGCCCGACGCTACCACCGCGTCACCCGTCTCTCGTGTGAATTGTGTTTCTGCTCGTTATATCGTGTTGTTTACACCCGCGACACTTCCTGCTGTTAATTACGTCGCGAGTTCCGCGGGTTTTATCGCGTGCCAAAGTTGTGTGGTCACGTGACGAGTCTTGGTTACTTTTGGCAAATGTGAAATTGTCGACCTACTGTCTCCGCTGTTGTGAAGTTTATTTTCGTTGATTAATTGTTGTTGACAATGTTGCCAGTATTCCAAAACATCATCTGCAATGATAGTTTTTCAGAGTATTGATATTTACTTAAAATTCTTCTCATCATCAATTTCTTTCAACACAACTGAAGTCAGTGAACTGCATCCATCAGACTGTGATCTCGCAGAGGACACTGAGTGTGGTTTACTATAGACTCCAAAGTGTGAAGTGAAAAAGATAAAATGTTTGAAGACCATGATCCGACTACACACCTACAGCAACTTTGCTGGCTTCAGGATAGTGGAAGAGGAGGTGTACAAGATTGACGAGATCAAGGAGTTTGCAGCCGTAGATGCAGCTTGGAGAGAACATCTTGCTGAACTTCTTCTGCAAGAGGAGGACGAAAGCCAAATATTCGTTAAGTTCTTCAAGTTCCACAAGTGCTATGACCTCATCCCT
>TRINITY_DN25592_c0_g1_i2_1
GGCTTATTGTGGTGAGTGGATAGGCCTACAAGAATTTTATAAGTCTTTTTAAACAATACAAATTTATACTATTGGAATCCAAGCTAAATTTCTCAAGAATACCGTAAGGCATATTTTTGTTCAGTCGACACGTTTCCTATTGTTAGTTTACTTTCTATGCCAGTAGGTCATCTTCTCTAAGCTTGGATTAGTTTCTGTAAGACCAAGGCTTAAGGGGCCTAGTTAATCATAAACTTAATGCCGTTCTTAGGCTTTTGAAGACAGGCCAAAACAAGACGGGGCTTGTTTTTGTTTCTAAAGCATCAAAAACAATCTTACCTCTCTTTGTTTGATATAATCTTTCATATTGCTAAGATTTGTACTTAGGCATACGTTTTGAATTATTAGGCCTCTGAAACAATGTCCGAAGAGGCTTATTGTCGACTTTGTGCTATGAAAGCTGAAAAAATTATAGACATATATGGTGAAGAAGGAGAAAATTTTAATATTGCAACCAAGATCGTTCAATGTTTGCAAATATGGCTATATCAAGAAGATGTCTTACCTAAAACGGTGTGTACAAACTGTTTCTCCAAAGTTAATGAGTTTTATGACTTTTTTCAAGTTTGTTCTCAGTCGCAAATATCTCTAATGGCAATATTTAAAGATAAACAAGAAGGAGGGAAAGAAGTAATGGCTGAAGAATTCCAAGTTATCAATGAACAGAGTTTAGCTGACGACAGTAATAGTGATCTCAGAGAAGATACTACTGAGTACCATGATTTGACTGAACCAGGTGTACCCAAAATTGTTTTGGAAAATTCATTTACATCAATAGCAACTGAAGAAAATGAAGTAACATTAGAATCAAACATCTCATGTCGAGAAGAACAAGAAAGTGCAACAGAGGAGAGAAGATGCAGGAAGAGTAAACAAGCACCGAGAATCGACTTGGACTTTGTGAATGAGAGCCTGCTTCTAGAGTGTATTGAAGAGTCGGAGGAAGAAGAAGAAGAGGAAGATGAAGGAGAAGAGAAAGACGAACCGAAACAAATGGGGCGAGGACTTGAAGGTTACATGTGGAAGTGTATAGATTGTAACCAGGAAGTCAAGACATTAGCCGAGTTACGCAGACATCACACAGAAGTTCATAATCAAGCACCTGTCTTTGCCTGTGTCGATTGTTCTAAAACATACACTCGCTACCGCAGCTTTGCTAGACACGTAAAAACACACATTGACCCGAAGAAGTTTAGCTGCGACGTGTGTGGCAAGTGCTTCAGCCAGAAGACGGTACTGGAGTCTCACAAGACAGTGCACAGTGGAGAGAGACCCCACATCTGCGCAGAGTGTGGCAAGACATTCAAGCAGTGGAGTTCACTCCACCTGCACAGCAAGAGTCACCTGCCTGCGCAGGTCAAGCCTAAGTTTGTCTGCACCGTCTGCTCTAAAGAATTTGCAACAAAGCACACTTTAGAAATGCACATGAAGCTGCATACGGGAGAGCGGAACTTTGTGTGTGACATTTGCGGCAAACGATTTGTAGCAAAGGGCAGCCTTGACTACCACATGATGAGCCACAATGAGACCAAGCCGTTCCCTTGCTCAGTCTGCTCTAAGAGTTTCAAGACGATGCGACTGCTGGGGAAACACTCGACAGTGCACAGCGGCATCAAGCCTCACCAGTGTGACGTTTGTGGCAAGCAATTCCGGGAGAGAGGCGCTCTGAGAGAACACAACCGGATACATACCGGTGCTATGCCCTACTCATGCGACTACTGTGGCAAACTCTTCCGCTTCAAGGGCATCCTCACGGTGCACAAGAGACTTCACACTGGGGAGCGGCCGTACAAGTGCAACGAGTGTCGCCGAGACTTCACCAACTGGGCCAATTACAATAAGCACGTGAAGCGGAGACACAGTCGACCAGAGACACACGCACTAACCTTCGAGCCCTCCCTCACTCCCGCCCCTCCTCCCGCTCCAGCGTACAAGGTAGTAGAAGACGAGATGTATCGGGTATCTAACTTCATGCCATATATGAACTACATTCCTCCTCTCCACCAAGCGTCTGTCCAGCTCTCTACCCCTACTCAATAGCAACTGACGCTGTTTATTATCTCAAGTATCTGAACCCTTCCGCGCTATGCGGAGTAAGAGTATCGAGTCCCCCCCCCAGTGCCTTGACAATCTCGTTCTGATTGTTTCAAAAATGTCACGGTTATTTTTGCGTTTTGCATAGTCTTGCTCTATGTACGAGAATTTAATGTACAATCTATCGATCTTTTAACAAACTAAAAGTTAGAATGTTCAAACATTTTCTGGCTACGGGTCAGAAAAAACTAGGCTACAAAGCAACCTTACTTACGTAAGTGCCTACTTAAAGATGAAAAAAGCACAGTTAAGTATTTTATTCAATCTAAGTTTGTCATAGTTTTGGGTGTATTGAAAGGTTGAACCCTAGAAAGAATGTTAGTCATTAAACTTATAGCAATACTAAAAAAGCTTAACATTTAGGTTTTTGTTGAGAGGGTGTAAGTTAGCCAAGAGGCTTAATGTTTTGACTTTCACCCTTTTTAACAATAATATTTGCTGGCATAACAACAATAGCAGCACACAAACAACATCACAGCTTTAACTTATTTACTTAATGTTTTGTCTTGACATTGATCTGTTTATATGTTTTGTTCTAGCCTTTTTTTTAATGAAAAGGCTTTCTTTAAGACTACAATTAACATTTAATTTTATGTTATGAATACTGTTCTCATCTTCCTTGGAACTTTCACTGAGGAAAGCTCTAATTTAATTTACTATATTTTATTTTCAATAAATA
>TRINITY_DN25512_c0_g1_i3_1
GAGCGCTTCAGTCGCTCTAGCAAGGCCTCGTTCACACGCTGCTAGACACTCACTATCACACTTACAGTTCACACATACACACGCACACAGACACACGAGTAAATGAAGTGACACAATGATGCTCAAACTGTCCGAGTTCTTTAAAAGTGAAGTTTTCAAATCTTTTTACATGGGACTTTGTTTCATGGTGTTGTTTACAGGATGTTACACTTTGGTAAATTTACTGAAAATATTAACGAACTCTATACAGAAAGAGAACCCTGACTACACCGGAGACGGATACACGAGTCTGGCAATACTGTACTCTGTGTTCTCAGCTTTCATGTGGATAGTGCCTTCCGTAATCAGTGTGATAGGACCCAAGGCCACTCTAGTCATAGGCTCTCTGGGATACAGTTTGTGGATAGCATCGTTCTTGACGGAGTCAGCATGGTTGCTGTACCTTGGATCCGTATGTTGTGGACTGGGCGCGTCTATGATCTGGACCAGTCAAGGCAACTATCTGATCCTGATATCTTCCAGTGTCACTCTCACCAGAAACGTCGGCATCTTCAGCACATTCTGGCAGTCTGCAATGTTCTACGGCAACATATTCGTGTACTACGCGTTCCAAGGGAAGGACCACCTGGACAGGGATACGCGAATGACGGTTATAACCGCACTTCTGGCAGTGTCCCTGGCAGGGACGGTGACCATGTTGTTCCTGCCTGCTCCCACCACTGAGGACGGCACGAGGATCAAGGAGGATCTAGGAGGACCTATCACAGCACTCAAGAAGACTTGGGAGGTGGCTACTACTAAATACATGCTCATATTGTTCGTCTCGTTTGTTTACATGGGTTTGCAGATCTGCTTCATGTCTGGGGTGTACGGAGCTTGTGTGGGATTCACAAAACAGCTGGAGAATTCAGAACAACTCGTGCCTTTAGTCGGCCTTATAGTCGGTGCTGGGGAGATTATATCCGAACTTATGATCATATGGATAGGCAAGCGAGTAGCAGTGTGGAGATGGGGACAGTCAGCTGTTATTCTGGTAGCTTTGCTGATAGAGTACGCTGCCTTTATACTGATATTCCTCAACTTCCCGGACAATTCAGTGTTCGGAGATACCGACGACTCAGCTATAATTCCCAGCAGTTGGTGGATTGCAGTGATAGCTGCTTTGTTGATTGGTTTGACTGATGGAATATACATGTCTATGATGCCTTCAATGGTGGGTTTGATATTTCCCGACAACAGTGTCTACGGGTACGCCATGTACACATTTGTTTATAGTCTGTTCTCGGCGGTTGGCTTCTTCTTGAGCAACTACTTGAGTTTGTACTGGCAACTACTTGTGCTGACAGTGACTGGCACTCTGGGAGCTCTCAGCTACATCTACATCAGTCTGGACATACACAGGAGCAAGGGCTGCCAACAGCAACAGACGAAGATGTGATACTCTAGAGTCTAGGGTATCGAGGCGGTTAGGTTAGGTAGATTGAGGAGCAAGGAAGTGCTGCTCTGTGGTACTTCTGCCAGGTTTGTTGACGGCAGCACCGGTATTGATTAATCAACCTCAACGACGCTCAATGCAACAGGCTGCAATAATAAAAAATGCCCCGTTATTATCAA
>TRINITY_DN25516_c0_g1_i1_1
[truncated: 49,133,078 more chars]
