# Supplementary material for: Fumigant activity and transcriptomic analysis of two plant essential oils against the tea green leafhopper, Empoasca onukii Matsuda
Source: Front Physiol. 2023 Sep 19;14:1217608. doi: 10.3389/fphys.2023.1217608 (PMC10546945; doi:10.3389/fphys.2023.1217608)
Supplement: Supplementary file 8 [file Table11.xlsx]

## Sheet: Figure 3A raw data
gene_id	BaseMean	lfcSE	stat	FoldChange	log2FoldChange	p-value	q-value	Regulation	Expression_CK1	Expression_CK2	Expression_CK3	Expression_TM1	Expression_TM2	Expression_TM3	NR.id	NR.annotation	Swissprot.id	Swissprot.annotation	KEGG.id	KO	KEGG.gene.name	KEGG.description	Pathway	Pathway.definition	KOG.id	KOG.defination	KOG.code	KOG.categories	KOG.class	eggNOG.abbreviation	eggNOG.id	eggNOG.description	GO.annotation	Pfam.IDs	Pfam.Description	TFs_ID	Family
TRINITY_DN10082_c0_g1_i1_1	1011.31	0.464929	3.60422	3.19476	1.67571	0.00031309	0.00747651	Up	7.22402	36.1722	27.4864	81.0314	58.6819	97.8027	XP_023162035.1	ADP,ATP carrier protein [Drosophila hydei]	Q26365|ADT_DROME	ADP,ATP carrier protein CG16944 OS=Drosophila melanogaster (Fruit fly) GN=CG16944 PE=2 SV=4	276/299(92.31)	K05863	SLC25A4S, ANT	solute carrier family 25 (mitochondrial adenine nucleotide translocator), member 4/5/6/31	ko04020|ko04022|ko04217|ko04218|ko05010|ko05012|ko05016|ko05164|ko05166	Calcium signaling pathway|cGMP-PKG signaling pathway|Necroptosis|Cellular senescence|Alzheimer disease|Parkinson disease|Huntington disease|Influenza A|Human T-cell leukemia virus 1 infection	KOG0749	Mitochondrial ADP/ATP carrier proteins	[C]	METABOLISM	Energy production and conversion	U	ENOG410XNW0	transmembrane transport	Biological Process: action potential (GO:0001508);|Molecular Function: ATP:ADP antiporter activity (GO:0005471);|Cellular Component: mitochondrion (GO:0005739);|Cellular Component: mitochondrial inner membrane (GO:0005743);|Biological Process: mitochondrial transport (GO:0006839);|Biological Process: chemical synaptic transmission (GO:0007268);|Biological Process: determination of adult lifespan …	PF00153.27	Mitochondrial carrier protein
TRINITY_DN10132_c0_g1_i1_1	24.7634	3.90846	5.45316	2.60607e+06	21.3134	4.95e-08	3.2e-06	Up	0	0	0	10.26	0	0	XP_018397386.1	PREDICTED: 1,5-anhydro-D-fructose reductase [Cyphomyrmex costatus]	Q5ZK84|AK1A1_CHICK	Aldo-keto reductase family 1 member A1 RCJMB04_12g8 OS=Gallus gallus (Chicken) GN=RCJMB04_12g8 PE=2 SV=1	188/266(70.68)	K00002	AKR1A1, adh	alcohol dehydrogenase (NADP+) [EC:1.1.1.2]	ko00010|ko00040|ko00561	Glycolysis / Gluconeogenesis|Pentose and glucuronate interconversions|Glycerolipid metabolism	KOG1577	Aldo/keto reductase family proteins	[R]	POORLY CHARACTERIZED	General function prediction only	S	COG0656	reductase	Molecular Function: alditol:NADP+ 1-oxidoreductase activity (GO:0004032);|Molecular Function: alcohol dehydrogenase (NADP+) activity (GO:0008106);|Molecular Function: oxidoreductase activity (GO:0016491);|Biological Process: L-ascorbic acid biosynthetic process (GO:0019853);|Biological Process: D-glucuronate catabolic process (GO:0042840);|Biological Process: aldehyde catabolic process (GO:004618…	PF00248.21	Aldo/keto reductase family
TRINITY_DN10141_c0_g1_i1_1	56.6082	0.596096	3.11752	3.62591	1.85834	0.00182377	0.0289182	Up	0.260313	0.682302	0.432255	1.39782	0.904454	3.04404	XP_023307140.1	uncharacterized protein LOC111688868 [Lucilia cuprina]	Q7YZA2|Y7065_DROME	Uncharacterized protein CG7065 CG7065 OS=Drosophila melanogaster (Fruit fly) GN=CG7065 PE=1 SV=1	--	--	--	--	--	--	--	--	--	--	--	S	ENOG4111KB2	NA	--	--	--
TRINITY_DN10144_c0_g1_i1_1	47.8311	0.701795	2.90042	4.09965	2.0355	0.00372664	0.0477641	Up	0.228045	0.907871	0.428594	1.29461	1.43398	4.24445	XP_004517855.1	focal adhesion kinase 1 isoform X1 [Ceratitis capitata]	Q91738|FAK1_XENLA	Focal adhesion kinase 1 fak1 OS=Xenopus laevis (African clawed frog) GN=fak1 PE=2 SV=2	--	--	--	--	--	--	KOG4257	Focal adhesion tyrosine kinase FAK, contains FERM domain	[T]	CELLULAR PROCESSES AND SIGNALING	Signal transduction mechanisms	T	ENOG410ZH9Y	Protein tyrosine kinase 2	Molecular Function: non-membrane spanning protein tyrosine kinase activity (GO:0004715);|Molecular Function: ATP binding (GO:0005524);|Cellular Component: cytoskeleton (GO:0005856);|Cellular Component: plasma membrane (GO:0005886);|Cellular Component: focal adhesion (GO:0005925);|Biological Process: signal complex assembly (GO:0007172);|Biological Process: multicellular organism development (GO:0…	PF07714.17,PF00069.25	Protein tyrosine kinase|Protein kinase domain
TRINITY_DN10185_c0_g1_i1_1	35.7161	0.552233	4.13945	4.87681	2.28594	3.48e-05	0.00118017	Up	0.426527	0.518393	0.638308	1.80448	2.21856	4.09118	XP_018795846.1	PREDICTED: uncharacterized protein LOC108973226 [Bactrocera latifrons]	Q5MGH0|SPI3_LONON	Serine protease inhibitor 3/4 . OS=Lonomia obliqua (Moth) GN=. PE=1 SV=1	--	--	--	--	--	--	KOG2392	Serpin	[V]	CELLULAR PROCESSES AND SIGNALING	Defense mechanisms	O	COG4826	serine-type endopeptidase inhibitor activity	Molecular Function: serine-type endopeptidase inhibitor activity (GO:0004867);|Cellular Component: extracellular space (GO:0005615);	PF00079.20	Serpin (serine protease inhibitor)
TRINITY_DN10221_c1_g1_i1_1	15.2651	3.02158	6.85296	1.71138e+06	20.7067	7.23e-12	2.31e-09	Up	0	0	0	4.26271	0	0	XP_029046448.1	putative epidermal cell surface receptor isoform X3 [Osmia bicornis bicornis]	Q04164|SAS_DROME	Putative epidermal cell surface receptor CG2507 OS=Drosophila melanogaster (Fruit fly) GN=CG2507 PE=2 SV=2	--	--	--	--	--	--	--	--	--	--	--	U	ENOG410YSW1	WNT1 inducible signaling pathway protein 2	Biological Process: instar larval development (GO:0002168);|Molecular Function: integrin binding (GO:0005178);|Cellular Component: integral component of plasma membrane (GO:0005887);|Biological Process: cell adhesion (GO:0007155);|Biological Process: axon guidance (GO:0007411);|Molecular Function: heparin binding (GO:0008201);|Cellular Component: apical plasma membrane (GO:0016324);|Cellular Comp…	PF12714.7	TILa domain
TRINITY_DN10250_c0_g1_i1_1	337.881	0.520203	3.73284	3.84195	1.94184	0.00018933	0.00499215	Up	0.992912	3.6545	5.22879	11.9901	9.33343	19.1948	XP_013105348.1	PREDICTED: protein transport protein Sec23A isoform X2 [Stomoxys calcitrans]	Q15436|SC23A_HUMAN	Protein transport protein Sec23A SEC23A OS=Homo sapiens (Human) GN=SEC23A PE=1 SV=2	667/792(84.22)	K14006	SEC23	protein transport protein SEC23	ko04141	Protein processing in endoplasmic reticulum	KOG1986	Vesicle coat complex COPII, subunit SEC23	[U]	CELLULAR PROCESSES AND SIGNALING	Intracellular trafficking, secretion, and vesicular transport	U	COG5047	transport protein	Cellular Component: Golgi membrane (GO:0000139);|Biological Process: antigen processing and presentation of peptide antigen via MHC class I (GO:0002474);|Biological Process: regulation of COPII vesicle coating (GO:0003400);|Molecular Function: GTPase activator activity (GO:0005096);|Cellular Component: endoplasmic reticulum (GO:0005783);|Cellular Component: endoplasmic reticulum membrane (GO:0005…	PF04811.15,PF08033.12,PF04815.15,PF00626.22,PF04810.15	Sec23/Sec24 trunk domain|Sec23/Sec24 beta-sandwich domain|Sec23/Sec24 helical domain|Gelsolin repeat|Sec23/Sec24 zinc finger
TRINITY_DN10254_c0_g1_i1_2	44.2769	3.90778	-5.8891	1.18e-07	-23.0133	3.88e-09	5.32e-07	Down	46.2927	4.51e-49	3.5e-59	1.37e-71	3.34e-68	1.13e-58	AHB12476.1	60S Ribosomal Protein L29 [Pantala flavescens]	Q24154|RL29_DROME	60S ribosomal protein L29 CG10071 OS=Drosophila melanogaster (Fruit fly) GN=CG10071 PE=1 SV=1	55/72(76.39)	K02905	RP-L29e, RPL29	large subunit ribosomal protein L29e	ko03010	Ribosome	KOG3504	60S ribosomal protein L29	[J]	INFORMATION STORAGE AND PROCESSING	Translation, ribosomal structure and biogenesis	J	ENOG4112428	ribosomal protein l29	Biological Process: cytoplasmic translation (GO:0002181);|Molecular Function: chromatin binding (GO:0003682);|Molecular Function: structural constituent of ribosome (GO:0003735);|Cellular Component: cytosolic large ribosomal subunit (GO:0022625);	--	--
TRINITY_DN10360_c0_g1_i1_2	302.458	0.46404	2.98465	2.61171	1.38499	0.00283907	0.0393438	Up	5.07445	20.7743	18.6224	31.292	40.7973	50.8566	XP_022222928.1	12 kDa FK506-binding protein [Drosophila obscura]	P48375|FKB12_DROME	Peptidyl-prolyl cis-trans isomerase Fkbp12 CG11001 OS=Drosophila melanogaster (Fruit fly) GN=CG11001 PE=3 SV=2	--	--	--	--	--	--	KOG0544	FKBP-type peptidyl-prolyl cis-trans isomerase	[O]	CELLULAR PROCESSES AND SIGNALING	Posttranslational modification, protein turnover, chaperones	O	COG0545	Peptidyl-prolyl cis-trans isomerase	Biological Process: protein peptidyl-prolyl isomerization (GO:0000413);|Molecular Function: peptidyl-prolyl cis-trans isomerase activity (GO:0003755);|Molecular Function: FK506 binding (GO:0005528);|Cellular Component: cytoplasm (GO:0005737);|Cellular Component: plasma membrane (GO:0005886);|Biological Process: chaperone-mediated protein folding (GO:0061077);	PF00254.28	FKBP-type peptidyl-prolyl cis-trans isomerase
TRINITY_DN10384_c0_g1_i1_2	14.5382	1.83078	-4.03344	0.00598541	-7.38433	5.5e-05	0.00176687	Down	4.64923	0.253483	4.23383	0	0	0	XP_022177781.1	elongation of very long chain fatty acids protein 4-like [Myzus persicae]	Q1HRV8|ELVL1_AEDAE	Elongation of very long chain fatty acids protein AAEL008004 AAEL008004 OS=Aedes aegypti (Yellowfever mosquito) (Culex aegypti) GN=AAEL008004 PE=2 SV=2	73/163(44.79)	K10249	ELOVL4	elongation of very long chain fatty acids protein 4 [EC:2.3.1.199]	ko00062|ko01040	Fatty acid elongation|Biosynthesis of unsaturated fatty acids	KOG3071	Fatty acyl-CoA elongase/Polyunsaturated fatty acid specific elongation enzyme	[I]	METABOLISM	Lipid transport and metabolism	I	ENOG410XRWT	elongation of very long chain fatty acids protein	Biological Process: fatty acid biosynthetic process (GO:0006633);|Cellular Component: integral component of endoplasmic reticulum membrane (GO:0030176);|Molecular Function: 3-oxo-arachidoyl-CoA synthase activity (GO:0102336);|Molecular Function: 3-oxo-cerotoyl-CoA synthase activity (GO:0102337);|Molecular Function: 3-oxo-lignoceronyl-CoA synthase activity (GO:0102338);|Molecular Function: very-lo…	PF01151.18	GNS1/SUR4 family
TRINITY_DN10411_c0_g1_i1_2	22.3074	3.90879	-5.64939	2.25e-07	-22.0823	1.61e-08	1.45e-06	Down	10.3034	0	0	0	0	0	ABX44774.1	putative 40S ribosomal protein RPS3, partial [Flustra foliacea]	Q0Z8U2|RS3_PIG	40S ribosomal protein S3 RPS3 OS=Sus scrofa (Pig) GN=RPS3 PE=1 SV=1	170/241(70.54)	K02985	RP-S3e, RPS3	small subunit ribosomal protein S3e	ko03010|ko05130|ko05132	Ribosome|Pathogenic Escherichia coli infection|Salmonella infection	KOG3181	40S ribosomal protein S3	[J]	INFORMATION STORAGE AND PROCESSING	Translation, ribosomal structure and biogenesis	J	COG0092	Binds the lower part of the 30S subunit head. Binds mRNA in the 70S ribosome, positioning it for translation (By similarity)	Molecular Function: RNA polymerase II regulatory region sequence-specific DNA binding (GO:0000977);|Molecular Function: damaged DNA binding (GO:0003684);|Molecular Function: mRNA binding (GO:0003729);|Molecular Function: structural constituent of ribosome (GO:0003735);|Molecular Function: DNA-(apurinic or apyrimidinic site) endonuclease activity (GO:0003906);|Molecular Function: endodeoxyribonucl…	PF00189.20,PF07650.17	Ribosomal protein S3, C-terminal domain|KH domain
TRINITY_DN10416_c0_g1_i1_2	28.5306	0.587538	-3.05611	0.288055	-1.79558	0.00224226	0.0335349	Down	4.59338	5.38889	6.64374	2.38724	1.08057	1.51658	XP_015435171.1	PREDICTED: putative uncharacterized protein FLJ37770 [Dufourea novaeangliae]	--	--	--	--	--	--	--	--	--	--	--	--	--	--	--	--	--	--	--
TRINITY_DN1043_c0_g1_i1_1	15.5599	2.51997	2.92803	166.402	7.37853	0.00341122	0.0446912	Up	0	0	0	4.0299	0	0.11486	XP_012288269.1	multifunctional protein ADE2 [Orussus abietinus]	Q9I7S8|PUR6_DROME	Phosphoribosylaminoimidazole carboxylase CG3989 OS=Drosophila melanogaster (Fruit fly) GN=CG3989 PE=2 SV=2	319/412(77.43)	K01587	PAICS	phosphoribosylaminoimidazole carboxylase / phosphoribosylaminoimidazole-succinocarboxamide synthase [EC:4.1.1.21 6.3.2.6]	ko00230	Purine metabolism	KOG2835	Phosphoribosylamidoimidazole-succinocarboxamide synthase	[F]	METABOLISM	Nucleotide transport and metabolism	F	COG0152	SAICAR synthetase	Molecular Function: phosphoribosylaminoimidazole carboxylase activity (GO:0004638);|Molecular Function: phosphoribosylaminoimidazolesuccinocarboxamide synthase activity (GO:0004639);|Molecular Function: ATP binding (GO:0005524);|Cellular Component: cytoplasm (GO:0005737);|Cellular Component: cytosol (GO:0005829);|Biological Process: 'de novo' IMP biosynthetic process (GO:0006189);|Molecular Funct…	PF01259.18,PF00731.20	SAICAR synthetase|AIR carboxylase
TRINITY_DN10450_c0_g1_i1_2	461.675	0.468552	3.36196	2.97988	1.57525	0.00077392	0.0152307	Up	11.8969	57.5432	44.7535	109.473	105.374	141.873	XP_022232273.1	60S ribosomal protein L38 [Drosophila obscura]	Q9W5N2|RL38_DROME	60S ribosomal protein L38 CG18001 OS=Drosophila melanogaster (Fruit fly) GN=CG18001 PE=1 SV=1	68/70(97.14)	K02923	RP-L38e, RPL38	large subunit ribosomal protein L38e	ko03010	Ribosome	KOG3499	60S ribosomal protein L38	[J]	INFORMATION STORAGE AND PROCESSING	Translation, ribosomal structure and biogenesis	J	ENOG4112229	Ribosomal protein L38	Biological Process: cytoplasmic translation (GO:0002181);|Molecular Function: structural constituent of ribosome (GO:0003735);|Cellular Component: cytosolic large ribosomal subunit (GO:0022625);|Cellular Component: cytosolic ribosome (GO:0022626);	--	--
TRINITY_DN10456_c0_g1_i1_1	21.3711	3.90873	5.41657	2.36251e+06	21.1719	6.08e-08	3.81e-06	Up	0	0	0	11.4854	0	0	XP_014481901.1	PREDICTED: protein D2-like [Dinoponera quadriceps]	P31729|OV16_ONCVO	OV-16 antigen OV16 OS=Onchocerca volvulus GN=OV16 PE=2 SV=2	--	--	--	--	--	--	KOG3346	Phosphatidylethanolamine binding protein	[R]	POORLY CHARACTERIZED	General function prediction only	S	COG1881	phosphatidylethanolamine-binding protein	--	PF01161.20	Phosphatidylethanolamine-binding protein
TRINITY_DN10509_c0_g1_i1_1	14.9425	1.08723	3.04328	9.90911	3.30875	0.00234013	0.0345832	Up	0.420983	0.891291	0	2.87691	3.11132	8.22842	--	--	--	--	--	--	--	--	--	--	--	--	--	--	--	--	--	--	--	--	--
TRINITY_DN10516_c0_g1_i1_1	13.1893	1.18558	3.00555	11.8214	3.56333	0.00265099	0.0375163	Up	0	0.429591	0.103708	1.65029	1.05289	3.05828	CRK88597.1	CLUMA_CG002387, isoform A [Clunio marinus]	--	--	--	--	--	--	--	--	KOG1721	FOG: Zn-finger	[R]	POORLY CHARACTERIZED	General function prediction only	S	COG5048	Zinc finger protein	--	PF13465.6,PF12874.7,PF13894.6,PF00096.26,PF12171.8,PF13912.6,PF05605.12	Zinc-finger double domain|Zinc-finger of C2H2 type|C2H2-type zinc finger|Zinc finger, C2H2 type|Zinc-finger double-stranded RNA-binding|C2H2-type zinc finger|Drought induced 19 protein (Di19), zinc-binding	FBpp0087904	zf-C2H2
TRINITY_DN10527_c0_g1_i1_1	10.3952	1.65986	2.9598	30.1244	4.91286	0.00307842	0.0416337	Up	0	0	0.434801	2.26463	0.935052	9.0914	--	--	--	--	--	--	--	--	--	--	--	--	--	--	--	--	--	--	--	--	--
TRINITY_DN10557_c0_g1_i1_1	30.8694	3.90812	5.54902	3.37453e+06	21.6863	2.87e-08	2.08e-06	Up	0	0	0	14.9398	0	0	--	--	--	--	--	--	--	--	--	--	--	--	--	--	--	--	--	--	--	PF07464.11	Apolipophorin-III precursor (apoLp-III)
TRINITY_DN10562_c0_g1_i1_1	9.77978	1.37086	3.04059	17.9787	4.16822	0.00236119	0.0347828	Up	0	0.549996	0	3.25275	3.51382	4.63767	XP_011198451.1	ER membrane protein complex subunit 1 isoform X2 [Bactrocera dorsalis]	Q6NRB9|EMC1_XENLA	ER membrane protein complex subunit 1 emc1 OS=Xenopus laevis (African clawed frog) GN=emc1 PE=2 SV=1	--	--	--	--	--	--	KOG2103	Uncharacterized conserved protein	[S]	POORLY CHARACTERIZED	Function unknown	S	ENOG410XPCR	ER membrane protein complex subunit 1	Cellular Component: integral component of membrane (GO:0016021);|Cellular Component: ER membrane protein complex (GO:0072546);	PF07774.13	ER membrane protein complex subunit 1, C-terminal
TRINITY_DN10604_c0_g1_i1_1	12.72	1.04389	3.36589	11.421	3.51361	0.000762975	0.0150905	Up	0.442516	0.482361	0	4.61582	3.15816	5.1561	CRK92705.1	CLUMA_CG006306, isoform A [Clunio marinus]	Q9QYN3|KLK11_MOUSE	Kallikrein-11 Prss20 OS=Mus musculus (Mouse) GN=Prss20 PE=2 SV=1	--	--	--	--	--	--	KOG3627	Trypsin	[E]	METABOLISM	Amino acid transport and metabolism	O	COG5640	protease	Molecular Function: serine-type endopeptidase activity (GO:0004252);|Cellular Component: extracellular region (GO:0005576);|Cellular Component: secretory granule (GO:0030141);	PF00089.26	Trypsin
TRINITY_DN1061_c0_g1_i1_1	76.4823	0.569711	3.04765	3.33175	1.73628	0.00230637	0.034297	Up	1.02986	5.03127	3.8774	8.66287	12.0051	14.176	XP_308300.3	AGAP007574-PA [Anopheles gambiae str. PEST]	Q02368|NDUB7_BOVIN	NADH dehydrogenase [ubiquinone] 1 beta subcomplex subunit 7 NDUFB7 OS=Bos taurus (Bovine) GN=NDUFB7 PE=1 SV=2	81/119(68.07)	K03963	NDUFB7	NADH dehydrogenase (ubiquinone) 1 beta subcomplex subunit 7	ko00190|ko04714|ko04723|ko04932|ko05010|ko05012|ko05016	Oxidative phosphorylation|Thermogenesis|Retrograde endocannabinoid signaling|Non-alcoholic fatty liver disease (NAFLD)|Alzheimer disease|Parkinson disease|Huntington disease	KOG3468	NADH:ubiquinone oxidoreductase, NDUFB7/B18 subunit	[C]	METABOLISM	Energy production and conversion	I	ENOG411230N	NADH dehydrogenase (ubiquinone) 1 beta subcomplex	Cellular Component: mitochondrial respiratory chain complex I (GO:0005747);|Cellular Component: mitochondrial intermembrane space (GO:0005758);|Molecular Function: NADH dehydrogenase (ubiquinone) activity (GO:0008137);|Biological Process: mitochondrial respiratory chain complex I assembly (GO:0032981);	PF05676.13	NADH-ubiquinone oxidoreductase B18 subunit (NDUFB7)
TRINITY_DN1071_c0_g1_i1_2	13.1772	1.48437	-4.879	0.0066048	-7.24227	1.07e-06	5.08e-05	Down	3.70435	4.99592	5.86684	0	0	0	--	--	--	--	--	--	--	--	--	--	--	--	--	--	--	S	ENOG4111G42	NA	--	PF13668.6	Ferritin-like domain
TRINITY_DN1071_c1_g1_i1_2	8.74072	1.39954	-3.38648	0.0374341	-4.7395	0.000707945	0.0142779	Down	1.28602	1.70963	2.61466	0.145762	0	0.147429	OWA52935.1	hypothetical protein BV898_17377 [Hypsibius dujardini]	--	--	--	--	--	--	--	--	--	--	--	--	--	S	ENOG4111G42	NA	--	PF13668.6	Ferritin-like domain
TRINITY_DN10738_c0_g1_i1_2	52.0507	3.90763	-5.59853	2.6e-07	-21.877	2.16e-08	1.77e-06	Down	32.4042	0	0	0	0	0	--	--	--	--	--	--	--	--	--	--	--	--	--	--	--	--	--	--	--	--	--
TRINITY_DN10745_c0_g2_i1_1	12.4043	1.45791	3.10508	23.0538	4.52693	0.00190227	0.0298074	Up	0	0.297229	0	1.97961	0.875189	5.09924	XP_013118530.1	PREDICTED: kinesin-like protein costa [Stomoxys calcitrans]	Q292S8|COS_DROPS	Kinesin-like protein costa GA14314 OS=Drosophila pseudoobscura pseudoobscura (Fruit fly) GN=GA14314 PE=3 SV=2	101/158(63.92)	K06227	COS2	costal 2	ko04341	Hedgehog signaling pathway - fly	--	--	--	--	--	Z	ENOG4110CRV	positive regulation of hh target transcription factor activity	Molecular Function: microtubule motor activity (GO:0003777);|Molecular Function: smoothened binding (GO:0005119);|Molecular Function: ATP binding (GO:0005524);|Cellular Component: cytoplasm (GO:0005737);|Cellular Component: microtubule (GO:0005874);|Cellular Component: microtubule associated complex (GO:0005875);|Cellular Component: plasma membrane (GO:0005886);|Cellular Component: cilium (GO:000…	--	--
TRINITY_DN10813_c0_g1_i1_1	25.0615	0.781648	3.23779	5.77896	2.53081	0.0012046	0.0211789	Up	0.134706	0.552862	1.08861	2.98372	2.88099	5.32858	XP_011185169.1	serine protease 1-like [Zeugodacus cucurbitae]	P08897|COGS_HYPLI	Collagenase . OS=Hypoderma lineatum (Early cattle grub) (Common cattle grub) GN=. PE=1 SV=3	78/234(33.33)	K01346	CELA2	pancreatic elastase II [EC:3.4.21.71]	ko04972|ko04974	Pancreatic secretion|Protein digestion and absorption	KOG3627	Trypsin	[E]	METABOLISM	Amino acid transport and metabolism	O	COG5640	protease	Molecular Function: serine-type endopeptidase activity (GO:0004252);|Cellular Component: extracellular region (GO:0005576);|Biological Process: collagen catabolic process (GO:0030574);	PF00089.26	Trypsin
TRINITY_DN10815_c1_g1_i1_1	9.82153	1.57376	3.06696	28.3771	4.82666	0.00216245	0.0326915	Up	0	0	0.226487	1.44176	1.12669	5.35195	GBP69882.1	PiggyBac transposable element-derived protein 4 [Eumeta japonica]	--	--	--	--	--	--	--	--	--	--	--	--	--	--	--	--	--	--	--
TRINITY_DN10841_c0_g1_i1_2	15.8856	2.98653	-7.24016	3.1e-07	-21.6229	4.48e-13	2.68e-10	Down	12.8013	1.39e-56	1.67e-56	2.45e-26	6.74e-48	1.39e-57	PSN54551.1	hypothetical protein C0J52_07114 [Blattella germanica]	--	--	30/55(54.55)	K03957	NDUFB1	NADH dehydrogenase (ubiquinone) 1 beta subcomplex subunit 1	ko00190|ko04714|ko04723|ko04932|ko05010|ko05012|ko05016	Oxidative phosphorylation|Thermogenesis|Retrograde endocannabinoid signaling|Non-alcoholic fatty liver disease (NAFLD)|Alzheimer disease|Parkinson disease|Huntington disease	--	--	--	--	--	--	--	--	--	--	--
TRINITY_DN10866_c0_g1_i1_1	98.8993	0.474854	-5.01778	0.191749	-2.38271	5.23e-07	2.65e-05	Down	7.30152	3.92287	8.91607	0.793327	1.66439	1.65078	XP_001602950.1	venom serine carboxypeptidase isoform X2 [Nasonia vitripennis]	C9WMM5|VCP_APIME	Venom serine carboxypeptidase . OS=Apis mellifera (Honeybee) GN=. PE=2 SV=1	--	--	--	--	--	--	KOG1282	Serine carboxypeptidases (lysosomal cathepsin A)	[OE]	CELLULAR PROCESSES AND SIGNALING|METABOLISM	Posttranslational modification, protein turnover, chaperones |Amino acid transport and metabolism	E	COG2939	carboxy-peptidase	Molecular Function: serine-type carboxypeptidase activity (GO:0004185);|Cellular Component: extracellular region (GO:0005576);	PF00450.22	Serine carboxypeptidase
TRINITY_DN10870_c0_g1_i1_1	51.0533	3.90758	5.72855	5.47638e+06	22.3848	1.01e-08	1.03e-06	Up	0	0	0	16.6815	0	0	--	--	--	--	--	--	--	--	--	--	--	--	--	--	--	--	--	--	--	--	--
TRINITY_DN10887_c0_g1_i1_1	318.701	3.90689	6.3831	3.21449e+07	24.9381	1.74e-10	4.14e-08	Up	0	0	0	146.885	0	0	XP_015116205.1	transmembrane protease serine 9-like [Diachasma alloeum]	P35035|TRY1_ANOGA	Trypsin-1 AGAP008296 OS=Anopheles gambiae (African malaria mosquito) GN=AGAP008296 PE=2 SV=3	110/255(43.14)	K01312	PRSS1_2_3	trypsin [EC:3.4.21.4]	ko04080|ko04972|ko04974|ko05164	Neuroactive ligand-receptor interaction|Pancreatic secretion|Protein digestion and absorption|Influenza A	KOG3627	Trypsin	[E]	METABOLISM	Amino acid transport and metabolism	O	COG5640	protease	Molecular Function: serine-type endopeptidase activity (GO:0004252);|Cellular Component: extracellular region (GO:0005576);|Cellular Component: cytoplasm (GO:0005737);|Biological Process: digestion (GO:0007586);	PF00089.26	Trypsin
TRINITY_DN10999_c0_g1_i1_1	196.408	0.439574	3.91643	3.29793	1.72156	8.99e-05	0.00270573	Up	3.03292	9.25966	9.32438	21.7233	19.5738	34.3359	XP_013100056.1	PREDICTED: ATP synthase subunit d, mitochondrial [Stomoxys calcitrans]	Q24251|ATP5H_DROME	ATP synthase subunit d, mitochondrial CG6030 OS=Drosophila melanogaster (Fruit fly) GN=CG6030 PE=2 SV=2	123/170(72.35)	K02138	ATPeF0D, ATP5H, ATP7	F-type H+-transporting ATPase subunit d	ko00190|ko04714|ko05010|ko05012|ko05016	Oxidative phosphorylation|Thermogenesis|Alzheimer disease|Parkinson disease|Huntington disease	KOG3366	Mitochondrial F1F0-ATP synthase, subunit d/ATP7	[C]	METABOLISM	Energy production and conversion	S	ENOG4111IHJ	energy coupled proton transport, down electrochemical gradient	Cellular Component: mitochondrial proton-transporting ATP synthase, stator stalk (GO:0000274);|Cellular Component: mitochondrial proton-transporting ATP synthase complex, coupling factor F(o) (GO:0000276);|Cellular Component: mitochondrion (GO:0005739);|Biological Process: response to oxidative stress (GO:0006979);|Biological Process: determination of adult lifespan (GO:0008340);|Molecular Functi…	PF05873.12	ATP synthase D chain, mitochondrial (ATP5H)
TRINITY_DN1099_c0_g1_i1_2	19.6035	3.90907	-5.60429	2.54e-07	-21.9075	2.09e-08	1.74e-06	Down	20.4732	0	0	0	0	0	OWF37040.1	40S ribosomal protein S25 [Mizuhopecten yessoensis]	Q8ISN9|RS25_BRABE	40S ribosomal protein S25 RPS25 OS=Branchiostoma belcheri (Amphioxus) GN=RPS25 PE=2 SV=1	55/79(69.62)	K02975	RP-S25e, RPS25	small subunit ribosomal protein S25e	ko03010	Ribosome	KOG1767	40S ribosomal protein S25	[J]	INFORMATION STORAGE AND PROCESSING	Translation, ribosomal structure and biogenesis	J	COG4901	Ribosomal protein S25	Cellular Component: ribosome (GO:0005840);	PF03297.15	S25 ribosomal protein
TRINITY_DN10_c0_g1_i1_2	13.6716	3.04543	-7.03263	3.57e-07	-21.4174	2.03e-12	7.91e-10	Down	0	0	12.0672	0	0	0	--	--	--	--	--	--	--	--	--	--	--	--	--	--	--	--	--	--	--	--	--
TRINITY_DN11033_c0_g1_i1_2	179.497	0.85678	3.35803	7.34669	2.87709	0.000784993	0.0153937	Up	1.26458	5.62959	5.52716	8.71234	8.11609	86.3953	XP_005188011.1	PREDICTED: uncharacterized protein LOC101897869 [Musca domestica]	--	--	--	--	--	--	--	--	--	--	--	--	--	S	ENOG410XU4Q	Insect cuticle protein	--	PF00379.23	Insect cuticle protein
TRINITY_DN11048_c0_g1_i1_1	10.8527	1.37344	3.15007	20.0628	4.32645	0.00163229	0.0265332	Up	0	0.461145	0	2.61498	1.64827	4.09061	XP_014096488.1	PREDICTED: cationic amino acid transporter 2 isoform X2 [Bactrocera oleae]	P30823|SL7A1_RAT	High affinity cationic amino acid transporter 1 Atrc1 OS=Rattus norvegicus (Rat) GN=Atrc1 PE=2 SV=1	--	--	--	--	--	--	KOG1286	Amino acid transporters	[E]	METABOLISM	Amino acid transport and metabolism	E	COG0531	amino acid	--	PF13520.6,PF00324.21	Amino acid permease|Amino acid permease
TRINITY_DN11063_c0_g2_i1_1	6.48514	1.71812	2.9787	34.7215	5.11776	0.00289474	0.0398148	Up	0	0.178794	0	1.12982	0.819612	3.18392	--	--	--	--	--	--	--	--	--	--	--	--	--	--	--	--	--	--	--	--	--
TRINITY_DN11092_c0_g1_i1_1	91.7235	0.60771	3.14999	3.76926	1.91428	0.00163273	0.0265332	Up	0.405231	2.41412	1.52596	4.67247	4.05691	8.62218	XP_017479281.1	PREDICTED: COP9 signalosome complex subunit 3 [Rhagoletis zephyria]	Q8SYG2|CSN3_DROME	COP9 signalosome complex subunit 3 CG18332 OS=Drosophila melanogaster (Fruit fly) GN=CG18332 PE=2 SV=2	--	--	--	--	--	--	KOG2582	COP9 signalosome, subunit CSN3	[OT]	CELLULAR PROCESSES AND SIGNALING|CELLULAR PROCESSES AND SIGNALING	Posttranslational modification, protein turnover, chaperones |Signal transduction mechanisms	O	ENOG410XRKY	COP9 (constitutive photomorphogenic) homolog, subunit 3 (Arabidopsis	Biological Process: protein deneddylation (GO:0000338);|Cellular Component: cytoplasm (GO:0005737);|Biological Process: ubiquitin-dependent protein catabolic process (GO:0006511);|Biological Process: multicellular organism development (GO:0007275);|Biological Process: germ cell development (GO:0007281);|Cellular Component: COP9 signalosome (GO:0008180);|Biological Process: female germ-line stem c…	PF01399.27	PCI domain
TRINITY_DN11121_c0_g1_i1_1	18.0539	1.05958	3.42641	12.3854	3.63057	0.000611616	0.0126965	Up	0.430572	0.106321	0.299315	5.27402	0.778745	4.73972	PSN55673.1	hypothetical protein C0J52_03183 [Blattella germanica]	--	--	--	--	--	--	--	--	--	--	--	--	--	--	--	--	--	--	--
TRINITY_DN11168_c0_g1_i1_2	14.1956	3.03191	-7.0811	3.44e-07	-21.4693	1.43e-12	5.94e-10	Down	9.08527	1.08e-52	1.04e-21	5.14e-26	2.84e-52	4.91e-55	--	--	--	--	--	--	--	--	--	--	--	--	--	--	--	--	--	--	--	PF07716.15	Basic region leucine zipper	ENSLOCP00000021692	C/EBP
TRINITY_DN1117_c0_g1_i1_1	17.1308	3.90922	5.33788	1.91237e+06	20.8669	9.4e-08	5.44e-06	Up	0	0	0	10.0119	0	0	XP_011330780.1	receptor expression-enhancing protein 5 [Ooceraea biroi]	B2RZ37|REEP5_RAT	Receptor expression-enhancing protein 5 Dp1 OS=Rattus norvegicus (Rat) GN=Dp1 PE=1 SV=1	--	--	--	--	--	--	KOG1725	Protein involved in membrane traffic (YOP1/TB2/DP1/HVA22 family)	[U]	CELLULAR PROCESSES AND SIGNALING	Intracellular trafficking, secretion, and vesicular transport	U	COG5052	receptor accessory protein	Cellular Component: integral component of membrane (GO:0016021);|Cellular Component: endoplasmic reticulum tubular network (GO:0071782);	PF03134.19	TB2/DP1, HVA22 family
TRINITY_DN11211_c0_g1_i1_1	36.9755	3.9079	5.61364	4.01656e+06	21.9375	1.98e-08	1.68e-06	Up	0	0	0	26.0521	0	0	--	--	--	--	--	--	--	--	--	--	--	--	--	--	--	--	--	--	--	--	--
TRINITY_DN11220_c0_g1_i1_1	27.3261	0.818317	4.16242	10.6014	3.40618	3.15e-05	0.00108653	Up	0.101442	0.331434	0.612165	3.37761	2.36009	5.82953	TMW45752.1	hypothetical protein DOY81_009168 [Sarcophaga bullata]	Q9VM90|SBKH_DROME	Serine/threonine-protein kinase meng-po CG11221 OS=Drosophila melanogaster (Fruit fly) GN=CG11221 PE=1 SV=1	--	--	--	--	--	--	KOG1345	Serine/threonine kinase	[T]	CELLULAR PROCESSES AND SIGNALING	Signal transduction mechanisms	T	ENOG41112JR	SH3-binding domain kinase	Molecular Function: protein kinase activity (GO:0004672);|Molecular Function: protein serine/threonine kinase activity (GO:0004674);|Molecular Function: ATP binding (GO:0005524);|Biological Process: protein phosphorylation (GO:0006468);|Biological Process: short-term memory (GO:0007614);|Biological Process: long-term memory (GO:0007616);|Biological Process: positive regulation of gene expression …	PF00069.25,PF07714.17	Protein kinase domain|Protein tyrosine kinase
TRINITY_DN11316_c0_g1_i1_2	53.5717	3.90761	-5.95356	9.93e-08	-23.2642	2.62e-09	4.08e-07	Down	55.375	0	0	0	0	0	--	--	--	--	--	--	--	--	--	--	--	--	--	--	--	--	--	--	--	--	--
TRINITY_DN11348_c0_g1_i1_2	822.415	0.476763	3.49795	3.17706	1.66769	0.00046885	0.0103653	Up	12.2697	55.5054	64.0756	142.232	129.352	168.585	XP_017481087.1	PREDICTED: 40S ribosomal protein S19a [Rhagoletis zephyria]	P39018|RS19A_DROME	40S ribosomal protein S19a CG4464 OS=Drosophila melanogaster (Fruit fly) GN=CG4464 PE=1 SV=3	--	--	--	--	--	--	KOG3411	40S ribosomal protein S19	[J]	INFORMATION STORAGE AND PROCESSING	Translation, ribosomal structure and biogenesis	J	COG2238	Ribosomal protein	Biological Process: ribosomal small subunit assembly (GO:0000028);|Biological Process: cytoplasmic translation (GO:0002181);|Molecular Function: structural constituent of ribosome (GO:0003735);|Cellular Component: cytosolic ribosome (GO:0022626);|Cellular Component: cytosolic small ribosomal subunit (GO:0022627);	PF01090.19	Ribosomal protein S19e
TRINITY_DN11413_c0_g1_i1_2	17.4066	3.90936	-5.56233	2.84e-07	-21.7451	2.66e-08	2.02e-06	Down	16.9784	0	0	0	0	0	--	--	--	--	--	--	--	--	--	--	--	--	--	--	--	--	--	--	--	--	--
TRINITY_DN11428_c0_g1_i1_1	8.38116	1.63045	3.9783	89.6616	6.48642	6.94e-05	0.00215303	Up	0	0	0	3.00928	1.94314	3.21789	XP_005176310.1	PREDICTED: UDP-glucuronosyltransferase 2B15 [Musca domestica]	Q64634|UD18_RAT	UDP-glucuronosyltransferase 1A8 Ugt1 OS=Rattus norvegicus (Rat) GN=Ugt1 PE=2 SV=1	48/90(53.33)	K00699	UGT	glucuronosyltransferase [EC:2.4.1.17]	ko00040|ko00053|ko00140|ko00830|ko00860|ko00980|ko00982|ko00983|ko05204	Pentose and glucuronate interconversions|Ascorbate and aldarate metabolism|Steroid hormone biosynthesis|Retinol metabolism|Porphyrin and chlorophyll metabolism|Metabolism of xenobiotics by cytochrome P450|Drug metabolism - cytochrome P450|Drug metabolism - other enzymes|Chemical carcinogenesis	KOG1192	UDP-glucuronosyl and UDP-glucosyl transferase	[GC]	METABOLISM|METABOLISM	Carbohydrate transport and metabolism |Energy production and conversion	S	COG1819	Transferase	Cellular Component: endoplasmic reticulum membrane (GO:0005789);|Molecular Function: UDP-glycosyltransferase activity (GO:0008194);|Molecular Function: glucuronosyltransferase activity (GO:0015020);|Cellular Component: membrane (GO:0016020);|Cellular Component: integral component of membrane (GO:0016021);|Biological Process: protein glucuronidation (GO:0018411);|Cellular Component: intracellular …	PF00201.18	UDP-glucoronosyl and UDP-glucosyl transferase
TRINITY_DN11480_c0_g1_i1_1	18.8318	0.973031	3.11858	8.19348	3.03448	0.00181725	0.0288574	Up	0.713441	0.61666	0	3.59026	2.71408	5.21818	SPP73421.1	blast:Probable peptide chain release factor C12orf65 homolog%2C mitochondrial [Drosophila guanche]	Q80VP5|CL065_MOUSE	Probable peptide chain release factor C12orf65 homolog, mitochondrial . OS=Mus musculus (Mouse) GN=. PE=1 SV=1	--	--	--	--	--	--	KOG2726	Mitochondrial polypeptide chain release factor	[J]	INFORMATION STORAGE AND PROCESSING	Translation, ribosomal structure and biogenesis	J	COG0216	Peptide chain release factor 1 directs the termination of translation in response to the peptide chain termination codons UAG and UAA (By similarity)	Molecular Function: translation release factor activity (GO:0003747);|Cellular Component: mitochondrial large ribosomal subunit (GO:0005762);	--	--
TRINITY_DN11500_c0_g1_i1_1	8.35423	1.56611	2.90377	23.3869	4.54763	0.00368698	0.0473876	Up	0	0.233508	0	1.4615	1.26315	4.31483	XP_014087191.1	PREDICTED: peroxisomal targeting signal 2 receptor [Bactrocera oleae]	O00628|PEX7_HUMAN	Peroxisomal targeting signal 2 receptor PTS2R OS=Homo sapiens (Human) GN=PTS2R PE=1 SV=1	106/154(68.83)	K13341	PEX7, PTS2R	peroxin-7	ko04146	Peroxisome	KOG0277	Peroxisomal targeting signal type 2 receptor	[U]	CELLULAR PROCESSES AND SIGNALING	Intracellular trafficking, secretion, and vesicular transport	S	ENOG410XNVU	Peroxisomal targeting signal	Biological Process: neuron migration (GO:0001764);|Biological Process: endochondral ossification (GO:0001958);|Molecular Function: peroxisome matrix targeting signal-2 binding (GO:0005053);|Cellular Component: peroxisome (GO:0005777);|Cellular Component: peroxisomal membrane (GO:0005778);|Cellular Component: peroxisomal matrix (GO:0005782);|Cellular Component: cytosol (GO:0005829);|Biological Pro…	PF00400.32	WD domain, G-beta repeat
TRINITY_DN11515_c0_g1_i1_2	43.4319	3.9078	-5.8823	1.2e-07	-22.9869	4.05e-09	5.42e-07	Down	32.4987	2.03e-49	2.71e-26	7.48e-46	1.48e-23	9.6e-50	BAN20751.1	hypothetical protein [Riptortus pedestris]	Q5RFH0|ATP5L_PONAB	ATP synthase subunit g, mitochondrial ATP5L OS=Pongo abelii (Sumatran orangutan) (Pongo pygmaeus abelii) GN=ATP5L PE=3 SV=1	56/91(61.54)	K02140	ATPeFG, ATP5L, ATP20	F-type H+-transporting ATPase subunit g	ko00190|ko04714	Oxidative phosphorylation|Thermogenesis	KOG4103	Mitochondrial F1F0-ATP synthase, subunit g/ATP20	[C]	METABOLISM	Energy production and conversion	I	ENOG4111TZ1	Mitochondrial membrane ATP synthase (F(1)F(0) ATP synthase or Complex V) produces ATP from ADP in the presence of a proton gradient across the membrane which is generated by electron transport complexes of the respiratory chain. F-type ATPases consist of two structural domains, F(1) - containing the extramembraneous catalytic core, and F(0) - containing the membrane proton channel, linked togethe…	Cellular Component: mitochondrial proton-transporting ATP synthase complex, coupling factor F(o) (GO:0000276);|Cellular Component: mitochondrial proton-transporting ATP synthase complex (GO:0005753);|Molecular Function: proton transmembrane transporter activity (GO:0015078);|Biological Process: ATP synthesis coupled proton transport (GO:0015986);	--	--
TRINITY_DN11526_c0_g1_i1_1	19.3358	3.90894	5.38148	2.14994e+06	21.0359	7.39e-08	4.42e-06	Up	0	0	0	10.6882	0	0	--	--	--	--	--	--	--	--	--	--	--	--	--	--	--	--	--	--	--	--	--
TRINITY_DN1159_c0_g1_i1_1	11.7613	1.14792	3.50381	16.247	4.0221	0.000458656	0.0101918	Up	0.200998	0.213364	0	3.47654	1.68728	3.62633	--	--	--	--	--	--	--	--	--	--	--	--	--	--	--	--	--	--	--	--	--
TRINITY_DN11610_c0_g1_i1_1	46.5688	0.984222	3.35778	9.88199	3.3048	0.000785709	0.0154012	Up	0.113086	0.528985	0.155908	0.765533	0.856002	7.0949	XP_023158890.1	uncharacterized protein LOC101453957 [Ceratitis capitata]	--	--	--	--	--	--	--	--	--	--	--	--	--	S	ENOG410ZHDP	NA	--	--	--
TRINITY_DN11809_c0_g1_i1_2	11.0299	1.54462	-3.29523	0.0293623	-5.08989	0.000983411	0.0181708	Down	3.11657	0.797952	3.4713	0	0.184131	0	RZF47374.1	hypothetical protein LSTR_LSTR009113 [Laodelphax striatellus]	D4ADY9|ELOV7_RAT	Elongation of very long chain fatty acids protein 7 Elovl7 OS=Rattus norvegicus (Rat) GN=Elovl7 PE=3 SV=1	72/155(46.45)	K10249	ELOVL4	elongation of very long chain fatty acids protein 4 [EC:2.3.1.199]	ko00062|ko01040	Fatty acid elongation|Biosynthesis of unsaturated fatty acids	KOG3071	Fatty acyl-CoA elongase/Polyunsaturated fatty acid specific elongation enzyme	[I]	METABOLISM	Lipid transport and metabolism	I	ENOG410XRWT	elongation of very long chain fatty acids protein	Biological Process: unsaturated fatty acid biosynthetic process (GO:0006636);|Molecular Function: fatty acid elongase activity (GO:0009922);|Biological Process: fatty acid elongation, saturated fatty acid (GO:0019367);|Biological Process: sphingolipid biosynthetic process (GO:0030148);|Cellular Component: integral component of endoplasmic reticulum membrane (GO:0030176);|Biological Process: fatty…	PF01151.18	GNS1/SUR4 family
TRINITY_DN11822_c0_g1_i1_2	35.8271	3.90802	-5.74628	1.74e-07	-22.4566	9.12e-09	9.71e-07	Down	34.3026	0	0	0	0	0	--	--	--	--	--	--	--	--	--	--	--	--	--	--	--	--	--	--	--	--	--
TRINITY_DN11842_c0_g2_i1_2	13.6215	0.898163	3.12058	6.97788	2.80279	0.00180496	0.0286999	Up	0.359303	1.17724	0.350953	4.22392	5.18802	3.48129	XP_011858695.1	PREDICTED: uncharacterized protein LOC105556222 [Vollenhovia emeryi]	--	--	--	--	--	--	--	--	KOG0017	FOG: Transposon-encoded proteins with TYA, reverse transcriptase, integrase domains in various combinations	[R]	POORLY CHARACTERIZED	General function prediction only	S	ENOG4112AZ8	NA	--	PF05380.13	Pao retrotransposon peptidase
TRINITY_DN12005_c0_g1_i1_1	24.5938	3.90847	5.38347	2.15779e+06	21.0411	7.31e-08	4.4e-06	Up	0	0	0	9.83036	0	0	XP_015599565.1	ATP synthase subunit b, mitochondrial [Cephus cinctus]	Q94516|AT5F1_DROME	ATP synthase subunit b, mitochondrial CG8189 OS=Drosophila melanogaster (Fruit fly) GN=CG8189 PE=2 SV=2	143/239(59.83)	K02127	ATPeF0B, ATP5F1, ATP4	F-type H+-transporting ATPase subunit b	ko00190|ko04714|ko05010|ko05012|ko05016	Oxidative phosphorylation|Thermogenesis|Alzheimer disease|Parkinson disease|Huntington disease	KOG3976	Mitochondrial F1F0-ATP synthase, subunit b/ATP4	[C]	METABOLISM	Energy production and conversion	I	ENOG410ZUQH	atp synthase	Cellular Component: mitochondrial proton-transporting ATP synthase complex, coupling factor F(o) (GO:0000276);|Cellular Component: mitochondrion (GO:0005739);|Molecular Function: proton transmembrane transporter activity (GO:0015078);|Biological Process: ATP synthesis coupled proton transport (GO:0015986);|Biological Process: ATP hydrolysis coupled cation transmembrane transport (GO:0099132);|Bio…	PF05405.14	Mitochondrial ATP synthase B chain precursor (ATP-synt_B)
TRINITY_DN12027_c0_g1_i1_2	408.81	1.28986	3.06315	15.4659	3.95102	0.00219023	0.0330135	Up	1.39237	20.0197	4.10712	113.347	18.5689	292.021	--	--	--	--	--	--	--	--	--	--	--	--	--	--	--	--	--	--	--	--	--
TRINITY_DN12057_c0_g2_i1_1	14.7563	3.03533	6.80653	1.6569e+06	20.6601	1e-11	2.9e-09	Up	0	0	0	13.6282	0	0	--	--	--	--	--	--	--	--	--	--	--	--	--	--	--	--	--	--	--	--	--
TRINITY_DN1207_c0_g1_i1_2	14.1956	3.03191	-7.0811	3.44e-07	-21.4693	1.43e-12	5.94e-10	Down	4.6073	0	0	0	0	0	--	--	--	--	--	--	--	--	--	--	--	--	--	--	--	--	--	--	--	PF12799.7,PF13855.6	Leucine Rich repeats (2 copies)|Leucine rich repeat
TRINITY_DN12112_c0_g1_i1_1	31.1292	0.592812	3.44414	4.11738	2.04172	0.000572885	0.0120555	Up	0.561561	1.21446	1.31301	2.8811	4.71781	6.05527	XP_013110459.1	PREDICTED: N-alpha-acetyltransferase 40 [Stomoxys calcitrans]	Q86UY6|NAA40_HUMAN	N-alpha-acetyltransferase 40 NAA40 OS=Homo sapiens (Human) GN=NAA40 PE=1 SV=1	--	--	--	--	--	--	KOG2488	Acetyltransferase (GNAT) domain-containing protein	[R]	POORLY CHARACTERIZED	General function prediction only	S	ENOG4110YSF	N(alpha)-acetyltransferase 40, NatD catalytic subunit, homolog (S. cerevisiae)	Cellular Component: nucleus (GO:0005634);|Cellular Component: cytoplasm (GO:0005737);|Biological Process: N-terminal protein amino acid acetylation (GO:0006474);|Biological Process: lipid metabolic process (GO:0006629);|Molecular Function: H4 histone acetyltransferase activity (GO:0010485);|Biological Process: histone H4 acetylation (GO:0043967);|Biological Process: histone H2A acetylation (GO:00…	PF00583.25,PF13420.7,PF13673.7	Acetyltransferase (GNAT) family|Acetyltransferase (GNAT) domain|Acetyltransferase (GNAT) domain
TRINITY_DN12140_c0_g1_i1_1	87.6896	3.90724	5.71718	5.30311e+06	22.3384	1.08e-08	1.09e-06	Up	0	0	0	27.6745	0	0	XP_017789636.1	PREDICTED: myosin regulatory light chain 2 [Habropoda laboriosa]	Q1HPS0|MLR_BOMMO	Myosin regulatory light chain 2 . OS=Bombyx mori (Silk moth) GN=. PE=1 SV=1	--	--	--	--	--	--	KOG0031	Myosin regulatory light chain, EF-Hand protein superfamily	[Z]	CELLULAR PROCESSES AND SIGNALING	Cytoskeleton	DTZ	COG5126	Calcium-binding protein	Molecular Function: calcium ion binding (GO:0005509);|Cellular Component: myosin complex (GO:0016459);	PF13405.6,PF00036.32	EF-hand domain|EF hand
TRINITY_DN12171_c0_g1_i1_1	391.876	0.487433	3.37435	3.12698	1.64477	0.000739893	0.0147543	Up	9.91881	44.5097	45.6504	117.755	90.879	118.179	PSN31606.1	40S ribosomal protein S28 [Blattella germanica]	Q9W334|RS28_DROME	40S ribosomal protein S28 CG2998 OS=Drosophila melanogaster (Fruit fly) GN=CG2998 PE=1 SV=2	61/65(93.85)	K02979	RP-S28e, RPS28	small subunit ribosomal protein S28e	ko03010	Ribosome	KOG3502	40S ribosomal protein S28	[J]	INFORMATION STORAGE AND PROCESSING	Translation, ribosomal structure and biogenesis	J	COG2053	Ribosomal protein	Biological Process: ribosomal small subunit assembly (GO:0000028);|Biological Process: cytoplasmic translation (GO:0002181);|Molecular Function: structural constituent of ribosome (GO:0003735);|Cellular Component: cytosolic small ribosomal subunit (GO:0022627);|Biological Process: maturation of SSU-rRNA (GO:0030490);	--	--
TRINITY_DN12203_c0_g1_i1_1	109.592	0.517137	3.22627	3.17867	1.66842	0.00125414	0.0217828	Up	0.799289	2.5288	2.60022	4.56409	5.42231	10.2243	XP_023307166.1	28S ribosomal protein S5, mitochondrial-like [Lucilia cuprina]	Q5REJ1|RT05_PONAB	28S ribosomal protein S5, mitochondrial MRPS5 OS=Pongo abelii (Sumatran orangutan) (Pongo pygmaeus abelii) GN=MRPS5 PE=2 SV=1	242/379(63.85)	K02988	RP-S5, MRPS5, rpsE	small subunit ribosomal protein S5	ko03010	Ribosome	KOG2646	Ribosomal protein S5	[J]	INFORMATION STORAGE AND PROCESSING	Translation, ribosomal structure and biogenesis	J	COG0098	Located at the back of the 30S subunit body where it stabilizes the conformation of the head with respect to the body (By similarity)	Molecular Function: RNA binding (GO:0003723);|Molecular Function: structural constituent of ribosome (GO:0003735);|Cellular Component: mitochondrial small ribosomal subunit (GO:0005763);|Biological Process: translation (GO:0006412);	PF03719.15,PF00333.20	Ribosomal protein S5, C-terminal domain|Ribosomal protein S5, N-terminal domain
TRINITY_DN12240_c0_g1_i1_2	30.5882	3.90824	-5.75875	1.68e-07	-22.5066	8.47e-09	9.21e-07	Down	17.2018	0	0	0	0	0	--	--	--	--	--	--	--	--	--	--	--	--	--	--	--	--	--	--	--	--	--
TRINITY_DN12245_c0_g1_i1_1	154.856	3.90703	6.12503	1.59901e+07	23.9307	9.07e-10	1.68e-07	Up	0	0	0	103.854	0	0	XP_012220086.1	PREDICTED: probable salivary secreted peptide [Linepithema humile]	D8KY57|SSP_BOMIG	Probable salivary secreted peptide . OS=Bombus ignitus (Bumblebee) GN=. PE=2 SV=1	--	--	--	--	--	--	--	--	--	--	--	S	ENOG410Y5FW	NA	Cellular Component: extracellular region (GO:0005576);	PF15868.5	Transcription activator MBF2
TRINITY_DN12257_c0_g1_i1_1	37.8235	3.90787	5.62053	4.09181e+06	21.9643	1.9e-08	1.63e-06	Up	0	0	0	11.2578	0	0	XP_011158662.1	microsomal glutathione S-transferase 1 [Solenopsis invicta]	Q64L89|MGST1_BOVIN	Microsomal glutathione S-transferase 1 MGST1 OS=Bos taurus (Bovine) GN=MGST1 PE=2 SV=1	96/144(66.67)	K00799	GST, gst	glutathione S-transferase [EC:2.5.1.18]	ko00480|ko00980|ko00982|ko00983|ko01524|ko04212|ko05200|ko05204|ko05225|ko05418	Glutathione metabolism|Metabolism of xenobiotics by cytochrome P450|Drug metabolism - cytochrome P450|Drug metabolism - other enzymes|Platinum drug resistance|Longevity regulating pathway - worm|Pathways in cancer|Chemical carcinogenesis|Hepatocellular carcinoma|Fluid shear stress and atherosclerosis	--	--	--	--	--	S	ENOG4111VJG	microsomal glutathione S-transferase	Molecular Function: glutathione transferase activity (GO:0004364);|Cellular Component: mitochondrion (GO:0005739);|Cellular Component: mitochondrial outer membrane (GO:0005741);|Cellular Component: endoplasmic reticulum (GO:0005783);|Cellular Component: endoplasmic reticulum membrane (GO:0005789);|Biological Process: glutathione metabolic process (GO:0006749);|Cellular Component: integral compone…	PF01124.18	MAPEG family
TRINITY_DN12266_c0_g1_i2_1	18.6574	3.90901	5.11668	1.04942e+06	20.0012	3.11e-07	1.63e-05	Up	0	0	0	8.75544	0	0	XP_014615972.1	PREDICTED: death-associated protein 1 [Polistes canadensis]	Q91XC8|DAP1_MOUSE	Death-associated protein 1 Dap OS=Mus musculus (Mouse) GN=Dap PE=1 SV=3	--	--	--	--	--	--	--	--	--	--	--	S	ENOG41122SE	death-associated protein	Biological Process: autophagy (GO:0006914);|Biological Process: apoptotic process (GO:0006915);|Biological Process: activation of cysteine-type endopeptidase activity involved in apoptotic process (GO:0006919);|Biological Process: negative regulation of autophagy (GO:0010507);|Biological Process: negative regulation of NF-kappaB transcription factor activity (GO:0032088);|Biological Process: cell…	--	--
TRINITY_DN12300_c0_g1_i1_2	18.2515	3.90924	-5.50156	3.36e-07	-21.5069	3.76e-08	2.57e-06	Down	15.6531	0	1.88e-55	1.05e-59	0	0	--	--	--	--	--	--	--	--	--	--	--	--	--	--	--	--	--	--	--	--	--
TRINITY_DN12341_c0_g1_i1_1	55.9721	3.90751	5.38824	2.17803e+06	21.0546	7.12e-08	4.31e-06	Up	0	0	0	8.8263	0	0	XP_015607912.1	calreticulin [Cephus cinctus]	P29413|CALR_DROME	Calreticulin CG9429 OS=Drosophila melanogaster (Fruit fly) GN=CG9429 PE=1 SV=2	275/341(80.65)	K08057	CALR	calreticulin	ko04141|ko04145|ko04612|ko05142|ko05163|ko05166|ko05168|ko05169|ko05170	Protein processing in endoplasmic reticulum|Phagosome|Antigen processing and presentation|Chagas disease (American trypanosomiasis)|Human cytomegalovirus infection|Human T-cell leukemia virus 1 infection|Herpes simplex virus 1 infection|Epstein-Barr virus infection|Human immunodeficiency virus 1 infection	KOG0674	Calreticulin	[O]	CELLULAR PROCESSES AND SIGNALING	Posttranslational modification, protein turnover, chaperones	O	ENOG410XRR7	Calreticulin	Molecular Function: calcium ion binding (GO:0005509);|Cellular Component: extracellular space (GO:0005615);|Cellular Component: endoplasmic reticulum lumen (GO:0005788);|Biological Process: protein folding (GO:0006457);|Cellular Component: endomembrane system (GO:0012505);|Molecular Function: carbohydrate binding (GO:0030246);|Biological Process: sleep (GO:0030431);|Biological Process: olfactory …	PF00262.18	Calreticulin family
TRINITY_DN12371_c0_g1_i1_1	6.08552	1.8647	3.23142	65.1479	6.02565	0.00123176	0.0215168	Up	0	0	0	2.25433	0.882968	3.99775	XP_023305149.1	chitinase domain-containing protein 1 [Lucilia cuprina]	Q5EAB4|CHID1_BOVIN	Chitinase domain-containing protein 1 CHID1 OS=Bos taurus (Bovine) GN=CHID1 PE=2 SV=1	--	--	--	--	--	--	KOG2091	Predicted member of glycosyl hydrolase family 18	[G]	METABOLISM	Carbohydrate transport and metabolism	G	ENOG410XQB6	Chitinase domain containing 1	Cellular Component: extracellular region (GO:0005576);|Cellular Component: lysosome (GO:0005764);|Biological Process: carbohydrate metabolic process (GO:0005975);|Molecular Function: chitin binding (GO:0008061);|Biological Process: innate immune response (GO:0045087);	--	--
TRINITY_DN12388_c0_g1_i1_1	47.9657	0.522852	4.00313	4.26647	2.09304	6.25e-05	0.00196955	Up	1.08083	1.75375	2.4539	5.26661	7.64713	11.3848	--	--	--	--	--	--	--	--	--	--	--	--	--	--	--	--	--	--	--	--	--
TRINITY_DN12390_c0_g1_i1_2	137.59	0.547261	3.70124	4.07145	2.02554	0.000214547	0.00552117	Up	1.05635	4.8598	2.38856	11.7318	7.25386	16.7711	XP_013110510.1	PREDICTED: malate dehydrogenase, mitochondrial [Stomoxys calcitrans]	Q32LG3|MDHM_BOVIN	Malate dehydrogenase, mitochondrial MDH2 OS=Bos taurus (Bovine) GN=MDH2 PE=1 SV=1	276/335(82.39)	K00026	MDH2	malate dehydrogenase [EC:1.1.1.37]	ko00020|ko00270|ko00620|ko00630	Citrate cycle (TCA cycle)|Cysteine and methionine metabolism|Pyruvate metabolism|Glyoxylate and dicarboxylate metabolism	KOG1494	NAD-dependent malate dehydrogenase	[C]	METABOLISM	Energy production and conversion	C	COG0039	Catalyzes the reversible oxidation of malate to oxaloacetate (By similarity)	Cellular Component: mitochondrial matrix (GO:0005759);|Biological Process: carbohydrate metabolic process (GO:0005975);|Biological Process: tricarboxylic acid cycle (GO:0006099);|Biological Process: malate metabolic process (GO:0006108);|Biological Process: internal protein amino acid acetylation (GO:0006475);|Biological Process: aerobic respiration (GO:0009060);|Molecular Function: L-malate dehy…	PF02866.18,PF00056.23	lactate/malate dehydrogenase, alpha/beta C-terminal domain|lactate/malate dehydrogenase, NAD binding domain
TRINITY_DN123_c0_g1_i1_2	14.3852	1.09136	-3.8027	0.0563241	-4.1501	0.000143126	0.00401617	Down	2.55381	2.02207	3.38614	0	0.115425	0.368001	--	--	--	--	--	--	--	--	--	--	--	--	--	--	--	--	--	--	--	--	--
TRINITY_DN12406_c0_g1_i1_2	530.187	0.408531	4.34066	3.41834	1.7733	1.42e-05	0.000542582	Up	9.77973	32.4688	29.3996	73.4725	68.7117	117.859	TMW44344.1	hypothetical protein DOY81_010573, partial [Sarcophaga bullata]	P41093|RL18A_DROME	60S ribosomal protein L18a CG6510 OS=Drosophila melanogaster (Fruit fly) GN=CG6510 PE=1 SV=1	169/177(95.48)	K02882	RP-L18Ae, RPL18A	large subunit ribosomal protein L18Ae	ko03010	Ribosome	KOG0829	60S ribosomal protein L18A	[J]	INFORMATION STORAGE AND PROCESSING	Translation, ribosomal structure and biogenesis	J	COG2157	ribosomal protein	Biological Process: cytoplasmic translation (GO:0002181);|Molecular Function: structural constituent of ribosome (GO:0003735);|Cellular Component: cytosolic large ribosomal subunit (GO:0022625);	PF01775.17	Ribosomal proteins 50S-L18Ae/60S-L20/60S-L18A
TRINITY_DN12446_c0_g2_i1_1	12.7651	1.54836	3.36737	37.1142	5.2139	0.00075888	0.0150288	Up	0	0	0.191659	2.92943	0.556164	3.7257	KNC24413.1	hypothetical protein FF38_14188 [Lucilia cuprina]	--	--	29/37(78.38)	K14688	SLC30A1, ZNT1	solute carrier family 30 (zinc transporter), member 1	ko04978	Mineral absorption	KOG1483	Zn2+ transporter ZNT1 and related Cd2+/Zn2+ transporters (cation diffusion facilitator superfamily)	[P]	METABOLISM	Inorganic ion transport and metabolism	P	COG1230	cation diffusion facilitator family transporter	--	--	--
TRINITY_DN12457_c0_g1_i1_1	155.999	3.13955	3.4097	1669.16	10.7049	0.000650349	0.0133442	Up	0	0	0	51.7419	0.234365	0.888587	XP_023308159.1	ervatamin-B-like [Lucilia cuprina]	Q24940|CATLL_FASHE	Cathepsin L-like proteinase Cat-1 OS=Fasciola hepatica (Liver fluke) GN=Cat-1 PE=1 SV=1	--	--	--	--	--	--	KOG1543	Cysteine proteinase Cathepsin L	[O]	CELLULAR PROCESSES AND SIGNALING	Posttranslational modification, protein turnover, chaperones	O	COG4870	cathepsin	Molecular Function: endopeptidase activity (GO:0004175);|Molecular Function: cysteine-type endopeptidase activity (GO:0004197);|Cellular Component: extracellular region (GO:0005576);|Biological Process: proteolysis (GO:0006508);	PF00112.23,PF08246.12	Papain family cysteine protease|Cathepsin propeptide inhibitor domain (I29)
TRINITY_DN12472_c0_g1_i1_1	12.5349	1.10632	2.93462	9.4915	3.24664	0.0033396	0.0440106	Up	0	0.449938	0.141612	1.29441	2.08355	2.93203	XP_002047544.1	transcription initiation factor TFIID subunit 6 isoform X1 [Drosophila virilis]	P49847|TAF6_DROME	Transcription initiation factor TFIID subunit 6 CG32211 OS=Drosophila melanogaster (Fruit fly) GN=CG32211 PE=1 SV=2	--	--	--	--	--	--	KOG2549	Transcription initiation factor TFIID, subunit TAF6 (also component of histone acetyltransferase SAGA)	[K]	INFORMATION STORAGE AND PROCESSING	Transcription	K	COG5095	Transcription initiation factor TFIID	Cellular Component: SAGA complex (GO:0000124);|Molecular Function: RNA polymerase II activating transcription factor binding (GO:0001102);|Cellular Component: nucleus (GO:0005634);|Cellular Component: transcription factor TFIID complex (GO:0005669);|Biological Process: chromatin organization (GO:0006325);|Biological Process: transcription by RNA polymerase II (GO:0006366);|Biological Process: tra…	--	--
TRINITY_DN12484_c0_g1_i1_1	12.6621	1.88119	3.76504	135.555	7.08273	0.000166525	0.0045202	Up	0	0	0	2.00624	0.119668	4.6491	XP_023297515.1	protein TsetseEP-like [Lucilia cuprina]	--	--	--	--	--	--	--	--	--	--	--	--	--	S	ENOG4110NKN	Protein of unknown function (DUF725)	--	PF05267.12	Protein of unknown function (DUF725)
TRINITY_DN12526_c0_g1_i1_2	110.129	0.715032	2.99896	4.42093	2.14435	0.00270906	0.0381388	Up	0.870832	5.26702	10.4496	18.6588	30.6332	27.9248	XP_014097112.1	PREDICTED: mitochondrial import receptor subunit TOM5 homolog [Bactrocera oleae]	--	--	--	--	--	--	--	--	--	--	--	--	--	--	--	--	--	--	--
TRINITY_DN12530_c0_g1_i1_1	53.4279	3.90755	5.74372	5.70528e+06	22.4439	9.26e-09	9.74e-07	Up	0	0	0	26.9406	0	0	--	--	--	--	--	--	--	--	--	--	--	--	--	--	--	--	--	--	--	--	--
TRINITY_DN12542_c0_g1_i1_1	25.9507	3.90838	5.48673	2.85337e+06	21.4442	4.09e-08	2.75e-06	Up	0	0	0	5.58385	0	0	XP_012218240.1	PREDICTED: lysosome-associated membrane glycoprotein 1 [Linepithema humile]	P49129|LAMP1_CRIGR	Lysosome-associated membrane glycoprotein 1 LGPA OS=Cricetulus griseus (Chinese hamster) (Cricetulus barabensis griseus) GN=LGPA PE=2 SV=1	98/217(45.16)	K06528	LAMP1_2, CD107	lysosomal-associated membrane protein 1/2	ko04140|ko04142|ko04145|ko05152	Autophagy - animal|Lysosome|Phagosome|Tuberculosis	KOG4818	Lysosomal-associated membrane protein	[R]	POORLY CHARACTERIZED	General function prediction only	U	ENOG410XQ96	Lysosomal-associated membrane protein	Cellular Component: lysosome (GO:0005764);|Cellular Component: lysosomal membrane (GO:0005765);|Cellular Component: late endosome (GO:0005770);|Cellular Component: plasma membrane (GO:0005886);|Cellular Component: endosome membrane (GO:0010008);|Cellular Component: integral component of membrane (GO:0016021);|Biological Process: protein stabilization (GO:0050821);	PF01299.17	Lysosome-associated membrane glycoprotein (Lamp)
TRINITY_DN12578_c0_g1_i1_1	767.607	0.498739	3.48856	3.34008	1.73988	0.000485625	0.0106371	Up	9.84015	53.1136	54.7366	139.479	122.526	149.078	XP_005175708.1	PREDICTED: ubiquitin-40S ribosomal protein S27a [Musca domestica]	P15357|RS27A_DROME	40S ribosomal protein S27a CG5271 OS=Drosophila melanogaster (Fruit fly) GN=CG5271 PE=1 SV=2	153/156(98.08)	K02977	RP-S27Ae, RPS27A	small subunit ribosomal protein S27Ae	ko03010	Ribosome	KOG0004	Ubiquitin/40S ribosomal protein S27a fusion	[J]	INFORMATION STORAGE AND PROCESSING	Translation, ribosomal structure and biogenesis	O	COG5272	ubiquitin	Biological Process: cytoplasmic translation (GO:0002181);|Molecular Function: structural constituent of ribosome (GO:0003735);|Cellular Component: nucleus (GO:0005634);|Cellular Component: nucleoplasm (GO:0005654);|Cellular Component: cytoplasm (GO:0005737);|Cellular Component: cytosol (GO:0005829);|Biological Process: protein ubiquitination (GO:0016567);|Biological Process: modification-dependen…	PF00240.23,PF01599.19,PF11976.8,PF14560.6	Ubiquitin family|Ribosomal protein S27a|Ubiquitin-2 like Rad60 SUMO-like|Ubiquitin-like domain
TRINITY_DN12609_c0_g1_i1_1	14.0778	3.05487	6.74135	1.58272e+06	20.594	1.57e-11	4.23e-09	Up	0	0	0	5.31517	0	0	XP_029055935.1	neurotrimin-like [Osmia bicornis bicornis]	P13590|NCAM1_CHICK	Neural cell adhesion molecule 1 NCAM1 OS=Gallus gallus (Chicken) GN=NCAM1 PE=1 SV=3	--	--	--	--	--	--	KOG3510	FOG: Immunoglobulin C-2 Type/fibronectin type III domains	[T]	CELLULAR PROCESSES AND SIGNALING	Signal transduction mechanisms	S	ENOG410YIPN	NA	Cellular Component: plasma membrane (GO:0005886);|Biological Process: homophilic cell adhesion via plasma membrane adhesion molecules (GO:0007156);|Cellular Component: integral component of membrane (GO:0016021);|Biological Process: synaptic membrane adhesion (GO:0099560);	PF13927.6,PF07679.16,PF00047.25,PF13895.6	Immunoglobulin domain|Immunoglobulin I-set domain|Immunoglobulin domain|Immunoglobulin domain
TRINITY_DN12610_c0_g1_i1_2	24.3354	3.90862	-5.68007	2.07e-07	-22.2012	1.35e-08	1.29e-06	Down	28.6276	0	0	0	0	0	CRK86813.1	CLUMA_CG000644, isoform A [Clunio marinus]	--	--	--	--	--	--	--	--	--	--	--	--	--	--	--	--	--	--	--
TRINITY_DN12628_c0_g2_i1_2	27.0393	3.90843	-5.32812	5.38e-07	-20.8246	9.92e-08	5.71e-06	Down	6.27344	0	9.41e-71	0	0	0	XP_017880786.1	alpha-amylase-like isoform X1 [Ceratina calcarata]	O77012|AMYR_DROEC	Alpha-amylase-related protein Amyrel OS=Drosophila ercepeae (Fruit fly) GN=Amyrel PE=3 SV=2	260/466(55.79)	K01176	AMY, amyA, malS	alpha-amylase [EC:3.2.1.1]	ko00500|ko04972|ko04973	Starch and sucrose metabolism|Pancreatic secretion|Carbohydrate digestion and absorption	KOG2212	Alpha-amylase	[G]	METABOLISM	Carbohydrate transport and metabolism	G	COG0366	alpha amylase, catalytic	Molecular Function: alpha-amylase activity (GO:0004556);|Cellular Component: extracellular region (GO:0005576);|Biological Process: carbohydrate metabolic process (GO:0005975);|Molecular Function: metal ion binding (GO:0046872);|Molecular Function: alpha-amylase activity (releasing maltohexaose) (GO:0103025);	PF00128.24,PF02806.18	Alpha amylase, catalytic domain|Alpha amylase, C-terminal all-beta domain
TRINITY_DN12674_c0_g1_i1_2	22.9834	3.90873	-5.6598	2.19e-07	-22.1226	1.52e-08	1.39e-06	Down	20.4389	2.16e-91	0	0	0	0	--	--	--	--	--	--	--	--	--	--	--	--	--	--	--	--	--	--	--	--	--
TRINITY_DN12737_c0_g1_i1_1	33.151	0.719898	3.05826	4.60001	2.20164	0.00222625	0.033393	Up	0.125409	0.542427	0.577024	2.27352	1.03444	2.88099	XP_023300394.1	phosphoinositide 3-kinase regulatory subunit 4 [Lucilia cuprina]	Q99570|PI3R4_HUMAN	Phosphoinositide 3-kinase regulatory subunit 4 VPS15 OS=Homo sapiens (Human) GN=VPS15 PE=1 SV=3	362/566(63.96)	K08333	PIK3R4, VPS15	phosphoinositide-3-kinase, regulatory subunit 4 [EC:2.7.11.1]	ko04136|ko04140|ko04371|ko05010|ko05016|ko05131	Autophagy - other|Autophagy - animal|Apelin signaling pathway|Alzheimer disease|Huntington disease|Shigellosis	KOG1240	Protein kinase containing WD40 repeats	[T]	CELLULAR PROCESSES AND SIGNALING	Signal transduction mechanisms	T	ENOG410XPDN	phosphoinositide-3-kinase, regulatory subunit 4	Molecular Function: protein kinase activity (GO:0004672);|Molecular Function: protein serine/threonine kinase activity (GO:0004674);|Molecular Function: ATP binding (GO:0005524);|Cellular Component: nuclear pore (GO:0005643);|Cellular Component: late endosome (GO:0005770);|Cellular Component: autophagosome (GO:0005776);|Cellular Component: cytosol (GO:0005829);|Cellular Component: axoneme (GO:000…	PF00400.32	WD domain, G-beta repeat
TRINITY_DN1274_c0_g1_i1_1	182.244	3.90699	6.18265	1.86873e+07	24.1556	6.3e-10	1.28e-07	Up	0	0	0	44.065	0	0.184211	XP_014615421.1	PREDICTED: lysosomal aspartic protease [Polistes canadensis]	Q03168|ASPP_AEDAE	Lysosomal aspartic protease AAEL006169 OS=Aedes aegypti (Yellowfever mosquito) (Culex aegypti) GN=AAEL006169 PE=1 SV=2	274/368(74.46)	K01379	CTSD	cathepsin D [EC:3.4.23.5]	ko04071|ko04140|ko04142|ko04210|ko04915|ko05152	Sphingolipid signaling pathway|Autophagy - animal|Lysosome|Apoptosis|Estrogen signaling pathway|Tuberculosis	KOG1339	Aspartyl protease	[O]	CELLULAR PROCESSES AND SIGNALING	Posttranslational modification, protein turnover, chaperones	O	ENOG410XNV7	aspartic	Molecular Function: aspartic-type endopeptidase activity (GO:0004190);|Cellular Component: lysosome (GO:0005764);	PF00026.23,PF14543.6,PF14541.6	Eukaryotic aspartyl protease|Xylanase inhibitor N-terminal|Xylanase inhibitor C-terminal
TRINITY_DN1275_c0_g1_i1_1	61.1777	0.455702	4.37277	3.97976	1.99268	1.23e-05	0.000474891	Up	2.60123	2.42513	4.90726	10.6158	15.4687	15.8659	PRP86402.1	hypothetical protein PROFUN_05321 [Planoprotostelium fungivorum]	--	--	--	--	--	--	--	--	--	--	--	--	--	S	ENOG41127FK	cipC-like antibiotic response protein	--	PF12585.8	Protein of unknown function (DUF3759)
TRINITY_DN127_c0_g1_i1_1	28.4949	3.90824	5.52044	3.12449e+06	21.5752	3.38e-08	2.37e-06	Up	0	0	0	17.9086	0	0	XP_011342947.1	probable salivary secreted peptide [Ooceraea biroi]	D8KY57|SSP_BOMIG	Probable salivary secreted peptide . OS=Bombus ignitus (Bumblebee) GN=. PE=2 SV=1	--	--	--	--	--	--	--	--	--	--	--	S	ENOG410Y5FW	NA	Cellular Component: extracellular region (GO:0005576);	PF15868.5	Transcription activator MBF2
TRINITY_DN12814_c0_g2_i1_1	74.8912	0.554567	3.02841	3.20307	1.67946	0.00245843	0.035704	Up	0.963046	3.82111	3.00426	6.82481	6.86012	12.632	XP_032305809.1	ubiquitin-conjugating enzyme E2-17 kDa isoform X1 [Drosophila ananassae]	P25867|UBCD1_DROME	Ubiquitin-conjugating enzyme E2-17 kDa CG7425 OS=Drosophila melanogaster (Fruit fly) GN=CG7425 PE=2 SV=1	147/147(100.00)	K06689	UBE2D, UBC4, UBC5	ubiquitin-conjugating enzyme E2 D [EC:2.3.2.23]	ko04013|ko04120|ko04141|ko04624|ko05131	MAPK signaling pathway - fly|Ubiquitin mediated proteolysis|Protein processing in endoplasmic reticulum|Toll and Imd signaling pathway|Shigellosis	KOG0417	Ubiquitin-protein ligase	[O]	CELLULAR PROCESSES AND SIGNALING	Posttranslational modification, protein turnover, chaperones	O	COG5078	ubiquitin-conjugating enzyme	Cellular Component: ubiquitin ligase complex (GO:0000151);|Biological Process: protein polyubiquitination (GO:0000209);|Biological Process: mitotic cell cycle (GO:0000278);|Biological Process: compound eye morphogenesis (GO:0001745);|Biological Process: compound eye photoreceptor cell differentiation (GO:0001751);|Molecular Function: ATP binding (GO:0005524);|Cellular Component: cytosol (GO:00058…	PF00179.26	Ubiquitin-conjugating enzyme
TRINITY_DN12852_c0_g1_i1_1	93.4564	3.90721	5.945	9.8273e+06	23.2284	2.76e-09	4.24e-07	Up	0	0	0	30.7303	0	0	XP_015520031.1	PREDICTED: trypsin-3-like [Neodiprion lecontei]	P35035|TRY1_ANOGA	Trypsin-1 AGAP008296 OS=Anopheles gambiae (African malaria mosquito) GN=AGAP008296 PE=2 SV=3	--	--	--	--	--	--	KOG3627	Trypsin	[E]	METABOLISM	Amino acid transport and metabolism	O	COG5640	protease	Molecular Function: serine-type endopeptidase activity (GO:0004252);|Cellular Component: extracellular region (GO:0005576);|Cellular Component: cytoplasm (GO:0005737);|Biological Process: digestion (GO:0007586);	PF00089.26	Trypsin
TRINITY_DN12874_c0_g1_i1_1	15.4347	3.01715	6.86701	1.72576e+06	20.7188	6.56e-12	2.16e-09	Up	0	0	0	5.72756	0	0	XP_003251699.2	uncharacterized protein LOC100578913 [Apis mellifera]	--	--	--	--	--	--	--	--	--	--	--	--	--	S	ENOG4111759	NA	--	--	--
TRINITY_DN12913_c0_g1_i1_2	848.953	0.498147	3.52546	3.37806	1.7562	0.000422753	0.00951793	Up	16.7629	90.5232	95.0131	228.291	223.725	263.175	XP_005185408.1	PREDICTED: 40S ribosomal protein S29 [Musca domestica]	Q9VH69|RS29_DROME	40S ribosomal protein S29 CG8495 OS=Drosophila melanogaster (Fruit fly) GN=CG8495 PE=1 SV=1	56/57(98.25)	K02980	RP-S29e, RPS29	small subunit ribosomal protein S29e	ko03010	Ribosome	KOG3506	40S ribosomal protein S29	[J]	INFORMATION STORAGE AND PROCESSING	Translation, ribosomal structure and biogenesis	J	COG0199	Binds 16S rRNA, required for the assembly of 30S particles and may also be responsible for determining the conformation of the 16S rRNA at the A site (By similarity)	Biological Process: cytoplasmic translation (GO:0002181);|Molecular Function: structural constituent of ribosome (GO:0003735);|Cellular Component: rough endoplasmic reticulum (GO:0005791);|Molecular Function: zinc ion binding (GO:0008270);|Cellular Component: cytosolic small ribosomal subunit (GO:0022627);|Cellular Component: polysomal ribosome (GO:0042788);	--	--
TRINITY_DN12914_c0_g2_i1_2	5393.32	0.597558	3.5689	4.38514	2.13262	0.000358486	0.00834426	Up	169.98	528.027	507.282	924.038	2446.99	2242.44	KAE9423876.1	hypothetical protein GE061_01082 [Apolygus lucorum]	--	--	--	--	--	--	--	--	--	--	--	--	--	--	--	--	--	--	--
TRINITY_DN12939_c0_g1_i1_1	25.1951	1.04735	3.50479	12.7352	3.67075	0.000456962	0.010159	Up	0.385696	0	0.975465	4.883	2.50957	11.2997	XP_013117310.1	PREDICTED: succinate dehydrogenase assembly factor 4, mitochondrial [Stomoxys calcitrans]	Q9VLU6|SDHF4_DROME	Succinate dehydrogenase assembly factor 4, mitochondrial CG7224 OS=Drosophila melanogaster (Fruit fly) GN=CG7224 PE=3 SV=2	--	--	--	--	--	--	KOG3245	Uncharacterized conserved protein	[S]	POORLY CHARACTERIZED	Function unknown	S	ENOG41125HM	chromosome 6 open reading frame 57	Biological Process: neural retina development (GO:0003407);|Cellular Component: mitochondrial respiratory chain complex II, succinate dehydrogenase complex (ubiquinone) (GO:0005749);|Cellular Component: mitochondrial matrix (GO:0005759);|Biological Process: mitochondrial respiratory chain complex II assembly (GO:0034553);|Biological Process: cellular response to reactive oxygen species (GO:003461…	PF07896.12	Protein of unknown function (DUF1674)
TRINITY_DN12972_c0_g2_i1_1	20.8779	0.944468	3.87554	12.6435	3.66033	0.000106386	0.00312936	Up	0.0464338	0.251027	0.139473	1.72213	0.682398	3.02082	TMW53875.1	hypothetical protein DOY81_001046 [Sarcophaga bullata]	--	--	--	--	--	--	--	--	--	--	--	--	--	S	ENOG4112AA8	NA	--	--	--
TRINITY_DN12989_c0_g1_i1_1	13.889	0.960768	3.14541	8.12301	3.02201	0.00165852	0.0268817	Up	0.205769	0.225844	0.212768	1.64416	0.839	3.99319	XP_014088900.1	PREDICTED: transcription factor E2f [Bactrocera oleae]	--	--	39/77(50.65)	K06620	E2F3	transcription factor E2F3	ko01522|ko04110|ko04218|ko04934|ko05160|ko05161|ko05163|ko05166|ko05167|ko05169|ko05200|ko05206|ko05212|ko05214|ko05215|ko05218|ko05219|ko05220|ko05222|ko05223|ko05224|ko05225|ko05226	Endocrine resistance|Cell cycle|Cellular senescence|Cushing syndrome|Hepatitis C|Hepatitis B|Human cytomegalovirus infection|Human T-cell leukemia virus 1 infection|Kaposi sarcoma-associated herpesvirus infection|Epstein-Barr virus infection|Pathways in cancer|MicroRNAs in cancer|Pancreatic cancer|Glioma|Prostate cancer|Melanoma|Bladder cancer|Chronic myeloid leukemia|Small cell lung cancer|Non-s…	--	--	--	--	--	--	--	--	--	--	--
TRINITY_DN13017_c0_g1_i1_1	83.4043	0.662939	3.13167	4.21668	2.07611	0.00173814	0.027878	Up	0.172402	0.969708	0.644565	2.03044	1.47908	4.60565	XP_023293280.1	probable ubiquitin carboxyl-terminal hydrolase FAF isoform X2 [Lucilia cuprina]	P55824|FAF_DROME	Probable ubiquitin carboxyl-terminal hydrolase FAF CG1945 OS=Drosophila melanogaster (Fruit fly) GN=CG1945 PE=1 SV=2	--	--	--	--	--	--	KOG1866	Ubiquitin carboxyl-terminal hydrolase	[O]	CELLULAR PROCESSES AND SIGNALING	Posttranslational modification, protein turnover, chaperones	O	COG5077	ubiquitin carboxyl-terminal hydrolase	Molecular Function: cysteine-type endopeptidase activity (GO:0004197);|Molecular Function: thiol-dependent ubiquitin-specific protease activity (GO:0004843);|Cellular Component: cytoplasm (GO:0005737);|Biological Process: ubiquitin-dependent protein catabolic process (GO:0006511);|Biological Process: endocytosis (GO:0006897);|Biological Process: cellularization (GO:0007349);|Biological Process: v…	PF00443.29,PF13423.6	Ubiquitin carboxyl-terminal hydrolase|Ubiquitin carboxyl-terminal hydrolase
TRINITY_DN13034_c0_g1_i1_1	70.3891	3.90736	5.8429	7.45771e+06	22.8303	5.13e-09	6.34e-07	Up	0	0	0	9.78764	0	0	XP_006612012.1	uncharacterized protein LOC102680163 [Apis dorsata]	--	--	--	--	--	--	--	--	--	--	--	--	--	S	ENOG410XV87	NA	--	--	--
TRINITY_DN13220_c0_g1_i1_1	64.8362	0.587822	2.97987	3.36739	1.75163	0.00288371	0.0396997	Up	0.389085	1.06693	1.38127	2.14501	2.68389	5.49642	XP_020717013.1	ATP-dependent Clp protease ATP-binding subunit clpX-like, mitochondrial isoform X2 [Ceratitis capitata]	O76031|CLPX_HUMAN	ATP-dependent Clp protease ATP-binding subunit clpX-like, mitochondrial CLPX OS=Homo sapiens (Human) GN=CLPX PE=1 SV=2	--	--	--	--	--	--	KOG0745	Putative ATP-dependent Clp-type protease (AAA+ ATPase superfamily)	[O]	CELLULAR PROCESSES AND SIGNALING	Posttranslational modification, protein turnover, chaperones	O	COG1219	ATP-dependent specificity component of the Clp protease. It directs the protease to specific substrates. Can perform chaperone functions in the absence of ClpP (By similarity)	Molecular Function: ATP-dependent peptidase activity (GO:0004176);|Molecular Function: ATP binding (GO:0005524);|Cellular Component: nucleoplasm (GO:0005654);|Cellular Component: mitochondrion (GO:0005739);|Cellular Component: mitochondrial inner membrane (GO:0005743);|Cellular Component: mitochondrial matrix (GO:0005759);|Cellular Component: cytosol (GO:0005829);|Biological Process: protein fold…	PF07724.14,PF00004.29,PF10431.9	AAA domain (Cdc48 subfamily)|ATPase family associated with various cellular activities (AAA)|C-terminal, D2-small domain, of ClpB protein
TRINITY_DN13250_c0_g1_i1_1	33.4688	0.695833	4.19094	7.54853	2.9162	2.78e-05	0.000976081	Up	0.204678	0.591754	0.252662	2.3483	1.47602	4.60879	XP_018790825.1	PREDICTED: transmembrane protein 19 [Bactrocera latifrons]	Q96HH6|TMM19_HUMAN	Transmembrane protein 19 TMEM19 OS=Homo sapiens (Human) GN=TMEM19 PE=1 SV=1	--	--	--	--	--	--	KOG4491	Predicted membrane protein	[S]	POORLY CHARACTERIZED	Function unknown	S	ENOG410XQMT	Transmembrane protein 19	Cellular Component: integral component of membrane (GO:0016021);	PF01940.16	Integral membrane protein DUF92
TRINITY_DN13266_c0_g2_i1_2	188.479	0.654966	3.72277	5.41999	2.43829	0.000197046	0.0051543	Up	1.91835	9.89206	21.1768	52.5107	66.0331	70.9388	--	--	--	--	--	--	--	--	--	--	--	--	--	--	--	--	--	--	--	--	--
TRINITY_DN13272_c0_g1_i3_1	152.487	0.514245	4.00454	4.16788	2.05931	6.21e-05	0.00196049	Up	1.07474	3.2624	4.55163	9.50042	10.5643	19.7901	XP_011194539.1	uncharacterized protein LOC105219886 [Zeugodacus cucurbitae]	--	--	--	--	--	--	--	--	--	--	--	--	--	S	ENOG410XS7Z	NA	--	PF13903.6	PMP-22/EMP/MP20/Claudin tight junction
TRINITY_DN13288_c0_g1_i1_1	65.616	0.421892	4.04307	3.26197	1.70574	5.28e-05	0.00170654	Up	1.99176	4.09019	4.24154	10.0782	11.2883	14.2453	XP_019534945.1	gamma-aminobutyric acid receptor-associated protein [Aedes albopictus]	O95166|GBRAP_HUMAN	Gamma-aminobutyric acid receptor-associated protein HT004 OS=Homo sapiens (Human) GN=HT004 PE=1 SV=1	113/117(96.58)	K08341	GABARAP, ATG8, LC3	GABA(A) receptor-associated protein	ko04068|ko04136|ko04137|ko04140|ko04212|ko04371|ko04621|ko04727|ko05131|ko05167	FoxO signaling pathway|Autophagy - other|Mitophagy - animal|Autophagy - animal|Longevity regulating pathway - worm|Apelin signaling pathway|NOD-like receptor signaling pathway|GABAergic synapse|Shigellosis|Kaposi sarcoma-associated herpesvirus infection	KOG1654	Microtubule-associated anchor protein involved in autophagy and membrane trafficking	[Z]	CELLULAR PROCESSES AND SIGNALING	Cytoskeleton	U	ENOG4111JAT	Microtubule-associated protein 1 light chain 3	Biological Process: autophagosome assembly (GO:0000045);|Cellular Component: Golgi membrane (GO:0000139);|Biological Process: microtubule cytoskeleton organization (GO:0000226);|Cellular Component: autophagosome membrane (GO:0000421);|Biological Process: autophagy of mitochondrion (GO:0000422);|Cellular Component: lysosome (GO:0005764);|Cellular Component: autophagosome (GO:0005776);|Cellular Com…	PF02991.16,PF04110.13	Autophagy protein Atg8 ubiquitin like|Ubiquitin-like autophagy protein Apg12
TRINITY_DN13318_c0_g1_i1_1	58.9666	0.535356	3.69278	3.93661	1.97695	0.000221815	0.00567335	Up	0.96641	1.44865	2.63508	4.76668	6.03893	10.7622	XP_030567661.1	ras-related protein Rab-4B [Drosophila novamexicana]	Q68EK7|RAB4B_DANRE	Ras-related protein Rab-4B zgc:101015 OS=Danio rerio (Zebrafish) (Brachydanio rerio) GN=zgc:101015 PE=2 SV=1	--	--	--	--	--	--	KOG0086	GTPase Rab4, small G protein superfamily	[U]	CELLULAR PROCESSES AND SIGNALING	Intracellular trafficking, secretion, and vesicular transport	S	ENOG410XQ9X	member RAS oncogene family	Molecular Function: GTPase activity (GO:0003924);|Molecular Function: GTP binding (GO:0005525);|Cellular Component: endosome (GO:0005768);|Cellular Component: plasma membrane (GO:0005886);|Biological Process: intracellular protein transport (GO:0006886);|Biological Process: regulation of endocytosis (GO:0030100);|Biological Process: Rab protein signal transduction (GO:0032482);|Cellular Component…	PF00071.22,PF08477.13,PF00025.21	Ras family|Ras of Complex, Roc, domain of DAPkinase|ADP-ribosylation factor family
TRINITY_DN13329_c0_g1_i1_1	24.3475	0.737247	3.81835	7.0375	2.81506	0.00013435	0.00383437	Up	0.354988	1.16604	2.11835	7.08083	9.69708	10.3601	XP_023295229.1	uncharacterized protein LOC111678196 [Lucilia cuprina]	--	--	--	--	--	--	--	--	--	--	--	--	--	S	ENOG410Z38Q	NA	--	--	--
TRINITY_DN13379_c0_g1_i2_1	287.966	0.534431	3.96439	4.343	2.11869	7.36e-05	0.00226424	Up	1.14605	5.81204	4.11232	13.3122	10.8988	27.2698	ALC38258.1	CG9140, partial [Drosophila busckii]	Q0MQI4|NDUV1_PONPY	NADH dehydrogenase [ubiquinone] flavoprotein 1, mitochondrial NDUFV1 OS=Pongo pygmaeus (Bornean orangutan) GN=NDUFV1 PE=2 SV=1	383/429(89.28)	K03942	NDUFV1	NADH dehydrogenase (ubiquinone) flavoprotein 1 [EC:7.1.1.2 1.6.99.3]	ko00190|ko04714|ko04723|ko04932|ko05010|ko05012|ko05016	Oxidative phosphorylation|Thermogenesis|Retrograde endocannabinoid signaling|Non-alcoholic fatty liver disease (NAFLD)|Alzheimer disease|Parkinson disease|Huntington disease	KOG2658	NADH:ubiquinone oxidoreductase, NDUFV1/51kDa subunit	[C]	METABOLISM	Energy production and conversion	C	COG1894	Nadh dehydrogenase	Cellular Component: mitochondrial inner membrane (GO:0005743);|Molecular Function: NADH dehydrogenase (ubiquinone) activity (GO:0008137);|Molecular Function: FMN binding (GO:0010181);|Molecular Function: metal ion binding (GO:0046872);|Molecular Function: NAD binding (GO:0051287);|Molecular Function: 4 iron, 4 sulfur cluster binding (GO:0051539);|Cellular Component: respiratory chain (GO:0070469);	PF01512.17,PF10589.9	Respiratory-chain NADH dehydrogenase 51 Kd subunit|NADH-ubiquinone oxidoreductase-F iron-sulfur binding region
TRINITY_DN13406_c0_g1_i1_1	182.062	0.287272	3.78857	2.12631	1.08835	0.000151519	0.00419697	Up	7.72222	7.5187	10.306	20.5565	14.6314	22.3916	--	--	--	--	--	--	--	--	--	--	--	--	--	--	--	--	--	--	--	--	--
TRINITY_DN13440_c0_g1_i1_1	32.0718	1.68581	4.4219	175.397	7.45448	9.78e-06	0.00038918	Up	0	0	0.0311501	0.878814	0.125252	4.66338	XP_031616852.1	uncharacterized protein LOC116336839 isoform X2 [Contarinia nasturtii]	--	--	--	--	--	--	--	--	--	--	--	--	--	S	ENOG410Y71H	NA	--	--	--
TRINITY_DN1344_c0_g1_i1_1	2173.66	1.02207	3.92113	16.0852	4.00766	8.81e-05	0.00266045	Up	5.54451	11.3813	15.0416	277.567	18.5069	244.065	XP_012345672.1	actin, clone 205 [Apis florea]	P10981|ACT5_DROME	Actin-87E CG18290 OS=Drosophila melanogaster (Fruit fly) GN=CG18290 PE=1 SV=1	--	--	--	--	--	--	KOG0676	Actin and related proteins	[Z]	CELLULAR PROCESSES AND SIGNALING	Cytoskeleton	Z	COG5277	Actin-related protein	Molecular Function: structural constituent of cytoskeleton (GO:0005200);|Molecular Function: ATP binding (GO:0005524);|Cellular Component: cytoplasm (GO:0005737);|Cellular Component: actin filament (GO:0005884);|Biological Process: cytoskeleton organization (GO:0007010);|Biological Process: histone acetylation (GO:0016573);|Cellular Component: NuA4 histone acetyltransferase complex (GO:0035267);|…	PF00022.19	Actin
TRINITY_DN13465_c0_g1_i2_2	27.8843	3.90838	-5.72589	1.83e-07	-22.379	1.03e-08	1.05e-06	Down	20.7438	0	0	0	0	0	--	--	--	--	--	--	--	--	--	--	--	--	--	--	--	--	--	--	--	--	--
TRINITY_DN13472_c0_g1_i1_2	91.3963	0.88376	4.14193	12.6448	3.66047	3.44e-05	0.00116994	Up	0.583476	0.672484	2.24165	26.7165	2.02909	18.2052	XP_012157117.1	uncharacterized protein LOC101451629 isoform X12 [Ceratitis capitata]	--	--	--	--	--	--	--	--	--	--	--	--	--	S	ENOG4111KMK	ZM	--	PF15936.5	Domain of unknown function (DUF4749)
TRINITY_DN13473_c0_g1_i1_2	473.607	0.51742	2.97138	2.90281	1.53745	0.00296467	0.0404756	Up	7.09782	42.8605	35.4638	75.1035	77.1298	108.881	XP_011213665.1	40S ribosomal protein S10b [Bactrocera dorsalis]	Q9VWG3|RS10B_DROME	40S ribosomal protein S10b CG14206 OS=Drosophila melanogaster (Fruit fly) GN=CG14206 PE=1 SV=2	137/158(86.71)	K02947	RP-S10e, RPS10	small subunit ribosomal protein S10e	ko03010	Ribosome	KOG3344	40s ribosomal protein s10	[J]	INFORMATION STORAGE AND PROCESSING	Translation, ribosomal structure and biogenesis	J	COG5045	Ribosomal protein	Biological Process: cytoplasmic translation (GO:0002181);|Molecular Function: structural constituent of ribosome (GO:0003735);|Cellular Component: nucleus (GO:0005634);|Cellular Component: cytosolic ribosome (GO:0022626);|Cellular Component: cytosolic small ribosomal subunit (GO:0022627);	PF03501.15	Plectin/S10 domain
TRINITY_DN13541_c1_g1_i1_1	14.9259	3.03066	6.82118	1.67147e+06	20.6727	9.03e-12	2.65e-09	Up	0	0	0	9.51984	0	0	XP_011166588.1	putative fatty acyl-CoA reductase CG5065 [Solenopsis invicta]	A1ZAI5|FACR1_DROME	Putative fatty acyl-CoA reductase CG5065 CG5065 OS=Drosophila melanogaster (Fruit fly) GN=CG5065 PE=3 SV=1	76/88(86.36)	K13356	FAR	alcohol-forming fatty acyl-CoA reductase [EC:1.2.1.84]	ko04146|ko04212	Peroxisome|Longevity regulating pathway - worm	KOG1221	Acyl-CoA reductase	[I]	METABOLISM	Lipid transport and metabolism	S	ENOG410XS7R	fatty-acyl-CoA reductase (alcohol-forming) activity	Cellular Component: peroxisome (GO:0005777);|Cellular Component: peroxisomal membrane (GO:0005778);|Cellular Component: integral component of peroxisomal membrane (GO:0005779);|Biological Process: ether lipid biosynthetic process (GO:0008611);|Biological Process: wax biosynthetic process (GO:0010025);|Biological Process: long-chain fatty-acyl-CoA metabolic process (GO:0035336);|Molecular Function…	--	--
TRINITY_DN1356_c0_g1_i1_1	172.056	0.482837	3.53709	3.26671	1.70784	0.000404563	0.00919833	Up	1.39155	4.60994	4.18921	7.59347	10.3308	17.7093	PCG74546.1	hypothetical protein B5V51_13140 [Heliothis virescens]	P41562|IDHC_RAT	Isocitrate dehydrogenase [NADP] cytoplasmic Idh1 OS=Rattus norvegicus (Rat) GN=Idh1 PE=1 SV=1	350/405(86.42)	K00031	IDH1, IDH2, icd	isocitrate dehydrogenase [EC:1.1.1.42]	ko00020|ko00480|ko04146	Citrate cycle (TCA cycle)|Glutathione metabolism|Peroxisome	KOG1526	NADP-dependent isocitrate dehydrogenase	[C]	METABOLISM	Energy production and conversion	C	COG0538	isocitrate dehydrogenase (NADp)	Molecular Function: magnesium ion binding (GO:0000287);|Molecular Function: isocitrate dehydrogenase (NADP+) activity (GO:0004450);|Molecular Function: signaling receptor binding (GO:0005102);|Cellular Component: mitochondrion (GO:0005739);|Cellular Component: peroxisome (GO:0005777);|Cellular Component: cytosol (GO:0005829);|Biological Process: glyoxylate cycle (GO:0006097);|Biological Process: …	PF00180.20	Isocitrate/isopropylmalate dehydrogenase
TRINITY_DN1357_c0_g1_i1_1	108.139	0.555309	3.24371	3.48524	1.80126	0.00117985	0.0208312	Up	0.586772	2.78857	2.2136	6.5875	4.90185	9.01707	TMW49328.1	hypothetical protein DOY81_005580 [Sarcophaga bullata]	Q0VCK9|VMP1_BOVIN	Vacuole membrane protein 1 TMEM49 OS=Bos taurus (Bovine) GN=TMEM49 PE=2 SV=1	--	--	--	--	--	--	KOG1109	Vacuole membrane protein VMP1	[R]	POORLY CHARACTERIZED	General function prediction only	S	ENOG410XQHA	vacuole membrane protein	Biological Process: autophagosome assembly (GO:0000045);|Cellular Component: phagophore assembly site (GO:0000407);|Cellular Component: autophagosome membrane (GO:0000421);|Cellular Component: nucleolus (GO:0005730);|Cellular Component: endoplasmic reticulum (GO:0005783);|Cellular Component: plasma membrane (GO:0005886);|Biological Process: exocytosis (GO:0006887);|Biological Process: endoplasmic…	PF09335.11	SNARE associated Golgi protein
TRINITY_DN13593_c1_g1_i1_1	49.6629	0.714832	3.23205	4.96012	2.31037	0.00122905	0.0214804	Up	0.225087	0.689465	0.41479	1.71523	0.868825	4.56017	XP_017467248.1	PREDICTED: Down syndrome cell adhesion molecule-like protein Dscam2 isoform X33 [Rhagoletis zephyria]	Q9VS29|DSCL_DROME	Down syndrome cell adhesion molecule-like protein Dscam2 CG42256 OS=Drosophila melanogaster (Fruit fly) GN=CG42256 PE=2 SV=3	--	--	--	--	--	--	KOG3510	FOG: Immunoglobulin C-2 Type/fibronectin type III domains	[T]	CELLULAR PROCESSES AND SIGNALING	Signal transduction mechanisms	S	ENOG4110087	Immunoglobulin domain	Cellular Component: plasma membrane (GO:0005886);|Cellular Component: integral component of plasma membrane (GO:0005887);|Biological Process: homophilic cell adhesion via plasma membrane adhesion molecules (GO:0007156);|Biological Process: axon guidance (GO:0007411);|Cellular Component: axon (GO:0030424);|Molecular Function: identical protein binding (GO:0042802);|Biological Process: neuron proje…	PF00041.21,PF07679.16,PF13927.6,PF16656.5,PF00047.25,PF13895.6,PF07686.17	Fibronectin type III domain|Immunoglobulin I-set domain|Immunoglobulin domain|Purple acid Phosphatase, N-terminal domain|Immunoglobulin domain|Immunoglobulin domain|Immunoglobulin V-set domain
TRINITY_DN13611_c0_g1_i2_1	17.4701	3.90917	5.34499	1.94924e+06	20.8945	9.04e-08	5.27e-06	Up	0	0	0	12.5574	0	0	XP_020284084.1	probable pterin-4-alpha-carbinolamine dehydratase [Pseudomyrmex gracilis]	P0C8L6|PHS_HYPDU	Probable pterin-4-alpha-carbinolamine dehydratase Pcd OS=Hypsibius dujardini (Water bear) (Macrobiotus dujardini) GN=Pcd PE=3 SV=1	77/109(70.64)	K01724	PCBD, phhB	4a-hydroxytetrahydrobiopterin dehydratase [EC:4.2.1.96]	ko00790	Folate biosynthesis	KOG4073	Pterin carbinolamine dehydratase PCBD/dimerization cofactor of HNF1	[K]	INFORMATION STORAGE AND PROCESSING	Transcription	H	COG2154	4-alpha-hydroxytetrahydrobiopterin dehydratase activity	Biological Process: tetrahydrobiopterin biosynthetic process (GO:0006729);|Molecular Function: 4-alpha-hydroxytetrahydrobiopterin dehydratase activity (GO:0008124);	PF01329.19	Pterin 4 alpha carbinolamine dehydratase
TRINITY_DN13618_c0_g1_i1_2	290.892	0.345699	4.62327	3.02778	1.59826	3.78e-06	0.00016201	Up	14.2994	10.618	15.1331	38.7867	57.1852	30.0587	--	--	--	--	--	--	--	--	--	--	--	--	--	--	--	--	--	--	--	--	--
TRINITY_DN13635_c0_g1_i1_1	44.4384	3.90771	5.41108	2.31874e+06	21.1449	6.26e-08	3.9e-06	Up	0	0	0	42.4254	0	0	--	--	--	--	--	--	--	--	--	--	--	--	--	--	--	--	--	--	--	--	--
TRINITY_DN13637_c0_g1_i1_1	137.984	0.465254	4.35097	4.06796	2.02431	1.36e-05	0.000519408	Up	1.84079	7.09154	4.44205	17.4597	15.6887	23.7413	--	--	--	--	--	--	--	--	--	--	--	--	--	--	--	--	--	--	--	--	--
TRINITY_DN13650_c0_g1_i1_1	44.9473	3.9077	5.68347	4.84899e+06	22.2093	1.32e-08	1.27e-06	Up	0	0	0	14.2149	0	0	XP_014215761.1	protein yellow-like [Copidosoma floridanum]	--	--	--	--	--	--	--	--	--	--	--	--	--	G	COG3386	SMP-30 gluconolaconase LRE domain protein	--	PF03022.16	Major royal jelly protein
TRINITY_DN13683_c0_g2_i1_2	17.2376	3.90938	-5.55895	2.87e-07	-21.732	2.71e-08	2.03e-06	Down	9.88254	0	0	0	0	0	--	--	--	--	--	--	--	--	--	--	--	--	--	--	--	--	--	--	--	--	--
TRINITY_DN13711_c0_g1_i1_1	116.721	0.855291	3.15075	6.47468	2.69481	0.00162851	0.026498	Up	0.321866	7.30912	6.06946	21.5577	14.7838	59.5303	XP_004525359.1	acyl-CoA-binding protein homolog [Ceratitis capitata]	Q5FXM5|ACBP_DICDI	SDF-2 DDB_G0270658 OS=Dictyostelium discoideum (Slime mold) GN=DDB_G0270658 PE=1 SV=1	--	--	--	--	--	--	KOG0817	Acyl-CoA-binding protein	[I]	METABOLISM	Lipid transport and metabolism	I	COG4281	Acyl-CoA binding domain containing	Molecular Function: fatty-acyl-CoA binding (GO:0000062);|Molecular Function: protein kinase inhibitor activity (GO:0004860);|Cellular Component: extracellular region (GO:0005576);|Cellular Component: cell cortex (GO:0005938);|Biological Process: negative regulation of protein kinase activity (GO:0006469);|Biological Process: cellular response to DNA damage stimulus (GO:0006974);|Biological Proces…	--	--
TRINITY_DN13715_c0_g1_i1_1	35.3999	0.97518	3.11355	8.20368	3.03627	0.00184852	0.0291305	Up	0	0.620645	1.92287	7.39135	6.68375	8.22706	XP_017482550.1	PREDICTED: CDGSH iron-sulfur domain-containing protein 2 homolog [Rhagoletis zephyria]	B4NFN4|CISD2_DROWI	CDGSH iron-sulfur domain-containing protein 2 homolog GK22673 OS=Drosophila willistoni (Fruit fly) GN=GK22673 PE=3 SV=1	--	--	--	--	--	--	KOG3461	CDGSH-type Zn-finger containing protein	[R]	POORLY CHARACTERIZED	General function prediction only	S	ENOG41122II	CDGSH iron sulfur domain	Cellular Component: endoplasmic reticulum membrane (GO:0005789);|Cellular Component: integral component of membrane (GO:0016021);|Molecular Function: metal ion binding (GO:0046872);|Molecular Function: 2 iron, 2 sulfur cluster binding (GO:0051537);	PF10660.9,PF09360.10	Iron-containing outer mitochondrial membrane protein N-terminus|Iron-binding zinc finger CDGSH type
TRINITY_DN13723_c0_g1_i1_1	20.2728	0.824104	3.40176	6.98086	2.80341	0.000669527	0.0136586	Up	0.0956906	0.51503	0.472399	1.84068	2.28202	3.88158	XP_013109006.1	PREDICTED: mitochondrial GTPase 1 [Stomoxys calcitrans]	Q17EJ1|MTG1_AEDAE	Mitochondrial GTPase 1 AAEL003813 OS=Aedes aegypti (Yellowfever mosquito) (Culex aegypti) GN=AAEL003813 PE=3 SV=1	--	--	--	--	--	--	KOG2485	Conserved ATP/GTP binding protein	[R]	POORLY CHARACTERIZED	General function prediction only	S	COG1161	Required for a late step of 50S ribosomal subunit assembly. Has GTPase activity (By similarity)	Molecular Function: GTP binding (GO:0005525);|Cellular Component: mitochondrial inner membrane (GO:0005743);	PF01926.23,PF02421.18	50S ribosome-binding GTPase|Ferrous iron transport protein B
TRINITY_DN13729_c0_g1_i1_1	169.584	0.679555	3.75215	5.85551	2.54979	0.000175324	0.0047121	Up	1.00014	9.51123	9.11742	51.1488	21.3514	47.3763	XP_005183793.1	PREDICTED: uncharacterized protein LOC101891583 [Musca domestica]	--	--	--	--	--	--	--	--	--	--	--	--	--	S	ENOG410ZS6V	NA	--	PF15868.5	Transcription activator MBF2
TRINITY_DN13732_c0_g1_i1_1	37.5155	1.71194	3.3752	54.8768	5.77812	0.00073762	0.0147154	Up	0	0.100431	0.18415	11.4503	0	2.96735	XP_002046517.1	serine protease 1 [Drosophila virilis]	Q00871|CTRB1_PENVA	Chymotrypsin BI . OS=Penaeus vannamei (Whiteleg shrimp) (Litopenaeus vannamei) GN=. PE=1 SV=1	--	--	--	--	--	--	KOG3627	Trypsin	[E]	METABOLISM	Amino acid transport and metabolism	O	COG5640	protease	Molecular Function: serine-type endopeptidase activity (GO:0004252);|Cellular Component: extracellular space (GO:0005615);|Biological Process: collagen catabolic process (GO:0030574);	PF00089.26,PF13365.6	Trypsin|Trypsin-like peptidase domain
TRINITY_DN13734_c0_g1_i1_1	30.4696	0.730427	3.52221	5.9493	2.57272	0.000427963	0.00961644	Up	0.120298	0.448226	0.606551	1.95146	1.53242	4.0715	XP_011211846.1	acid phosphatase type 7 isoform X1 [Bactrocera dorsalis]	A5D6U8|ACP7_DANRE	Acid phosphatase type 7 zgc:162913 OS=Danio rerio (Zebrafish) (Brachydanio rerio) GN=zgc:162913 PE=2 SV=1	--	--	--	--	--	--	KOG1378	Purple acid phosphatase	[G]	METABOLISM	Carbohydrate transport and metabolism	S	COG1409	Hydrolyzes cAMP to 5'-AMP. Plays an important regulatory role in modulating the intracellular concentration of cAMP, thereby influencing cAMP-dependent processes (By similarity)	Molecular Function: acid phosphatase activity (GO:0003993);|Cellular Component: extracellular region (GO:0005576);|Molecular Function: metal ion binding (GO:0046872);	PF00149.28,PF14008.6,PF16656.5	Calcineurin-like phosphoesterase|Iron/zinc purple acid phosphatase-like protein C|Purple acid Phosphatase, N-terminal domain
TRINITY_DN13747_c0_g1_i1_1	454.592	1.21971	3.4568	18.5877	4.21628	0.000546629	0.0115984	Up	0.744918	4.4345	4.2752	98.8214	4.49266	81.1988	XP_023308975.1	myosin regulatory light chain 2 [Lucilia cuprina]	P18432|MLR_DROME	Myosin regulatory light chain 2 CG2184 OS=Drosophila melanogaster (Fruit fly) GN=CG2184 PE=1 SV=2	--	--	--	--	--	--	KOG0031	Myosin regulatory light chain, EF-Hand protein superfamily	[Z]	CELLULAR PROCESSES AND SIGNALING	Cytoskeleton	DTZ	COG5126	Calcium-binding protein	Biological Process: muscle system process (GO:0003012);|Molecular Function: calcium ion binding (GO:0005509);|Cellular Component: myosin complex (GO:0016459);|Cellular Component: myofibril (GO:0030016);|Biological Process: myofibril assembly (GO:0030239);|Biological Process: flight (GO:0060361);	PF00036.32,PF13405.6	EF hand|EF-hand domain
TRINITY_DN13772_c0_g1_i1_1	307.337	3.9069	6.3693	3.09664e+07	24.8842	1.9e-10	4.46e-08	Up	0	0	0	47.0442	0	0	--	--	--	--	--	--	--	--	--	--	--	--	--	--	--	--	--	--	--	--	--
TRINITY_DN13786_c0_g1_i1_2	32.9542	3.90813	-5.78454	1.57e-07	-22.6067	7.27e-09	8.29e-07	Down	11.7719	0	0	0	0	0	AEE61583.1	unknown [Dendroctonus ponderosae]	O42249|GBLP_ORENI	Guanine nucleotide-binding protein subunit beta-2-like 1 rack1 OS=Oreochromis niloticus (Nile tilapia) (Tilapia nilotica) GN=rack1 PE=2 SV=1	164/310(52.90)	K14753	RACK1	guanine nucleotide-binding protein subunit beta-2-like 1 protein	ko05162	Measles	KOG0279	G protein beta subunit-like protein	[T]	CELLULAR PROCESSES AND SIGNALING	Signal transduction mechanisms	S	ENOG410XQGZ	guanine nucleotidebinding protein	Cellular Component: ribosome (GO:0005840);|Biological Process: negative regulation of Wnt signaling pathway (GO:0030178);|Biological Process: regulation of protein localization (GO:0032880);|Biological Process: regulation of cell division (GO:0051302);|Biological Process: regulation of establishment of cell polarity (GO:2000114);|Biological Process: positive regulation of gastrulation (GO:2000543…	PF00400.32,PF12894.7	WD domain, G-beta repeat|Anaphase-promoting complex subunit 4 WD40 domain	ENSFALP00000003934	HMG
TRINITY_DN13835_c0_g1_i1_1	1204.79	0.302235	-7.98947	0.187545	-2.41469	1.36e-15	1.33e-12	Down	426.888	197.589	261.364	54.9106	64.0575	56.1001	--	--	--	--	--	--	--	--	--	--	--	--	--	--	--	--	--	--	--	--	--
TRINITY_DN13835_c0_g1_i1_2	98.4757	0.464713	4.15459	3.81238	1.93069	3.26e-05	0.00111688	Up	2.14458	6.22327	6.64859	15.4972	19.4991	25.8318	SPP87323.1	blast:Cytochrome b-c1 complex subunit 8 [Drosophila guanche]	Q9CQ69|QCR8_MOUSE	Cytochrome b-c1 complex subunit 8 Uqcrq OS=Mus musculus (Mouse) GN=Uqcrq PE=1 SV=3	--	--	--	--	--	--	KOG4116	Ubiquinol cytochrome c reductase, subunit QCR8	[C]	METABOLISM	Energy production and conversion	I	ENOG41123BH	Ubiquinol-cytochrome c reductase complex	Cellular Component: mitochondrion (GO:0005739);|Cellular Component: mitochondrial inner membrane (GO:0005743);|Cellular Component: mitochondrial respiratory chain complex III (GO:0005750);|Biological Process: mitochondrial electron transport, ubiquinol to cytochrome c (GO:0006122);|Molecular Function: ubiquinol-cytochrome-c reductase activity (GO:0008121);|Biological Process: subthalamus developm…	--	--
TRINITY_DN13857_c0_g1_i2_1	221.506	0.746181	4.46478	10.0668	3.33154	8.02e-06	0.000325576	Up	0.423994	1.92361	1.64443	15.2569	2.31034	25.5146	XP_023293827.1	muscle LIM protein Mlp84B isoform X2 [Lucilia cuprina]	Q24400|MLP2_DROME	Muscle LIM protein Mlp84B CG1019 OS=Drosophila melanogaster (Fruit fly) GN=CG1019 PE=1 SV=1	--	--	--	--	--	--	KOG1700	Regulatory protein MLP and related LIM proteins	[TZ]	CELLULAR PROCESSES AND SIGNALING|CELLULAR PROCESSES AND SIGNALING	Signal transduction mechanisms |Cytoskeleton	S	ENOG410Z840	Cysteine and glycine-rich protein 3 (Cardiac LIM protein)	Cellular Component: nucleus (GO:0005634);|Biological Process: muscle organ development (GO:0007517);|Molecular Function: structural constituent of muscle (GO:0008307);|Cellular Component: Z disc (GO:0030018);|Biological Process: sarcomere organization (GO:0045214);|Molecular Function: metal ion binding (GO:0046872);|Biological Process: muscle tissue development (GO:0060537);|Biological Process: r…	PF00412.22	LIM domain	ENSAMXP00000012338	Homeobox
TRINITY_DN13861_c0_g1_i1_1	12.0681	1.1991	3.11606	13.3287	3.73646	0.00183286	0.0290133	Up	0.137269	0.0727554	0.135754	0.574391	0.555441	3.23755	XP_014102868.1	PREDICTED: maternal effect protein staufen [Bactrocera oleae]	P25159|STAU_DROME	Maternal effect protein staufen CG5753 OS=Drosophila melanogaster (Fruit fly) GN=CG5753 PE=1 SV=2	--	--	--	--	--	--	KOG3732	Staufen and related double-stranded-RNA-binding proteins	[UK]	CELLULAR PROCESSES AND SIGNALING|INFORMATION STORAGE AND PROCESSING	Intracellular trafficking, secretion, and vesicular transport |Transcription	K	ENOG410XSCK	RNA binding protein	Cellular Component: P-body (GO:0000932);|Molecular Function: RNA binding (GO:0003723);|Molecular Function: double-stranded RNA binding (GO:0003725);|Molecular Function: mRNA binding (GO:0003729);|Molecular Function: mRNA 3'-UTR binding (GO:0003730);|Cellular Component: cytoplasm (GO:0005737);|Cellular Component: microtubule associated complex (GO:0005875);|Cellular Component: cell cortex (GO:0005…	PF00035.26	Double-stranded RNA binding motif
TRINITY_DN13871_c0_g1_i1_1	11.99	1.3737	2.95736	16.7087	4.06253	0.00310284	0.0419048	Up	0	0.315622	0.301625	2.19353	0.611434	7.77534	XP_002049654.2	uncharacterized protein LOC6624804 [Drosophila virilis]	Q9V4T5|CP4E1_DROME	Probable cytochrome P450 4e1 CG2062 OS=Drosophila melanogaster (Fruit fly) GN=CG2062 PE=2 SV=1	--	--	--	--	--	--	KOG0157	Cytochrome P450 CYP4/CYP19/CYP26 subfamilies	[QI]	METABOLISM|METABOLISM	Secondary metabolites biosynthesis, transport and catabolism |Lipid transport and metabolism	Q	COG2124	Cytochrome p450	Molecular Function: monooxygenase activity (GO:0004497);|Molecular Function: iron ion binding (GO:0005506);|Cellular Component: endoplasmic reticulum membrane (GO:0005789);|Molecular Function: oxidoreductase activity, acting on paired donors, with incorporation or reduction of molecular oxygen (GO:0016705);|Molecular Function: heme binding (GO:0020037);|Cellular Component: organelle membrane (GO:…	PF00067.22	Cytochrome P450
TRINITY_DN13912_c0_g1_i1_1	23.3353	0.732357	3.3711	5.53601	2.46885	0.000748695	0.0148719	Up	0.20572	1.54685	1.04345	5.47109	5.36195	5.55189	XP_001953658.1	rhodanese domain-containing protein CG4456 [Drosophila ananassae]	P22978|CG445_DROME	Rhodanese domain-containing protein CG4456 CG4456 OS=Drosophila melanogaster (Fruit fly) GN=CG4456 PE=2 SV=1	--	--	--	--	--	--	KOG1530	Rhodanese-related sulfurtransferase	[P]	METABOLISM	Inorganic ion transport and metabolism	P	COG0607	Rhodanese domain protein	--	PF00581.20	Rhodanese-like domain
TRINITY_DN13916_c0_g1_i1_1	14.726	1.1422	3.52605	16.3075	4.02746	0.0004218	0.00950813	Up	0.148403	0.317552	0.143477	1.46408	1.52233	6.81402	XP_030381003.1	protein THEM6 [Scaptodrosophila lebanonensis]	Q9W440|THEM6_DROME	Protein THEM6 CG4666 OS=Drosophila melanogaster (Fruit fly) GN=CG4666 PE=2 SV=1	--	--	--	--	--	--	KOG4366	Predicted thioesterase	[R]	POORLY CHARACTERIZED	General function prediction only	S	ENOG4111VEV	NA	Cellular Component: extracellular region (GO:0005576);	PF13279.6	Thioesterase-like superfamily
TRINITY_DN13928_c0_g1_i1_1	131.262	0.860381	4.40603	13.8409	3.79086	1.05e-05	0.000413448	Up	0.708766	1.01291	4.42878	14.83	8.50282	72.6142	--	--	--	--	--	--	--	--	--	--	--	--	--	--	--	--	--	--	--	--	--
TRINITY_DN13930_c0_g1_i1_1	31.8871	3.90808	5.55988	3.47467e+06	21.7284	2.7e-08	2.03e-06	Up	0	0	0	8.51602	0	0	XP_012289073.1	carboxypeptidase B [Orussus abietinus]	P04069|CBPB_ASTAS	Carboxypeptidase B . OS=Astacus astacus (Noble crayfish) (Astacus fluviatilis) GN=. PE=1 SV=1	--	--	--	--	--	--	KOG2650	Zinc carboxypeptidase	[S]	POORLY CHARACTERIZED	Function unknown	E	COG2866	metallocarboxypeptidase activity	Molecular Function: metallocarboxypeptidase activity (GO:0004181);|Cellular Component: extracellular region (GO:0005576);|Molecular Function: zinc ion binding (GO:0008270);	PF00246.24,PF02244.16	Zinc carboxypeptidase|Carboxypeptidase activation peptide
TRINITY_DN13935_c0_g1_i1_2	827.353	0.82397	3.21397	6.2689	2.64821	0.00130915	0.0224766	Up	3.36667	3.40144	12.0269	57.3428	45.4541	17.3818	AAW32099.2	heat shock protein 70 [Liriomyza sativae]	Q9BIR7|HSP75_DROME	Major heat shock 70 kDa protein Bc CG6489 OS=Drosophila melanogaster (Fruit fly) GN=CG6489 PE=2 SV=2	--	--	--	--	--	--	KOG0101	Molecular chaperones HSP70/HSC70, HSP70 superfamily	[O]	CELLULAR PROCESSES AND SIGNALING	Posttranslational modification, protein turnover, chaperones	O	COG0443	Heat shock protein	Biological Process: response to hypoxia (GO:0001666);|Molecular Function: ATP binding (GO:0005524);|Cellular Component: cytoplasm (GO:0005737);|Cellular Component: cytosol (GO:0005829);|Biological Process: response to unfolded protein (GO:0006986);|Biological Process: response to heat (GO:0009408);|Biological Process: response to toxic substance (GO:0009636);|Molecular Function: ATPase activity (…	PF00012.20,PF06723.13,PF10712.9	Hsp70 protein|MreB/Mbl protein|NAD-specific glutamate dehydrogenase
TRINITY_DN1393_c0_g1_i1_1	42.663	0.542165	3.28207	3.43288	1.77942	0.0010305	0.0188968	Up	0.576169	0.912791	1.24618	3.77028	2.08504	4.03811	XP_004518564.1	uncharacterized protein LOC101448324 [Ceratitis capitata]	Q9Y2X8|UB2D4_HUMAN	Ubiquitin-conjugating enzyme E2 D4 UBCH5D OS=Homo sapiens (Human) GN=UBCH5D PE=1 SV=1	--	--	--	--	--	--	KOG0417	Ubiquitin-protein ligase	[O]	CELLULAR PROCESSES AND SIGNALING	Posttranslational modification, protein turnover, chaperones	O	COG5078	ubiquitin-conjugating enzyme	Cellular Component: ubiquitin ligase complex (GO:0000151);|Molecular Function: ubiquitin-protein transferase activity (GO:0004842);|Molecular Function: ATP binding (GO:0005524);|Biological Process: ubiquitin-dependent protein catabolic process (GO:0006511);|Biological Process: protein ubiquitination (GO:0016567);|Molecular Function: ubiquitin protein ligase binding (GO:0031625);|Biological Proces…	PF00179.26,PF12937.7	Ubiquitin-conjugating enzyme|F-box-like
TRINITY_DN13954_c0_g1_i1_2	14.0267	3.03693	-7.06507	3.48e-07	-21.4561	1.61e-12	6.43e-10	Down	10.9711	3.8e-25	4.55e-26	5.65e-41	1.98e-38	4.54e-25	XP_022191805.1	probable transaldolase [Nilaparvata lugens]	P37837|TALDO_HUMAN	Transaldolase TAL OS=Homo sapiens (Human) GN=TAL PE=1 SV=2	61/89(68.54)	K00616	E2.2.1.2, talA, talB	transaldolase [EC:2.2.1.2]	ko00030	Pentose phosphate pathway	KOG2772	Transaldolase	[G]	METABOLISM	Carbohydrate transport and metabolism	G	COG0176	Transaldolase is important for the balance of metabolites in the pentose-phosphate pathway (By similarity)	Molecular Function: sedoheptulose-7-phosphate:D-glyceraldehyde-3-phosphate glyceronetransferase activity (GO:0004801);|Cellular Component: intracellular (GO:0005622);|Cellular Component: nucleus (GO:0005634);|Cellular Component: nucleoplasm (GO:0005654);|Cellular Component: cytoplasm (GO:0005737);|Cellular Component: cytosol (GO:0005829);|Biological Process: carbohydrate metabolic process (GO:000…	--	--
TRINITY_DN13964_c0_g1_i1_1	169.684	2.56407	2.98741	202.241	7.65993	0.00281348	0.039095	Up	0	0.137867	0.38711	0.121643	0.379209	118.701	--	--	--	--	--	--	--	--	--	--	--	--	--	--	--	--	--	--	--	PF15973.5	Domain of unknown function (DUF4766)
TRINITY_DN13976_c0_g1_i2_1	61.7529	0.790867	3.13698	5.5826	2.48094	0.00170695	0.0275023	Up	0.0474834	0.748989	0.410314	2.24527	1.49	3.29294	XP_011185725.1	conserved oligomeric Golgi complex subunit 3 [Zeugodacus cucurbitae]	Q961G1|COG3_DROME	Conserved oligomeric Golgi complex subunit 3 CG3248 OS=Drosophila melanogaster (Fruit fly) GN=CG3248 PE=1 SV=1	--	--	--	--	--	--	KOG2604	Subunit of cis-Golgi transport vesicle tethering complex - Sec34p	[U]	CELLULAR PROCESSES AND SIGNALING	Intracellular trafficking, secretion, and vesicular transport	U	ENOG410XNXH	Component of oligomeric Golgi complex 3	Cellular Component: Golgi membrane (GO:0000139);|Cellular Component: cis-Golgi network (GO:0005801);|Biological Process: intracellular protein transport (GO:0006886);|Biological Process: ER to Golgi vesicle-mediated transport (GO:0006888);|Biological Process: intra-Golgi vesicle-mediated transport (GO:0006891);|Biological Process: Golgi organization (GO:0007030);|Biological Process: male meiosis …	PF04136.15	Sec34-like family
TRINITY_DN14007_c0_g2_i1_1	15.106	0.917479	2.93684	6.47325	2.69449	0.00331573	0.0437933	Up	0.312764	0.339595	0.641636	2.74658	1.08904	4.8935	XP_005175988.1	PREDICTED: protein shuttle craft isoform X1 [Musca domestica]	P40798|STC_DROME	Protein shuttle craft CG3647 OS=Drosophila melanogaster (Fruit fly) GN=CG3647 PE=1 SV=2	50/63(79.37)	K12236	NFX1	transcriptional repressor NF-X1	ko05165	Human papillomavirus infection	KOG1952	Transcription factor NF-X1, contains NFX-type Zn2+-binding and R3H domains	[K]	INFORMATION STORAGE AND PROCESSING	Transcription	K	ENOG410XR02	Nuclear transcription factor, X-box	Biological Process: negative regulation of transcription by RNA polymerase II (GO:0000122);|Molecular Function: RNA polymerase II regulatory region sequence-specific DNA binding (GO:0000977);|Molecular Function: proximal promoter DNA-binding transcription repressor activity, RNA polymerase II-specific (GO:0001078);|Molecular Function: DNA-binding transcription factor activity (GO:0003700);|Molecu…	--	--	FBpp0080265	zf-NF-X1
TRINITY_DN14008_c0_g1_i1_1	223.319	0.508935	3.86483	3.90941	1.96695	0.000111165	0.00324917	Up	1.03084	4.30921	3.47009	10.1089	8.03954	18.6413	XP_002054814.1	uncharacterized protein LOC6630780 [Drosophila virilis]	--	--	--	--	--	--	--	--	--	--	--	--	--	S	ENOG410XT0H	NA	--	--	--
TRINITY_DN14049_c0_g1_i1_2	666.937	0.43495	4.46206	3.83911	1.94077	8.12e-06	0.000328871	Up	10.3149	42.0127	37.8184	122.474	98.4324	142.203	XP_023303139.1	40S ribosomal protein S18 [Lucilia cuprina]	P41094|RS18_DROME	40S ribosomal protein S18 CG8900 OS=Drosophila melanogaster (Fruit fly) GN=CG8900 PE=1 SV=1	147/152(96.71)	K02964	RP-S18e, RPS18	small subunit ribosomal protein S18e	ko03010	Ribosome	KOG3311	Ribosomal protein S18	[J]	INFORMATION STORAGE AND PROCESSING	Translation, ribosomal structure and biogenesis	J	COG0099	Located at the top of the head of the 30S subunit, it contacts several helices of the 16S rRNA. In the 70S ribosome it contacts the 23S rRNA (bridge B1a) and protein L5 of the 50S subunit (bridge B1b), connecting the 2 subunits	Biological Process: cytoplasmic translation (GO:0002181);|Molecular Function: structural constituent of ribosome (GO:0003735);|Cellular Component: nucleolus (GO:0005730);|Cellular Component: cytoplasm (GO:0005737);|Cellular Component: cytosol (GO:0005829);|Molecular Function: rRNA binding (GO:0019843);|Cellular Component: cytosolic small ribosomal subunit (GO:0022627);	PF00416.22	Ribosomal protein S13/S18
TRINITY_DN14051_c0_g1_i1_1	198.281	0.418902	3.66797	2.90094	1.53652	0.000244482	0.00611748	Up	4.54856	12.3061	11.6495	28.5471	33.5322	23.3941	XP_002055874.1	signal peptidase complex subunit 3 [Drosophila virilis]	Q9VCA9|SPCS3_DROME	Signal peptidase complex subunit 3 CG5677 OS=Drosophila melanogaster (Fruit fly) GN=CG5677 PE=2 SV=1	--	--	--	--	--	--	KOG3372	Signal peptidase complex subunit	[U]	CELLULAR PROCESSES AND SIGNALING	Intracellular trafficking, secretion, and vesicular transport	U	ENOG4110TZP	signal peptidase	Cellular Component: signal peptidase complex (GO:0005787);|Biological Process: signal peptide processing (GO:0006465);|Molecular Function: peptidase activity (GO:0008233);|Cellular Component: integral component of membrane (GO:0016021);|Cellular Component: organelle membrane (GO:0031090);|Biological Process: protein targeting to ER (GO:0045047);	PF04573.12	Signal peptidase subunit
TRINITY_DN14065_c0_g2_i1_1	18.6864	0.848194	3.74589	9.04573	3.17724	0.000179758	0.00480578	Up	0.494619	0.356513	0.328918	2.46768	2.04876	6.56486	XP_018790720.1	PREDICTED: uncharacterized protein LOC108970062 isoform X1 [Bactrocera latifrons]	X2J8M5|QTC_DROME	Protein quick-to-court CG14039 OS=Drosophila melanogaster (Fruit fly) GN=CG14039 PE=2 SV=2	--	--	--	--	--	--	--	--	--	--	--	S	ENOG4110KAU	NA	--	--	--
TRINITY_DN14086_c0_g1_i3_1	77.1517	0.519913	3.36752	3.36548	1.75081	0.000758488	0.0150275	Up	0.772072	2.52101	1.68112	4.11971	4.69132	9.12318	XP_017967134.1	ran-binding protein 3 [Drosophila navojoa]	Q4R4T9|RANB3_MACFA	Ran-binding protein 3 QccE-19613 OS=Macaca fascicularis (Crab-eating macaque) (Cynomolgus monkey) GN=QccE-19613 PE=2 SV=1	200/376(53.19)	K15304	RANBP3	Ran-binding protein 3	ko05166	Human T-cell leukemia virus 1 infection	KOG0866	Ran-binding protein RANBP3	[U]	CELLULAR PROCESSES AND SIGNALING	Intracellular trafficking, secretion, and vesicular transport	U	ENOG4111NCK	RAN binding protein	Cellular Component: nucleus (GO:0005634);|Cellular Component: cytoplasm (GO:0005737);|Biological Process: protein transport (GO:0015031);|Biological Process: intracellular transport (GO:0046907);	PF00638.18	RanBP1 domain
TRINITY_DN14089_c0_g1_i1_2	26.7013	3.90845	-5.71062	1.91e-07	-22.3197	1.13e-08	1.11e-06	Down	9.737	0	0	0	0	0	--	--	--	--	--	--	--	--	--	--	--	--	--	--	--	--	--	--	--	--	--
TRINITY_DN14096_c0_g1_i1_2	14.8716	3.01278	-7.1472	3.3e-07	-21.5329	8.86e-13	4.39e-10	Down	5.76246	1.27e-46	1.85e-42	3.91e-51	7.41e-22	5.47e-47	AAT01084.1	putative vacuolar ATP synthase subunit D [Homalodisca vitripennis]	Q9U0S4|VATD_MANSE	V-type proton ATPase subunit D . OS=Manduca sexta (Tobacco hawkmoth) (Tobacco hornworm) GN=. PE=2 SV=1	194/215(90.23)	K02149	ATPeV1D, ATP6M	V-type H+-transporting ATPase subunit D	ko00190|ko04145|ko04150|ko04721|ko04966|ko05110|ko05120|ko05165|ko05323	Oxidative phosphorylation|Phagosome|mTOR signaling pathway|Synaptic vesicle cycle|Collecting duct acid secretion|Vibrio cholerae infection|Epithelial cell signaling in Helicobacter pylori infection|Human papillomavirus infection|Rheumatoid arthritis	KOG1647	Vacuolar H+-ATPase V1 sector, subunit D	[C]	METABOLISM	Energy production and conversion	C	COG1394	Produces ATP from ADP in the presence of a proton gradient across the membrane (By similarity)	Biological Process: ion transport (GO:0006811);|Molecular Function: ATPase activity, coupled to transmembrane movement of substances (GO:0042626);	PF01813.17	ATP synthase subunit D
TRINITY_DN14107_c0_g1_i2_1	224.691	0.595203	3.08861	3.576	1.83835	0.00201098	0.0310539	Up	0.341882	1.89757	1.40902	2.85588	2.97592	8.29478	XP_017470337.1	PREDICTED: tyrosine-protein phosphatase 69D isoform X1 [Rhagoletis zephyria]	P16620|PTP69_DROME	Tyrosine-protein phosphatase 69D CG10975 OS=Drosophila melanogaster (Fruit fly) GN=CG10975 PE=1 SV=2	--	--	--	--	--	--	KOG4228	Protein tyrosine phosphatase	[T]	CELLULAR PROCESSES AND SIGNALING	Signal transduction mechanisms	T	COG5599	protein tyrosine phosphatase	Molecular Function: transmembrane receptor protein tyrosine phosphatase activity (GO:0005001);|Cellular Component: plasma membrane (GO:0005886);|Biological Process: cell adhesion (GO:0007155);|Biological Process: axon guidance (GO:0007411);|Biological Process: defasciculation of motor neuron axon (GO:0007415);|Biological Process: motor neuron axon guidance (GO:0008045);|Cellular Component: integr…	PF00041.21,PF13927.6,PF00047.25,PF07686.17,PF07679.16,PF00102.27,PF13350.6,PF00782.20,PF14566.6	Fibronectin type III domain|Immunoglobulin domain|Immunoglobulin domain|Immunoglobulin V-set domain|Immunoglobulin I-set domain|Protein-tyrosine phosphatase|Tyrosine phosphatase family|Dual specificity phosphatase, catalytic domain|Inositol hexakisphosphate
TRINITY_DN14108_c0_g1_i1_1	2518.44	0.435096	3.71796	3.06879	1.61767	0.000200839	0.00523271	Up	23.0262	110.353	87.2923	220.327	204.551	286.354	XP_011213359.1	40S ribosomal protein SA [Bactrocera dorsalis]	B3P9J3|RSSA_DROER	40S ribosomal protein SA GG12694 OS=Drosophila erecta (Fruit fly) GN=GG12694 PE=3 SV=1	228/283(80.57)	K02998	RP-SAe, RPSA	small subunit ribosomal protein SAe	ko03010	Ribosome	KOG0830	40S ribosomal protein SA (P40)/Laminin receptor 1	[J]	INFORMATION STORAGE AND PROCESSING	Translation, ribosomal structure and biogenesis	J	COG0052	30S ribosomal protein S2	Biological Process: ribosomal small subunit assembly (GO:0000028);|Molecular Function: structural constituent of ribosome (GO:0003735);|Cellular Component: nucleus (GO:0005634);|Biological Process: translation (GO:0006412);|Biological Process: multicellular organism development (GO:0007275);|Cellular Component: cytosolic small ribosomal subunit (GO:0022627);|Molecular Function: ribosome binding (…	PF00318.20,PF16122.5	Ribosomal protein S2|40S ribosomal protein SA C-terminus
TRINITY_DN14112_c0_g1_i2_1	428.037	0.511635	3.16751	3.07505	1.62061	0.00153749	0.0254433	Up	0.605093	2.51867	2.07631	3.92958	3.58193	9.7458	TMW53351.1	hypothetical protein DOY81_001555 [Sarcophaga bullata]	B4F6W9|TRIPC_XENTR	E3 ubiquitin-protein ligase TRIP12 trip12 OS=Xenopus tropicalis (Western clawed frog) (Silurana tropicalis) GN=trip12 PE=2 SV=1	1134/2135(53.11)	K10590	TRIP12	E3 ubiquitin-protein ligase TRIP12 [EC:2.3.2.26]	ko04120	Ubiquitin mediated proteolysis	KOG0168	Putative ubiquitin fusion degradation protein	[O]	CELLULAR PROCESSES AND SIGNALING	Posttranslational modification, protein turnover, chaperones	O	COG5021	ubiquitin protein ligase	Molecular Function: ubiquitin-protein transferase activity (GO:0004842);|Cellular Component: nucleoplasm (GO:0005654);|Biological Process: DNA repair (GO:0006281);|Biological Process: ubiquitin-dependent protein catabolic process (GO:0006511);|Biological Process: cellular response to DNA damage stimulus (GO:0006974);|Molecular Function: zinc ion binding (GO:0008270);|Cellular Component: nuclear s…	PF00632.25,PF02825.20	HECT-domain (ubiquitin-transferase)|WWE domain
TRINITY_DN1411_c0_g1_i1_1	19.346	0.761744	3.588	6.64902	2.73314	0.00033322	0.00786344	Up	0.301905	0.328724	0.512566	2.274	1.57676	4.18405	KNC29427.1	hypothetical protein FF38_06586, partial [Lucilia cuprina]	Q3THK7|GUAA_MOUSE	GMP synthase [glutamine-hydrolyzing] Gmps OS=Mus musculus (Mouse) GN=Gmps PE=1 SV=2	203/263(77.19)	K01951	guaA, GMPS	GMP synthase (glutamine-hydrolysing) [EC:6.3.5.2]	ko00230|ko00983	Purine metabolism|Drug metabolism - other enzymes	KOG1622	GMP synthase	[F]	METABOLISM	Nucleotide transport and metabolism	F	COG0519	Catalyzes the synthesis of GMP from XMP (By similarity)	Molecular Function: GMP synthase activity (GO:0003921);|Molecular Function: GMP synthase (glutamine-hydrolyzing) activity (GO:0003922);|Molecular Function: ATP binding (GO:0005524);|Cellular Component: cytosol (GO:0005829);|Biological Process: GMP biosynthetic process (GO:0006177);|Biological Process: glutamine metabolic process (GO:0006541);|Molecular Function: pyrophosphatase activity (GO:00164…	PF00958.22	GMP synthase C terminal domain
TRINITY_DN14124_c0_g1_i1_2	52.3887	3.90763	-5.90795	1.12e-07	-23.0861	3.46e-09	4.96e-07	Down	11.8053	4.99e-52	7.77e-50	2.43e-50	2.98e-55	2.21e-36	XP_031785563.1	cathepsin L [Nasonia vitripennis]	Q95029|CATL_DROME	Cathepsin L light chain CG6692 OS=Drosophila melanogaster (Fruit fly) GN=CG6692 PE=2 SV=2	245/336(72.92)	K01365	CTSL	cathepsin L [EC:3.4.22.15]	ko04140|ko04142|ko04145|ko04210|ko04612|ko05205|ko05323|ko05418	Autophagy - animal|Lysosome|Phagosome|Apoptosis|Antigen processing and presentation|Proteoglycans in cancer|Rheumatoid arthritis|Fluid shear stress and atherosclerosis	KOG1543	Cysteine proteinase Cathepsin L	[O]	CELLULAR PROCESSES AND SIGNALING	Posttranslational modification, protein turnover, chaperones	O	COG4870	cathepsin	Molecular Function: cysteine-type endopeptidase activity (GO:0004197);|Cellular Component: extracellular space (GO:0005615);|Cellular Component: lysosome (GO:0005764);|Biological Process: proteolysis (GO:0006508);|Biological Process: multicellular organism development (GO:0007275);|Biological Process: digestion (GO:0007586);|Molecular Function: peptidase activity (GO:0008233);|Cellular Component:…	PF00112.23,PF08246.12	Papain family cysteine protease|Cathepsin propeptide inhibitor domain (I29)
TRINITY_DN14134_c0_g2_i1_2	32.9143	1.2983	-5.84943	0.00517464	-7.59432	4.93e-09	6.21e-07	Down	3.48802	2.86126	3.61583	0	0.0692489	0	--	--	--	--	--	--	--	--	--	--	--	--	--	--	--	--	--	--	--	--	--
TRINITY_DN14146_c0_g1_i2_2	98.1866	3.90722	-6.16676	5.58e-08	-24.0949	6.97e-10	1.38e-07	Down	79.8383	0	0	0	0	0	VVC91083.1	unnamed protein product [Leptidea sinapis]	Q3SZ44|NUA4L_BOVIN	NADH dehydrogenase [ubiquinone] 1 alpha subcomplex subunit 4-like 2 NDUFA4L2 OS=Bos taurus (Bovine) GN=NDUFA4L2 PE=3 SV=1	51/81(62.96)	K03948	NDUFA4	NADH dehydrogenase (ubiquinone) 1 alpha subcomplex subunit 4	ko00190|ko04714|ko04723|ko04932|ko05010|ko05012|ko05016	Oxidative phosphorylation|Thermogenesis|Retrograde endocannabinoid signaling|Non-alcoholic fatty liver disease (NAFLD)|Alzheimer disease|Parkinson disease|Huntington disease	--	--	--	--	--	U	ENOG41124SW	NADH dehydrogenase (ubiquinone) 1 alpha subcomplex	Cellular Component: mitochondrial respiratory chain complex IV (GO:0005751);|Biological Process: electron transport chain (GO:0022900);|Biological Process: proton transmembrane transport (GO:1902600);	--	--
TRINITY_DN14157_c0_g1_i1_1	1685.16	1.28894	3.32189	19.4502	4.28171	0.000894102	0.0169629	Up	3.75398	19.1525	38.483	952.88	80.0597	149.999	XP_011177680.1	general odorant-binding protein 99a-like [Zeugodacus cucurbitae]	Q9VAJ4|OB99A_DROME	General odorant-binding protein 99a CG18111 OS=Drosophila melanogaster (Fruit fly) GN=CG18111 PE=2 SV=2	--	--	--	--	--	--	--	--	--	--	--	S	ENOG4110ND4	PhBP	Molecular Function: odorant binding (GO:0005549);|Cellular Component: extracellular region (GO:0005576);|Biological Process: sensory perception of chemical stimulus (GO:0007606);|Biological Process: sensory perception of smell (GO:0007608);|Cellular Component: endomembrane system (GO:0012505);|Biological Process: response to pheromone (GO:0019236);|Biological Process: olfactory behavior (GO:00420…	PF01395.22	PBP/GOBP family
TRINITY_DN1415_c0_g1_i1_1	26.4595	3.90835	5.49225	2.89599e+06	21.4656	3.97e-08	2.68e-06	Up	0	0	0	6.44157	0	0	XP_015589422.1	venom acid phosphatase Acph-1 [Cephus cinctus]	Q5BLY5|ACPH1_APIME	Venom acid phosphatase Acph-1 . OS=Apis mellifera (Honeybee) GN=. PE=1 SV=1	--	--	--	--	--	--	KOG3720	Lysosomal & prostatic acid phosphatases	[I]	METABOLISM	Lipid transport and metabolism	S	ENOG410ZVBQ	acid PHOsphatase	Molecular Function: acid phosphatase activity (GO:0003993);|Cellular Component: extracellular region (GO:0005576);	PF00328.22	Histidine phosphatase superfamily (branch 2)
TRINITY_DN14162_c0_g1_i1_1	62.0595	1.15758	3.55335	17.307	4.11328	0.000380365	0.00873436	Up	0.322181	0.342758	0.273576	0.625047	0.450682	16.6566	XP_014765836.1	elongation of very long chain fatty acids protein AAEL008004 [Drosophila ananassae]	Q1HRV8|ELVL1_AEDAE	Elongation of very long chain fatty acids protein AAEL008004 AAEL008004 OS=Aedes aegypti (Yellowfever mosquito) (Culex aegypti) GN=AAEL008004 PE=2 SV=2	--	--	--	--	--	--	KOG3071	Fatty acyl-CoA elongase/Polyunsaturated fatty acid specific elongation enzyme	[I]	METABOLISM	Lipid transport and metabolism	I	ENOG410XRWT	elongation of very long chain fatty acids protein	Biological Process: fatty acid biosynthetic process (GO:0006633);|Cellular Component: integral component of endoplasmic reticulum membrane (GO:0030176);|Molecular Function: 3-oxo-arachidoyl-CoA synthase activity (GO:0102336);|Molecular Function: 3-oxo-cerotoyl-CoA synthase activity (GO:0102337);|Molecular Function: 3-oxo-lignoceronyl-CoA synthase activity (GO:0102338);|Molecular Function: very-lo…	PF01151.18	GNS1/SUR4 family
TRINITY_DN14176_c0_g1_i1_1	171.139	3.90701	6.15888	1.75232e+07	24.0628	7.33e-10	1.43e-07	Up	0	0	0	61.258	0	0	XP_012272593.1	chymotrypsin-1 [Orussus abietinus]	P00769|CTR2_VESCR	Chymotrypsin-2 . OS=Vespa crabro (European hornet) GN=. PE=1 SV=1	--	--	--	--	--	--	KOG3627	Trypsin	[E]	METABOLISM	Amino acid transport and metabolism	O	COG5640	protease	Molecular Function: serine-type endopeptidase activity (GO:0004252);|Cellular Component: extracellular space (GO:0005615);	PF00089.26	Trypsin
TRINITY_DN14185_c0_g1_i1_1	12.6384	2.32489	3.0447	135.167	7.07859	0.00232914	0.0344983	Up	0	0	0	7.99569	0	2.80345	XP_011185108.2	transmembrane protease serine 9-like [Zeugodacus cucurbitae]	Q17025|CTR2_ANOGA	Chymotrypsin-2 AGAP006711 OS=Anopheles gambiae (African malaria mosquito) GN=AGAP006711 PE=2 SV=3	--	--	--	--	--	--	KOG3627	Trypsin	[E]	METABOLISM	Amino acid transport and metabolism	O	COG5640	protease	Molecular Function: serine-type endopeptidase activity (GO:0004252);|Cellular Component: extracellular region (GO:0005576);|Biological Process: digestion (GO:0007586);	PF00089.26	Trypsin
TRINITY_DN14208_c0_g1_i1_1	40.8078	0.482386	-4.31465	0.236297	-2.08133	1.6e-05	0.000604058	Down	4.15134	3.45014	3.64526	1.14225	0.939642	0.72703	XP_001814509.1	PREDICTED: cathepsin L1 [Tribolium castaneum]	P43236|CATK_RABIT	Cathepsin K CTSK OS=Oryctolagus cuniculus (Rabbit) GN=CTSK PE=1 SV=1	--	--	--	--	--	--	KOG1543	Cysteine proteinase Cathepsin L	[O]	CELLULAR PROCESSES AND SIGNALING	Posttranslational modification, protein turnover, chaperones	O	COG4870	cathepsin	Molecular Function: fibronectin binding (GO:0001968);|Molecular Function: cysteine-type endopeptidase activity (GO:0004197);|Molecular Function: collagen binding (GO:0005518);|Cellular Component: extracellular space (GO:0005615);|Cellular Component: nucleoplasm (GO:0005654);|Cellular Component: lysosome (GO:0005764);|Biological Process: collagen catabolic process (GO:0030574);|Molecular Function:…	PF00112.23,PF08246.12	Papain family cysteine protease|Cathepsin propeptide inhibitor domain (I29)
TRINITY_DN14210_c0_g1_i1_1	15.461	1.0299	3.27522	10.3615	3.37316	0.00105579	0.019261	Up	0	0.4501	0.264425	1.50383	2.15347	3.90374	KNC30385.1	Protein furry [Lucilia cuprina]	Q9VT28|FRY_DROME	Protein furry CG32045 OS=Drosophila melanogaster (Fruit fly) GN=CG32045 PE=1 SV=2	--	--	--	--	--	--	KOG1825	Fry-like conserved proteins	[R]	POORLY CHARACTERIZED	General function prediction only	S	ENOG410XSZS	furry homolog (Drosophila)	Biological Process: cell morphogenesis (GO:0000902);|Cellular Component: cytoplasm (GO:0005737);|Cellular Component: cell cortex (GO:0005938);|Biological Process: imaginal disc-derived wing morphogenesis (GO:0007476);|Biological Process: chaeta morphogenesis (GO:0008407);|Cellular Component: axon (GO:0030424);|Cellular Component: dendrite (GO:0030425);|Biological Process: neuron projection develo…	PF14228.6	Cell morphogenesis central region
TRINITY_DN14217_c0_g1_i1_2	44.1079	3.90779	-5.88764	1.19e-07	-23.0076	3.92e-09	5.34e-07	Down	15.3276	0	0	1.59e-64	1.5e-65	0	XP_012054218.1	PREDICTED: 12 kDa FK506-binding protein isoform X1 [Atta cephalotes]	O42123|FKB1A_XENLA	Peptidyl-prolyl cis-trans isomerase FKBP1A fkbp1a OS=Xenopus laevis (African clawed frog) GN=fkbp1a PE=3 SV=3	--	--	--	--	--	--	KOG0544	FKBP-type peptidyl-prolyl cis-trans isomerase	[O]	CELLULAR PROCESSES AND SIGNALING	Posttranslational modification, protein turnover, chaperones	O	COG0545	Peptidyl-prolyl cis-trans isomerase	Biological Process: protein peptidyl-prolyl isomerization (GO:0000413);|Biological Process: negative regulation of protein phosphorylation (GO:0001933);|Biological Process: heart morphogenesis (GO:0003007);|Molecular Function: peptidyl-prolyl cis-trans isomerase activity (GO:0003755);|Molecular Function: FK506 binding (GO:0005528);|Cellular Component: cytoplasm (GO:0005737);|Cellular Component: c…	PF00254.28	FKBP-type peptidyl-prolyl cis-trans isomerase
TRINITY_DN14218_c0_g1_i1_1	57.9982	0.54302	3.56116	3.82056	1.93378	0.000369217	0.00855084	Up	0.883036	3.0325	2.61434	6.50144	7.76269	12.6011	XP_001353349.1	uncharacterized protein Dpse_GA22016 [Drosophila pseudoobscura pseudoobscura]	Q4R4E0|NDUB5_MACFA	NADH dehydrogenase [ubiquinone] 1 beta subcomplex subunit 5, mitochondrial QtsA-10659 OS=Macaca fascicularis (Crab-eating macaque) (Cynomolgus monkey) GN=QtsA-10659 PE=2 SV=1	121/185(65.41)	K03961	NDUFB5	NADH dehydrogenase (ubiquinone) 1 beta subcomplex subunit 5	ko00190|ko04714|ko04723|ko04932|ko05010|ko05012|ko05016	Oxidative phosphorylation|Thermogenesis|Retrograde endocannabinoid signaling|Non-alcoholic fatty liver disease (NAFLD)|Alzheimer disease|Parkinson disease|Huntington disease	KOG4632	NADH:ubiquinone oxidoreductase, NDUFB5/SGDH subunit	[C]	METABOLISM	Energy production and conversion	U	ENOG4111HCK	NADH dehydrogenase (Ubiquinone) 1 beta subcomplex, 5	Cellular Component: nucleoplasm (GO:0005654);|Cellular Component: mitochondrial respiratory chain complex I (GO:0005747);|Cellular Component: integral component of membrane (GO:0016021);|Biological Process: mitochondrial respiratory chain complex I assembly (GO:0032981);|Biological Process: oxidation-reduction process (GO:0055114);	PF09781.9	NADH:ubiquinone oxidoreductase, NDUFB5/SGDH subunit
TRINITY_DN14226_c0_g1_i1_1	23.5007	0.730238	4.16557	8.2355	3.04186	3.11e-05	0.00107567	Up	0.257832	0.550539	0.355961	2.44119	2.37081	5.36569	XP_023307197.1	pre-mRNA-splicing factor Syf2 [Lucilia cuprina]	Q9V5Q4|SYF2_DROME	Pre-mRNA-splicing factor Syf2 CG12343 OS=Drosophila melanogaster (Fruit fly) GN=CG12343 PE=2 SV=1	173/225(76.89)	K12868	SYF2	pre-mRNA-splicing factor SYF2	ko03040	Spliceosome	KOG2609	Cyclin D-interacting protein GCIP	[DA]	CELLULAR PROCESSES AND SIGNALING|INFORMATION STORAGE AND PROCESSING	Cell cycle control, cell division, chromosome partitioning |RNA processing and modification	A	ENOG410XY86	SYF2 homolog, RNA splicing factor (S. cerevisiae)	Biological Process: mRNA splicing, via spliceosome (GO:0000398);|Cellular Component: Prp19 complex (GO:0000974);|Molecular Function: RNA binding (GO:0003723);|Cellular Component: U2-type catalytic step 2 spliceosome (GO:0071007);|Cellular Component: precatalytic spliceosome (GO:0071011);|Cellular Component: catalytic step 2 spliceosome (GO:0071013);|Cellular Component: post-mRNA release spliceoso…	PF08231.12	SYF2 splicing factor
TRINITY_DN14234_c0_g1_i1_1	309.346	3.02296	3.86796	3310.11	11.6927	0.000109751	0.00321396	Up	0	0	0	40.2901	0.27446	311.183	XP_013110227.1	PREDICTED: larval cuticle protein 8-like [Stomoxys calcitrans]	P45589|CU12_HYACE	Flexible cuticle protein 12 CP12 OS=Hyalophora cecropia (Cecropia moth) GN=CP12 PE=2 SV=1	--	--	--	--	--	--	--	--	--	--	--	S	ENOG41125BY	Insect cuticle protein	Molecular Function: structural constituent of cuticle (GO:0042302);	PF00379.23	Insect cuticle protein
TRINITY_DN1424_c0_g1_i1_2	15.0406	3.00821	-7.16372	3.26e-07	-21.55	7.85e-13	4.16e-10	Down	4.98885	0	0	0	0	0	XP_009494840.1	elongation factor 2 [Fonticula alba]	P13060|EF2_DROME	Eukaryotic translation elongation factor 2 CG2238 OS=Drosophila melanogaster (Fruit fly) GN=CG2238 PE=1 SV=4	247/352(70.17)	K03234	EEF2	elongation factor 2	ko04152|ko04921	AMPK signaling pathway|Oxytocin signaling pathway	KOG0469	Elongation factor 2	[J]	INFORMATION STORAGE AND PROCESSING	Translation, ribosomal structure and biogenesis	J	COG0480	Catalyzes the GTP-dependent ribosomal translocation step during translation elongation. During this step, the ribosome changes from the pre-translocational (PRE) to the post- translocational (POST) state as the newly formed A-site-bound peptidyl-tRNA and P-site-bound deacylated tRNA move to the P and E sites, respectively. Catalyzes the coordinated movement of the two tRNA molecules, the mRNA and…	Molecular Function: translation elongation factor activity (GO:0003746);|Molecular Function: GTPase activity (GO:0003924);|Molecular Function: GTP binding (GO:0005525);|Cellular Component: cytosol (GO:0005829);|Biological Process: translational elongation (GO:0006414);	PF00009.27,PF01926.23	Elongation factor Tu GTP binding domain|50S ribosome-binding GTPase
TRINITY_DN14254_c0_g1_i1_1	31.2087	3.90811	5.55299	3.41084e+06	21.7017	2.81e-08	2.05e-06	Up	0	0	0	12.9232	0	0	XP_017478615.1	PREDICTED: serine protease 53-like [Rhagoletis zephyria]	Q90629|TRY3_CHICK	Trypsin II-P29 . OS=Gallus gallus (Chicken) GN=. PE=2 SV=1	--	--	--	--	--	--	KOG3627	Trypsin	[E]	METABOLISM	Amino acid transport and metabolism	O	COG5640	protease	Molecular Function: serine-type endopeptidase activity (GO:0004252);|Cellular Component: extracellular space (GO:0005615);|Biological Process: proteolysis (GO:0006508);|Biological Process: digestion (GO:0007586);|Molecular Function: metal ion binding (GO:0046872);	PF00089.26	Trypsin
TRINITY_DN14263_c0_g1_i1_1	30.6339	0.990946	3.28246	9.53177	3.25274	0.00102904	0.0188777	Up	0	1.31942	0.462674	3.28648	8.69317	5.40269	XP_011201277.1	acyl-CoA-binding protein homolog [Bactrocera dorsalis]	P42281|ACBP_DROME	Acyl-CoA-binding protein homolog CG8627 OS=Drosophila melanogaster (Fruit fly) GN=CG8627 PE=2 SV=1	65/86(75.58)	K08762	DBI, ACBP	diazepam-binding inhibitor (GABA receptor modulator, acyl-CoA-binding protein)	ko03320	PPAR signaling pathway	KOG0817	Acyl-CoA-binding protein	[I]	METABOLISM	Lipid transport and metabolism	I	COG4281	Acyl-CoA binding domain containing	Molecular Function: fatty-acyl-CoA binding (GO:0000062);|Cellular Component: cell (GO:0005623);|Molecular Function: lipid binding (GO:0008289);|Biological Process: cellular acyl-CoA homeostasis (GO:0042049);	--	--
TRINITY_DN14263_c0_g1_i1_2	26.5323	3.90847	-5.71001	1.91e-07	-22.3174	1.13e-08	1.11e-06	Down	12.9808	8.42e-56	1.66e-59	1e-52	7.53e-72	5.31e-83	RZF34903.1	hypothetical protein LSTR_LSTR012900 [Laodelphax striatellus]	P41973|SODC_DROWI	Superoxide dismutase [Cu-Zn] GK20556 OS=Drosophila willistoni (Fruit fly) GN=GK20556 PE=3 SV=2	120/154(77.92)	K04565	SOD1	superoxide dismutase, Cu-Zn family [EC:1.15.1.1]	ko04146|ko04213|ko05014|ko05016|ko05020	Peroxisome|Longevity regulating pathway - multiple species|Amyotrophic lateral sclerosis (ALS)|Huntington disease|Prion diseases	KOG0441	Cu2+/Zn2+ superoxide dismutase SOD1	[P]	METABOLISM	Inorganic ion transport and metabolism	P	COG2032	Destroys radicals which are normally produced within the cells and which are toxic to biological systems (By similarity)	Molecular Function: superoxide dismutase activity (GO:0004784);|Cellular Component: cytoplasm (GO:0005737);|Molecular Function: metal ion binding (GO:0046872);	PF00080.20	Copper/zinc superoxide dismutase (SODC)
TRINITY_DN14270_c0_g1_i1_1	55.281	1.5576	4.71403	162.308	7.34259	2.43e-06	0.000107569	Up	0.126388	0	0	19.0614	0.391482	8.30239	XP_001988087.1	general odorant-binding protein 28a [Drosophila grimshawi]	P54195|OB28A_DROME	General odorant-binding protein 28a CG6641 OS=Drosophila melanogaster (Fruit fly) GN=CG6641 PE=1 SV=2	--	--	--	--	--	--	--	--	--	--	--	--	--	--	Molecular Function: odorant binding (GO:0005549);|Molecular Function: pheromone binding (GO:0005550);|Cellular Component: extracellular region (GO:0005576);|Biological Process: sensory perception of chemical stimulus (GO:0007606);|Biological Process: sensory perception of smell (GO:0007608);	PF01395.22	PBP/GOBP family
TRINITY_DN14280_c0_g1_i1_1	81.5169	0.801641	3.4816	6.92107	2.791	0.000498423	0.0108606	Up	0.0437744	0.519535	0.669186	2.25346	1.68264	5.27265	XP_005180934.1	PREDICTED: pyruvate carboxylase, mitochondrial isoform X2 [Musca domestica]	Q29RK2|PYC_BOVIN	Pyruvate carboxylase, mitochondrial PC OS=Bos taurus (Bovine) GN=PC PE=2 SV=2	870/1016(85.63)	K01958	PC, pyc	pyruvate carboxylase [EC:6.4.1.1]	ko00020|ko00620	Citrate cycle (TCA cycle)|Pyruvate metabolism	KOG0369	Pyruvate carboxylase	[C]	METABOLISM	Energy production and conversion	C	COG1038	Catalyzes a 2-step reaction, involving the ATP-dependent carboxylation of the covalently attached biotin in the first step and the transfer of the carboxyl group to pyruvate in the second (By similarity)	Molecular Function: pyruvate carboxylase activity (GO:0004736);|Molecular Function: ATP binding (GO:0005524);|Cellular Component: mitochondrion (GO:0005739);|Cellular Component: mitochondrial inner membrane (GO:0005743);|Cellular Component: mitochondrial matrix (GO:0005759);|Biological Process: pyruvate metabolic process (GO:0006090);|Biological Process: gluconeogenesis (GO:0006094);|Biological P…	PF02786.17,PF02436.18,PF02785.19,PF00682.19,PF00364.22,PF07478.13,PF13533.6,PF02222.22	Carbamoyl-phosphate synthase L chain, ATP binding domain|Conserved carboxylase domain|Biotin carboxylase C-terminal domain|HMGL-like|Biotin-requiring enzyme|D-ala D-ala ligase C-terminus|Biotin-lipoyl like|ATP-grasp domain	ENSAMXP00000000700	zf-C2H2
TRINITY_DN1428_c0_g1_i1_1	24.5916	0.743351	3.04875	4.81085	2.26629	0.00229797	0.0342125	Up	0.148187	1.11935	1.05075	3.29704	3.4056	5.18861	XP_005186295.2	PREDICTED: uncharacterized protein LOC101890842 [Musca domestica]	--	--	--	--	--	--	--	--	--	--	--	--	--	S	ENOG410Y3HC	NA	--	--	--
TRINITY_DN14313_c0_g1_i1_1	63.2787	0.586174	3.72152	4.53611	2.18146	0.000198029	0.00517121	Up	0.449716	1.85901	0.832032	3.80536	3.7471	7.44347	XP_017485159.1	PREDICTED: dual specificity mitogen-activated protein kinase kinase dSOR1 isoform X1 [Rhagoletis zephyria]	Q24324|DSOR1_DROME	Dual specificity mitogen-activated protein kinase kinase dSOR1 CG15793 OS=Drosophila melanogaster (Fruit fly) GN=CG15793 PE=1 SV=2	--	--	--	--	--	--	KOG0581	Mitogen-activated protein kinase kinase (MAP2K)	[T]	CELLULAR PROCESSES AND SIGNALING	Signal transduction mechanisms	T	ENOG410XQ5A	mitogen-activated protein kinase kinase	Biological Process: activation of MAPK activity (GO:0000187);|Cellular Component: condensed chromosome (GO:0000793);|Molecular Function: protein serine/threonine kinase activity (GO:0004674);|Molecular Function: MAP kinase kinase activity (GO:0004708);|Molecular Function: protein tyrosine kinase activity (GO:0004713);|Molecular Function: ATP binding (GO:0005524);|Cellular Component: cytoplasm (GO…	PF00069.25,PF07714.17	Protein kinase domain|Protein tyrosine kinase
TRINITY_DN14314_c0_g1_i1_1	31.2087	3.90811	5.55299	3.41084e+06	21.7017	2.81e-08	2.05e-06	Up	0	0	0	10.6834	0	0	XP_017877098.1	icarapin-like [Ceratina calcarata]	Q5EF78|ICA_APICA	Icarapin . OS=Apis mellifera carnica (Carniolan honeybee) GN=. PE=1 SV=2	--	--	--	--	--	--	--	--	--	--	--	S	ENOG4111B83	NA	Cellular Component: extracellular region (GO:0005576);	--	--
TRINITY_DN14316_c0_g1_i1_1	14.3786	1.0601	3.06409	9.50207	3.24824	0.00218333	0.0329423	Up	0	0.562228	0.1782	2.77032	2.33575	2.58162	--	--	--	--	--	--	--	--	--	--	--	--	--	--	--	--	--	--	--	--	--
TRINITY_DN14349_c0_g1_i2_1	31.0315	0.642511	3.09269	3.96435	1.98708	0.00198354	0.0308474	Up	0.231277	0.722208	0.846472	1.9234	2.03542	3.585	XP_011206207.1	putative elongator complex protein 4 [Bactrocera dorsalis]	Q9VMQ7|ELP4_DROME	Putative elongator complex protein 4 CG6907 OS=Drosophila melanogaster (Fruit fly) GN=CG6907 PE=1 SV=1	--	--	--	--	--	--	KOG3949	RNA polymerase II elongator complex, subunit ELP4	[BK]	INFORMATION STORAGE AND PROCESSING|INFORMATION STORAGE AND PROCESSING	Chromatin structure and dynamics |Transcription	K	ENOG410XP5H	Elongator complex protein	Molecular Function: RNA polymerase II complex binding (GO:0000993);|Biological Process: tRNA wobble uridine modification (GO:0002098);|Cellular Component: cytoplasm (GO:0005737);|Biological Process: regulation of transcription by RNA polymerase II (GO:0006357);|Cellular Component: transcription elongation factor complex (GO:0008023);|Molecular Function: phosphorylase kinase regulator activity (GO…	PF05625.11	PAXNEB protein
TRINITY_DN14350_c0_g1_i1_2	22.8144	3.90874	-5.6572	2.21e-07	-22.1125	1.54e-08	1.41e-06	Down	10.7928	2.37e-71	2.86e-64	2.63e-48	7.56e-54	1.08e-50	XP_013183150.1	PREDICTED: gamma-interferon-inducible lysosomal thiol reductase-like [Amyelois transitella]	Q95RA9|GILT1_DROME	GILT-like protein 1 CG9796 OS=Drosophila melanogaster (Fruit fly) GN=CG9796 PE=1 SV=1	64/180(35.56)	K08059	IFI30, GILT	interferon, gamma-inducible protein 30	ko04612	Antigen processing and presentation	KOG3160	Gamma-interferon inducible lysosomal thiol reductase	[O]	CELLULAR PROCESSES AND SIGNALING	Posttranslational modification, protein turnover, chaperones	S	ENOG4111IDT	Lysosomal thiol	Biological Process: immune system process (GO:0002376);|Cellular Component: extracellular region (GO:0005576);|Cellular Component: plasma membrane (GO:0005886);|Molecular Function: disulfide oxidoreductase activity (GO:0015036);|Biological Process: oxidation-reduction process (GO:0055114);|Biological Process: positive regulation of defense response to bacterium (GO:1900426);	PF03227.16	Gamma interferon inducible lysosomal thiol reductase (GILT)
TRINITY_DN14359_c0_g1_i2_1	26.9242	0.627393	3.55842	4.69958	2.23253	0.000373086	0.00861877	Up	0.223642	0.420799	0.582312	1.74472	1.67635	2.84111	XP_011179862.1	endoplasmic reticulum resident protein 44 isoform X3 [Zeugodacus cucurbitae]	Q9D1Q6|ERP44_MOUSE	Endoplasmic reticulum resident protein 44 Kiaa0573 OS=Mus musculus (Mouse) GN=Kiaa0573 PE=1 SV=1	--	--	--	--	--	--	KOG0912	Thiol-disulfide isomerase and thioredoxin	[OC]	CELLULAR PROCESSES AND SIGNALING|METABOLISM	Posttranslational modification, protein turnover, chaperones |Energy production and conversion	O	COG0526	Thioredoxin	Molecular Function: protein disulfide isomerase activity (GO:0003756);|Cellular Component: endoplasmic reticulum lumen (GO:0005788);|Cellular Component: endoplasmic reticulum membrane (GO:0005789);|Cellular Component: endoplasmic reticulum-Golgi intermediate compartment (GO:0005793);|Biological Process: protein folding (GO:0006457);|Biological Process: response to unfolded protein (GO:0006986);|B…	PF13848.6,PF00085.20	Thioredoxin-like domain|Thioredoxin
TRINITY_DN14366_c0_g1_i1_2	25.1804	3.90856	-5.69145	2.01e-07	-22.2453	1.26e-08	1.22e-06	Down	12.2522	0	0	0	0	0	ATU83063.1	secreted venom protein family 5 protein [Pristhesancus plagipennis]	--	--	--	--	--	--	--	--	--	--	--	--	--	--	--	--	--	PF16984.5	Group 7 allergen
TRINITY_DN14370_c0_g1_i1_1	6.87505	1.8309	3.38801	73.6751	6.20311	0.000704013	0.0142235	Up	0	0	0	1.04676	1.30159	4.34895	XP_018799054.1	PREDICTED: 8-oxo-dGDP phosphatase NUDT18 [Bactrocera latifrons]	Q6ZVK8|NUD18_HUMAN	8-oxo-dGDP phosphatase NUDT18 MTH3 OS=Homo sapiens (Human) GN=MTH3 PE=1 SV=3	--	--	--	--	--	--	KOG0648	Predicted NUDIX hydrolase FGF-2 and related proteins	[T]	CELLULAR PROCESSES AND SIGNALING	Signal transduction mechanisms	S	ENOG410Z4GH	nudix (nucleoside diphosphate linked moiety X)-type motif 6	Molecular Function: magnesium ion binding (GO:0000287);|Cellular Component: cytosol (GO:0005829);|Biological Process: nucleobase-containing small molecule catabolic process (GO:0034656);|Molecular Function: 8-oxo-dGDP phosphatase activity (GO:0044715);|Molecular Function: 8-oxo-GDP phosphatase activity (GO:0044716);|Molecular Function: 8-hydroxy-dADP phosphatase activity (GO:0044717);|Biological …	PF00293.28	NUDIX domain
TRINITY_DN14383_c0_g1_i1_1	16.1132	3.90937	5.31596	1.80312e+06	20.7821	1.06e-07	6.01e-06	Up	0	0	0	6.42323	0	0	XP_029155833.1	aquaporin AQPAn.G-like isoform X1 [Nylanderia fulva]	Q7PWV1|AQP_ANOGA	Aquaporin AQPAn.G AGAP008842 OS=Anopheles gambiae (African malaria mosquito) GN=AGAP008842 PE=3 SV=4	--	--	--	--	--	--	KOG0223	Aquaporin (major intrinsic protein family)	[G]	METABOLISM	Carbohydrate transport and metabolism	G	COG0580	Channel that permits osmotically driven movement of water in both directions. It is involved in the osmoregulation and in the maintenance of cell turgor during volume expansion in rapidly growing cells. It mediates rapid entry or exit of water in response to abrupt changes in osmolarity (By similarity)	Molecular Function: channel activity (GO:0015267);|Cellular Component: integral component of membrane (GO:0016021);	PF00230.20	Major intrinsic protein
TRINITY_DN14405_c0_g1_i1_1	7.31994	1.48143	2.94262	20.5248	4.3593	0.00325444	0.043211	Up	0.234365	0.248028	0	1.95242	1.25592	4.24556	XP_014092997.1	PREDICTED: nuclear cap-binding protein subunit 1 [Bactrocera oleae]	B4JM29|NCBP1_DROGR	Nuclear cap-binding protein subunit 1 GH24565 OS=Drosophila grimshawi (Hawaiian fruit fly) (Idiomyia grimshawi) GN=GH24565 PE=3 SV=1	103/121(85.12)	K12882	NCBP1, CBP80	nuclear cap-binding protein subunit 1	ko03013|ko03015|ko03040	RNA transport|mRNA surveillance pathway|Spliceosome	KOG1104	Nuclear cap-binding complex, subunit NCBP1/CBP80	[A]	INFORMATION STORAGE AND PROCESSING	RNA processing and modification	A	ENOG410XR7H	RNA cap binding	Molecular Function: RNA cap binding (GO:0000339);|Cellular Component: nucleus (GO:0005634);|Cellular Component: nuclear cap binding complex (GO:0005846);|Biological Process: 7-methylguanosine mRNA capping (GO:0006370);|Biological Process: production of siRNA involved in RNA interference (GO:0030422);|Biological Process: primary miRNA processing (GO:0031053);|Biological Process: negative regulatio…	PF09090.11	MIF4G like
TRINITY_DN14405_c0_g1_i1_2	62.5285	0.412597	2.99358	2.35405	1.23514	0.00275721	0.0386361	Up	0.985217	1.81083	1.49282	2.56171	3.64315	4.60609	XP_017835943.1	PREDICTED: probable methylcrotonoyl-CoA carboxylase beta chain, mitochondrial [Drosophila busckii]	Q9V9A7|MCCB_DROME	Probable methylcrotonoyl-CoA carboxylase beta chain, mitochondrial CG3267 OS=Drosophila melanogaster (Fruit fly) GN=CG3267 PE=2 SV=1	374/490(76.33)	K01969	E6.4.1.4B	3-methylcrotonyl-CoA carboxylase beta subunit [EC:6.4.1.4]	ko00280	Valine, leucine and isoleucine degradation	KOG0540	3-Methylcrotonyl-CoA carboxylase, non-biotin containing subunit/Acetyl-CoA carboxylase carboxyl transferase, subunit beta	[EI]	METABOLISM|METABOLISM	Amino acid transport and metabolism |Lipid transport and metabolism	I	COG4799	carboxylase	Molecular Function: methylcrotonoyl-CoA carboxylase activity (GO:0004485);|Molecular Function: ATP binding (GO:0005524);|Cellular Component: mitochondrion (GO:0005739);|Cellular Component: mitochondrial matrix (GO:0005759);|Biological Process: leucine metabolic process (GO:0006551);|Biological Process: leucine catabolic process (GO:0006552);|Biological Process: regulation of eclosion (GO:0007563)…	PF01039.22,PF06833.11	Carboxyl transferase domain|Malonate decarboxylase gamma subunit (MdcE)
TRINITY_DN14411_c0_g1_i1_1	28.2739	0.534238	3.10992	3.16332	1.66144	0.00187137	0.0294409	Up	1.15915	1.95791	1.25651	4.08082	4.43823	6.0728	XP_011182336.1	probable prefoldin subunit 4 [Zeugodacus cucurbitae]	Q9VRL3|PFD4_DROME	Probable prefoldin subunit 4 CG10635 OS=Drosophila melanogaster (Fruit fly) GN=CG10635 PE=3 SV=1	--	--	--	--	--	--	KOG1760	Molecular chaperone Prefoldin, subunit 4	[O]	CELLULAR PROCESSES AND SIGNALING	Posttranslational modification, protein turnover, chaperones	O	COG1382	Molecular chaperone capable of stabilizing a range of proteins. Seems to fulfill an ATP-independent, HSP70-like function in archaeal de novo protein folding (By similarity)	Cellular Component: cytoplasm (GO:0005737);|Biological Process: protein folding (GO:0006457);|Cellular Component: prefoldin complex (GO:0016272);|Molecular Function: unfolded protein binding (GO:0051082);	PF01920.20	Prefoldin subunit
TRINITY_DN14451_c0_g1_i1_1	8.24336	1.57155	2.89348	23.3809	4.54726	0.00380999	0.048589	Up	0.431257	0	0	2.46028	1.30304	5.40003	XP_011290525.1	PREDICTED: CDK5 and ABL1 enzyme substrate 1 isoform X1 [Musca domestica]	Q8TDN4|CABL1_HUMAN	CDK5 and ABL1 enzyme substrate 1 CABLES OS=Homo sapiens (Human) GN=CABLES PE=1 SV=2	--	--	--	--	--	--	KOG4164	Cyclin ik3-1/CABLES	[D]	CELLULAR PROCESSES AND SIGNALING	Cell cycle control, cell division, chromosome partitioning	O	ENOG4110WYV	Cdk5 and Abl enzyme substrate	Cellular Component: nucleus (GO:0005634);|Cellular Component: cytosol (GO:0005829);|Biological Process: cell cycle (GO:0007049);|Biological Process: cell division (GO:0051301);|Biological Process: regulation of cell cycle (GO:0051726);	PF00134.23	Cyclin, N-terminal domain
TRINITY_DN14453_c0_g1_i1_1	22.6541	0.746036	3.22649	5.304	2.40708	0.00125317	0.0217828	Up	0.464722	1.33358	0.315966	3.78654	3.38173	4.69695	KNC23191.1	Phosphoribosylformylglycinamidine synthase, partial [Lucilia cuprina]	P35421|PUR4_DROME	Phosphoribosylformylglycinamidine synthase CG9127 OS=Drosophila melanogaster (Fruit fly) GN=CG9127 PE=1 SV=2	133/201(66.17)	K01952	PFAS, purL	phosphoribosylformylglycinamidine synthase [EC:6.3.5.3]	ko00230	Purine metabolism	KOG1907	Phosphoribosylformylglycinamidine synthase	[F]	METABOLISM	Nucleotide transport and metabolism	F	COG0047	phosphoribosylformylglycinamidine synthase	Molecular Function: phosphoribosylformylglycinamidine synthase activity (GO:0004642);|Molecular Function: ATP binding (GO:0005524);|Cellular Component: cytoplasm (GO:0005737);|Biological Process: purine nucleotide biosynthetic process (GO:0006164);|Biological Process: 'de novo' IMP biosynthetic process (GO:0006189);|Biological Process: glutamine metabolic process (GO:0006541);|Molecular Function:…	PF13507.6	CobB/CobQ-like glutamine amidotransferase domain
TRINITY_DN14462_c0_g1_i1_2	793.268	0.527882	3.53861	3.65018	1.86797	0.00040224	0.00915453	Up	10.2142	61.9447	69.2725	175.919	159.223	206.394	XP_017494784.1	PREDICTED: 40S ribosomal protein S25 [Rhagoletis zephyria]	P48588|RS25_DROME	40S ribosomal protein S25 CG6684 OS=Drosophila melanogaster (Fruit fly) GN=CG6684 PE=1 SV=3	74/84(88.10)	K02975	RP-S25e, RPS25	small subunit ribosomal protein S25e	ko03010	Ribosome	KOG1767	40S ribosomal protein S25	[J]	INFORMATION STORAGE AND PROCESSING	Translation, ribosomal structure and biogenesis	J	COG4901	Ribosomal protein S25	Biological Process: cytoplasmic translation (GO:0002181);|Molecular Function: structural constituent of ribosome (GO:0003735);|Cellular Component: cytosolic ribosome (GO:0022626);|Cellular Component: cytosolic small ribosomal subunit (GO:0022627);	PF03297.15	S25 ribosomal protein
TRINITY_DN14482_c0_g2_i1_1	12.9674	1.32561	3.46767	24.1973	4.59677	0.000524982	0.011274	Up	0	0.292336	0	1.72921	1.29228	3.4283	XP_002057094.2	uncharacterized protein LOC6633805 isoform X1 [Drosophila virilis]	--	--	--	--	--	--	--	--	--	--	--	--	--	S	ENOG410XRJB	NA	--	PF16061.5	Domain of unknown function (DUF4803)
TRINITY_DN14488_c0_g1_i1_2	21.6315	3.90885	-5.63865	2.32e-07	-22.0406	1.71e-08	1.52e-06	Down	10.5249	0	0	0	0	0	RWS10781.1	ribosomal protein-like protein, partial [Dinothrombium tinctorium]	P14148|RL7_MOUSE	60S ribosomal protein L7 Rpl7 OS=Mus musculus (Mouse) GN=Rpl7 PE=1 SV=2	129/190(67.89)	K02937	RP-L7e, RPL7	large subunit ribosomal protein L7e	ko03010	Ribosome	KOG3184	60S ribosomal protein L7	[J]	INFORMATION STORAGE AND PROCESSING	Translation, ribosomal structure and biogenesis	J	COG1841	ribosomal large subunit biogenesis	Biological Process: maturation of LSU-rRNA from tricistronic rRNA transcript (SSU-rRNA, 5.8S rRNA, LSU-rRNA) (GO:0000463);|Molecular Function: DNA binding (GO:0003677);|Molecular Function: mRNA binding (GO:0003729);|Molecular Function: structural constituent of ribosome (GO:0003735);|Cellular Component: ribosome (GO:0005840);|Cellular Component: polysome (GO:0005844);|Biological Process: rRNA pro…	PF00327.20,PF08079.12	Ribosomal protein L30p/L7e|Ribosomal L30 N-terminal domain
TRINITY_DN14518_c0_g1_i1_2	106.346	0.660492	2.96508	3.88634	1.95841	0.00302601	0.0410291	Up	2.946	11.8849	7.84516	12.1731	22.6188	62.1419	--	--	--	--	--	--	--	--	--	--	--	--	--	--	--	--	--	--	--	--	--
TRINITY_DN14520_c0_g1_i2_1	87.5135	0.625961	4.80152	8.03092	3.00556	1.57e-06	7.2e-05	Up	0.505774	2.62015	1.78592	15.8691	6.80612	18.3422	EDW01342.1	GH20507 [Drosophila grimshawi]	Q7JR71|SODE_DROME	Extracellular superoxide dismutase [Cu-Zn] CG9027 OS=Drosophila melanogaster (Fruit fly) GN=CG9027 PE=1 SV=1	100/160(62.50)	K04565	SOD1	superoxide dismutase, Cu-Zn family [EC:1.15.1.1]	ko04146|ko04213|ko05014|ko05016|ko05020	Peroxisome|Longevity regulating pathway - multiple species|Amyotrophic lateral sclerosis (ALS)|Huntington disease|Prion diseases	KOG0441	Cu2+/Zn2+ superoxide dismutase SOD1	[P]	METABOLISM	Inorganic ion transport and metabolism	P	COG2032	Destroys radicals which are normally produced within the cells and which are toxic to biological systems (By similarity)	Molecular Function: superoxide dismutase activity (GO:0004784);|Molecular Function: copper ion binding (GO:0005507);|Cellular Component: extracellular space (GO:0005615);|Cellular Component: cytoplasm (GO:0005737);|Cellular Component: plasma membrane (GO:0005886);|Biological Process: response to oxidative stress (GO:0006979);|Molecular Function: zinc ion binding (GO:0008270);|Biological Process: …	PF00080.20	Copper/zinc superoxide dismutase (SODC)
TRINITY_DN14524_c0_g1_i1_1	43.1629	0.678728	4.04331	6.70069	2.74431	5.27e-05	0.00170599	Up	0.208919	1.23517	0.848996	3.41013	5.29825	8.01337	XP_005185245.1	PREDICTED: serine/threonine-protein phosphatase 1 regulatory subunit 10 isoform X1 [Musca domestica]	Q96QC0|PP1RA_HUMAN	Serine/threonine-protein phosphatase 1 regulatory subunit 10 CAT53 OS=Homo sapiens (Human) GN=CAT53 PE=1 SV=1	--	--	--	--	--	--	--	--	--	--	--	T	ENOG410XP4M	protein phosphatase 1, regulatory subunit 10	Cellular Component: chromatin (GO:0000785);|Molecular Function: DNA binding (GO:0003677);|Molecular Function: RNA binding (GO:0003723);|Molecular Function: protein phosphatase inhibitor activity (GO:0004864);|Cellular Component: nucleus (GO:0005634);|Cellular Component: nucleoplasm (GO:0005654);|Biological Process: protein import into nucleus (GO:0006606);|Biological Process: negative regulation …	--	--
TRINITY_DN14525_c0_g1_i1_1	119.113	0.646862	3.03858	3.9056	1.96554	0.00237696	0.0349481	Up	0.321365	1.5872	1.23305	3.3366	1.97414	7.89878	XP_026473275.1	catenin delta-2 [Ctenocephalides felis]	Q9UQB3|CTND2_HUMAN	Catenin delta-2 NPRAP OS=Homo sapiens (Human) GN=NPRAP PE=1 SV=3	448/744(60.22)	K23491	CTNND2	catenin delta-2	ko04310	Wnt signaling pathway	KOG1048	Neural adherens junction protein Plakophilin and related Armadillo repeat proteins	[TW]	CELLULAR PROCESSES AND SIGNALING|CELLULAR PROCESSES AND SIGNALING	Signal transduction mechanisms |Extracellular structures	U	ENOG410Y21Q	Plakophilin	--	PF00514.23,PF13513.6,PF13646.6	Armadillo/beta-catenin-like repeat|HEAT-like repeat|HEAT repeats
TRINITY_DN14530_c0_g1_i1_1	23.2018	2.15306	3.24325	126.493	6.98291	0.00118173	0.0208564	Up	0	0	0.0564516	6.18582	0	0.477079	XP_011265641.1	T-complex protein 1 subunit delta [Camponotus floridanus]	Q9NB32|TCPD_OCHTR	T-complex protein 1 subunit delta . OS=Ochlerotatus triseriatus (Eastern treehole mosquito) (Aedes triseriatus) GN=. PE=2 SV=1	--	--	--	--	--	--	KOG0358	Chaperonin complex component, TCP-1 delta subunit (CCT4)	[O]	CELLULAR PROCESSES AND SIGNALING	Posttranslational modification, protein turnover, chaperones	O	COG0459	Prevents misfolding and promotes the refolding and proper assembly of unfolded polypeptides generated under stress conditions (By similarity)	Molecular Function: ATP binding (GO:0005524);|Cellular Component: cytoplasm (GO:0005737);|Biological Process: protein folding (GO:0006457);|Molecular Function: unfolded protein binding (GO:0051082);	PF00118.24	TCP-1/cpn60 chaperonin family
TRINITY_DN14530_c0_g1_i2_2	43.9389	3.90779	-5.88514	1.19e-07	-22.9979	3.98e-09	5.39e-07	Down	21.8005	3.12e-51	1.79e-26	6.22e-27	2.11e-43	1e-26	XP_031352627.1	coiled-coil-helix-coiled-coil-helix domain-containing protein 10, mitochondrial-like isoform X2 [Photinus pyralis]	Q9D1L0|CHCH2_MOUSE	Coiled-coil-helix-coiled-coil-helix domain-containing protein 2 Chchd2 OS=Mus musculus (Mouse) GN=Chchd2 PE=2 SV=1	--	--	--	--	--	--	KOG4090	Uncharacterized conserved protein	[S]	POORLY CHARACTERIZED	Function unknown	S	ENOG41126E7	coiled-coil-helix-coiled-coil-helix domain containing	Cellular Component: nucleus (GO:0005634);|Cellular Component: mitochondrion (GO:0005739);|Cellular Component: mitochondrial intermembrane space (GO:0005758);|Biological Process: mitochondrion organization (GO:0007005);|Molecular Function: transcription factor binding (GO:0008134);|Molecular Function: sequence-specific DNA binding (GO:0043565);|Biological Process: positive regulation of transcript…	PF06747.13	CHCH domain
TRINITY_DN14546_c0_g1_i1_1	1482.1	0.442846	3.2055	2.675	1.41954	0.00134829	0.0229434	Up	20.9581	72.8118	88.654	122.103	149.779	250.821	AMH85450.1	cytochrome c oxidase subunit II [Boettcheria latisterna]	P29856|COX2_DROAM	Cytochrome c oxidase subunit 2 CoII OS=Drosophila ambigua (Fruit fly) GN=CoII PE=3 SV=1	152/214(71.03)	K02261	COX2	cytochrome c oxidase subunit 2	ko00190|ko04260|ko04714|ko04932|ko05010|ko05012|ko05016	Oxidative phosphorylation|Cardiac muscle contraction|Thermogenesis|Non-alcoholic fatty liver disease (NAFLD)|Alzheimer disease|Parkinson disease|Huntington disease	KOG4767	Cytochrome c oxidase, subunit II, and related proteins	[C]	METABOLISM	Energy production and conversion	C	COG1622	Subunits I and II form the functional core of the enzyme complex. Electrons originating in cytochrome c are transferred via heme a and Cu(A) to the binuclear center formed by heme a3 and Cu(B) (By similarity)	Molecular Function: cytochrome-c oxidase activity (GO:0004129);|Molecular Function: copper ion binding (GO:0005507);|Cellular Component: mitochondrial inner membrane (GO:0005743);|Cellular Component: integral component of membrane (GO:0016021);|Cellular Component: respiratory chain (GO:0070469);	--	--
TRINITY_DN14569_c0_g1_i1_2	15.5476	2.99498	-7.11508	3.85e-07	-21.3095	1.12e-12	4.95e-10	Down	8.86896	0	0	0	0	0	KAF2356923.1	Lipocalin/cytosolic fatty-acid binding domain [Trinorchestia longiramus]	P49291|LAZA_SCHAM	Lazarillo protein . OS=Schistocerca americana (American grasshopper) GN=. PE=1 SV=1	--	--	--	--	--	--	KOG4824	Apolipoprotein D/Lipocalin	[M]	CELLULAR PROCESSES AND SIGNALING	Cell wall/membrane/envelope biogenesis	M	COG3040	Outer membrane lipoprotein	Cellular Component: plasma membrane (GO:0005886);|Biological Process: nervous system development (GO:0007399);|Biological Process: cell differentiation (GO:0030154);|Cellular Component: anchored component of membrane (GO:0031225);|Molecular Function: pigment binding (GO:0031409);	PF00061.23	Lipocalin / cytosolic fatty-acid binding protein family
TRINITY_DN14601_c0_g1_i1_1	12.6544	1.36133	3.37943	24.2603	4.60052	0.000726367	0.0145782	Up	0	0	0.273659	1.34962	1.68445	4.28213	--	--	--	--	--	--	--	--	--	--	--	--	--	--	--	--	--	--	--	PF07776.15	Zinc-finger associated domain (zf-AD)
TRINITY_DN14609_c0_g1_i1_1	152.212	0.555625	3.29872	3.56241	1.83285	0.000971262	0.0179969	Up	0.611914	2.66977	2.58288	6.35701	4.64556	11.3238	XP_013114488.1	PREDICTED: MAGUK p55 subfamily member 6 isoform X1 [Stomoxys calcitrans]	Q9JLB0|MPP6_MOUSE	MAGUK p55 subfamily member 6 Dlgh4 OS=Mus musculus (Mouse) GN=Dlgh4 PE=1 SV=1	--	--	--	--	--	--	KOG0609	Calcium/calmodulin-dependent serine protein kinase/membrane-associated guanylate kinase	[T]	CELLULAR PROCESSES AND SIGNALING	Signal transduction mechanisms	F	COG0194	Essential for recycling GMP and indirectly, cGMP (By similarity)	Molecular Function: guanylate kinase activity (GO:0004385);|Cellular Component: plasma membrane (GO:0005886);|Cellular Component: integral component of membrane (GO:0016021);|Molecular Function: PDZ domain binding (GO:0030165);	PF00625.21,PF00595.24,PF07653.17,PF13180.6,PF00018.28,PF17820.1	Guanylate kinase|PDZ domain|Variant SH3 domain|PDZ domain|SH3 domain|PDZ domain
TRINITY_DN14610_c0_g1_i1_2	28.7293	3.90834	-5.73679	1.78e-07	-22.4213	9.65e-09	1e-06	Down	7.48594	4.62e-53	2.95e-51	3.95e-59	1.15e-54	5.27e-52	XP_029985695.1	actin, cytoplasmic 1-like [Sphaeramia orbicularis]	Q964E1|ACTC_BIOOB	Actin, cytoplasmic, intermediate form . OS=Biomphalaria obstructa (Bloodfluke planorb) (Freshwater snail) GN=. PE=3 SV=1	--	--	--	--	--	--	KOG0676	Actin and related proteins	[Z]	CELLULAR PROCESSES AND SIGNALING	Cytoskeleton	Z	COG5277	Actin-related protein	Molecular Function: ATP binding (GO:0005524);|Cellular Component: cytoplasm (GO:0005737);|Cellular Component: cytoskeleton (GO:0005856);	PF00022.19	Actin
TRINITY_DN14616_c0_g1_i1_1	143.76	0.515804	3.13646	3.06907	1.6178	0.00171	0.0275257	Up	0.641437	2.45564	1.83343	3.9854	3.78897	8.45704	XP_023301416.1	programmed cell death 6-interacting protein [Lucilia cuprina]	Q8WUM4|PDC6I_HUMAN	Programmed cell death 6-interacting protein AIP1 OS=Homo sapiens (Human) GN=AIP1 PE=1 SV=1	532/821(64.80)	K12200	PDCD6IP, ALIX, RIM20	programmed cell death 6-interacting protein	ko04144	Endocytosis	KOG2220	Predicted signal transduction protein	[R]	POORLY CHARACTERIZED	General function prediction only	S	ENOG410XQX6	Rhophilin, Rho GTPase binding protein	Biological Process: mitotic cytokinesis (GO:0000281);|Biological Process: actomyosin contractile ring assembly (GO:0000915);|Cellular Component: immunological synapse (GO:0001772);|Cellular Component: microtubule organizing center (GO:0005815);|Cellular Component: cytosol (GO:0005829);|Cellular Component: bicellular tight junction (GO:0005923);|Cellular Component: focal adhesion (GO:0005925);|Bio…	PF03097.18,PF13949.6	BRO1-like domain|ALIX V-shaped domain binding to HIV
TRINITY_DN14630_c0_g1_i1_2	14.0267	3.03693	-7.06507	3.48e-07	-21.4561	1.61e-12	6.43e-10	Down	7.49536	0	1.09e-58	5.04e-54	0	0	RZF44737.1	hypothetical protein LSTR_LSTR000689 [Laodelphax striatellus]	--	--	--	--	--	--	--	--	--	--	--	--	--	S	ENOG4111XBF	NA	--	--	--
TRINITY_DN14632_c0_g1_i1_1	104.002	0.365778	-6.83131	0.17693	-2.49875	8.41e-12	2.6e-09	Down	12.5907	9.15218	8.11639	1.3082	1.82225	2.43586	XP_018907044.1	PREDICTED: putative fatty acyl-CoA reductase CG5065 [Bemisia tabaci]	Q8MS59|WAT_DROME	Fatty acyl-CoA reductase wat CG1443 OS=Drosophila melanogaster (Fruit fly) GN=CG1443 PE=1 SV=1	130/316(41.14)	K13356	FAR	alcohol-forming fatty acyl-CoA reductase [EC:1.2.1.84]	ko04146|ko04212	Peroxisome|Longevity regulating pathway - worm	KOG1221	Acyl-CoA reductase	[I]	METABOLISM	Lipid transport and metabolism	S	ENOG410XS7R	fatty-acyl-CoA reductase (alcohol-forming) activity	Cellular Component: cytoplasm (GO:0005737);|Cellular Component: peroxisome (GO:0005777);|Biological Process: lipid metabolic process (GO:0006629);|Biological Process: wax biosynthetic process (GO:0010025);|Cellular Component: integral component of membrane (GO:0016021);|Cellular Component: apical plasma membrane (GO:0016324);|Biological Process: liquid clearance, open tracheal system (GO:0035002)…	PF03015.19,PF07993.12	Male sterility protein|Male sterility protein
TRINITY_DN14634_c0_g1_i1_1	211.808	0.43802	3.33974	2.75657	1.46287	0.000838572	0.016203	Up	2.6183	7.42743	5.45125	11.0333	10.9125	24.0103	XP_011190161.1	RNA-binding protein lark [Zeugodacus cucurbitae]	Q94901|LARK_DROME	RNA-binding protein lark CG8597 OS=Drosophila melanogaster (Fruit fly) GN=CG8597 PE=1 SV=1	--	--	--	--	--	--	KOG0109	RNA-binding protein LARK, contains RRM and retroviral-type Zn-finger domains	[AR]	INFORMATION STORAGE AND PROCESSING|POORLY CHARACTERIZED	RNA processing and modification |General function prediction only	S	ENOG41105PP	RNA binding motif protein	Biological Process: mitotic cell cycle (GO:0000278);|Biological Process: regulation of alternative mRNA splicing, via spliceosome (GO:0000381);|Biological Process: mRNA splicing, via spliceosome (GO:0000398);|Molecular Function: RNA binding (GO:0003723);|Molecular Function: mRNA binding (GO:0003729);|Cellular Component: nucleus (GO:0005634);|Cellular Component: cytoplasm (GO:0005737);|Cellular Co…	PF00076.22,PF00098.23	RNA recognition motif. (a.k.a. RRM, RBD, or RNP domain)|Zinc knuckle	ENSCAFP00000004588	bHLH
TRINITY_DN14675_c0_g1_i1_1	30.5881	1.14654	3.21722	12.8945	3.68868	0.00129437	0.0222977	Up	1.24967	0.265156	0.246556	17.4191	0.990965	5.721	XP_004536898.1	larval cuticle protein 5 [Ceratitis capitata]	--	--	--	--	--	--	--	--	--	--	--	--	--	S	ENOG4111B48	Insect cuticle protein	--	--	--
TRINITY_DN1472_c0_g1_i1_1	19.8446	3.90888	5.38999	2.19963e+06	21.0688	7.05e-08	4.28e-06	Up	0	0	0	14.5887	0	0	XP_018319012.1	cytochrome c oxidase subunit 6A1, mitochondrial [Agrilus planipennis]	P43024|CX6A1_MOUSE	Cytochrome c oxidase subunit 6A1, mitochondrial Cox6al OS=Mus musculus (Mouse) GN=Cox6al PE=1 SV=2	41/78(52.56)	K02266	COX6A	cytochrome c oxidase subunit 6a	ko00190|ko04260|ko04714|ko04932|ko05010|ko05012|ko05016	Oxidative phosphorylation|Cardiac muscle contraction|Thermogenesis|Non-alcoholic fatty liver disease (NAFLD)|Alzheimer disease|Parkinson disease|Huntington disease	KOG3469	Cytochrome c oxidase, subunit VIa/COX13	[C]	METABOLISM	Energy production and conversion	O	ENOG411253X	Cytochrome c oxidase polypeptide VIa	Molecular Function: cytochrome-c oxidase activity (GO:0004129);|Cellular Component: mitochondrion (GO:0005739);|Cellular Component: mitochondrial respiratory chain complex IV (GO:0005751);|Biological Process: mitochondrial electron transport, cytochrome c to oxygen (GO:0006123);|Biological Process: aerobic respiration (GO:0009060);|Molecular Function: enzyme regulator activity (GO:0030234);|Cellu…	PF02046.15	Cytochrome c oxidase subunit VIa
TRINITY_DN14738_c0_g1_i1_1	60.7212	3.90745	5.46902	2.71017e+06	21.37	4.53e-08	2.99e-06	Up	0	0	0	7.19009	0	0	--	--	--	--	--	--	--	--	--	--	--	--	--	--	--	--	--	--	--	--	--
TRINITY_DN1473_c0_g1_i1_2	84.6649	3.9073	-6.11424	6.43e-08	-23.8901	9.7e-10	1.79e-07	Down	0	0	70.9649	0	0	0	--	--	--	--	--	--	--	--	--	--	--	--	--	--	--	--	--	--	--	--	--
TRINITY_DN14757_c0_g1_i1_1	10.6488	1.38868	3.09484	19.6674	4.29774	0.0019692	0.030645	Up	0	0.569035	0	1.88398	4.24239	3.90934	XP_016955935.1	PREDICTED: serine protease 3-like [Drosophila biarmipes]	P69526|TMPS9_RAT	Serase-3 Tmprss9 OS=Rattus norvegicus (Rat) GN=Tmprss9 PE=3 SV=1	--	--	--	--	--	--	KOG3627	Trypsin	[E]	METABOLISM	Amino acid transport and metabolism	O	COG5640	protease	Molecular Function: serine-type endopeptidase activity (GO:0004252);|Cellular Component: integral component of plasma membrane (GO:0005887);	PF00089.26	Trypsin
TRINITY_DN14768_c0_g1_i1_1	11.8249	2.31597	3.01588	126.649	6.98469	0.0025623	0.0366611	Up	0	0	0	0.0786976	0.089033	5.59847	XP_023293776.1	uncharacterized protein LOC111676990, partial [Lucilia cuprina]	Q9VP95|SEMS_DROME	Seminase CG10586 OS=Drosophila melanogaster (Fruit fly) GN=CG10586 PE=1 SV=1	96/214(44.86)	K01312	PRSS1_2_3	trypsin [EC:3.4.21.4]	ko04080|ko04972|ko04974|ko05164	Neuroactive ligand-receptor interaction|Pancreatic secretion|Protein digestion and absorption|Influenza A	KOG3627	Trypsin	[E]	METABOLISM	Amino acid transport and metabolism	O	COG5640	protease	Molecular Function: serine-type endopeptidase activity (GO:0004252);|Cellular Component: extracellular space (GO:0005615);|Cellular Component: cytoplasm (GO:0005737);|Biological Process: proteolysis (GO:0006508);|Biological Process: zymogen activation (GO:0031638);|Biological Process: multicellular organism reproduction (GO:0032504);|Biological Process: negative regulation of female receptivity, …	PF00089.26	Trypsin
TRINITY_DN14779_c0_g1_i1_1	58.8555	3.90747	5.43861	2.49608e+06	21.2512	5.37e-08	3.44e-06	Up	0	0	0	22.0174	0	0	XP_015439894.1	PREDICTED: probable phospholipid hydroperoxide glutathione peroxidase [Dufourea novaeangliae]	Q4AEH2|GPX4_PONPY	Phospholipid hydroperoxide glutathione peroxidase GPX4 OS=Pongo pygmaeus (Bornean orangutan) GN=GPX4 PE=2 SV=2	126/190(66.32)	K05361	GPX4	phospholipid-hydroperoxide glutathione peroxidase [EC:1.11.1.12]	ko00480|ko04216	Glutathione metabolism|Ferroptosis	KOG1651	Glutathione peroxidase	[O]	CELLULAR PROCESSES AND SIGNALING	Posttranslational modification, protein turnover, chaperones	O	COG0386	glutathione peroxidase	Molecular Function: glutathione peroxidase activity (GO:0004602);|Cellular Component: mitochondrion (GO:0005739);|Biological Process: response to oxidative stress (GO:0006979);|Biological Process: multicellular organism development (GO:0007275);|Biological Process: spermatogenesis (GO:0007283);|Molecular Function: phospholipid-hydroperoxide glutathione peroxidase activity (GO:0047066);|Biological…	PF00255.19	Glutathione peroxidase
TRINITY_DN14783_c0_g1_i1_1	220.666	3.90695	6.0744	1.39368e+07	23.7324	1.24e-09	2.23e-07	Up	0	0	0	84.2436	0	0	--	--	--	--	--	--	--	--	--	--	--	--	--	--	--	--	--	--	--	--	--
TRINITY_DN14828_c0_g2_i1_1	25.1026	3.90844	5.47506	2.76512e+06	21.3989	4.37e-08	2.92e-06	Up	0	0	0	6.50715	0	0	KAF3426834.1	hypothetical protein E2986_12650 [Frieseomelitta varia]	P98072|ENTK_BOVIN	Enteropeptidase catalytic light chain ENTK OS=Bos taurus (Bovine) GN=ENTK PE=1 SV=1	--	--	--	--	--	--	KOG3627	Trypsin	[E]	METABOLISM	Amino acid transport and metabolism	O	ENOG410ZBJE	Fz domain	Molecular Function: serine-type endopeptidase activity (GO:0004252);|Molecular Function: scavenger receptor activity (GO:0005044);|Cellular Component: membrane (GO:0016020);|Cellular Component: integral component of membrane (GO:0016021);|Biological Process: trypsinogen activation (GO:0032023);|Biological Process: protein digestion (GO:0044256);	PF00089.26,PF09342.11	Trypsin|Domain of unknown function (DUF1986)
TRINITY_DN14842_c0_g1_i1_1	29.4208	0.653989	3.0453	3.97675	1.99159	0.00232452	0.0344841	Up	0.295118	0.785258	0.892935	2.09648	2.14288	4.13615	XP_018790354.1	PREDICTED: glycerol-3-phosphate acyltransferase 1, mitochondrial isoform X1 [Bactrocera latifrons]	Q61586|GPAT1_MOUSE	Glycerol-3-phosphate acyltransferase 1, mitochondrial Gpat1 OS=Mus musculus (Mouse) GN=Gpat1 PE=1 SV=2	180/335(53.73)	K00629	GPAT1_2	glycerol-3-phosphate O-acyltransferase 1/2 [EC:2.3.1.15]	ko00561|ko00564	Glycerolipid metabolism|Glycerophospholipid metabolism	KOG3729	Mitochondrial glycerol-3-phosphate acyltransferase GPAT	[I]	METABOLISM	Lipid transport and metabolism	I	COG2937	glycerol3phosphate acyltransferase	Molecular Function: glycerol-3-phosphate O-acyltransferase activity (GO:0004366);|Cellular Component: mitochondrion (GO:0005739);|Cellular Component: mitochondrial outer membrane (GO:0005741);|Cellular Component: mitochondrial inner membrane (GO:0005743);|Cellular Component: plasma membrane (GO:0005886);|Biological Process: glycerol-3-phosphate metabolic process (GO:0006072);|Biological Process: …	--	--
TRINITY_DN14851_c0_g1_i1_1	18.1477	0.992775	3.00876	7.92838	2.98703	0.00262313	0.0372477	Up	0	0.644246	0.605725	2.10039	3.23629	5.41459	PCG80945.1	hypothetical protein B5V51_12861 [Heliothis virescens]	P98159|NUDEL_DROME	Serine protease nudel CG10129 OS=Drosophila melanogaster (Fruit fly) GN=CG10129 PE=1 SV=2	--	--	--	--	--	--	KOG3627	Trypsin	[E]	METABOLISM	Amino acid transport and metabolism	--	--	--	Molecular Function: serine-type endopeptidase activity (GO:0004252);|Cellular Component: extracellular region (GO:0005576);|Biological Process: proteolysis (GO:0006508);|Biological Process: eggshell chorion assembly (GO:0007306);|Biological Process: oocyte dorsal/ventral axis specification (GO:0007310);|Biological Process: maternal specification of dorsal/ventral axis, oocyte, soma encoded (GO:00…	PF00089.26	Trypsin
TRINITY_DN14853_c0_g1_i1_2	15.5476	2.99498	-7.11508	3.85e-07	-21.3095	1.12e-12	4.95e-10	Down	9.49095	0	0	0	0	0	ACD65142.1	putative 40S ribosomal protein RPS9 [Phoronis muelleri]	P29314|RS9_RAT	40S ribosomal protein S9 Rps9 OS=Rattus norvegicus (Rat) GN=Rps9 PE=1 SV=4	131/163(80.37)	K02997	RP-S9e, RPS9	small subunit ribosomal protein S9e	ko03010	Ribosome	KOG3301	Ribosomal protein S4	[J]	INFORMATION STORAGE AND PROCESSING	Translation, ribosomal structure and biogenesis	J	COG0522	One of the primary rRNA binding proteins, it binds directly to 16S rRNA where it nucleates assembly of the body of the 30S subunit (By similarity)	Molecular Function: structural constituent of ribosome (GO:0003735);|Cellular Component: nucleolus (GO:0005730);|Biological Process: translation (GO:0006412);|Biological Process: positive regulation of cell proliferation (GO:0008284);|Molecular Function: rRNA binding (GO:0019843);|Cellular Component: cytosolic small ribosomal subunit (GO:0022627);|Molecular Function: translation regulator activit…	PF01479.25	S4 domain
TRINITY_DN14855_c0_g1_i1_1	15.8499	1.20409	3.01519	12.3854	3.63057	0.00256817	0.0366937	Up	0	0.220159	0.274702	3.39167	0.494405	2.02669	XP_011188964.1	gram-negative bacteria-binding protein 1 isoform X2 [Zeugodacus cucurbitae]	Q9NHB0|GNBP1_DROME	Gram-negative bacteria-binding protein 1 CG6895 OS=Drosophila melanogaster (Fruit fly) GN=CG6895 PE=1 SV=2	109/301(36.21)	K20697	GNBP1	gram-negative bacteria-binding protein 1	ko04624	Toll and Imd signaling pathway	--	--	--	--	--	G	COG2273	hydrolase family 16	Molecular Function: lipopolysaccharide binding (GO:0001530);|Molecular Function: (1->3)-beta-D-glucan binding (GO:0001872);|Biological Process: pattern recognition receptor signaling pathway (GO:0002221);|Biological Process: innate immune response-activating signal transduction (GO:0002758);|Molecular Function: hydrolase activity, hydrolyzing O-glycosyl compounds (GO:0004553);|Cellular Component:…	PF15886.5	Carbohydrate binding domain (family 32)
TRINITY_DN14859_c0_g1_i1_1	329.638	0.641883	2.93681	3.69375	1.88509	0.00331606	0.0437933	Up	1.36258	16.0035	7.88415	23.0744	38.2119	35.8183	XP_011180296.1	polyprenol reductase [Zeugodacus cucurbitae]	Q9VLP9|PORED_DROME	Polyprenol reductase CG7840 OS=Drosophila melanogaster (Fruit fly) GN=CG7840 PE=2 SV=1	130/305(42.62)	K12345	SRD5A3	3-oxo-5-alpha-steroid 4-dehydrogenase 3 / polyprenol reductase [EC:1.3.1.22 1.3.1.94]	ko00140|ko00510	Steroid hormone biosynthesis|N-Glycan biosynthesis	KOG1640	Predicted steroid reductase	[I]	METABOLISM	Lipid transport and metabolism	S	ENOG4111JQM	Plays a key role in early steps of protein N-linked glycosylation by being required for the conversion of polyprenol into dolichol. Dolichols are required for the synthesis of dolichol-linked monosaccharides and the oligosaccharide precursor used for N-glycosylation. Acts as a polyprenol reductase that promotes the reduction of the alpha-isoprene unit of polyprenols into dolichols in a NADP-depen…	Molecular Function: 3-oxo-5-alpha-steroid 4-dehydrogenase activity (GO:0003865);|Cellular Component: endoplasmic reticulum (GO:0005783);|Cellular Component: endoplasmic reticulum membrane (GO:0005789);|Biological Process: dolichol-linked oligosaccharide biosynthetic process (GO:0006488);|Cellular Component: integral component of membrane (GO:0016021);|Biological Process: polyprenol catabolic proc…	PF02544.16	3-oxo-5-alpha-steroid 4-dehydrogenase
TRINITY_DN14862_c0_g1_i1_1	13.9731	2.29879	3.14229	149.444	7.22346	0.00167632	0.0270844	Up	0	0	0	12.3589	0	4.0862	KAB7503953.1	Cathepsin K [Armadillidium nasatum]	Q9JI81|CAT8_MOUSE	Cathepsin 8 Cts8 OS=Mus musculus (Mouse) GN=Cts8 PE=2 SV=1	--	--	--	--	--	--	KOG1543	Cysteine proteinase Cathepsin L	[O]	CELLULAR PROCESSES AND SIGNALING	Posttranslational modification, protein turnover, chaperones	O	COG4870	cathepsin	Biological Process: blood vessel remodeling (GO:0001974);|Molecular Function: cysteine-type endopeptidase activity (GO:0004197);|Cellular Component: extracellular region (GO:0005576);|Cellular Component: extracellular space (GO:0005615);|Cellular Component: lysosome (GO:0005764);|Cellular Component: endosome (GO:0005768);|Biological Process: proteolysis (GO:0006508);|Molecular Function: peptidase…	--	--
TRINITY_DN14879_c0_g1_i1_1	21.9958	0.667637	3.43849	4.90979	2.29566	0.000584971	0.0122649	Up	0.838833	0.64332	0.819459	4.87567	2.45728	4.32989	XP_016972900.1	PREDICTED: 5-demethoxyubiquinone hydroxylase, mitochondrial [Drosophila rhopaloa]	Q2TBW2|COQ7_BOVIN	5-demethoxyubiquinone hydroxylase, mitochondrial COQ7 OS=Bos taurus (Bovine) GN=COQ7 PE=2 SV=1	137/161(85.09)	K06134	COQ7	3-demethoxyubiquinol 3-hydroxylase [EC:1.14.99.60]	ko00130	Ubiquinone and other terpenoid-quinone biosynthesis	KOG4061	DMQ mono-oxygenase/Ubiquinone biosynthesis protein COQ7/CLK-1/CAT5	[R]	POORLY CHARACTERIZED	General function prediction only	H	COG2941	Oxygenase that introduces the hydroxyl group at carbon five of 2-nonaprenyl-3-methyl-6-methoxy-1,4-benzoquinol resulting in the formation of 2-nonaprenyl-3-methyl-5-hydroxy-6-methoxy-1,4- benzoquinol (By similarity)	Cellular Component: nucleus (GO:0005634);|Cellular Component: mitochondrial inner membrane (GO:0005743);|Biological Process: ubiquinone biosynthetic process (GO:0006744);|Molecular Function: oxidoreductase activity, acting on paired donors, with incorporation or reduction of molecular oxygen, NAD(P)H as one donor, and incorporation of one atom of oxygen (GO:0016709);|Cellular Component: extrinsic…	PF03232.13	Ubiquinone biosynthesis protein COQ7
TRINITY_DN14881_c0_g1_i1_1	72.0852	3.90734	5.85141	7.63117e+06	22.8635	4.87e-09	6.17e-07	Up	0	0	0	13.8255	0	0	NP_001165992.1	cytochrome P450 4G43 [Nasonia vitripennis]	Q9VYY4|C4G15_DROME	Cytochrome P450 4g15 CG11715 OS=Drosophila melanogaster (Fruit fly) GN=CG11715 PE=2 SV=1	--	--	--	--	--	--	KOG0157	Cytochrome P450 CYP4/CYP19/CYP26 subfamilies	[QI]	METABOLISM|METABOLISM	Secondary metabolites biosynthesis, transport and catabolism |Lipid transport and metabolism	Q	COG2124	Cytochrome p450	Molecular Function: monooxygenase activity (GO:0004497);|Molecular Function: iron ion binding (GO:0005506);|Cellular Component: endoplasmic reticulum membrane (GO:0005789);|Molecular Function: oxidoreductase activity, acting on paired donors, with incorporation or reduction of molecular oxygen (GO:0016705);|Molecular Function: heme binding (GO:0020037);|Cellular Component: organelle membrane (GO:…	PF00067.22	Cytochrome P450
TRINITY_DN14892_c0_g1_i2_2	45.1327	3.90776	-5.89571	1.16e-07	-23.039	3.73e-09	5.16e-07	Down	0	0	4.14781	0	0	0	XP_028048466.1	collagen alpha-2(IV) chain [Monomorium pharaonis]	--	--	--	--	--	--	--	--	KOG3544	Collagens (type IV and type XIII), and related proteins	[W]	CELLULAR PROCESSES AND SIGNALING	Extracellular structures	S	ENOG410XNMM	collagen, type	--	PF01391.18	Collagen triple helix repeat (20 copies)
TRINITY_DN14902_c0_g1_i1_2	26.1944	3.90849	-5.60305	2.56e-07	-21.8994	2.11e-08	1.74e-06	Down	11.3656	0	0	0	0	0	--	--	--	--	--	--	--	--	--	--	--	--	--	--	--	--	--	--	--	--	--
TRINITY_DN14903_c0_g1_i1_1	74.4921	0.632665	3.68457	5.03188	2.3311	0.000229091	0.00582065	Up	0.332726	0.753877	0.790723	3.0028	1.24446	6.00979	XP_004535654.1	neurochondrin homolog [Ceratitis capitata]	Q9VI25|NCDN_DROME	Neurochondrin homolog CG2330 OS=Drosophila melanogaster (Fruit fly) GN=CG2330 PE=2 SV=1	--	--	--	--	--	--	KOG2611	Neurochondrin/leucine-rich protein (Neurochondrin)	[S]	POORLY CHARACTERIZED	Function unknown	S	ENOG410XRYT	Neurochondrin	Biological Process: muscle system process (GO:0003012);|Cellular Component: dendrite (GO:0030425);|Cellular Component: neuronal cell body (GO:0043025);	PF05536.11	Neurochondrin
TRINITY_DN14924_c0_g1_i1_1	41.1927	0.726203	2.90158	4.30835	2.10714	0.00371285	0.0476402	Up	0.292794	1.26527	1.64592	2.47886	6.28439	5.82676	XP_004524454.1	serine protease 1 [Ceratitis capitata]	Q00871|CTRB1_PENVA	Chymotrypsin BI . OS=Penaeus vannamei (Whiteleg shrimp) (Litopenaeus vannamei) GN=. PE=1 SV=1	--	--	--	--	--	--	KOG3627	Trypsin	[E]	METABOLISM	Amino acid transport and metabolism	O	COG5640	protease	Molecular Function: serine-type endopeptidase activity (GO:0004252);|Cellular Component: extracellular space (GO:0005615);|Biological Process: collagen catabolic process (GO:0030574);	PF00089.26	Trypsin
TRINITY_DN14937_c0_g1_i1_1	10.9121	2.33061	2.94646	116.733	6.86706	0.0032143	0.0428651	Up	0	0	0	3.78352	0	2.78456	XP_017475370.1	PREDICTED: peritrophin-48-like [Rhagoletis zephyria]	Q25255|PE44_LUCCU	Peritrophin-44 . OS=Lucilia cuprina (Green bottle fly) (Australian sheep blowfly) GN=. PE=1 SV=1	--	--	--	--	--	--	--	--	--	--	--	S	ENOG4110MQ5	Chitin binding Peritrophin-A domain	Cellular Component: extracellular region (GO:0005576);|Biological Process: chitin metabolic process (GO:0006030);|Molecular Function: chitin binding (GO:0008061);	PF01607.24	Chitin binding Peritrophin-A domain
TRINITY_DN14955_c0_g1_i2_1	33.3039	1.29419	3.02211	15.0447	3.91118	0.00251022	0.0362593	Up	5.1e-19	0.735465	0.073779	8.08198	0.812508	2.9306	XP_023298197.1	uncharacterized protein LOC111680732 isoform X7 [Lucilia cuprina]	--	--	--	--	--	--	--	--	--	--	--	--	--	S	ENOG4111KMK	ZM	--	PF15936.5	Domain of unknown function (DUF4749)
TRINITY_DN14997_c0_g1_i1_2	16.8996	3.90943	-5.55261	2.92e-07	-21.7075	2.81e-08	2.05e-06	Down	10.3195	0	0	0	0	0	XP_029173982.1	protein shisa-5-like isoform X1 [Nylanderia fulva]	--	--	--	--	--	--	--	--	--	--	--	--	--	--	--	--	--	--	--
TRINITY_DN14_c0_g1_i1_1	22.8977	3.9086	5.44081	2.52163e+06	21.2659	5.3e-08	3.41e-06	Up	0	0	0	20.625	0	0	AWN56231.1	NADH dehydrogenase subunit 1 [Dorymyrmex brunneus]	P07710|NU1M_DROYA	NADH-ubiquinone oxidoreductase chain 1 ND1 OS=Drosophila yakuba (Fruit fly) GN=ND1 PE=3 SV=1	58/126(46.03)	K03878	ND1	NADH-ubiquinone oxidoreductase chain 1 [EC:7.1.1.2]	ko00190|ko04714|ko04723|ko05010|ko05012|ko05016	Oxidative phosphorylation|Thermogenesis|Retrograde endocannabinoid signaling|Alzheimer disease|Parkinson disease|Huntington disease	KOG4770	NADH dehydrogenase subunit 1	[C]	METABOLISM	Energy production and conversion	C	COG1005	NDH-1 shuttles electrons from NADH, via FMN and iron- sulfur (Fe-S) centers, to quinones in the respiratory chain. The immediate electron acceptor for the enzyme in this species is believed to be ubiquinone. Couples the redox reaction to proton translocation (for every two electrons transferred, four hydrogen ions are translocated across the cytoplasmic membrane), and thus conserves the redox ene…	Cellular Component: mitochondrial inner membrane (GO:0005743);|Molecular Function: NADH dehydrogenase (ubiquinone) activity (GO:0008137);|Cellular Component: integral component of membrane (GO:0016021);|Cellular Component: respiratory chain (GO:0070469);	--	--
TRINITY_DN15049_c0_g1_i1_2	33.7992	3.9081	-5.79317	1.53e-07	-22.6403	6.91e-09	7.95e-07	Down	33.8864	0	0	0	1.07e-87	0	KAE9423296.1	hypothetical protein GE061_00831 [Apolygus lucorum]	Q7YRJ9|COX6C_SAISC	Cytochrome c oxidase subunit 6C COX6C OS=Saimiri sciureus (Common squirrel monkey) GN=COX6C PE=3 SV=1	42/69(60.87)	K02268	COX6C	cytochrome c oxidase subunit 6c	ko00190|ko04260|ko04714|ko04932|ko05010|ko05012|ko05016	Oxidative phosphorylation|Cardiac muscle contraction|Thermogenesis|Non-alcoholic fatty liver disease (NAFLD)|Alzheimer disease|Parkinson disease|Huntington disease	--	--	--	--	--	O	ENOG41124VH	cytochrome C oxidase subunit	Molecular Function: cytochrome-c oxidase activity (GO:0004129);|Cellular Component: mitochondrial inner membrane (GO:0005743);|Cellular Component: integral component of membrane (GO:0016021);	--	--
TRINITY_DN15082_c0_g1_i1_2	86.8638	3.90728	-6.12288	6.28e-08	-23.9238	9.19e-10	1.7e-07	Down	57.0829	1.02e-55	1.14e-55	6.5e-27	3.23e-45	1.27e-47	RZF48899.1	hypothetical protein LSTR_LSTR003279 [Laodelphax striatellus]	--	--	--	--	--	--	--	--	--	--	--	--	--	S	ENOG41129KS	Protein of unknown function (DUF3421)	--	PF11901.8	Protein of unknown function (DUF3421)
TRINITY_DN15147_c0_g1_i1_1	35.6744	3.90794	5.6009	3.88099e+06	21.888	2.13e-08	1.75e-06	Up	0	0	0	0	0	8.89822	--	--	--	--	--	--	--	--	--	--	--	--	--	--	--	--	--	--	--	--	--
TRINITY_DN15168_c0_g1_i1_2	31.2642	3.90821	-5.7666	1.64e-07	-22.5371	8.09e-09	8.85e-07	Down	23.5799	3.63e-65	4.36e-63	9.11e-47	5.45e-56	1.03e-60	--	--	--	--	--	--	--	--	--	--	--	--	--	--	--	--	--	--	--	--	--
TRINITY_DN15173_c0_g1_i1_2	197.73	0.299755	4.58309	2.59153	1.3738	4.58e-06	0.000194513	Up	7.39971	10.2953	12.5714	21.9231	24.5118	37.0527	--	--	--	--	--	--	--	--	--	--	--	--	--	--	--	--	--	--	--	--	--
TRINITY_DN15194_c0_g1_i1_2	18.2515	3.90924	-5.50156	3.36e-07	-21.5069	3.76e-08	2.57e-06	Down	11.875	6.59e-25	1.82e-20	3.83e-50	4.29e-54	3.1e-50	--	--	--	--	--	--	--	--	--	--	--	--	--	--	--	--	--	--	--	--	--
TRINITY_DN15297_c0_g1_i1_1	60.9177	0.658187	3.6657	5.32474	2.41271	0.000246667	0.00615518	Up	0.160377	0.985785	1.17524	3.99595	3.41258	5.81255	XP_005184450.1	PREDICTED: ubiquinone biosynthesis monooxygenase COQ6, mitochondrial [Musca domestica]	Q9VMQ5|COQ6_DROME	Ubiquinone biosynthesis monooxygenase COQ6, mitochondrial CG7277 OS=Drosophila melanogaster (Fruit fly) GN=CG7277 PE=2 SV=1	283/430(65.81)	K06126	COQ6	ubiquinone biosynthesis monooxygenase Coq6 [EC:1.14.13.-]	ko00130	Ubiquinone and other terpenoid-quinone biosynthesis	KOG3855	Monooxygenase involved in coenzyme Q (ubiquinone) biosynthesis	[HC]	METABOLISM|METABOLISM	Coenzyme transport and metabolism |Energy production and conversion	CH	COG0654	oxidoreductase activity, acting on paired donors, with incorporation or reduction of molecular oxygen, NAD(P)H as one donor, and incorporation of one atom of oxygen	Cellular Component: mitochondrion (GO:0005739);|Biological Process: ubiquinone biosynthetic process (GO:0006744);|Molecular Function: oxidoreductase activity, acting on paired donors, with incorporation or reduction of molecular oxygen, NAD(P)H as one donor, and incorporation of one atom of oxygen (GO:0016709);|Molecular Function: oxidoreductase activity, acting on paired donors, with incorporati…	PF01494.19,PF08491.10	FAD binding domain|Squalene epoxidase
TRINITY_DN15312_c0_g1_i1_1	8.80873	1.53739	3.03299	25.332	4.66289	0.00242144	0.035365	Up	0	0	0.424422	2.314	1.97982	6.48184	XP_017461769.1	PREDICTED: cytochrome c oxidase assembly factor 7 homolog [Rhagoletis zephyria]	Q9W5N0|COA7_DROME	Cytochrome c oxidase assembly factor 7 homolog CG13865 OS=Drosophila melanogaster (Fruit fly) GN=CG13865 PE=2 SV=1	80/94(85.11)	K18180	COA7, SELRC1, RESA1	cytochrome c oxidase assembly factor 7	ko04714	Thermogenesis	KOG4014	Uncharacterized conserved protein (contains TPR repeat)	[S]	POORLY CHARACTERIZED	Function unknown	S	COG0790	Sel1 domain protein repeat-containing protein	--	--	--
TRINITY_DN15319_c0_g1_i1_1	10.2057	1.60755	4.21284	109.313	6.77233	2.52e-05	0.00090121	Up	0	0	0	2.73586	2.64382	6.98244	XP_030556685.1	uncharacterized protein LOC115759766 [Drosophila novamexicana]	--	--	64/89(71.91)	K00547	mmuM, BHMT2	homocysteine S-methyltransferase [EC:2.1.1.10]	ko00270	Cysteine and methionine metabolism	KOG1579	Homocysteine S-methyltransferase	[E]	METABOLISM	Amino acid transport and metabolism	E	COG2040	Homocysteine s-methyltransferase	--	--	--
TRINITY_DN15334_c0_g1_i1_1	15.6043	3.0128	6.88322	1.74858e+06	20.7378	5.85e-12	1.97e-09	Up	0	0	0	4.62957	0	0	XP_014485117.1	PREDICTED: spondin-1 [Dinoponera quadriceps]	Q9HCB6|SPON1_HUMAN	Spondin-1 KIAA0762 OS=Homo sapiens (Human) GN=KIAA0762 PE=1 SV=2	--	--	--	--	--	--	KOG3539	Spondins, extracellular matrix proteins	[W]	CELLULAR PROCESSES AND SIGNALING	Extracellular structures	S	ENOG410XQHP	Extracellular matrix protein	Molecular Function: extracellular matrix structural constituent (GO:0005201);|Cellular Component: extracellular space (GO:0005615);|Cellular Component: endoplasmic reticulum lumen (GO:0005788);|Biological Process: cell adhesion (GO:0007155);|Biological Process: positive regulation of protein processing (GO:0010954);|Biological Process: positive regulation of protein binding (GO:0032092);|Molecula…	PF06468.13,PF00090.19	Spondin_N|Thrombospondin type 1 domain
TRINITY_DN15360_c0_g1_i2_2	162.912	3.90704	-6.34251	3.47e-08	-24.7805	2.26e-10	5.23e-08	Down	90.8166	2.07e-25	2.32e-24	3.62e-26	3.3e-26	1.52e-25	--	--	--	--	--	--	--	--	--	--	--	--	--	--	--	--	--	--	--	--	--
TRINITY_DN15372_c0_g1_i1_1	64.0093	0.354835	-3.78003	0.394668	-1.34129	0.000156811	0.00431919	Down	3.05303	3.59329	3.35893	1.37488	1.0882	1.68477	XP_021932270.1	protein artemis-like isoform X1 [Zootermopsis nevadensis]	Q5XIX3|DCR1C_RAT	Protein artemis Snm1l OS=Rattus norvegicus (Rat) GN=Snm1l PE=1 SV=1	131/397(33.00)	K10887	DCLRE1C, ARTEMIS, SCIDA	DNA cross-link repair 1C protein [EC:3.1.-.-]	ko03450|ko05340	Non-homologous end-joining|Primary immunodeficiency	KOG1361	Predicted hydrolase involved in interstrand cross-link repair	[L]	INFORMATION STORAGE AND PROCESSING	Replication, recombination and repair	J	COG1236	cleavage and polyadenylation	Molecular Function: single-stranded DNA endodeoxyribonuclease activity (GO:0000014);|Cellular Component: nuclear chromosome, telomeric region (GO:0000784);|Biological Process: adaptive immune response (GO:0002250);|Molecular Function: damaged DNA binding (GO:0003684);|Cellular Component: nucleoplasm (GO:0005654);|Cellular Component: Golgi apparatus (GO:0005794);|Biological Process: double-strand …	PF07522.14,PF12706.7	DNA repair metallo-beta-lactamase|Beta-lactamase superfamily domain
TRINITY_DN15374_c0_g1_i1_1	117.554	0.710847	3.01532	4.4181	2.14343	0.00256712	0.03669	Up	0.261062	1.33669	1.23946	7.4715	1.7439	3.53291	XP_029409223.1	uncharacterized protein LOC105233199 [Bactrocera dorsalis]	Q11001|AMPM_MANSE	Membrane alanyl aminopeptidase . OS=Manduca sexta (Tobacco hawkmoth) (Tobacco hornworm) GN=. PE=1 SV=1	499/897(55.63)	K11140	ANPEP, CD13	aminopeptidase N [EC:3.4.11.2]	ko00480|ko04614|ko04640	Glutathione metabolism|Renin-angiotensin system|Hematopoietic cell lineage	KOG1046	Puromycin-sensitive aminopeptidase and related aminopeptidases	[EO]	METABOLISM|CELLULAR PROCESSES AND SIGNALING	Amino acid transport and metabolism |Posttranslational modification, protein turnover, chaperones	E	COG0308	aminopeptidase	Molecular Function: aminopeptidase activity (GO:0004177);|Cellular Component: plasma membrane (GO:0005886);|Molecular Function: metallopeptidase activity (GO:0008237);|Molecular Function: zinc ion binding (GO:0008270);|Cellular Component: anchored component of membrane (GO:0031225);	PF01433.20,PF11838.8,PF17900.1	Peptidase family M1 domain|ERAP1-like C-terminal domain|Peptidase M1 N-terminal domain
TRINITY_DN15381_c0_g1_i2_2	14.1956	3.03191	-7.0811	3.44e-07	-21.4693	1.43e-12	5.94e-10	Down	6.89322	2.07e-24	2.25e-26	0	4.36e-26	3.59e-60	ABD98776.1	putative small heat shock protein [Graphocephala atropunctata]	P82147|L2EFL_DROME	Protein lethal(2)essential for life CG4533 OS=Drosophila melanogaster (Fruit fly) GN=CG4533 PE=1 SV=1	101/185(54.59)	K09542	CRYAB	crystallin, alpha B	ko04141|ko04213	Protein processing in endoplasmic reticulum|Longevity regulating pathway - multiple species	KOG3591	Alpha crystallins	[O]	CELLULAR PROCESSES AND SIGNALING	Posttranslational modification, protein turnover, chaperones	O	ENOG410YERS	Heat shock protein	Biological Process: multicellular organism development (GO:0007275);|Biological Process: response to heat (GO:0009408);|Biological Process: regulation of translational initiation by eIF2 alpha phosphorylation (GO:0010998);|Cellular Component: Z disc (GO:0030018);|Biological Process: protein refolding (GO:0042026);|Biological Process: sarcomere organization (GO:0045214);|Cellular Component: perinu…	PF00011.21	Hsp20/alpha crystallin family
TRINITY_DN15392_c0_g1_i2_1	69.7944	0.548763	5.51242	8.13989	3.02501	3.54e-08	2.46e-06	Up	0.26024	0.894192	0.641311	3.96567	3.62811	8.30251	XP_005176757.1	PREDICTED: sulfide:quinone oxidoreductase, mitochondrial [Musca domestica]	Q9Y6N5|SQOR_HUMAN	Sulfide:quinone oxidoreductase, mitochondrial CGI-44 OS=Homo sapiens (Human) GN=CGI-44 PE=1 SV=1	294/431(68.21)	K22470	SQOR	eukaryotic sulfide quinone oxidoreductase [EC:1.8.5.8]	ko00920	Sulfur metabolism	KOG3851	Sulfide:quinone oxidoreductase/flavo-binding protein	[C]	METABOLISM	Energy production and conversion	S	COG0446	pyridine nucleotide-disulfide oxidoreductase	Cellular Component: mitochondrial inner membrane (GO:0005743);|Molecular Function: quinone binding (GO:0048038);|Biological Process: sulfide oxidation, using sulfide:quinone oxidoreductase (GO:0070221);|Molecular Function: sulfide:quinone oxidoreductase activity (GO:0070224);|Biological Process: hydrogen sulfide metabolic process (GO:0070813);|Molecular Function: FAD binding (GO:0071949);	PF07992.14	Pyridine nucleotide-disulphide oxidoreductase
TRINITY_DN15418_c0_g1_i1_1	30.5296	0.727777	3.05616	4.67253	2.2242	0.00224189	0.0335349	Up	0.324888	0.70116	1.25359	2.42362	2.39722	6.65838	XP_017467715.1	PREDICTED: charged multivesicular body protein 2b [Rhagoletis zephyria]	Q6NXD2|CHM2B_DANRE	Charged multivesicular body protein 2b si:ch211-106g5.3 OS=Danio rerio (Zebrafish) (Brachydanio rerio) GN=si:ch211-106g5.3 PE=2 SV=1	142/212(66.98)	K12192	CHMP2B	charged multivesicular body protein 2B	ko04144|ko04217	Endocytosis|Necroptosis	KOG3231	Predicted assembly/vacuolar sorting protein	[U]	CELLULAR PROCESSES AND SIGNALING	Intracellular trafficking, secretion, and vesicular transport	N	ENOG4111QA0	Charged multivesicular body protein 2B	Cellular Component: ESCRT III complex (GO:0000815);|Biological Process: septum digestion after cytokinesis (GO:0000920);|Cellular Component: multivesicular body (GO:0005771);|Cellular Component: cytosol (GO:0005829);|Biological Process: protein transport (GO:0015031);|Cellular Component: late endosome membrane (GO:0031902);|Biological Process: endosome transport via multivesicular body sorting pa…	PF03357.21	Snf7
TRINITY_DN15436_c0_g1_i2_2	34.6441	3.90807	-5.80266	1.49e-07	-22.6772	6.53e-09	7.64e-07	Down	31.3512	0	0	0	0	0	--	--	--	--	--	--	--	--	--	--	--	--	--	--	--	--	--	--	--	--	--
TRINITY_DN15452_c0_g1_i1_1	18.2278	0.64795	-3.48714	0.208846	-2.25949	0.000488224	0.0106889	Down	5.26798	5.21518	4.47721	0.918822	1.16064	1.11236	--	--	--	--	--	--	--	--	--	--	--	--	--	--	--	--	--	--	--	--	--
TRINITY_DN15455_c0_g1_i1_2	146.181	3.90707	-6.19627	5.16e-08	-24.2093	5.78e-10	1.19e-07	Down	56.1283	0	0	0	0	0	KAF1406269.1	Duodenase-1, partial [Spheniscus mendiculus]	Q06605|GRZ1_RAT	Granzyme-like protein 1 . OS=Rattus norvegicus (Rat) GN=. PE=2 SV=1	53/179(29.61)	K01353	GZMB	granzyme B [EC:3.4.21.79]	ko04210|ko04650|ko04940|ko05202|ko05320|ko05330|ko05332	Apoptosis|Natural killer cell mediated cytotoxicity|Type I diabetes mellitus|Transcriptional misregulation in cancer|Autoimmune thyroid disease|Allograft rejection|Graft-versus-host disease	KOG3627	Trypsin	[E]	METABOLISM	Amino acid transport and metabolism	O	COG5640	protease	Molecular Function: serine-type endopeptidase activity (GO:0004252);|Cellular Component: cytoplasm (GO:0005737);|Biological Process: granzyme-mediated apoptotic signaling pathway (GO:0008626);|Cellular Component: secretory granule (GO:0030141);|Biological Process: natural killer cell mediated cytotoxicity (GO:0042267);	PF00089.26	Trypsin
TRINITY_DN15459_c0_g1_i1_1	41.6574	0.752709	3.1469	5.16476	2.3687	0.0016501	0.0267641	Up	0.0955645	0.565061	0.673967	2.17725	1.3037	3.9944	XP_002070138.2	CTL-like protein 2 [Drosophila willistoni]	Q9VAP3|CTL12_DROME	Choline transporter-like 2 CG11880 OS=Drosophila melanogaster (Fruit fly) GN=CG11880 PE=3 SV=1	367/570(64.39)	K15377	SLC44A2_4_5	solute carrier family 44 (choline transporter-like protein), member 2/4/5	ko05231	Choline metabolism in cancer	KOG1362	Choline transporter-like protein	[I]	METABOLISM	Lipid transport and metabolism	S	ENOG410XS0P	Solute carrier family 44 member	--	PF04515.12	Plasma-membrane choline transporter
TRINITY_DN1546_c0_g1_i1_2	16.5616	3.90949	-5.54515	2.98e-07	-21.6787	2.94e-08	2.11e-06	Down	10.0821	0	0	0	0	0	XP_013760780.1	mannosyltransferase [Thecamonas trahens ATCC 50062]	--	--	--	--	--	--	--	--	KOG3358	Uncharacterized secreted protein SDF2 (Stromal cell-derived factor 2), contains MIR domains	[R]	POORLY CHARACTERIZED	General function prediction only	O	ENOG410ZBU3	stromal cell-derived factor	--	PF02815.19	MIR domain
TRINITY_DN15477_c0_g1_i1_1	15.4849	0.854349	3.3505	7.27272	2.8625	0.000806659	0.0157449	Up	0.191027	0.523348	0.197005	2.05335	1.42992	3.32171	XP_013102204.1	PREDICTED: uncharacterized protein LOC106083613 isoform X1 [Stomoxys calcitrans]	--	--	96/170(56.47)	K10425	DCTN3	dynactin 3	ko05016	Huntington disease	--	--	--	--	--	S	ENOG41124ZM	Dynactin subunit p22	--	PF07426.11	Dynactin subunit p22
TRINITY_DN15493_c0_g1_i1_1	14.1473	2.24663	3.22364	151.408	7.2423	0.00126575	0.0219193	Up	0	0	0	3.43001	0	6.31306	XP_017466510.1	PREDICTED: ATP-binding cassette sub-family G member 1 [Rhagoletis zephyria]	Q9H172|ABCG4_HUMAN	ATP-binding cassette sub-family G member 4 WHITE2 OS=Homo sapiens (Human) GN=WHITE2 PE=1 SV=2	108/188(57.45)	K05680	ABCG4	ATP-binding cassette, subfamily G (WHITE), member 4	ko02010	ABC transporters	KOG0061	Transporter, ABC superfamily (Breast cancer resistance protein)	[Q]	METABOLISM	Secondary metabolites biosynthesis, transport and catabolism	V	COG1131	(ABC) transporter	--	PF01061.24	ABC-2 type transporter
TRINITY_DN15522_c0_g1_i1_2	170.5	0.556392	3.99924	4.67559	2.22515	6.35e-05	0.00199553	Up	1.01395	6.44288	5.21836	16.2131	23.0608	22.9546	XP_017018366.1	PREDICTED: serine proteases 1/2-like [Drosophila kikkawai]	P36178|CTRB2_PENVA	Chymotrypsin BII . OS=Penaeus vannamei (Whiteleg shrimp) (Litopenaeus vannamei) GN=. PE=1 SV=1	--	--	--	--	--	--	KOG3627	Trypsin	[E]	METABOLISM	Amino acid transport and metabolism	O	COG5640	protease	Molecular Function: serine-type endopeptidase activity (GO:0004252);|Cellular Component: extracellular space (GO:0005615);|Biological Process: collagen catabolic process (GO:0030574);	PF00089.26	Trypsin
TRINITY_DN1553_c0_g1_i1_2	14.7026	3.01743	-7.13016	3.34e-07	-21.5148	1e-12	4.71e-10	Down	10.2016	0	0	0	0	0	PIC34042.1	hypothetical protein B9Z55_013813 [Caenorhabditis nigoni]	Q27484|H2B3_CAEEL	Probable histone H2B 3 C50F4.5 OS=Caenorhabditis elegans GN=C50F4.5 PE=3 SV=3	84/100(84.00)	K11252	H2B	histone H2B	ko05034|ko05203|ko05322	Alcoholism|Viral carcinogenesis|Systemic lupus erythematosus	KOG1744	Histone H2B	[B]	INFORMATION STORAGE AND PROCESSING	Chromatin structure and dynamics	B	ENOG4111NV5	Core component of nucleosome. Nucleosomes wrap and compact DNA into chromatin, limiting DNA accessibility to the cellular machineries which require DNA as a template. Histones thereby play a central role in transcription regulation, DNA repair, DNA replication and chromosomal stability. DNA accessibility is regulated via a complex set of post-translational modifications of histones, also called h…	Cellular Component: nucleosome (GO:0000786);|Molecular Function: DNA binding (GO:0003677);|Cellular Component: nucleus (GO:0005634);|Biological Process: nucleosome assembly (GO:0006334);|Molecular Function: protein-containing complex binding (GO:0044877);|Molecular Function: protein heterodimerization activity (GO:0046982);	PF00125.24	Core histone H2A/H2B/H3/H4
TRINITY_DN15552_c0_g1_i2_1	35.7882	3.90794	5.60199	3.8924e+06	21.8922	2.12e-08	1.75e-06	Up	0	0	0	7.05959	0	0	XP_031849314.1	uncharacterized protein LOC116434762 [Nomia melanderi]	--	--	--	--	--	--	--	--	--	--	--	--	--	S	ENOG410ZI65	NA	--	PF16077.5	Spaetzle
TRINITY_DN15553_c0_g1_i1_2	27.5463	3.9084	-5.71509	1.89e-07	-22.3369	1.1e-08	1.1e-06	Down	13.2821	0	0	0	0	0	XP_021339550.1	40S ribosomal protein S4-like, partial [Mizuhopecten yessoensis]	Q90YS0|RS4_ICTPU	40S ribosomal protein S4 rps4 OS=Ictalurus punctatus (Channel catfish) (Silurus punctatus) GN=rps4 PE=2 SV=3	186/240(77.50)	K02987	RP-S4e, RPS4	small subunit ribosomal protein S4e	ko03010	Ribosome	KOG0378	40S ribosomal protein S4	[J]	INFORMATION STORAGE AND PROCESSING	Translation, ribosomal structure and biogenesis	J	COG1471	(ribosomal) protein	Molecular Function: structural constituent of ribosome (GO:0003735);|Cellular Component: ribosome (GO:0005840);|Biological Process: translation (GO:0006412);|Molecular Function: rRNA binding (GO:0019843);	PF00900.20,PF08071.12,PF16121.5,PF01479.25	Ribosomal family S4e|RS4NT (NUC023) domain|40S ribosomal protein S4 C-terminus|S4 domain
TRINITY_DN15555_c0_g1_i1_1	42.5645	0.743005	3.4717	5.97728	2.57949	0.000517176	0.0111584	Up	0.0775403	0.635346	0.558533	2.14907	1.8584	4.02167	XP_018783570.1	PREDICTED: zinc finger protein 605 isoform X1 [Bactrocera latifrons]	--	--	--	--	--	--	--	--	KOG1721	FOG: Zn-finger	[R]	POORLY CHARACTERIZED	General function prediction only	S	COG5048	Zinc finger protein	--	PF13465.6,PF00096.26,PF13894.6,PF09723.10	Zinc-finger double domain|Zinc finger, C2H2 type|C2H2-type zinc finger|Zinc ribbon domain	FBpp0288474	zf-C2H2
TRINITY_DN15556_c0_g1_i1_1	125.683	3.90709	6.04969	1.30423e+07	23.6367	1.45e-09	2.5e-07	Up	0	0	0	17.6773	0	0	--	--	--	--	--	--	--	--	--	--	--	--	--	--	--	--	--	--	--	--	--
TRINITY_DN15556_c0_g2_i1_1	65.3007	3.9074	5.81677	6.94943e+06	22.7285	6e-09	7.2e-07	Up	0	0	0	36.8587	0	0	--	--	--	--	--	--	--	--	--	--	--	--	--	--	--	--	--	--	--	--	--
TRINITY_DN15586_c0_g1_i1_1	5.59242	2.04785	2.88297	59.8744	5.90387	0.00393951	0.0497552	Up	0	0	0	2.29542	0.42012	4.35529	XP_018800845.1	PREDICTED: putative fatty acyl-CoA reductase CG5065 [Bactrocera latifrons]	Q7ZXF5|FACR1_XENLA	Fatty acyl-CoA reductase 1 far1 OS=Xenopus laevis (African clawed frog) GN=far1 PE=2 SV=1	56/106(52.83)	K13356	FAR	alcohol-forming fatty acyl-CoA reductase [EC:1.2.1.84]	ko04146|ko04212	Peroxisome|Longevity regulating pathway - worm	KOG1221	Acyl-CoA reductase	[I]	METABOLISM	Lipid transport and metabolism	S	ENOG410XS7R	fatty-acyl-CoA reductase (alcohol-forming) activity	Cellular Component: integral component of peroxisomal membrane (GO:0005779);|Biological Process: ether lipid biosynthetic process (GO:0008611);|Biological Process: wax biosynthetic process (GO:0010025);|Molecular Function: fatty-acyl-CoA reductase (alcohol-forming) activity (GO:0080019);|Molecular Function: alcohol-forming fatty acyl-CoA reductase activity (GO:0102965);	PF07993.12	Male sterility protein
TRINITY_DN15591_c0_g1_i2_1	16.1425	1.05442	3.45575	12.4996	3.64381	0.00054876	0.0116328	Up	0.199764	0.317752	0	1.20329	1.61928	3.86287	XP_011209414.1	retinol dehydrogenase 12 [Bactrocera dorsalis]	Q8BYK4|RDH12_MOUSE	Retinol dehydrogenase 12 Rdh12 OS=Mus musculus (Mouse) GN=Rdh12 PE=2 SV=1	167/236(70.76)	K11153	RDH12	retinol dehydrogenase 12 [EC:1.1.1.300]	ko00830	Retinol metabolism	KOG1208	Dehydrogenases with different specificities (related to short-chain alcohol dehydrogenases)	[Q]	METABOLISM	Secondary metabolites biosynthesis, transport and catabolism	S	COG1028	Dehydrogenase reductase	Molecular Function: retinol dehydrogenase activity (GO:0004745);|Cellular Component: intracellular (GO:0005622);|Biological Process: visual perception (GO:0007601);|Biological Process: retinol metabolic process (GO:0042572);|Biological Process: response to stimulus (GO:0050896);	PF00106.25,PF13561.6,PF08659.10	short chain dehydrogenase|Enoyl-(Acyl carrier protein) reductase|KR domain
TRINITY_DN15606_c0_g1_i2_2	14.393	1.49193	3.20437	27.4875	4.7807	0.00135356	0.0230075	Up	0	0.148122	0.234732	0.217051	6.22828	6.50806	--	--	--	--	--	--	--	--	--	--	--	--	--	--	--	--	--	--	--	--	--
TRINITY_DN15608_c0_g3_i1_1	13.884	1.7074	3.12858	40.5534	5.34175	0.00175653	0.0280948	Up	0	8.25e-10	0.294138	4.1395	0.292621	7.29652	XP_032306832.1	flocculation protein FLO11 isoform X2 [Drosophila ananassae]	--	--	--	--	--	--	--	--	--	--	--	--	--	S	ENOG410XT2I	Calcium-binding EGF domain	--	PF07645.15,PF00008.27,PF12947.7	Calcium-binding EGF domain|EGF-like domain|EGF domain
TRINITY_DN15623_c0_g1_i1_1	159.181	0.491228	3.89456	3.76622	1.91312	9.84e-05	0.00292179	Up	2.86121	11.7665	10.4133	26.4574	30.2676	42.6985	XP_013105149.1	PREDICTED: cytochrome c oxidase subunit 6A, mitochondrial [Stomoxys calcitrans]	Q9TTT7|CX6A1_RABIT	Cytochrome c oxidase subunit 6A1, mitochondrial COXVIA2 OS=Oryctolagus cuniculus (Rabbit) GN=COXVIA2 PE=3 SV=1	80/109(73.39)	K02266	COX6A	cytochrome c oxidase subunit 6a	ko00190|ko04260|ko04714|ko04932|ko05010|ko05012|ko05016	Oxidative phosphorylation|Cardiac muscle contraction|Thermogenesis|Non-alcoholic fatty liver disease (NAFLD)|Alzheimer disease|Parkinson disease|Huntington disease	KOG3469	Cytochrome c oxidase, subunit VIa/COX13	[C]	METABOLISM	Energy production and conversion	O	ENOG411253X	Cytochrome c oxidase polypeptide VIa	Molecular Function: cytochrome-c oxidase activity (GO:0004129);|Cellular Component: mitochondrial respiratory chain complex IV (GO:0005751);	PF02046.15	Cytochrome c oxidase subunit VIa
TRINITY_DN15683_c0_g1_i1_2	129.186	0.481186	3.71481	3.45219	1.78751	0.000203358	0.0052834	Up	2.1121	7.6566	6.2034	17.5663	14.9937	25.9488	XP_002051184.1	cytochrome c oxidase subunit 4 isoform 1, mitochondrial [Drosophila virilis]	Q96KJ9|COX42_HUMAN	Cytochrome c oxidase subunit 4 isoform 2, mitochondrial COX4L2 OS=Homo sapiens (Human) GN=COX4L2 PE=1 SV=2	--	--	--	--	--	--	KOG4075	Cytochrome c oxidase, subunit IV/COX5b	[C]	METABOLISM	Energy production and conversion	O	ENOG4111T97	Cytochrome c oxidase subunit	Molecular Function: cytochrome-c oxidase activity (GO:0004129);|Cellular Component: mitochondrial respiratory chain complex IV (GO:0005751);|Biological Process: generation of precursor metabolites and energy (GO:0006091);|Biological Process: mitochondrial electron transport, cytochrome c to oxygen (GO:0006123);|Biological Process: cellular respiration (GO:0045333);|Biological Process: oxidation-r…	PF02936.14	Cytochrome c oxidase subunit IV
TRINITY_DN15697_c0_g1_i1_1	66.7755	0.553771	3.21541	3.43569	1.7806	0.00130257	0.022397	Up	0.616372	1.31902	1.32006	2.57695	2.56181	7.06602	XP_030373514.1	importin subunit alpha-3 [Scaptodrosophila lebanonensis]	O35343|IMA3_MOUSE	Importin subunit alpha-3 Qip1 OS=Mus musculus (Mouse) GN=Qip1 PE=1 SV=1	451/517(87.23)	K23583	KPNA3_4	importin subunit alpha-4/3	ko05132	Salmonella infection	KOG0166	Karyopherin (importin) alpha	[U]	CELLULAR PROCESSES AND SIGNALING	Intracellular trafficking, secretion, and vesicular transport	U	COG5064	importin subunit alpha	Cellular Component: nucleus (GO:0005634);|Cellular Component: cytoplasm (GO:0005737);|Biological Process: protein import into nucleus (GO:0006606);|Molecular Function: protein transporter activity (GO:0008565);|Cellular Component: nuclear membrane (GO:0031965);|Biological Process: response to hydrogen peroxide (GO:0042542);|Molecular Function: nuclear import signal receptor activity (GO:0061608);	PF00514.23,PF16186.5,PF01749.20,PF13513.6,PF13646.6,PF02985.22,PF01602.20,PF04826.13	Armadillo/beta-catenin-like repeat|Atypical Arm repeat|Importin beta binding domain|HEAT-like repeat|HEAT repeats|HEAT repeat|Adaptin N terminal region|Armadillo-like
TRINITY_DN15703_c0_g1_i1_2	20.7865	3.90893	-5.62474	2.41e-07	-21.9867	1.86e-08	1.61e-06	Down	17.5479	0	0	0	0	0	XP_027804097.1	histone H4-like [Marmota flaviventris]	Q27765|H4_STYPL	Histone H4 . OS=Styela plicata (Wrinkled sea squirt) (Ascidia plicata) GN=. PE=3 SV=3	96/105(91.43)	K11253	H3	histone H3	ko05034|ko05131|ko05202|ko05322	Alcoholism|Shigellosis|Transcriptional misregulation in cancer|Systemic lupus erythematosus	KOG3467	Histone H4	[B]	INFORMATION STORAGE AND PROCESSING	Chromatin structure and dynamics	B	COG2036	Core component of nucleosome. Nucleosomes wrap and compact DNA into chromatin, limiting DNA accessibility to the cellular machineries which require DNA as a template. Histones thereby play a central role in transcription regulation, DNA repair, DNA replication and chromosomal stability. DNA accessibility is regulated via a complex set of post-translational modifications of histones, also called h…	Cellular Component: nucleosome (GO:0000786);|Molecular Function: DNA binding (GO:0003677);|Cellular Component: nucleus (GO:0005634);|Biological Process: nucleosome assembly (GO:0006334);|Molecular Function: protein heterodimerization activity (GO:0046982);	PF15511.6	Centromere kinetochore component CENP-T histone fold
TRINITY_DN15738_c0_g1_i1_2	17.0686	3.90941	-5.55562	2.9e-07	-21.7192	2.77e-08	2.05e-06	Down	8.79156	0	0	0	0	0	--	--	--	--	--	--	--	--	--	--	--	--	--	--	--	--	--	--	--	--	--
TRINITY_DN15817_c0_g1_i1_1	13.3727	1.23767	3.42722	18.919	4.24176	0.000609792	0.01267	Up	0.210416	0	0.209306	1.83524	1.28888	6.48325	XP_017143483.1	PREDICTED: large neutral amino acids transporter small subunit 1 [Drosophila miranda]	Q01650|LAT1_HUMAN	Large neutral amino acids transporter small subunit 1 SLC7A5 OS=Homo sapiens (Human) GN=SLC7A5 PE=1 SV=2	151/176(85.80)	K13780	SLC7A5, LAT1	solute carrier family 7 (L-type amino acid transporter), member 5	ko04150|ko05230	mTOR signaling pathway|Central carbon metabolism in cancer	KOG1287	Amino acid transporters	[E]	METABOLISM	Amino acid transport and metabolism	E	COG0531	amino acid	Cellular Component: cytosol (GO:0005829);|Cellular Component: plasma membrane (GO:0005886);|Biological Process: cellular amino acid metabolic process (GO:0006520);|Biological Process: nervous system development (GO:0007399);|Molecular Function: amino acid transmembrane transporter activity (GO:0015171);|Molecular Function: neutral amino acid transmembrane transporter activity (GO:0015175);|Molecu…	PF13520.6,PF00324.21	Amino acid permease|Amino acid permease
TRINITY_DN15851_c0_g1_i1_1	26.7987	3.90833	5.49832	2.94384e+06	21.4893	3.83e-08	2.6e-06	Up	0	0	0	12.679	0	0	XP_020283894.1	uncharacterized protein LOC109854821 [Pseudomyrmex gracilis]	--	--	--	--	--	--	--	--	--	--	--	--	--	S	ENOG410Y5TC	NA	--	--	--
TRINITY_DN15880_c0_g1_i1_2	16.1452	1.47256	-5.11738	0.0053894	-7.53566	3.1e-07	1.63e-05	Down	3.05855	3.52597	6.41796	0	0	0	--	--	--	--	--	--	--	--	--	--	--	--	--	--	--	--	--	--	--	--	--
TRINITY_DN15917_c0_g1_i1_1	140.453	0.437284	3.22912	2.66113	1.41204	0.00124174	0.0216474	Up	2.11014	6.85703	5.38265	10.9839	13.0138	16.1179	XP_005178157.1	PREDICTED: prefoldin subunit 3 [Musca domestica]	Q9VGP6|PFD3_DROME	Prefoldin subunit 3 CG6719 OS=Drosophila melanogaster (Fruit fly) GN=CG6719 PE=1 SV=3	--	--	--	--	--	--	KOG3313	Molecular chaperone Prefoldin, subunit 3	[O]	CELLULAR PROCESSES AND SIGNALING	Posttranslational modification, protein turnover, chaperones	S	ENOG410XRZ8	Prefoldin, subunit	Cellular Component: cytoplasm (GO:0005737);|Cellular Component: polysome (GO:0005844);|Biological Process: protein folding (GO:0006457);|Biological Process: microtubule-based process (GO:0007017);|Biological Process: tubulin complex assembly (GO:0007021);|Biological Process: centrosome cycle (GO:0007098);|Molecular Function: tubulin binding (GO:0015631);|Cellular Component: prefoldin complex (GO:…	PF02996.17	Prefoldin subunit
TRINITY_DN15949_c0_g1_i1_2	159.598	0.373665	5.18757	3.83285	1.93842	2.13e-07	1.15e-05	Up	4.01925	8.51529	7.92006	20.5722	24.1006	38.8738	XP_001986177.1	ATPase inhibitor mai-2, mitochondrial [Drosophila grimshawi]	--	--	--	--	--	--	--	--	--	--	--	--	--	K	ENOG41127Z5	ATPase inhibitory factor 1	--	PF04568.12	Mitochondrial ATPase inhibitor, IATP
TRINITY_DN15954_c0_g1_i1_1	18.9181	0.779177	3.19556	5.61742	2.48991	0.00139561	0.023514	Up	0.249327	0.261738	0.512247	1.12904	1.61326	3.1599	KXJ73397.1	hypothetical protein RP20_CCG015965 [Aedes albopictus]	Q9WTX6|CUL1_MOUSE	Cullin-1 Cul1 OS=Mus musculus (Mouse) GN=Cul1 PE=1 SV=1	161/241(66.80)	K03347	CUL1, CDC53	cullin 1	ko04110|ko04114|ko04120|ko04141|ko04310|ko04340|ko04341|ko04350|ko04710|ko05131|ko05170|ko05200	Cell cycle|Oocyte meiosis|Ubiquitin mediated proteolysis|Protein processing in endoplasmic reticulum|Wnt signaling pathway|Hedgehog signaling pathway|Hedgehog signaling pathway - fly|TGF-beta signaling pathway|Circadian rhythm|Shigellosis|Human immunodeficiency virus 1 infection|Pathways in cancer	KOG2166	Cullins	[D]	CELLULAR PROCESSES AND SIGNALING	Cell cycle control, cell division, chromosome partitioning	O	COG5647	cullin 1	Molecular Function: ubiquitin-protein transferase activity (GO:0004842);|Cellular Component: nucleoplasm (GO:0005654);|Biological Process: ubiquitin-dependent protein catabolic process (GO:0006511);|Biological Process: protein monoubiquitination (GO:0006513);|Biological Process: apoptotic process (GO:0006915);|Biological Process: cell proliferation (GO:0008283);|Biological Process: animal organ m…	PF00888.22	Cullin family
TRINITY_DN15965_c0_g1_i1_2	22.3864	0.84482	-3.00319	0.172282	-2.53716	0.00267164	0.0377158	Down	5.86704	3.73595	11.4805	0.492469	2.38463	0.996401	--	--	--	--	--	--	--	--	--	--	--	--	--	--	--	--	--	--	--	--	--
TRINITY_DN15977_c0_g1_i2_2	39.883	3.9079	-5.85202	1.31e-07	-22.8691	4.86e-09	6.16e-07	Down	9.77571	1.57e-26	4.22e-40	6.49e-56	8.55e-41	8.89e-49	XP_026476742.1	uncharacterized protein LOC113382727 [Ctenocephalides felis]	--	--	--	--	--	--	--	--	--	--	--	--	--	--	--	--	--	--	--
TRINITY_DN15980_c0_g1_i1_1	18.5296	0.822384	2.97398	5.44809	2.44575	0.00293969	0.040206	Up	0.292724	0.429441	0.46798	1.9364	0.978755	4.26542	XP_017469914.1	PREDICTED: bifunctional glutamate/proline--tRNA ligase [Rhagoletis zephyria]	P28668|SYEP_DROME	Proline--tRNA ligase CG5394 OS=Drosophila melanogaster (Fruit fly) GN=CG5394 PE=1 SV=2	--	--	--	--	--	--	KOG4163	Prolyl-tRNA synthetase	[J]	INFORMATION STORAGE AND PROCESSING	Translation, ribosomal structure and biogenesis	J	COG0442	Catalyzes the attachment of proline to tRNA(Pro) in a two-step reaction proline is first activated by ATP to form Pro- AMP and then transferred to the acceptor end of tRNA(Pro). As ProRS can inadvertently accommodate and process non-cognate amino acids such as alanine and cysteine, to avoid such errors it has two additional distinct editing activities against alanine. One activity is designated a…	Molecular Function: RNA binding (GO:0003723);|Molecular Function: glutamate-tRNA ligase activity (GO:0004818);|Molecular Function: proline-tRNA ligase activity (GO:0004827);|Molecular Function: ATP binding (GO:0005524);|Cellular Component: cytoplasm (GO:0005737);|Biological Process: glutamyl-tRNA aminoacylation (GO:0006424);|Biological Process: prolyl-tRNA aminoacylation (GO:0006433);|Cellular Co…	PF03129.20,PF00587.25	Anticodon binding domain|tRNA synthetase class II core domain (G, H, P, S and T)
TRINITY_DN15980_c0_g1_i1_2	4.85285	1.96555	2.89946	51.9496	5.69904	0.00373803	0.0478834	Up	1.1e-24	3.59e-10	1.32e-22	0.841726	3.1668	1.552	--	--	--	--	--	--	--	--	--	--	--	--	--	--	--	--	--	--	--	--	--
TRINITY_DN15988_c0_g1_i1_1	10.241	1.27889	-3.06937	0.0658171	-3.92539	0.00214512	0.0325256	Down	1.79089	5.51021	1.50473	0.316649	0	0.375844	--	--	--	--	--	--	--	--	--	--	--	--	--	--	--	--	--	--	--	--	--
TRINITY_DN15995_c0_g1_i1_1	606.832	0.548526	3.07754	3.22235	1.68811	0.00208716	0.0319278	Up	10.9709	79.5443	67.7834	191.285	156.341	182.53	XP_017483325.1	PREDICTED: probable 60S ribosomal protein L37-A [Rhagoletis zephyria]	Q9VXX8|RL371_DROME	Probable 60S ribosomal protein L37-A CG9091 OS=Drosophila melanogaster (Fruit fly) GN=CG9091 PE=1 SV=1	86/90(95.56)	K02922	RP-L37e, RPL37	large subunit ribosomal protein L37e	ko03010	Ribosome	KOG3475	60S ribosomal protein L37	[J]	INFORMATION STORAGE AND PROCESSING	Translation, ribosomal structure and biogenesis	J	COG2126	Binds to the 23S rRNA (By similarity)	Biological Process: cytoplasmic translation (GO:0002181);|Molecular Function: structural constituent of ribosome (GO:0003735);|Molecular Function: rRNA binding (GO:0019843);|Cellular Component: cytosolic large ribosomal subunit (GO:0022625);|Molecular Function: metal ion binding (GO:0046872);	--	--
TRINITY_DN16033_c0_g1_i1_1	27.5909	0.727316	3.47323	5.76026	2.52613	0.000514237	0.0111158	Up	0.490895	0.844917	0.4014	3.08372	1.53491	5.83651	TMW53593.1	hypothetical protein DOY81_001357 [Sarcophaga bullata]	Q9CR26|VTA1_MOUSE	Vacuolar protein sorting-associated protein VTA1 homolog Vta1 OS=Mus musculus (Mouse) GN=Vta1 PE=1 SV=1	--	--	--	--	--	--	KOG0917	Uncharacterized conserved protein	[S]	POORLY CHARACTERIZED	Function unknown	U	ENOG4111H3M	Vps20-associated 1 homolog (S. cerevisiae)	Cellular Component: nucleoplasm (GO:0005654);|Cellular Component: cytoplasm (GO:0005737);|Cellular Component: cytosol (GO:0005829);|Molecular Function: protein C-terminus binding (GO:0008022);|Cellular Component: endosome membrane (GO:0010008);|Biological Process: protein transport (GO:0015031);|Cellular Component: intracellular membrane-bounded organelle (GO:0043231);|Biological Process: viral b…	PF04652.16,PF18097.1	Vta1 like|Vta1 C-terminal domain
TRINITY_DN16040_c1_g1_i1_2	15.2064	0.859577	-3.44934	0.128072	-2.96497	0.000561962	0.0118635	Down	2.46561	1.27479	2.0232	0.129822	0.385396	0.205297	RZF43330.1	hypothetical protein LSTR_LSTR001591 [Laodelphax striatellus]	P98159|NUDEL_DROME	Serine protease nudel CG10129 OS=Drosophila melanogaster (Fruit fly) GN=CG10129 PE=1 SV=2	--	--	--	--	--	--	KOG3627	Trypsin	[E]	METABOLISM	Amino acid transport and metabolism	O	COG5640	protease	Molecular Function: serine-type endopeptidase activity (GO:0004252);|Cellular Component: extracellular region (GO:0005576);|Biological Process: proteolysis (GO:0006508);|Biological Process: eggshell chorion assembly (GO:0007306);|Biological Process: oocyte dorsal/ventral axis specification (GO:0007310);|Biological Process: maternal specification of dorsal/ventral axis, oocyte, soma encoded (GO:00…	PF00089.26,PF09342.11,PF13365.6	Trypsin|Domain of unknown function (DUF1986)|Trypsin-like peptidase domain
TRINITY_DN16060_c0_g2_i1_1	31.9245	0.837134	2.94665	5.52793	2.46674	0.00321239	0.0428651	Up	0.0473483	0.458099	0.631516	1.95098	1.58031	3.24271	XP_011200782.1	mucin-5AC [Bactrocera dorsalis]	--	--	--	--	--	--	--	--	--	--	--	--	--	--	--	--	--	--	--
TRINITY_DN16095_c0_g2_i1_1	39.8848	0.588178	3.41891	4.0304	2.01092	0.000628736	0.0129817	Up	0.408112	0.975847	1.37833	2.97637	3.38894	5.53517	XP_001864856.1	2-oxoisovalerate dehydrogenase subunit beta, mitochondrial [Culex quinquefasciatus]	Q6P3A8|ODBB_MOUSE	2-oxoisovalerate dehydrogenase subunit beta, mitochondrial Bckdhb OS=Mus musculus (Mouse) GN=Bckdhb PE=1 SV=2	211/277(76.17)	K00167	BCKDHB, bkdA2	2-oxoisovalerate dehydrogenase E1 component beta subunit [EC:1.2.4.4]	ko00280|ko00640	Valine, leucine and isoleucine degradation|Propanoate metabolism	KOG0525	Branched chain alpha-keto acid dehydrogenase E1, beta subunit	[C]	METABOLISM	Energy production and conversion	C	COG0022	Dehydrogenase, E1 component	Molecular Function: alpha-ketoacid dehydrogenase activity (GO:0003826);|Molecular Function: 3-methyl-2-oxobutanoate dehydrogenase (2-methylpropanoyl-transferring) activity (GO:0003863);|Cellular Component: mitochondrion (GO:0005739);|Cellular Component: mitochondrial inner membrane (GO:0005743);|Cellular Component: mitochondrial alpha-ketoglutarate dehydrogenase complex (GO:0005947);|Biological P…	PF02779.24,PF02780.20	Transketolase, pyrimidine binding domain|Transketolase, C-terminal domain
TRINITY_DN16099_c0_g1_i1_1	62.4541	0.670972	3.79829	5.85045	2.54855	0.000145697	0.0040675	Up	0.165336	0.604308	0.766957	3.03595	1.5189	5.32564	XP_013119130.1	PREDICTED: protein NDRG3 isoform X5 [Stomoxys calcitrans]	Q5RA95|NDRG3_PONAB	Protein NDRG3 NDRG3 OS=Pongo abelii (Sumatran orangutan) (Pongo pygmaeus abelii) GN=NDRG3 PE=2 SV=1	--	--	--	--	--	--	KOG2931	Differentiation-related gene 1 protein (NDR1 protein), related proteins	[S]	POORLY CHARACTERIZED	Function unknown	S	ENOG410XSPF	NDRG family member	Cellular Component: cytoplasm (GO:0005737);	PF03096.14	Ndr family
TRINITY_DN16118_c0_g1_i1_1	20.0143	3.90886	5.39382	2.22239e+06	21.0837	6.9e-08	4.21e-06	Up	0	0	0	10.2888	0	0	OXU24780.1	hypothetical protein TSAR_009601 [Trichomalopsis sarcophagae]	--	--	--	--	--	--	--	--	--	--	--	--	--	S	ENOG410XYPN	NA	--	--	--
TRINITY_DN16143_c0_g1_i1_1	2059.93	2.25769	4.98436	2440.81	11.2531	6.22e-07	3.12e-05	Up	0	0.202278	0.384407	1101.45	0.380774	365.724	XP_011199224.1	pupal cuticle protein Edg-78E [Bactrocera dorsalis]	P27779|CUP7_DROME	Pupal cuticle protein Edg-78E CG7673 OS=Drosophila melanogaster (Fruit fly) GN=CG7673 PE=2 SV=1	--	--	--	--	--	--	--	--	--	--	--	S	ENOG4111PJ1	Cuticular protein	Molecular Function: structural constituent of chitin-based larval cuticle (GO:0008010);|Molecular Function: structural constituent of pupal chitin-based cuticle (GO:0008011);|Cellular Component: extracellular matrix (GO:0031012);|Biological Process: chitin-based cuticle development (GO:0040003);	PF00379.23	Insect cuticle protein
TRINITY_DN16181_c0_g1_i1_1	46.7246	0.587652	3.37751	3.95808	1.9848	0.000731457	0.0146304	Up	0.792088	1.2886	2.39554	6.69963	3.93289	8.3926	XP_014091759.1	PREDICTED: trafficking protein particle complex subunit 3-like isoform X2 [Bactrocera oleae]	Q5ZI57|TPPC3_CHICK	Trafficking protein particle complex subunit 3 RCJMB04_30c23 OS=Gallus gallus (Chicken) GN=RCJMB04_30c23 PE=2 SV=1	--	--	--	--	--	--	KOG3330	Transport protein particle (TRAPP) complex subunit	[U]	CELLULAR PROCESSES AND SIGNALING	Intracellular trafficking, secretion, and vesicular transport	U	ENOG410Z1VV	trafficking protein particle complex	Cellular Component: Golgi membrane (GO:0000139);|Cellular Component: endoplasmic reticulum (GO:0005783);|Cellular Component: Golgi apparatus (GO:0005794);|Cellular Component: cytosol (GO:0005829);|Biological Process: ER to Golgi vesicle-mediated transport (GO:0006888);|Biological Process: intra-Golgi vesicle-mediated transport (GO:0006891);|Cellular Component: TRAPP complex (GO:0030008);|Cellular…	PF04051.16	Transport protein particle (TRAPP) component
TRINITY_DN16243_c0_g1_i1_1	115.217	0.585109	3.25987	3.75127	1.90738	0.00111463	0.020072	Up	0.77927	3.14557	4.90743	8.97166	12.8812	13.0239	XP_011182777.1	peroxisomal membrane protein 2 [Zeugodacus cucurbitae]	Q2KIY1|PXMP2_BOVIN	Peroxisomal membrane protein 2 PXMP2 OS=Bos taurus (Bovine) GN=PXMP2 PE=2 SV=3	--	--	--	--	--	--	KOG1944	Peroxisomal membrane protein MPV17 and related proteins	[R]	POORLY CHARACTERIZED	General function prediction only	S	ENOG4111SYH	Peroxisomal membrane protein	Cellular Component: cytoplasm (GO:0005737);|Cellular Component: peroxisomal membrane (GO:0005778);|Cellular Component: integral component of membrane (GO:0016021);|Cellular Component: protein-containing complex (GO:0032991);	PF04117.12	Mpv17 / PMP22 family
TRINITY_DN16254_c0_g1_i2_1	57.4359	0.573517	3.66186	4.2875	2.10014	0.000250396	0.00623809	Up	0.337272	1.27011	0.976253	3.16133	2.7383	6.04266	XP_026840831.1	beta-1,4-N-acetylgalactosaminyltransferase bre-4 [Drosophila persimilis]	A8Y1P7|BRE4_CAEBR	Beta-1,4-N-acetylgalactosaminyltransferase bre-4 CBG22165 OS=Caenorhabditis briggsae GN=CBG22165 PE=3 SV=1	177/258(68.60)	K07967	B4GALT2	beta-1,4-galactosyltransferase 2 [EC:2.4.1.22 2.4.1.90 2.4.1.38 2.4.1.-]	ko00052|ko00510|ko00513|ko00514|ko00515|ko00533|ko00601	Galactose metabolism|N-Glycan biosynthesis|Various types of N-glycan biosynthesis|Other types of O-glycan biosynthesis|Mannose type O-glycan biosynthesis|Glycosaminoglycan biosynthesis - keratan sulfate|Glycosphingolipid biosynthesis - lacto and neolacto series	KOG3916	UDP-Gal:glucosylceramide beta-1,4-galactosyltransferase	[G]	METABOLISM	Carbohydrate transport and metabolism	U	ENOG410ZYYA	N-acetyllactosamine synthase activity	Biological Process: carbohydrate metabolic process (GO:0005975);|Biological Process: protein glycosylation (GO:0006486);|Biological Process: response to toxic substance (GO:0009636);|Cellular Component: integral component of membrane (GO:0016021);|Molecular Function: beta-1,4-N-acetylgalactosaminyltransferase activity (GO:0033207);|Biological Process: positive regulation of Notch signaling pathwa…	PF13733.6,PF02709.14	N-terminal region of glycosyl transferase group 7|N-terminal domain of galactosyltransferase
TRINITY_DN16255_c0_g1_i1_1	50.5096	0.536664	3.44564	3.60288	1.84915	0.000569715	0.0119997	Up	0.749679	1.51617	1.95067	4.75775	3.53646	7.86891	XP_004526137.1	ras-related protein Rab-8A [Ceratitis capitata]	P35280|RAB8A_RAT	Ras-related protein Rab-8A Rab8 OS=Rattus norvegicus (Rat) GN=Rab8 PE=1 SV=2	194/208(93.27)	K07901	RAB8A, MEL	Ras-related protein Rab-8A	ko04140|ko04144|ko04152|ko04530|ko04972	Autophagy - animal|Endocytosis|AMPK signaling pathway|Tight junction|Pancreatic secretion	KOG0078	GTP-binding protein SEC4, small G protein superfamily, and related Ras family GTP-binding proteins	[TU]	CELLULAR PROCESSES AND SIGNALING|CELLULAR PROCESSES AND SIGNALING	Signal transduction mechanisms |Intracellular trafficking, secretion, and vesicular transport	S	ENOG410XPUI	member RAS oncogene family	Molecular Function: GTPase activity (GO:0003924);|Molecular Function: GTP binding (GO:0005525);|Cellular Component: endosome (GO:0005768);|Cellular Component: Golgi apparatus (GO:0005794);|Cellular Component: centrosome (GO:0005813);|Cellular Component: centriole (GO:0005814);|Cellular Component: plasma membrane (GO:0005886);|Biological Process: intracellular protein transport (GO:0006886);|Biolo…	PF00071.22,PF08477.13,PF00025.21,PF04670.12	Ras family|Ras of Complex, Roc, domain of DAPkinase|ADP-ribosylation factor family|Gtr1/RagA G protein conserved region
TRINITY_DN1625_c0_g1_i1_1	30.1087	0.708761	2.93936	4.23776	2.0833	0.00328896	0.0435252	Up	0.299333	1.4745	1.65068	4.18007	4.33037	7.24006	XP_017470063.1	PREDICTED: lysozyme-like [Rhagoletis zephyria]	Q1XG90|LYS2_CRAVI	Lysozyme 2 lysoz2 OS=Crassostrea virginica (Eastern oyster) GN=lysoz2 PE=1 SV=1	--	--	--	--	--	--	--	--	--	--	--	S	ENOG4111UWA	lysozyme activity	Molecular Function: lysozyme activity (GO:0003796);|Cellular Component: extracellular region (GO:0005576);|Biological Process: metabolic process (GO:0008152);|Biological Process: cytolysis (GO:0019835);|Biological Process: defense response to bacterium (GO:0042742);	PF05497.12	Destabilase
TRINITY_DN16266_c0_g1_i1_1	129.536	0.52003	-3.66768	0.26659	-1.90731	0.000244758	0.00611748	Down	18.9359	27.4528	30.4737	3.36424	12.6957	5.46136	--	--	--	--	--	--	--	--	--	--	--	--	--	--	--	--	--	--	--	--	--
TRINITY_DN16309_c0_g1_i2_2	26.1944	3.90849	-5.60305	2.56e-07	-21.8994	2.11e-08	1.74e-06	Down	14.1928	0	0	0	0	0	--	--	--	--	--	--	--	--	--	--	--	--	--	--	--	--	--	--	--	--	--
TRINITY_DN16314_c0_g1_i1_1	354.673	1.13325	4.04435	23.9718	4.58327	5.25e-05	0.00170088	Up	0.46809	2.19564	2.43086	68.7386	4.31197	53.6616	XP_017483665.1	PREDICTED: troponin I isoform X2 [Rhagoletis zephyria]	P36188|TNNI_DROME	Troponin I CG7178 OS=Drosophila melanogaster (Fruit fly) GN=CG7178 PE=2 SV=3	196/208(94.23)	K12044	TNNI3	troponin I, cardiac muscle	ko04024|ko04260|ko04261|ko05410|ko05414	cAMP signaling pathway|Cardiac muscle contraction|Adrenergic signaling in cardiomyocytes|Hypertrophic cardiomyopathy (HCM)|Dilated cardiomyopathy (DCM)	KOG3977	Troponin I	[Z]	CELLULAR PROCESSES AND SIGNALING	Cytoskeleton	Z	ENOG410Y9IX	Troponin I type	Biological Process: nuclear division (GO:0000280);|Molecular Function: actin binding (GO:0003779);|Cellular Component: troponin complex (GO:0005861);|Biological Process: muscle contraction (GO:0006936);|Biological Process: nervous system development (GO:0007399);|Biological Process: heart development (GO:0007507);|Biological Process: muscle organ development (GO:0007517);|Biological Process: skel…	PF00992.20	Troponin
TRINITY_DN16335_c0_g1_i1_2	99.5068	0.388357	3.03322	2.26258	1.17797	0.00241963	0.0353497	Up	2.41204	3.22762	2.71937	5.46397	4.47337	10.3936	--	--	--	--	--	--	--	--	--	--	--	--	--	--	--	--	--	--	--	--	--
TRINITY_DN16352_c0_g1_i1_1	29.0037	3.90821	5.52677	3.17818e+06	21.5998	3.26e-08	2.29e-06	Up	0	0	0	12.7977	0	0	XP_011342947.1	probable salivary secreted peptide [Ooceraea biroi]	--	--	--	--	--	--	--	--	--	--	--	--	--	--	--	--	--	PF15868.5	Transcription activator MBF2
TRINITY_DN16411_c0_g1_i1_1	454.898	0.516502	3.2563	3.20846	1.68188	0.00112876	0.0202141	Up	4.97736	26.4735	28.4744	66.3091	62.7265	71.6458	TMW49206.1	hypothetical protein DOY81_005721 [Sarcophaga bullata]	Q9VZS5|RL28_DROME	60S ribosomal protein L28 CG12740 OS=Drosophila melanogaster (Fruit fly) GN=CG12740 PE=1 SV=1	93/129(72.09)	K02903	RP-L28e, RPL28	large subunit ribosomal protein L28e	ko03010	Ribosome	KOG3412	60S ribosomal protein L28	[J]	INFORMATION STORAGE AND PROCESSING	Translation, ribosomal structure and biogenesis	J	ENOG4111T32	protein complex subunit organization	Biological Process: cytoplasmic translation (GO:0002181);|Molecular Function: structural constituent of ribosome (GO:0003735);|Cellular Component: cytosolic large ribosomal subunit (GO:0022625);	--	--
TRINITY_DN16413_c0_g1_i1_2	130.579	0.570836	3.08482	3.38915	1.76092	0.00203677	0.0313786	Up	2.18938	13.293	9.54455	24.2373	25.2123	40.3175	XP_013105331.1	PREDICTED: probable cytochrome c oxidase subunit 7A, mitochondrial [Stomoxys calcitrans]	Q9VHS2|COX7A_DROME	Cytochrome c oxidase subunit 7A, mitochondrial CG9603 OS=Drosophila melanogaster (Fruit fly) GN=CG9603 PE=3 SV=1	54/88(61.36)	K02270	COX7A	cytochrome c oxidase subunit 7a	ko00190|ko04260|ko04714|ko04932|ko05010|ko05012|ko05016	Oxidative phosphorylation|Cardiac muscle contraction|Thermogenesis|Non-alcoholic fatty liver disease (NAFLD)|Alzheimer disease|Parkinson disease|Huntington disease	--	--	--	--	--	C	ENOG410ZTB2	oxidoreductase activity, acting on a heme group of donors, oxygen as acceptor	Biological Process: regulation of oxidative phosphorylation (GO:0002082);|Molecular Function: cytochrome-c oxidase activity (GO:0004129);|Cellular Component: mitochondrion (GO:0005739);|Cellular Component: mitochondrial respiratory chain complex IV (GO:0005751);|Biological Process: mitochondrial electron transport, cytochrome c to oxygen (GO:0006123);|Cellular Component: mitochondrial respiratory…	--	--
TRINITY_DN16446_c0_g1_i2_2	30.7572	3.90823	-5.7607	1.67e-07	-22.5141	8.38e-09	9.12e-07	Down	16.5294	6.94e-45	8.41e-48	1.38e-57	1.95e-56	5.89e-26	RZF48899.1	hypothetical protein LSTR_LSTR003279 [Laodelphax striatellus]	Q66S17|NATT3_THANI	Natterin-3 . OS=Thalassophryne nattereri (Copper Joe toadfish) GN=. PE=1 SV=1	--	--	--	--	--	--	--	--	--	--	--	S	ENOG41129KS	Protein of unknown function (DUF3421)	Cellular Component: extracellular region (GO:0005576);|Molecular Function: hydrolase activity (GO:0016787);|Molecular Function: toxin activity (GO:0090729);	PF11901.8	Protein of unknown function (DUF3421)
TRINITY_DN16495_c0_g1_i2_1	47.5976	0.778478	2.95683	4.93082	2.30183	0.0031082	0.0419502	Up	0.350716	1.4483	0.633853	4.84045	1.20136	6.7815	TMW51419.1	hypothetical protein DOY81_003486 [Sarcophaga bullata]	B4L629|T23O_DROMO	Tryptophan 2,3-dioxygenase GI16256 OS=Drosophila mojavensis (Fruit fly) GN=GI16256 PE=3 SV=1	306/380(80.53)	K00453	TDO2, kynA	tryptophan 2,3-dioxygenase [EC:1.13.11.11]	ko00380	Tryptophan metabolism	KOG3906	Tryptophan 2,3-dioxygenase	[E]	METABOLISM	Amino acid transport and metabolism	E	COG3483	Catalyzes the oxidative cleavage of the L-tryptophan (L- Trp) pyrrole ring (By similarity)	Molecular Function: tryptophan 2,3-dioxygenase activity (GO:0004833);|Biological Process: ommochrome biosynthetic process (GO:0006727);|Biological Process: tryptophan catabolic process to kynurenine (GO:0019441);|Molecular Function: heme binding (GO:0020037);|Molecular Function: metal ion binding (GO:0046872);|Biological Process: protein homotetramerization (GO:0051289);|Biological Process: posit…	PF03301.13	Tryptophan 2,3-dioxygenase
TRINITY_DN16513_c0_g2_i1_1	17.6397	3.90915	5.34856	1.96798e+06	20.9083	8.87e-08	5.18e-06	Up	0	0	0	6.85083	0	0	PBC31063.1	hypothetical protein APICC_09318 [Apis cerana cerana]	--	--	--	--	--	--	--	--	--	--	--	--	--	S	ENOG410XYIV	NA	--	--	--
TRINITY_DN16518_c0_g1_i1_1	15.6478	1.45656	5.0717	167.407	7.38722	3.94e-07	2.02e-05	Up	0	0	0	3.51248	1.99097	3.79486	XP_017145113.1	PREDICTED: facilitated trehalose transporter Tret1 isoform X1 [Drosophila miranda]	Q7PIR5|TRET1_ANOGA	Facilitated trehalose transporter Tret1 AGAP005563 OS=Anopheles gambiae (African malaria mosquito) GN=AGAP005563 PE=1 SV=3	--	--	--	--	--	--	KOG0254	Predicted transporter (major facilitator superfamily)	[R]	POORLY CHARACTERIZED	General function prediction only	G	ENOG410XNQK	Transporter	Molecular Function: carbohydrate:proton symporter activity (GO:0005351);|Molecular Function: glucose transmembrane transporter activity (GO:0005355);|Cellular Component: plasma membrane (GO:0005886);|Cellular Component: integral component of plasma membrane (GO:0005887);|Biological Process: hexose transmembrane transport (GO:0008645);|Molecular Function: trehalose transmembrane transporter activi…	PF00083.24	Sugar (and other) transporter
TRINITY_DN16537_c0_g1_i1_2	15.8856	2.98653	-7.24016	3.1e-07	-21.6229	4.48e-13	2.68e-10	Down	7.25012	0	0	0	0	0	ABD98776.1	putative small heat shock protein [Graphocephala atropunctata]	P41316|CRYAB_RABIT	Alpha-crystallin B chain CRYAB OS=Oryctolagus cuniculus (Rabbit) GN=CRYAB PE=1 SV=1	104/177(58.76)	K09542	CRYAB	crystallin, alpha B	ko04141|ko04213	Protein processing in endoplasmic reticulum|Longevity regulating pathway - multiple species	KOG3591	Alpha crystallins	[O]	CELLULAR PROCESSES AND SIGNALING	Posttranslational modification, protein turnover, chaperones	O	ENOG410YERS	Heat shock protein	Molecular Function: structural constituent of eye lens (GO:0005212);|Cellular Component: nucleus (GO:0005634);|Cellular Component: cytoplasm (GO:0005737);|Molecular Function: protein homodimerization activity (GO:0042803);|Molecular Function: metal ion binding (GO:0046872);	PF00011.21	Hsp20/alpha crystallin family
TRINITY_DN1653_c0_g1_i1_2	20.5897	3.90896	-5.62144	2.43e-07	-21.974	1.89e-08	1.63e-06	Down	0	0	8.35375	0	0	0	XP_012146912.1	PREDICTED: DE-cadherin isoform X1 [Megachile rotundata]	Q24298|CADE_DROME	DE-cadherin CG3722 OS=Drosophila melanogaster (Fruit fly) GN=CG3722 PE=1 SV=2	--	--	--	--	--	--	KOG3594	FOG: Cadherin repeats	[S]	POORLY CHARACTERIZED	Function unknown	S	ENOG410XTGH	cadherin, EGF LAG seven-pass G-type receptor	Biological Process: cell morphogenesis (GO:0000902);|Biological Process: morphogenesis of a polarized epithelium (GO:0001738);|Biological Process: compound eye morphogenesis (GO:0001745);|Biological Process: optic lobe placode development (GO:0001748);|Biological Process: morphogenesis of an epithelium (GO:0002009);|Biological Process: outflow tract morphogenesis (GO:0003151);|Molecular Function:…	PF00028.17	Cadherin domain
TRINITY_DN16546_c0_g1_i1_1	624.246	3.90683	3.25211	6679.11	12.7054	0.00114551	0.0203575	Up	0	0	0	243.712	0	181.75	XP_011196050.1	pupal cuticle protein Edg-78E-like [Zeugodacus cucurbitae]	P27779|CUP7_DROME	Pupal cuticle protein Edg-78E CG7673 OS=Drosophila melanogaster (Fruit fly) GN=CG7673 PE=2 SV=1	--	--	--	--	--	--	--	--	--	--	--	S	ENOG4111PJ1	Cuticular protein	Molecular Function: structural constituent of chitin-based larval cuticle (GO:0008010);|Molecular Function: structural constituent of pupal chitin-based cuticle (GO:0008011);|Cellular Component: extracellular matrix (GO:0031012);|Biological Process: chitin-based cuticle development (GO:0040003);	PF00379.23	Insect cuticle protein
TRINITY_DN16550_c0_g1_i1_2	198.594	0.447973	2.8905	2.45354	1.29487	0.00384627	0.0489027	Up	3.57958	13.033	11.0662	20.4212	22.1597	28.8867	KFB38652.1	phosphatidylethanolamine-binding protein [Anopheles sinensis]	O16264|PEBPH_CAEEL	Phosphatidylethanolamine-binding protein homolog F40A3.3 F40A3.3 OS=Caenorhabditis elegans GN=F40A3.3 PE=3 SV=1	--	--	--	--	--	--	KOG3346	Phosphatidylethanolamine binding protein	[R]	POORLY CHARACTERIZED	General function prediction only	S	COG1881	phosphatidylethanolamine-binding protein	Biological Process: regulation of antimicrobial humoral response (GO:0002759);|Cellular Component: mitochondrion (GO:0005739);|Molecular Function: lipid binding (GO:0008289);|Biological Process: response to bacterium (GO:0009617);|Biological Process: defense response to Gram-negative bacterium (GO:0050829);	PF01161.20	Phosphatidylethanolamine-binding protein
TRINITY_DN16592_c0_g1_i1_1	242.523	3.90693	6.19419	1.92756e+07	24.2003	5.86e-10	1.2e-07	Up	0	0	0	69.87	0	0.0671473	XP_029669780.1	uncharacterized protein LOC115239413 [Formica exsecta]	--	--	--	--	--	--	--	--	--	--	--	--	--	S	ENOG4112064	Protein of unknown function (DUF1676)	--	PF07898.13	Protein of unknown function (DUF1676)
TRINITY_DN16597_c0_g1_i1_2	523.942	0.542031	3.03085	3.12275	1.64282	0.00243864	0.0355486	Up	6.00891	30.1084	42.9796	85.7446	73.9106	100.023	XP_023307408.1	60S ribosomal protein L9 [Lucilia cuprina]	P50882|RL9_DROME	60S ribosomal protein L9 CG6141 OS=Drosophila melanogaster (Fruit fly) GN=CG6141 PE=1 SV=2	171/183(93.44)	K02940	RP-L9e, RPL9	large subunit ribosomal protein L9e	ko03010	Ribosome	KOG3255	60S ribosomal protein L9	[J]	INFORMATION STORAGE AND PROCESSING	Translation, ribosomal structure and biogenesis	J	COG0097	This protein binds to the 23S rRNA, and is important in its secondary structure. It is located near the subunit interface in the base of the L7 L12 stalk, and near the tRNA binding site of the peptidyltransferase center (By similarity)	Biological Process: cytoplasmic translation (GO:0002181);|Molecular Function: structural constituent of ribosome (GO:0003735);|Molecular Function: rRNA binding (GO:0019843);|Cellular Component: cytosolic large ribosomal subunit (GO:0022625);|Cellular Component: cytosolic ribosome (GO:0022626);	PF00347.23	Ribosomal protein L6
TRINITY_DN16608_c0_g1_i1_1	19.0539	1.07215	3.30268	11.6397	3.54098	0.000957664	0.0178166	Up	0	0.199838	0.8107	2.0821	3.70791	7.10065	XP_023291746.1	thioredoxin domain-containing protein 17-like [Lucilia cuprina]	Q5REA8|TXD17_PONAB	Thioredoxin domain-containing protein 17 TXNL5 OS=Pongo abelii (Sumatran orangutan) (Pongo pygmaeus abelii) GN=TXNL5 PE=2 SV=1	--	--	--	--	--	--	KOG3425	Uncharacterized conserved protein	[S]	POORLY CHARACTERIZED	Function unknown	O	ENOG4111Q2V	Thioredoxin domain containing 17	Molecular Function: peroxidase activity (GO:0004601);|Cellular Component: cytosol (GO:0005829);|Biological Process: tumor necrosis factor-mediated signaling pathway (GO:0033209);|Molecular Function: protein-disulfide reductase activity (GO:0047134);	PF06110.11	Eukaryotic protein of unknown function (DUF953)
TRINITY_DN16646_c0_g1_i2_2	16.3926	3.90952	-5.54158	3.01e-07	-21.6649	3e-08	2.13e-06	Down	11.0804	0	0	0	0	0	--	--	--	--	--	--	--	--	--	--	--	--	--	--	--	--	--	--	--	--	--
TRINITY_DN16653_c0_g1_i1_2	38.2109	0.965275	2.92236	7.06594	2.82088	0.00347388	0.0452996	Up	0	0.961035	1.02239	2.49689	5.90362	6.85972	KAF2364199.1	Serine proteases trypsin domain [Trinorchestia longiramus]	P00771|COGS_LEPPG	Brachyurin . OS=Leptuca pugilator (Atlantic sand fiddler crab) (Uca pugilator) GN=. PE=1 SV=2	--	--	--	--	--	--	KOG3627	Trypsin	[E]	METABOLISM	Amino acid transport and metabolism	O	COG5640	protease	Molecular Function: serine-type endopeptidase activity (GO:0004252);|Biological Process: collagen catabolic process (GO:0030574);	PF00089.26,PF13365.6	Trypsin|Trypsin-like peptidase domain
TRINITY_DN16696_c0_g2_i1_1	42.2335	3.90776	5.66066	4.5596e+06	22.1205	1.51e-08	1.39e-06	Up	0	0	0	29.2081	0	0	--	--	--	--	--	--	--	--	--	--	--	--	--	--	--	--	--	--	--	--	--
TRINITY_DN16698_c0_g1_i1_2	28.3913	3.90835	-5.73265	1.8e-07	-22.4052	9.89e-09	1.02e-06	Down	13.773	0	0	0	0	0	--	--	--	--	--	--	--	--	--	--	--	--	--	--	--	--	--	--	--	--	--
TRINITY_DN16717_c0_g1_i1_1	11.5148	1.62644	4.27055	123.28	6.9458	1.95e-05	0.000720289	Up	0	0	0	3.16741	1.27463	5.92604	--	--	--	--	--	--	--	--	--	--	--	--	--	--	--	--	--	--	--	--	--
TRINITY_DN16728_c0_g1_i1_1	11.1536	1.58372	4.35569	119.278	6.89818	1.33e-05	0.000509618	Up	0	0	0	6.09894	2.32354	4.93578	XP_023292491.1	delta-1-pyrroline-5-carboxylate synthase [Lucilia cuprina]	Q5T567|P5CS_HUMAN	Gamma-glutamyl phosphate reductase GSAS OS=Homo sapiens (Human) GN=GSAS PE=1 SV=2	45/52(86.54)	K12657	ALDH18A1, P5CS	delta-1-pyrroline-5-carboxylate synthetase [EC:2.7.2.11 1.2.1.41]	ko00330	Arginine and proline metabolism	KOG1154	Gamma-glutamyl kinase	[E]	METABOLISM	Amino acid transport and metabolism	E	COG0263	Catalyzes the transfer of a phosphate group to glutamate to form glutamate 5-phosphate which rapidly cyclizes to 5- oxoproline (By similarity)	Molecular Function: RNA binding (GO:0003723);|Molecular Function: glutamate 5-kinase activity (GO:0004349);|Molecular Function: glutamate-5-semialdehyde dehydrogenase activity (GO:0004350);|Molecular Function: ATP binding (GO:0005524);|Cellular Component: mitochondrion (GO:0005739);|Cellular Component: mitochondrial inner membrane (GO:0005743);|Cellular Component: cytosol (GO:0005829);|Biological…	--	--
TRINITY_DN16728_c0_g2_i2_1	48.0362	0.803771	5.60324	22.6858	4.50372	2.1e-08	1.74e-06	Up	0	0.154856	0.210158	3.36321	1.50643	3.6575	XP_023292491.1	delta-1-pyrroline-5-carboxylate synthase [Lucilia cuprina]	Q5T567|P5CS_HUMAN	Gamma-glutamyl phosphate reductase GSAS OS=Homo sapiens (Human) GN=GSAS PE=1 SV=2	561/691(81.19)	K12657	ALDH18A1, P5CS	delta-1-pyrroline-5-carboxylate synthetase [EC:2.7.2.11 1.2.1.41]	ko00330	Arginine and proline metabolism	KOG4165	Gamma-glutamyl phosphate reductase	[E]	METABOLISM	Amino acid transport and metabolism	E	COG0263	Catalyzes the transfer of a phosphate group to glutamate to form glutamate 5-phosphate which rapidly cyclizes to 5- oxoproline (By similarity)	Molecular Function: RNA binding (GO:0003723);|Molecular Function: glutamate 5-kinase activity (GO:0004349);|Molecular Function: glutamate-5-semialdehyde dehydrogenase activity (GO:0004350);|Molecular Function: ATP binding (GO:0005524);|Cellular Component: mitochondrion (GO:0005739);|Cellular Component: mitochondrial inner membrane (GO:0005743);|Cellular Component: cytosol (GO:0005829);|Biological…	PF00696.28,PF00171.22	Amino acid kinase family|Aldehyde dehydrogenase family
TRINITY_DN16749_c0_g1_i1_2	17.4066	3.90936	-5.56233	2.84e-07	-21.7451	2.66e-08	2.02e-06	Down	7.50983	0	0	0	0	0	AVC68809.1	glutathione S-transferase 12 [Subpsaltria yangi]	P46430|GSTT1_MANSE	Glutathione S-transferase 1 GST1 OS=Manduca sexta (Tobacco hawkmoth) (Tobacco hornworm) GN=GST1 PE=2 SV=1	91/202(45.05)	K00799	GST, gst	glutathione S-transferase [EC:2.5.1.18]	ko00480|ko00980|ko00982|ko00983|ko01524|ko04212|ko05200|ko05204|ko05225|ko05418	Glutathione metabolism|Metabolism of xenobiotics by cytochrome P450|Drug metabolism - cytochrome P450|Drug metabolism - other enzymes|Platinum drug resistance|Longevity regulating pathway - worm|Pathways in cancer|Chemical carcinogenesis|Hepatocellular carcinoma|Fluid shear stress and atherosclerosis	KOG0867	Glutathione S-transferase	[O]	CELLULAR PROCESSES AND SIGNALING	Posttranslational modification, protein turnover, chaperones	O	COG0625	glutathione Stransferase	Molecular Function: glutathione transferase activity (GO:0004364);	PF02798.20,PF13417.6,PF13409.6,PF00043.25,PF14497.6	Glutathione S-transferase, N-terminal domain|Glutathione S-transferase, N-terminal domain|Glutathione S-transferase, N-terminal domain|Glutathione S-transferase, C-terminal domain|Glutathione S-transferase, C-terminal domain
TRINITY_DN16785_c0_g1_i1_2	883.824	0.49266	3.51105	3.31672	1.72976	0.000446333	0.00996602	Up	4.72393	19.651	20.4562	40.8347	33.603	85.5578	XP_022217472.1	ATP synthase subunit beta, mitochondrial [Drosophila obscura]	Q05825|ATPB_DROME	ATP synthase subunit beta, mitochondrial CG11154 OS=Drosophila melanogaster (Fruit fly) GN=CG11154 PE=1 SV=3	--	--	--	--	--	--	KOG1350	F0F1-type ATP synthase, beta subunit	[C]	METABOLISM	Energy production and conversion	C	COG0055	Produces ATP from ADP in the presence of a proton gradient across the membrane. The catalytic sites are hosted primarily by the beta subunits (By similarity)	Cellular Component: mitochondrial proton-transporting ATP synthase complex, catalytic core F(1) (GO:0000275);|Molecular Function: ATP binding (GO:0005524);|Cellular Component: mitochondrion (GO:0005739);|Biological Process: ATP synthesis coupled proton transport (GO:0015986);|Molecular Function: proton-transporting ATP synthase activity, rotational mechanism (GO:0046933);|Molecular Function: prot…	PF00006.25,PF02874.23	ATP synthase alpha/beta family, nucleotide-binding domain|ATP synthase alpha/beta family, beta-barrel domain
TRINITY_DN16834_c0_g1_i3_2	14.3646	3.027	-7.09844	3.4e-07	-21.487	1.26e-12	5.54e-10	Down	9.53328	0	0	0	0	0	--	--	--	--	--	--	--	--	--	--	--	--	--	--	--	--	--	--	--	--	--
TRINITY_DN16852_c0_g1_i1_1	445.374	1.09213	3.62403	15.5398	3.9579	0.000290048	0.0070246	Up	0.643336	7.20213	4.36637	74.459	12.9161	116.037	XP_002046982.2	seminase [Drosophila virilis]	P51588|TRYP_SARBU	Trypsin . OS=Sarcophaga bullata (Grey flesh fly) (Neobellieria bullata) GN=. PE=1 SV=1	--	--	--	--	--	--	KOG3627	Trypsin	[E]	METABOLISM	Amino acid transport and metabolism	O	COG5640	protease	--	PF00089.26,PF13365.6	Trypsin|Trypsin-like peptidase domain
TRINITY_DN16858_c0_g1_i1_1	685.748	0.431965	4.31575	3.64078	1.86425	1.59e-05	0.000601917	Up	16.4339	68.5313	58.1048	185.253	158.53	200.892	XP_004524634.1	60S ribosomal protein L37a [Ceratitis capitata]	Q9VMU4|RL37A_DROME	60S ribosomal protein L37a CG5827 OS=Drosophila melanogaster (Fruit fly) GN=CG5827 PE=1 SV=3	91/92(98.91)	K02921	RP-L37Ae, RPL37A	large subunit ribosomal protein L37Ae	ko03010	Ribosome	KOG0402	60S ribosomal protein L37	[J]	INFORMATION STORAGE AND PROCESSING	Translation, ribosomal structure and biogenesis	J	COG1997	Ribosomal protein	Biological Process: cytoplasmic translation (GO:0002181);|Molecular Function: structural constituent of ribosome (GO:0003735);|Cellular Component: cytosolic large ribosomal subunit (GO:0022625);|Molecular Function: metal ion binding (GO:0046872);	PF01780.19	Ribosomal L37ae protein family
TRINITY_DN16870_c0_g1_i2_1	1189.66	3.90679	6.5792	5.46445e+07	25.7036	4.73e-11	1.19e-08	Up	0	0	0	271.49	0	0	XP_032663245.1	uncharacterized protein LOC116840532 [Odontomachus brunneus]	--	--	--	--	--	--	--	--	--	--	--	--	--	S	ENOG4111TF9	osiris 9	--	PF07898.13	Protein of unknown function (DUF1676)
TRINITY_DN16871_c0_g1_i1_1	33.1898	0.638507	2.98655	3.7501	1.90693	0.00282146	0.0391942	Up	0.212976	0.913129	0.480579	2.3989	1.62976	2.15901	ABC86396.1	IP10341p, partial [Drosophila melanogaster]	Q9YGN6|SMUG1_XENLA	Single-strand selective monofunctional uracil DNA glycosylase smug1 OS=Xenopus laevis (African clawed frog) GN=smug1 PE=1 SV=1	146/265(55.09)	K10800	SMUG1	single-strand selective monofunctional uracil DNA glycosylase [EC:3.2.2.-]	ko03410	Base excision repair	--	--	--	--	--	L	ENOG410XQUR	single-strand-selective monofunctional uracil-DNA glycosylase 1	Molecular Function: DNA binding (GO:0003677);|Cellular Component: nucleus (GO:0005634);|Biological Process: base-excision repair (GO:0006284);|Molecular Function: single-strand selective uracil DNA N-glycosylase activity (GO:0017065);	PF03167.19,PF16265.5,PF00383.23,PF14437.6	Uracil DNA glycosylase superfamily|Domain of unknown function (DUF4918)|Cytidine and deoxycytidylate deaminase zinc-binding region|MafB19-like deaminase
TRINITY_DN16907_c0_g1_i1_2	52.6784	0.616517	-3.35707	0.238211	-2.06969	0.000787729	0.0154277	Down	14.9693	7.35994	6.06762	3.3543	2.12406	1.36394	--	--	--	--	--	--	--	--	--	--	--	--	--	--	--	--	--	--	--	--	--
TRINITY_DN16927_c0_g1_i1_1	96.2646	0.628348	3.61445	4.82703	2.27114	0.000300981	0.00726264	Up	1.07726	5.33434	7.60758	14.6878	27.8637	30.3303	XP_002070657.1	vasotab [Drosophila willistoni]	P84843|VASOT_HYBBI	Vasotab . OS=Hybomitra bimaculata (Horse fly) GN=. PE=1 SV=1	--	--	--	--	--	--	--	--	--	--	--	S	ENOG410Y4WH	KAZAL	Molecular Function: voltage-gated calcium channel activity (GO:0005245);|Cellular Component: extracellular region (GO:0005576);|Molecular Function: calcium channel inhibitor activity (GO:0019855);|Biological Process: vasodilation (GO:0042311);|Biological Process: negative regulation of smooth muscle contraction (GO:0045986);|Molecular Function: toxin activity (GO:0090729);	--	--
TRINITY_DN16937_c0_g1_i1_1	576.659	0.512253	3.37917	3.31955	1.73099	0.000727055	0.0145804	Up	4.78508	28.4238	22.1943	55.1263	50.955	88.67	XP_011211339.1	60S ribosomal protein L6 [Bactrocera dorsalis]	Q2YGT9|RL6_PIG	60S ribosomal protein L6 RPL6 OS=Sus scrofa (Pig) GN=RPL6 PE=1 SV=3	--	--	--	--	--	--	KOG1694	60s ribosomal protein L6	[J]	INFORMATION STORAGE AND PROCESSING	Translation, ribosomal structure and biogenesis	J	COG2163	(ribosomal) protein	Biological Process: ribosomal large subunit assembly (GO:0000027);|Biological Process: cytoplasmic translation (GO:0002181);|Molecular Function: RNA binding (GO:0003723);|Molecular Function: structural constituent of ribosome (GO:0003735);|Cellular Component: large ribosomal subunit (GO:0015934);|Cellular Component: cytosolic large ribosomal subunit (GO:0022625);|Cellular Component: polysomal rib…	PF01159.19,PF03868.15	Ribosomal protein L6e|Ribosomal protein L6, N-terminal domain
TRINITY_DN16943_c0_g1_i1_1	25.9507	3.90838	5.48673	2.85337e+06	21.4442	4.09e-08	2.75e-06	Up	0	0	0	7.90144	0	0	XP_011253904.1	zinc metalloproteinase nas-13 [Camponotus floridanus]	Q19269|NAS14_CAEEL	Zinc metalloproteinase nas-14 F09E8.6 OS=Caenorhabditis elegans GN=F09E8.6 PE=2 SV=2	--	--	--	--	--	--	KOG3714	Meprin A metalloprotease	[O]	CELLULAR PROCESSES AND SIGNALING	Posttranslational modification, protein turnover, chaperones	O	ENOG410ZPX7	Meprin A	Molecular Function: metalloendopeptidase activity (GO:0004222);|Cellular Component: extracellular region (GO:0005576);|Molecular Function: zinc ion binding (GO:0008270);	PF01400.24	Astacin (Peptidase family M12A)
TRINITY_DN1694_c0_g1_i1_1	6.47541	2.01914	3.02952	69.4077	6.11702	0.00244943	0.0356495	Up	0	0	0	0.77472	0.813925	6.32645	XP_017468003.1	PREDICTED: uncharacterized protein LOC108360293 isoform X1 [Rhagoletis zephyria]	--	--	--	--	--	--	--	--	--	--	--	--	--	S	ENOG4111T2D	Lipoprotein amino terminal region	--	--	--
TRINITY_DN16952_c0_g1_i1_2	44.5864	0.66353	3.2206	4.39836	2.13697	0.00127923	0.0221112	Up	0.640426	2.42021	3.41265	6.27919	9.78389	14.5625	--	--	--	--	--	--	--	--	--	--	--	--	--	--	--	--	--	--	--	--	--
TRINITY_DN16979_c0_g1_i1_2	37.1791	3.90798	-5.82626	1.4e-07	-22.7689	5.67e-09	6.93e-07	Down	17.9832	0	0	0	0	0	XP_022199309.1	trypsin-like [Nilaparvata lugens]	P35048|TRYP_SIMVI	Trypsin . OS=Simulium vittatum (Striped black fly) GN=. PE=2 SV=1	53/198(26.77)	K01312	PRSS1_2_3	trypsin [EC:3.4.21.4]	ko04080|ko04972|ko04974|ko05164	Neuroactive ligand-receptor interaction|Pancreatic secretion|Protein digestion and absorption|Influenza A	KOG3627	Trypsin	[E]	METABOLISM	Amino acid transport and metabolism	O	COG5640	protease	Molecular Function: serine-type endopeptidase activity (GO:0004252);|Cellular Component: extracellular space (GO:0005615);	PF00089.26,PF09342.11	Trypsin|Domain of unknown function (DUF1986)
TRINITY_DN16987_c0_g1_i1_1	30.4493	0.563557	3.21556	3.51165	1.81215	0.00130192	0.022397	Up	0.491689	0.864154	1.27123	3.20002	3.22024	3.32822	XP_013114692.1	PREDICTED: methyltransferase-like protein 5 [Stomoxys calcitrans]	F1QVR8|METL5_DANRE	rRNA N6-adenosine-methyltransferase METTL5 mettl5 OS=Danio rerio (Zebrafish) (Brachydanio rerio) GN=mettl5 PE=2 SV=1	--	--	--	--	--	--	KOG3420	Predicted RNA methylase	[J]	INFORMATION STORAGE AND PROCESSING	Translation, ribosomal structure and biogenesis	J	COG2263	Methyltransferase	--	PF05175.14,PF06325.13,PF03602.15,PF13847.6,PF02384.16	Methyltransferase small domain|Ribosomal protein L11 methyltransferase (PrmA)|Conserved hypothetical protein 95|Methyltransferase domain|N-6 DNA Methylase
TRINITY_DN16987_c0_g1_i1_2	36.0117	1.15007	-5.93412	0.00882225	-6.82464	2.95e-09	4.38e-07	Down	7.01851	5.98424	6.11177	0	0.145098	0	--	--	--	--	--	--	--	--	--	--	--	--	--	--	--	--	--	--	--	PF12296.8	Hydrophobic surface binding protein A
TRINITY_DN16994_c0_g1_i1_2	42.3581	0.818311	3.1753	6.05609	2.59839	0.00149681	0.0249093	Up	0.242659	0.263391	1.55606	5.39375	3.62355	3.93887	XP_018791427.1	PREDICTED: bifunctional purine biosynthesis protein PURH [Bactrocera latifrons]	P31939|PUR9_HUMAN	Bifunctional purine biosynthesis protein ATIC, N-terminally processed OK/SW-cl.86 OS=Homo sapiens (Human) GN=OK/SW-cl.86 PE=1 SV=3	248/303(81.85)	K00602	purH	phosphoribosylaminoimidazolecarboxamide formyltransferase / IMP cyclohydrolase [EC:2.1.2.3 3.5.4.10]	ko00230|ko00670|ko01523	Purine metabolism|One carbon pool by folate|Antifolate resistance	KOG2555	AICAR transformylase/IMP cyclohydrolase/methylglyoxal synthase	[F]	METABOLISM	Nucleotide transport and metabolism	F	COG0138	bifunctional purine biosynthesis protein PURH	--	PF01808.18,PF02142.22	AICARFT/IMPCHase bienzyme|MGS-like domain
TRINITY_DN17002_c0_g1_i1_1	60.9641	1.03942	3.25819	10.4587	3.38662	0.00112125	0.0201361	Up	0	0.215251	1.36095	3.52382	5.91168	8.82335	XP_017470974.1	PREDICTED: farnesyl pyrophosphate synthase-like [Rhagoletis zephyria]	P08836|FPPS_CHICK	Farnesyl pyrophosphate synthase FDPS OS=Gallus gallus (Chicken) GN=FDPS PE=1 SV=2	131/334(39.22)	K00787	FDPS	farnesyl diphosphate synthase [EC:2.5.1.1 2.5.1.10]	ko00900|ko05164|ko05166	Terpenoid backbone biosynthesis|Influenza A|Human T-cell leukemia virus 1 infection	KOG0711	Polyprenyl synthetase	[H]	METABOLISM	Coenzyme transport and metabolism	H	COG0142	synthase	Molecular Function: dimethylallyltranstransferase activity (GO:0004161);|Molecular Function: geranyltranstransferase activity (GO:0004337);|Cellular Component: cytoplasm (GO:0005737);|Biological Process: cholesterol biosynthetic process (GO:0006695);|Biological Process: geranyl diphosphate biosynthetic process (GO:0033384);|Biological Process: farnesyl diphosphate biosynthetic process (GO:0045337…	PF00348.17	Polyprenyl synthetase
TRINITY_DN17007_c0_g1_i1_1	543.442	0.455483	3.09399	2.65601	1.40926	0.00197484	0.0307224	Up	9.42385	37.2742	40.8961	75.0785	70.323	99.7969	XP_023303099.1	40S ribosomal protein S15 [Lucilia cuprina]	P62846|RS15_CHICK	40S ribosomal protein S15 RIG OS=Gallus gallus (Chicken) GN=RIG PE=2 SV=2	138/147(93.88)	K02958	RP-S15e, RPS15	small subunit ribosomal protein S15e	ko03010	Ribosome	KOG0898	40S ribosomal protein S15	[J]	INFORMATION STORAGE AND PROCESSING	Translation, ribosomal structure and biogenesis	J	COG0185	Protein S19 forms a complex with S13 that binds strongly to the 16S ribosomal RNA (By similarity)	Biological Process: ribosomal small subunit assembly (GO:0000028);|Molecular Function: RNA binding (GO:0003723);|Molecular Function: structural constituent of ribosome (GO:0003735);|Biological Process: translation (GO:0006412);|Cellular Component: cytosolic small ribosomal subunit (GO:0022627);	PF00203.21	Ribosomal protein S19
TRINITY_DN17009_c0_g1_i1_1	573.154	0.528682	2.99055	2.99188	1.58105	0.00278473	0.0388597	Up	5.07492	32.0512	29.1946	64.6961	56.1914	88.3889	XP_005188755.1	PREDICTED: 60S ribosomal protein L13 [Musca domestica]	P41126|RL13_DROME	60S ribosomal protein L13 CG4651 OS=Drosophila melanogaster (Fruit fly) GN=CG4651 PE=1 SV=1	--	--	--	--	--	--	KOG3295	60S Ribosomal protein L13	[J]	INFORMATION STORAGE AND PROCESSING	Translation, ribosomal structure and biogenesis	J	COG4352	cytoplasmic translation	Biological Process: cytoplasmic translation (GO:0002181);|Molecular Function: structural constituent of ribosome (GO:0003735);|Cellular Component: cytosolic large ribosomal subunit (GO:0022625);|Cellular Component: cytosolic ribosome (GO:0022626);	PF01294.18	Ribosomal protein L13e
TRINITY_DN17012_c0_g1_i1_1	57.4754	0.660486	2.97675	3.90711	1.9661	0.00291321	0.0399506	Up	0.58005	4.15715	3.29939	9.16479	9.75384	13.7596	XP_023297787.1	cytochrome b-c1 complex subunit 10 [Lucilia cuprina]	--	--	40/53(75.47)	K00420	QCR10, UQCR	ubiquinol-cytochrome c reductase subunit 10	ko00190|ko04260|ko04714|ko04932|ko05010|ko05012|ko05016	Oxidative phosphorylation|Cardiac muscle contraction|Thermogenesis|Non-alcoholic fatty liver disease (NAFLD)|Alzheimer disease|Parkinson disease|Huntington disease	--	--	--	--	--	C	ENOG410XVMI	ubiquinol-cytochrome c reductase, complex III subunit XI	--	--	--
TRINITY_DN17015_c0_g1_i1_1	38.0745	1.25513	3.95933	31.3303	4.96948	7.52e-05	0.00230663	Up	0.167272	0.0895636	0.167347	0.54498	1.11989	15.5157	XP_011214346.1	endocuticle structural glycoprotein ABD-4 [Bactrocera dorsalis]	Q7M4F3|CUD2_SCHGR	Endocuticle structural glycoprotein SgAbd-2 . OS=Schistocerca gregaria (Desert locust) (Gryllus gregarius) GN=. PE=1 SV=1	--	--	--	--	--	--	--	--	--	--	--	S	ENOG4111PJ1	Cuticular protein	Molecular Function: structural constituent of cuticle (GO:0042302);	PF00379.23	Insect cuticle protein
TRINITY_DN17015_c0_g1_i1_2	32.8928	1.05805	-3.44735	0.0797993	-3.64748	0.000566125	0.0119295	Down	14.5989	0.939204	12.086	1.40825	0.571861	0.312805	--	--	--	--	--	--	--	--	--	--	--	--	--	--	--	--	--	--	--	--	--
TRINITY_DN17028_c0_g1_i1_1	22.6582	0.894947	3.02721	6.53955	2.70919	0.00246825	0.0358103	Up	0.394021	0.142269	1.19597	4.51887	2.56582	4.25896	XP_030370747.1	programmed cell death protein 6 [Scaptodrosophila lebanonensis]	P12815|PDCD6_MOUSE	Programmed cell death protein 6 Alg2 OS=Mus musculus (Mouse) GN=Alg2 PE=1 SV=2	--	--	--	--	--	--	KOG0037	Ca2+-binding protein, EF-Hand protein superfamily	[T]	CELLULAR PROCESSES AND SIGNALING	Signal transduction mechanisms	S	ENOG410YKQK	grancalcin, EF-hand calcium binding protein	Cellular Component: Golgi membrane (GO:0000139);|Molecular Function: magnesium ion binding (GO:0000287);|Biological Process: angiogenesis (GO:0001525);|Biological Process: positive regulation of endothelial cell proliferation (GO:0001938);|Molecular Function: calcium ion binding (GO:0005509);|Cellular Component: nucleus (GO:0005634);|Cellular Component: cytoplasm (GO:0005737);|Cellular Component:…	PF13499.6,PF13405.6,PF00036.32,PF13833.6,PF13202.6	EF-hand domain pair|EF-hand domain|EF hand|EF-hand domain pair|EF hand
TRINITY_DN17035_c0_g1_i1_1	23.0042	0.639756	3.25343	4.23218	2.0814	0.00114022	0.020342	Up	0.568388	0.437778	0.484792	2.39068	1.34072	2.80279	XP_017468441.1	PREDICTED: dehydrogenase/reductase SDR family member on chromosome X [Rhagoletis zephyria]	Q8N5I4|DHRSX_HUMAN	Dehydrogenase/reductase SDR family member on chromosome X UNQ6508/PRO21433 OS=Homo sapiens (Human) GN=UNQ6508/PRO21433 PE=1 SV=2	--	--	--	--	--	--	KOG1208	Dehydrogenases with different specificities (related to short-chain alcohol dehydrogenases)	[Q]	METABOLISM	Secondary metabolites biosynthesis, transport and catabolism	S	COG1028	Dehydrogenase reductase	Cellular Component: extracellular region (GO:0005576);|Biological Process: positive regulation of autophagy (GO:0010508);|Molecular Function: oxidoreductase activity (GO:0016491);	PF00106.25,PF13561.6,PF08659.10	short chain dehydrogenase|Enoyl-(Acyl carrier protein) reductase|KR domain
TRINITY_DN17045_c0_g1_i1_1	129.022	0.51585	3.06467	2.99158	1.58091	0.00217911	0.0328894	Up	0.820843	2.80606	2.84562	6.04322	4.44804	10.1486	XP_011296057.1	PREDICTED: protein spinster isoform X3 [Musca domestica]	Q9GQQ0|SPIN_DROME	Protein spinster CG8428 OS=Drosophila melanogaster (Fruit fly) GN=CG8428 PE=1 SV=1	--	--	--	--	--	--	KOG1330	Sugar transporter/spinster transmembrane protein	[G]	METABOLISM	Carbohydrate transport and metabolism	G	COG0477	major facilitator Superfamily	Cellular Component: lysosomal membrane (GO:0005765);|Biological Process: lipid transport (GO:0006869);|Biological Process: endocytosis (GO:0006897);|Biological Process: lysosome organization (GO:0007040);|Biological Process: courtship behavior (GO:0007619);|Biological Process: endosome to lysosome transport (GO:0008333);|Biological Process: glial cell migration (GO:0008347);|Biological Process: r…	PF07690.16,PF00083.24,PF03137.20	Major Facilitator Superfamily|Sugar (and other) transporter|Organic Anion Transporter Polypeptide (OATP) family
TRINITY_DN17046_c0_g1_i1_1	91.2514	3.90722	5.93572	9.58378e+06	23.1922	2.93e-09	4.38e-07	Up	0	0	0	14.8176	0	0	XP_024946854.1	carboxypeptidase M isoform X1 [Cephus cinctus]	Q5RFD6|CBPM_PONAB	Carboxypeptidase M CPM OS=Pongo abelii (Sumatran orangutan) (Pongo pygmaeus abelii) GN=CPM PE=2 SV=1	--	--	--	--	--	--	KOG2649	Zinc carboxypeptidase	[R]	POORLY CHARACTERIZED	General function prediction only	E	ENOG410XX0H	carboxy-peptidase	Molecular Function: metallocarboxypeptidase activity (GO:0004181);|Cellular Component: plasma membrane (GO:0005886);|Molecular Function: zinc ion binding (GO:0008270);|Cellular Component: anchored component of membrane (GO:0031225);	PF00246.24,PF13620.6	Zinc carboxypeptidase|Carboxypeptidase regulatory-like domain
TRINITY_DN17056_c0_g1_i1_2	575.975	0.498816	4.46097	4.67577	2.2252	8.16e-06	0.000330257	Up	6.44068	13.4368	12.2973	36.4614	21.5887	106.991	XP_023297967.1	uncharacterized protein LOC111680537 [Lucilia cuprina]	--	--	--	--	--	--	--	--	KOG4297	C-type lectin	[TV]	CELLULAR PROCESSES AND SIGNALING|CELLULAR PROCESSES AND SIGNALING	Signal transduction mechanisms |Defense mechanisms	S	ENOG410ZUGU	CLECT	--	--	--
TRINITY_DN17088_c0_g1_i1_2	97.5436	0.430704	3.74806	3.06164	1.61431	0.000178206	0.0047726	Up	2.06947	3.59096	3.69365	8.3071	6.69586	15.6412	ETN60893.1	profilin [Anopheles darlingi]	P25843|PROF_DROME	Profilin CG9553 OS=Drosophila melanogaster (Fruit fly) GN=CG9553 PE=1 SV=1	114/126(90.48)	K05759	PFN	profilin	ko04013|ko04015|ko04810|ko05131|ko05132	MAPK signaling pathway - fly|Rap1 signaling pathway|Regulation of actin cytoskeleton|Shigellosis|Salmonella infection	KOG1755	Profilin	[Z]	CELLULAR PROCESSES AND SIGNALING	Cytoskeleton	O	ENOG41126PD	Binds to actin and affects the structure of the cytoskeleton. At high concentrations, profilin prevents the polymerization of actin, whereas it enhances it at low concentrations (By	Biological Process: mitotic cytokinesis (GO:0000281);|Biological Process: cell morphogenesis (GO:0000902);|Biological Process: actomyosin contractile ring assembly (GO:0000915);|Molecular Function: actin binding (GO:0003779);|Molecular Function: actin monomer binding (GO:0003785);|Cellular Component: cytoplasm (GO:0005737);|Cellular Component: cytoskeleton (GO:0005856);|Cellular Component: cell c…	PF00235.19	Profilin
TRINITY_DN17097_c1_g1_i1_2	40.728	3.90787	-5.85777	1.29e-07	-22.8914	4.69e-09	6e-07	Down	35.4913	1.2e-68	1.13e-68	4.63e-65	6.62e-67	4.41e-74	--	--	--	--	--	--	--	--	--	--	--	--	--	--	--	--	--	--	--	--	--
TRINITY_DN17102_c0_g1_i1_1	48.1083	0.630989	2.9507	3.63476	1.86186	0.0031705	0.0424923	Up	0.41172	1.69129	0.980348	2.85407	2.86568	6.26155	XP_017086461.1	PREDICTED: WW domain-containing oxidoreductase [Drosophila eugracilis]	Q9VLU5|WWOX_DROME	WW domain-containing oxidoreductase CG7221 OS=Drosophila melanogaster (Fruit fly) GN=CG7221 PE=2 SV=1	--	--	--	--	--	--	KOG1208	Dehydrogenases with different specificities (related to short-chain alcohol dehydrogenases)	[Q]	METABOLISM	Secondary metabolites biosynthesis, transport and catabolism	S	COG1028	Dehydrogenase reductase	Cellular Component: cytoplasm (GO:0005737);|Biological Process: apoptotic process (GO:0006915);|Biological Process: response to ionizing radiation (GO:0010212);|Biological Process: Wnt signaling pathway (GO:0016055);|Molecular Function: oxidoreductase activity (GO:0016491);|Biological Process: defense response to Gram-negative bacterium (GO:0050829);|Biological Process: regulation of reactive oxy…	PF00106.25,PF13561.6,PF00397.26,PF08659.10	short chain dehydrogenase|Enoyl-(Acyl carrier protein) reductase|WW domain|KR domain
TRINITY_DN17131_c0_g1_i2_1	31.3783	3.9081	5.55493	3.42866e+06	21.7092	2.78e-08	2.05e-06	Up	0	0	0	6.83264	1.19e-58	0	XP_012055749.1	PREDICTED: troponin T, skeletal muscle isoform X3 [Atta cephalotes]	Q6T2Y6|TNNT_DROME	Troponin T, skeletal muscle CG7107 OS=Drosophila melanogaster (Fruit fly) GN=CG7107 PE=1 SV=3	--	--	--	--	--	--	KOG3634	Troponin	[Z]	CELLULAR PROCESSES AND SIGNALING	Cytoskeleton	Z	ENOG410XS6A	Troponin T type	Biological Process: skeletal muscle contraction (GO:0003009);|Molecular Function: calcium ion binding (GO:0005509);|Cellular Component: troponin complex (GO:0005861);|Cellular Component: striated muscle thin filament (GO:0005865);|Biological Process: cellular calcium ion homeostasis (GO:0006874);|Biological Process: muscle contraction (GO:0006936);|Biological Process: regulation of muscle contrac…	PF00992.20	Troponin
TRINITY_DN17140_c0_g2_i1_1	20.533	1.04964	3.31147	11.126	3.47586	0.000928073	0.0174393	Up	0	0.321728	0.309727	1.30403	1.4995	5.02092	XP_013108855.1	PREDICTED: protein germ cell-less [Stomoxys calcitrans]	Q01820|GCL_DROME	Protein germ cell-less CG8411 OS=Drosophila melanogaster (Fruit fly) GN=CG8411 PE=2 SV=1	--	--	--	--	--	--	KOG4682	Uncharacterized conserved protein, contains BTB/POZ domain	[R]	POORLY CHARACTERIZED	General function prediction only	S	ENOG410XPEJ	germ cell-less	Biological Process: protein polyubiquitination (GO:0000209);|Cellular Component: nucleus (GO:0005634);|Cellular Component: nuclear envelope (GO:0005635);|Cellular Component: nuclear pore (GO:0005643);|Cellular Component: cell cortex (GO:0005938);|Biological Process: pole cell fate determination (GO:0007278);|Biological Process: pole cell formation (GO:0007279);|Biological Process: germ cell devel…	--	--
TRINITY_DN17165_c0_g1_i1_1	20.1332	1.25356	3.04263	14.0658	3.81412	0.00234521	0.034636	Up	0.0932735	0.100777	0.378665	0.840409	0.569991	7.07611	XP_023306879.1	abnormal spindle-like microcephaly-associated protein homolog [Lucilia cuprina]	--	--	--	--	--	--	--	--	--	--	--	--	--	S	ENOG410Y29C	IQ calmodulin-binding motif	--	PF00612.27	IQ calmodulin-binding motif
TRINITY_DN17182_c0_g1_i1_1	492.38	3.90684	2.95264	2968.5	11.5355	0.00315066	0.0423125	Up	0	0	0.00687578	19.3827	0	0	--	--	--	--	--	--	--	--	--	--	--	--	--	--	--	--	--	--	--	--	--
TRINITY_DN17182_c0_g2_i1_1	30.5302	3.90814	5.54511	3.33912e+06	21.671	2.94e-08	2.11e-06	Up	0	0	0	6.95534	0	0	--	--	--	--	--	--	--	--	--	--	--	--	--	--	--	--	--	--	--	--	--
TRINITY_DN17195_c0_g1_i2_2	551.011	0.439589	3.30495	2.73743	1.45282	0.000949917	0.0177173	Up	9.73806	32.7255	40.0852	74.5521	66.2736	97.8687	XP_005177175.1	PREDICTED: 60S ribosomal protein L26 [Musca domestica]	P61257|RL26_BOVIN	60S ribosomal protein L26 RPL26 OS=Bos taurus (Bovine) GN=RPL26 PE=2 SV=1	146/149(97.99)	K02898	RP-L26e, RPL26	large subunit ribosomal protein L26e	ko03010	Ribosome	KOG3401	60S ribosomal protein L26	[J]	INFORMATION STORAGE AND PROCESSING	Translation, ribosomal structure and biogenesis	J	COG0198	One of the proteins that surrounds the polypeptide exit tunnel on the outside of the subunit (By similarity)	Biological Process: cytoplasmic translation (GO:0002181);|Molecular Function: RNA binding (GO:0003723);|Molecular Function: structural constituent of ribosome (GO:0003735);|Biological Process: DNA damage response, signal transduction by p53 class mediator resulting in cell cycle arrest (GO:0006977);|Cellular Component: cytosolic large ribosomal subunit (GO:0022625);|Biological Process: ribosomal …	PF16906.5,PF00467.29	Ribosomal proteins L26 eukaryotic, L24P archaeal|KOW motif
TRINITY_DN17208_c0_g2_i1_1	74.4183	0.53933	3.06379	3.14355	1.65239	0.00218552	0.0329631	Up	0.655162	1.88455	1.66647	3.43493	3.18684	7.71263	XP_017484006.1	PREDICTED: regulator of gene activity isoform X2 [Rhagoletis zephyria]	Q94547|RGA_DROME	Regulator of gene activity CG2161 OS=Drosophila melanogaster (Fruit fly) GN=CG2161 PE=1 SV=2	260/532(48.87)	K12605	CNOT2, NOT2	CCR4-NOT transcription complex subunit 2	ko03018	RNA degradation	KOG2151	Predicted transcriptional regulator	[KDR]	INFORMATION STORAGE AND PROCESSING|CELLULAR PROCESSES AND SIGNALING|POORLY CHARACTERIZED	Transcription |Cell cycle control, cell division, chromosome partitioning |General function prediction only	K	COG5601	CCR4-NOT transcription complex subunit 2	Cellular Component: P-body (GO:0000932);|Molecular Function: poly(A)-specific ribonuclease activity (GO:0004535);|Cellular Component: nucleus (GO:0005634);|Cellular Component: cytoplasm (GO:0005737);|Biological Process: transcription, DNA-templated (GO:0006351);|Biological Process: regulation of transcription, DNA-templated (GO:0006355);|Biological Process: mRNA catabolic process (GO:0006402);|Bi…	PF04153.18	NOT2 / NOT3 / NOT5 family
TRINITY_DN17209_c0_g1_i1_1	45.9664	0.670507	3.59021	5.30466	2.40726	0.000330417	0.00782537	Up	0.201199	1.08758	0.93065	3.96971	2.61456	6.14733	XP_005187299.1	PREDICTED: mitochondrial amidoxime-reducing component 1 [Musca domestica]	Q9CW42|MARC1_MOUSE	Mitochondrial amidoxime-reducing component 1 Marc1 OS=Mus musculus (Mouse) GN=Marc1 PE=1 SV=2	--	--	--	--	--	--	KOG2362	Uncharacterized Fe-S protein	[R]	POORLY CHARACTERIZED	General function prediction only	S	COG3217	MOSC domain-containing protein	Cellular Component: mitochondrion (GO:0005739);|Cellular Component: mitochondrial outer membrane (GO:0005741);|Cellular Component: mitochondrial inner membrane (GO:0005743);|Molecular Function: nitrate reductase activity (GO:0008940);|Cellular Component: integral component of membrane (GO:0016021);|Molecular Function: molybdenum ion binding (GO:0030151);|Molecular Function: pyridoxal phosphate bi…	PF03476.16,PF03473.17	MOSC N-terminal beta barrel domain|MOSC domain
TRINITY_DN17216_c0_g1_i1_1	153.497	0.627837	3.11371	3.87689	1.9549	0.00184753	0.0291305	Up	0.848331	6.56063	6.89251	17.767	18.3185	21.8701	NP_001291905.1	superoxide dismutase [Bactrocera dorsalis]	P41973|SODC_DROWI	Superoxide dismutase [Cu-Zn] GK20556 OS=Drosophila willistoni (Fruit fly) GN=GK20556 PE=3 SV=2	126/152(82.89)	K04565	SOD1	superoxide dismutase, Cu-Zn family [EC:1.15.1.1]	ko04146|ko04213|ko05014|ko05016|ko05020	Peroxisome|Longevity regulating pathway - multiple species|Amyotrophic lateral sclerosis (ALS)|Huntington disease|Prion diseases	KOG0441	Cu2+/Zn2+ superoxide dismutase SOD1	[P]	METABOLISM	Inorganic ion transport and metabolism	P	COG2032	Destroys radicals which are normally produced within the cells and which are toxic to biological systems (By similarity)	Molecular Function: superoxide dismutase activity (GO:0004784);|Cellular Component: cytoplasm (GO:0005737);|Molecular Function: metal ion binding (GO:0046872);	PF00080.20	Copper/zinc superoxide dismutase (SODC)
TRINITY_DN17222_c0_g1_i1_1	172.576	0.568782	3.02041	3.2897	1.71796	0.0025243	0.0363486	Up	1.88873	10.3077	11.7005	23.4436	26.8914	32.6021	XP_016973829.1	PREDICTED: uncharacterized protein LOC108040754 [Drosophila rhopaloa]	--	--	--	--	--	--	--	--	--	--	--	--	--	S	ENOG4110MM0	NA	--	--	--
TRINITY_DN17228_c0_g1_i1_2	23.8284	3.90866	-5.67275	2.11e-07	-22.1729	1.41e-08	1.33e-06	Down	13.1712	0	0	0	0	0	--	--	--	--	--	--	--	--	--	--	--	--	--	--	--	--	--	--	--	PF01442.18	Apolipoprotein A1/A4/E domain
TRINITY_DN17237_c0_g1_i1_1	25.2816	2.16949	3.2762	137.918	7.10767	0.00105216	0.0192099	Up	0	0	0.0352942	4.64563	0	0.257846	XP_003485309.1	T-complex protein 1 subunit beta [Bombus impatiens]	Q3ZBH0|TCPB_BOVIN	T-complex protein 1 subunit beta CCT2 OS=Bos taurus (Bovine) GN=CCT2 PE=1 SV=3	--	--	--	--	--	--	KOG0363	Chaperonin complex component, TCP-1 beta subunit (CCT2)	[O]	CELLULAR PROCESSES AND SIGNALING	Posttranslational modification, protein turnover, chaperones	O	COG0459	Prevents misfolding and promotes the refolding and proper assembly of unfolded polypeptides generated under stress conditions (By similarity)	Cellular Component: zona pellucida receptor complex (GO:0002199);|Molecular Function: ATP binding (GO:0005524);|Cellular Component: chaperonin-containing T-complex (GO:0005832);|Cellular Component: microtubule (GO:0005874);|Biological Process: binding of sperm to zona pellucida (GO:0007339);|Molecular Function: ubiquitin protein ligase binding (GO:0031625);|Biological Process: positive regulation…	PF00118.24	TCP-1/cpn60 chaperonin family
TRINITY_DN17239_c0_g1_i1_1	14.458	2.23549	3.25353	154.692	7.27325	0.0011398	0.020342	Up	0	0	0	4.54169	0	4.43217	BAA09819.1	ADH [Sarcophaga peregrina]	P48814|ADH1_CERCA	Alcohol dehydrogenase 1 ADH1 OS=Ceratitis capitata (Mediterranean fruit fly) (Tephritis capitata) GN=ADH1 PE=3 SV=1	96/190(50.53)	K00069	HPGD	15-hydroxyprostaglandin dehydrogenase (NAD) [EC:1.1.1.141]	ko05202	Transcriptional misregulation in cancer	KOG4169	15-hydroxyprostaglandin dehydrogenase and related dehydrogenases	[IR]	METABOLISM|POORLY CHARACTERIZED	Lipid transport and metabolism |General function prediction only	S	COG1028	Dehydrogenase reductase	Molecular Function: alcohol dehydrogenase (NAD) activity (GO:0004022);	PF00106.25,PF13561.6,PF08659.10	short chain dehydrogenase|Enoyl-(Acyl carrier protein) reductase|KR domain
TRINITY_DN17258_c0_g1_i1_1	16.0155	0.842996	3.30193	6.88528	2.78352	0.000960221	0.0178425	Up	0.3738	0.821875	0.756737	3.77426	2.82513	7.77084	--	--	--	--	--	--	--	--	--	--	--	--	--	--	--	--	--	--	--	--	--
TRINITY_DN17263_c0_g1_i1_1	53.4292	0.577071	3.0205	3.34741	1.74305	0.00252354	0.0363486	Up	0.69077	1.46643	2.41044	4.28477	4.04038	7.97251	ALC46410.1	CG7059 [Drosophila busckii]	P15259|PGAM2_HUMAN	Phosphoglycerate mutase 2 PGAMM OS=Homo sapiens (Human) GN=PGAMM PE=1 SV=3	225/263(85.55)	K01834	PGAM, gpmA	2,3-bisphosphoglycerate-dependent phosphoglycerate mutase [EC:5.4.2.11]	ko00010|ko00260|ko04922|ko05230	Glycolysis / Gluconeogenesis|Glycine, serine and threonine metabolism|Glucagon signaling pathway|Central carbon metabolism in cancer	KOG0235	Phosphoglycerate mutase	[G]	METABOLISM	Carbohydrate transport and metabolism	G	COG0588	Catalyzes the interconversion of 2-phosphoglycerate and 3-phosphoglycerate (By similarity)	Molecular Function: bisphosphoglycerate mutase activity (GO:0004082);|Molecular Function: phosphoglycerate mutase activity (GO:0004619);|Cellular Component: nucleus (GO:0005634);|Cellular Component: cytosol (GO:0005829);|Biological Process: gluconeogenesis (GO:0006094);|Biological Process: glycolytic process (GO:0006096);|Biological Process: striated muscle contraction (GO:0006941);|Biological Pr…	PF00300.22	Histidine phosphatase superfamily (branch 1)
TRINITY_DN17266_c0_g1_i1_1	151.248	3.90704	5.89817	8.65058e+06	23.0444	3.68e-09	5.12e-07	Up	0	0	0	0	0	132.487	XP_001863889.1	structural contituent of cuticle [Culex quinquefasciatus]	P11734|CU08_LOCMI	Cuticle protein 8 . OS=Locusta migratoria (Migratory locust) GN=. PE=1 SV=1	--	--	--	--	--	--	--	--	--	--	--	--	--	--	Molecular Function: structural constituent of cuticle (GO:0042302);	PF00379.23	Insect cuticle protein
TRINITY_DN17306_c0_g1_i1_1	37.1451	3.90789	5.61476	4.0287e+06	21.9419	1.97e-08	1.68e-06	Up	0	0	0	7.33203	0	0	XP_017764286.1	PREDICTED: mediator of RNA polymerase II transcription subunit 15-like [Eufriesea mexicana]	--	--	--	--	--	--	--	--	--	--	--	--	--	S	ENOG41118TF	Chitin binding Peritrophin-A domain	--	PF01607.24	Chitin binding Peritrophin-A domain
TRINITY_DN17308_c0_g1_i1_2	656.337	0.486058	3.71142	3.49178	1.80396	0.000206101	0.00534262	Up	5.94555	30.1618	25.0566	70.565	54.2675	100.712	XP_014093905.1	PREDICTED: 60S ribosomal protein L22 [Bactrocera oleae]	P50887|RL22_DROME	60S ribosomal protein L22 CG7434 OS=Drosophila melanogaster (Fruit fly) GN=CG7434 PE=1 SV=2	96/118(81.36)	K02891	RP-L22e, RPL22	large subunit ribosomal protein L22e	ko03010	Ribosome	KOG3434	60S ribosomal protein L22	[J]	INFORMATION STORAGE AND PROCESSING	Translation, ribosomal structure and biogenesis	J	ENOG4111UVJ	Ribosomal protein	Biological Process: cytoplasmic translation (GO:0002181);|Molecular Function: structural constituent of ribosome (GO:0003735);|Cellular Component: cytosolic large ribosomal subunit (GO:0022625);|Cellular Component: cytosolic ribosome (GO:0022626);	PF01776.17	Ribosomal L22e protein family
TRINITY_DN17309_c0_g1_i1_2	159.208	0.687043	3.85952	6.28389	2.65166	0.000113609	0.00330855	Up	0.29536	1.40576	2.48594	7.73948	4.62249	16.2954	AID61344.1	esterase [Calliphora stygia]	B2D0J5|EST6_APIME	Venom carboxylesterase-6 . OS=Apis mellifera (Honeybee) GN=. PE=2 SV=1	--	--	--	--	--	--	KOG1516	Carboxylesterase and related proteins	[R]	POORLY CHARACTERIZED	General function prediction only	I	COG2272	Carboxylesterase	Cellular Component: extracellular region (GO:0005576);|Molecular Function: carboxylic ester hydrolase activity (GO:0052689);	PF00135.28,PF07859.13	Carboxylesterase family|alpha/beta hydrolase fold
TRINITY_DN17333_c0_g1_i1_1	17.325	1.14416	3.73114	19.2799	4.26903	0.000190618	0.00501463	Up	0	0.230984	0.0728642	1.31006	1.21701	3.95689	XP_019893890.1	PREDICTED: nuclear RNA export factor 1 isoform X2 [Musca domestica]	Q9U1H9|NXF1_DROME	Nuclear RNA export factor 1 CG1664 OS=Drosophila melanogaster (Fruit fly) GN=CG1664 PE=1 SV=2	215/326(65.95)	K14284	NXF, TAP, MEX67	nuclear RNA export factor	ko03008|ko03013|ko03015|ko05164|ko05168	Ribosome biogenesis in eukaryotes|RNA transport|mRNA surveillance pathway|Influenza A|Herpes simplex virus 1 infection	KOG3763	mRNA export factor TAP/MEX67	[A]	INFORMATION STORAGE AND PROCESSING	RNA processing and modification	J	ENOG410XR55	Nuclear RNA export factor	Molecular Function: RNA binding (GO:0003723);|Cellular Component: nucleus (GO:0005634);|Cellular Component: nuclear envelope (GO:0005635);|Cellular Component: nucleoplasm (GO:0005654);|Cellular Component: cytoplasm (GO:0005737);|Biological Process: mRNA polyadenylation (GO:0006378);|Biological Process: mRNA export from nucleus (GO:0006406);|Biological Process: poly(A)+ mRNA export from nucleus (G…	PF03943.13,PF02136.20	TAP C-terminal domain|Nuclear transport factor 2 (NTF2) domain
TRINITY_DN17370_c0_g1_i2_1	47.0546	0.72746	3.05093	4.6571	2.21943	0.00228133	0.0340075	Up	0.253779	1.2769	0.967317	2.84212	2.21123	7.59591	TMW54468.1	hypothetical protein DOY81_000460 [Sarcophaga bullata]	Q5RBG1|RAB5B_PONAB	Ras-related protein Rab-5B RAB5B OS=Pongo abelii (Sumatran orangutan) (Pongo pygmaeus abelii) GN=RAB5B PE=2 SV=1	190/221(85.97)	K07889	RAB5C	Ras-related protein Rab-5C	ko04014|ko04144|ko04145|ko04962|ko05132|ko05146|ko05152	Ras signaling pathway|Endocytosis|Phagosome|Vasopressin-regulated water reabsorption|Salmonella infection|Amoebiasis|Tuberculosis	KOG0092	GTPase Rab5/YPT51 and related small G protein superfamily GTPases	[U]	CELLULAR PROCESSES AND SIGNALING	Intracellular trafficking, secretion, and vesicular transport	S	ENOG410YCCP	member RAS oncogene family	Molecular Function: GTPase activity (GO:0003924);|Molecular Function: GTP binding (GO:0005525);|Cellular Component: plasma membrane (GO:0005886);|Biological Process: protein transport (GO:0015031);|Molecular Function: GDP binding (GO:0019003);|Cellular Component: early endosome membrane (GO:0031901);|Cellular Component: melanosome (GO:0042470);	PF00071.22,PF08477.13,PF00025.21,PF04670.12	Ras family|Ras of Complex, Roc, domain of DAPkinase|ADP-ribosylation factor family|Gtr1/RagA G protein conserved region
TRINITY_DN17406_c0_g1_i2_1	119.782	0.539652	3.66056	3.93245	1.97543	0.000251665	0.00625618	Up	1.90284	9.33895	7.20267	24.6528	19.4109	31.6546	XP_001358959.1	uncharacterized protein Dpse_GA17372, isoform A [Drosophila pseudoobscura pseudoobscura]	--	--	69/80(86.25)	K02129	ATPeF0E, ATP5I	F-type H+-transporting ATPase subunit e	ko00190|ko04714	Oxidative phosphorylation|Thermogenesis	KOG4326	Mitochondrial F1F0-ATP synthase, subunit e	[C]	METABOLISM	Energy production and conversion	Z	ENOG410XYSS	ATP synthase, H transporting, mitochondrial Fo complex, subunit E	--	--	--
TRINITY_DN17419_c0_g1_i1_2	13.7765	1.536	-3.13665	0.0354542	-4.8179	0.00170892	0.0275244	Down	1.51219	0.816242	6.42477	0	0.291417	0	XP_018900255.1	PREDICTED: uncharacterized protein LOC109032527 [Bemisia tabaci]	Q964T1|CP4CU_BLAGE	Cytochrome P450 4c21 CYP4C21 OS=Blattella germanica (German cockroach) (Blatta germanica) GN=CYP4C21 PE=2 SV=1	--	--	--	--	--	--	KOG0157	Cytochrome P450 CYP4/CYP19/CYP26 subfamilies	[QI]	METABOLISM|METABOLISM	Secondary metabolites biosynthesis, transport and catabolism |Lipid transport and metabolism	Q	COG2124	Cytochrome p450	Molecular Function: iron ion binding (GO:0005506);|Cellular Component: endoplasmic reticulum membrane (GO:0005789);|Molecular Function: heme binding (GO:0020037);|Cellular Component: organelle membrane (GO:0031090);|Molecular Function: aromatase activity (GO:0070330);	PF00067.22	Cytochrome P450
TRINITY_DN17429_c0_g1_i2_2	55.8141	0.404529	-3.01642	0.429214	-1.22023	0.00255776	0.036613	Down	5.59361	8.21863	6.12604	2.76045	3.529	2.64351	--	--	--	--	--	--	--	--	--	--	--	--	--	--	--	--	--	--	--	--	--
TRINITY_DN17441_c0_g1_i1_1	46.3764	0.603048	3.61137	4.52473	2.17783	0.000304586	0.0073266	Up	1.07636	1.74193	4.32976	11.7297	10.7793	11.4096	XP_013102605.1	PREDICTED: uncharacterized protein LOC106083871 [Stomoxys calcitrans]	--	--	--	--	--	--	--	--	--	--	--	--	--	S	ENOG4110MWC	NA	--	PF15430.6	Single domain von Willebrand factor type C
TRINITY_DN17460_c0_g1_i1_1	15.7739	3.00852	6.89801	1.76695e+06	20.7528	5.27e-12	1.81e-09	Up	0	0	0	5.15892	0	0	XP_015432209.1	PREDICTED: glyoxylate reductase/hydroxypyruvate reductase-like [Dufourea novaeangliae]	Q9UBQ7|GRHPR_HUMAN	Glyoxylate reductase/hydroxypyruvate reductase MSTP035 OS=Homo sapiens (Human) GN=MSTP035 PE=1 SV=1	186/318(58.49)	K00049	GRHPR	glyoxylate/hydroxypyruvate reductase [EC:1.1.1.79 1.1.1.81]	ko00260|ko00620|ko00630	Glycine, serine and threonine metabolism|Pyruvate metabolism|Glyoxylate and dicarboxylate metabolism	KOG0069	Glyoxylate/hydroxypyruvate reductase (D-isomer-specific 2-hydroxy acid dehydrogenase superfamily)	[C]	METABOLISM	Energy production and conversion	C	COG1052	Dehydrogenase	Cellular Component: cytoplasm (GO:0005737);|Cellular Component: peroxisomal matrix (GO:0005782);|Cellular Component: cytosol (GO:0005829);|Biological Process: excretion (GO:0007588);|Molecular Function: glycerate dehydrogenase activity (GO:0008465);|Molecular Function: oxidoreductase activity, acting on the CH-OH group of donors, NAD or NADP as acceptor (GO:0016616);|Molecular Function: hydroxypy…	PF02826.19,PF00389.30	D-isomer specific 2-hydroxyacid dehydrogenase, NAD binding domain|D-isomer specific 2-hydroxyacid dehydrogenase, catalytic domain
TRINITY_DN17477_c0_g1_i1_1	50.075	1.71815	5.27614	535.669	9.0652	1.32e-07	7.38e-06	Up	0	0	0	24.4969	0.404383	9.2905	XP_005188321.1	PREDICTED: defense protein l(2)34Fc [Musca domestica]	Q9V3Y3|DFP_DROME	Defense protein l(2)34Fc CG7532 OS=Drosophila melanogaster (Fruit fly) GN=CG7532 PE=2 SV=1	--	--	--	--	--	--	--	--	--	--	--	S	ENOG41123CK	Defense protein	Cellular Component: extracellular region (GO:0005576);|Biological Process: defense response to bacterium (GO:0042742);|Biological Process: defense response to protozoan (GO:0042832);|Biological Process: innate immune response (GO:0045087);|Biological Process: negative regulation of immune response (GO:0050777);	PF02014.16	Reeler domain
TRINITY_DN17511_c0_g1_i1_1	920.938	0.415333	3.58939	2.81044	1.49079	0.000331447	0.00784571	Up	12.2852	45.2622	39.0007	88.1632	71.4391	127.593	XP_017474528.1	PREDICTED: 40S ribosomal protein S3a [Rhagoletis zephyria]	B4H9N7|RS3A_DROPE	40S ribosomal protein S3a GL18386 OS=Drosophila persimilis (Fruit fly) GN=GL18386 PE=3 SV=1	239/268(89.18)	K02984	RP-S3Ae, RPS3A	small subunit ribosomal protein S3Ae	ko03010	Ribosome	KOG1628	40S ribosomal protein S3A	[J]	INFORMATION STORAGE AND PROCESSING	Translation, ribosomal structure and biogenesis	J	COG1890	Ribosomal protein	Molecular Function: structural constituent of ribosome (GO:0003735);|Biological Process: translation (GO:0006412);|Biological Process: multicellular organism development (GO:0007275);|Cellular Component: cytosolic small ribosomal subunit (GO:0022627);|Biological Process: oogenesis (GO:0048477);	PF01015.18	Ribosomal S3Ae family
TRINITY_DN17532_c0_g1_i1_2	80.37	0.759381	3.3783	5.91926	2.56542	0.000729357	0.0145947	Up	0.172438	2.95978	1.46775	10.2952	11.1278	6.55025	XP_013113243.1	PREDICTED: trypsin-like [Stomoxys calcitrans]	P51588|TRYP_SARBU	Trypsin . OS=Sarcophaga bullata (Grey flesh fly) (Neobellieria bullata) GN=. PE=1 SV=1	142/256(55.47)	K01312	PRSS1_2_3	trypsin [EC:3.4.21.4]	ko04080|ko04972|ko04974|ko05164	Neuroactive ligand-receptor interaction|Pancreatic secretion|Protein digestion and absorption|Influenza A	KOG3627	Trypsin	[E]	METABOLISM	Amino acid transport and metabolism	O	COG5640	protease	--	PF00089.26,PF13365.6	Trypsin|Trypsin-like peptidase domain
TRINITY_DN17538_c0_g1_i1_1	317.721	0.43793	2.97574	2.4677	1.30317	0.00292281	0.0400346	Up	3.12053	10.0564	11.405	22.137	19.5493	21.5032	TMW49288.1	hypothetical protein DOY81_005644 [Sarcophaga bullata]	A6QLP7|SSRA_BOVIN	Translocon-associated protein subunit alpha SSR1 OS=Bos taurus (Bovine) GN=SSR1 PE=2 SV=1	207/308(67.21)	K13249	SSR1	translocon-associated protein subunit alpha	ko04141	Protein processing in endoplasmic reticulum	KOG1631	Translocon-associated complex TRAP, alpha subunit	[U]	CELLULAR PROCESSES AND SIGNALING	Intracellular trafficking, secretion, and vesicular transport	U	ENOG410XNTM	signal sequence receptor, alpha	Cellular Component: endoplasmic reticulum (GO:0005783);|Cellular Component: endoplasmic reticulum membrane (GO:0005789);|Cellular Component: integral component of membrane (GO:0016021);	PF03896.16	Translocon-associated protein (TRAP), alpha subunit
TRINITY_DN17549_c0_g1_i1_1	62.2366	0.651212	3.85425	5.69594	2.50993	0.000116086	0.00336736	Up	0.295011	1.55992	1.85506	8.03714	5.58984	8.63436	BAI66449.1	serine protease 3 [Heterololigo bleekeri]	P00766|CTRA_BOVIN	Chymotrypsin A chain C . OS=Bos taurus (Bovine) GN=. PE=1 SV=1	70/267(26.22)	K01346	CELA2	pancreatic elastase II [EC:3.4.21.71]	ko04972|ko04974	Pancreatic secretion|Protein digestion and absorption	KOG3627	Trypsin	[E]	METABOLISM	Amino acid transport and metabolism	O	COG5640	protease	--	PF00089.26	Trypsin
TRINITY_DN17571_c0_g1_i1_1	339.889	1.58265	3.03814	28.0184	4.8083	0.0023804	0.0349763	Up	0.235027	1.44424	0.269421	48.6016	1.5375	1.88104	XP_030369694.1	larval serum protein 2 [Scaptodrosophila lebanonensis]	Q24388|LSP2_DROME	Larval serum protein 2 CG6806 OS=Drosophila melanogaster (Fruit fly) GN=CG6806 PE=2 SV=2	--	--	--	--	--	--	--	--	--	--	--	S	ENOG410XR2D	Larval storage protein (LSP) which may serve as a store of amino acids for synthesis of adult proteins	Cellular Component: larval serum protein complex (GO:0005616);|Biological Process: motor neuron axon guidance (GO:0008045);|Biological Process: synaptic target inhibition (GO:0016201);|Molecular Function: nutrient reservoir activity (GO:0045735);	PF03723.14,PF00372.19,PF03722.14	Hemocyanin, ig-like domain|Hemocyanin, copper containing domain|Hemocyanin, all-alpha domain
TRINITY_DN17653_c0_g1_i2_2	32.4472	3.90816	-5.7804	1.58e-07	-22.5907	7.45e-09	8.41e-07	Down	19.0593	0	0	0	0	0	--	--	--	--	--	--	--	--	--	--	--	--	--	--	--	--	--	--	--	--	--
TRINITY_DN17658_c0_g1_i2_2	1572.71	0.456068	3.07016	2.63939	1.4002	0.00213941	0.0324818	Up	10.3081	41.3685	39.494	77.0658	53.2303	126.241	XP_309765.4	AGAP010929-PA [Anopheles gambiae str. PEST]	Q27U48|TBB1_GLOMM	Tubulin beta-1 chain . OS=Glossina morsitans morsitans (Savannah tsetse fly) GN=. PE=2 SV=1	428/430(99.53)	K07375	TUBB	tubulin beta	ko04145|ko04540|ko05010|ko05016|ko05130	Phagosome|Gap junction|Alzheimer disease|Huntington disease|Pathogenic Escherichia coli infection	KOG1375	Beta tubulin	[Z]	CELLULAR PROCESSES AND SIGNALING	Cytoskeleton	Z	COG5023	protein polymerization	Molecular Function: GTPase activity (GO:0003924);|Molecular Function: structural constituent of cytoskeleton (GO:0005200);|Molecular Function: GTP binding (GO:0005525);|Cellular Component: cytoplasm (GO:0005737);|Cellular Component: microtubule (GO:0005874);|Biological Process: microtubule-based process (GO:0007017);	PF00091.25,PF03953.17	Tubulin/FtsZ family, GTPase domain|Tubulin C-terminal domain
TRINITY_DN17669_c0_g1_i1_1	57.9125	0.547707	3.52628	3.81417	1.93137	0.000421442	0.00950701	Up	0.288045	0.854566	0.780615	2.40775	1.64298	3.71319	XP_011200684.1	RUN domain-containing protein 1 [Bactrocera dorsalis]	Q0VDN7|RUND1_MOUSE	RUN domain-containing protein 1 Rundc1 OS=Mus musculus (Mouse) GN=Rundc1 PE=1 SV=1	--	--	--	--	--	--	KOG3759	Uncharacterized RUN domain protein	[T]	CELLULAR PROCESSES AND SIGNALING	Signal transduction mechanisms	S	ENOG410XQKK	RUN domain containing 1	Molecular Function: GTPase activator activity (GO:0005096);|Cellular Component: intracellular (GO:0005622);|Biological Process: intracellular protein transport (GO:0006886);|Molecular Function: Rab GTPase binding (GO:0017137);|Biological Process: activation of GTPase activity (GO:0090630);	PF02759.19	RUN domain
TRINITY_DN17699_c0_g1_i1_1	230.781	0.430152	5.82913	5.686	2.50742	5.57e-09	6.84e-07	Up	2.02354	7.69159	5.2241	26.4635	30.452	31.8769	XP_011185169.1	serine protease 1-like [Zeugodacus cucurbitae]	P08897|COGS_HYPLI	Collagenase . OS=Hypoderma lineatum (Early cattle grub) (Common cattle grub) GN=. PE=1 SV=3	--	--	--	--	--	--	KOG3627	Trypsin	[E]	METABOLISM	Amino acid transport and metabolism	O	COG5640	protease	Molecular Function: serine-type endopeptidase activity (GO:0004252);|Cellular Component: extracellular region (GO:0005576);|Biological Process: collagen catabolic process (GO:0030574);	PF00089.26	Trypsin
TRINITY_DN17700_c0_g1_i1_2	2029.23	0.650746	2.95729	3.79591	1.92445	0.00310355	0.0419048	Up	30.7608	126.04	129.548	249.5	519.025	370.145	ABW77763.1	odorant-binding protein 56a [Drosophila melanogaster]	Q9V8Y2|OB56A_DROME	General odorant-binding protein 56a CG11797 OS=Drosophila melanogaster (Fruit fly) GN=CG11797 PE=2 SV=1	--	--	--	--	--	--	--	--	--	--	--	--	--	--	Molecular Function: odorant binding (GO:0005549);|Cellular Component: extracellular region (GO:0005576);|Biological Process: sensory perception of chemical stimulus (GO:0007606);|Biological Process: sensory perception of smell (GO:0007608);|Biological Process: response to pheromone (GO:0019236);|Biological Process: olfactory behavior (GO:0042048);	PF01395.22	PBP/GOBP family
TRINITY_DN17726_c0_g1_i1_1	94.2792	3.90721	5.94818	9.91221e+06	23.2408	2.71e-09	4.19e-07	Up	0	0	0	85.7936	0.249877	0	--	--	--	--	--	--	--	--	--	--	--	--	--	--	--	--	--	--	--	--	--
TRINITY_DN17731_c0_g1_i1_1	41.4808	0.659734	2.88596	3.7424	1.90396	0.00390228	0.0494506	Up	0.406828	0.876722	1.50614	2.27714	2.67803	6.30231	XP_004530831.1	type 1 phosphatidylinositol 4,5-bisphosphate 4-phosphatase [Ceratitis capitata]	Q86T03|PP4P1_HUMAN	Type 1 phosphatidylinositol 4,5-bisphosphate 4-phosphatase PIP4P1 OS=Homo sapiens (Human) GN=PIP4P1 PE=1 SV=1	199/271(73.43)	K13084	TMEM55	phosphatidylinositol-4,5-bisphosphate 4-phosphatase [EC:3.1.3.78]	ko04070	Phosphatidylinositol signaling system	KOG4684	Uncharacterized conserved protein, contains C4-type Zn-finger	[R]	POORLY CHARACTERIZED	General function prediction only	S	ENOG410XSVD	Transmembrane protein 55B	Cellular Component: nucleoplasm (GO:0005654);|Cellular Component: lysosomal membrane (GO:0005765);|Biological Process: phospholipid metabolic process (GO:0006644);|Cellular Component: integral component of membrane (GO:0016021);|Cellular Component: late endosome membrane (GO:0031902);|Molecular Function: phosphatidylinositol-4,5-bisphosphate 4-phosphatase activity (GO:0034597);|Biological Process…	PF09788.9	Transmembrane protein 55A
TRINITY_DN17739_c0_g1_i1_1	23.8608	0.66975	-3.08914	0.238332	-2.06895	0.00200736	0.0310292	Down	6.6928	7.1537	8.62175	2.53287	0.812122	2.46608	--	--	--	--	--	--	--	--	--	--	--	--	--	--	--	--	--	--	--	--	--
TRINITY_DN17749_c0_g1_i1_1	21.2015	3.90874	5.41448	2.3493e+06	21.1638	6.15e-08	3.85e-06	Up	0	0	0	5.82679	0	0	XP_014482804.1	PREDICTED: uncharacterized protein LOC106748618 isoform X2 [Dinoponera quadriceps]	--	--	--	--	--	--	--	--	KOG1198	Zinc-binding oxidoreductase	[CR]	METABOLISM|POORLY CHARACTERIZED	Energy production and conversion |General function prediction only	C	COG0604	alcohol dehydrogenase	--	PF13602.6,PF00107.26	Zinc-binding dehydrogenase|Zinc-binding dehydrogenase
TRINITY_DN17752_c0_g1_i1_2	440.536	0.447887	3.77718	3.23048	1.69175	0.000158613	0.00434094	Up	7.17364	28.0455	27.8111	70.5456	58.5664	84.8074	XP_011199284.1	60S ribosomal protein L24 [Bactrocera dorsalis]	Q9VJY6|RL24_DROME	60S ribosomal protein L24 CG9282 OS=Drosophila melanogaster (Fruit fly) GN=CG9282 PE=1 SV=1	--	--	--	--	--	--	KOG1722	60s ribosomal protein L24	[J]	INFORMATION STORAGE AND PROCESSING	Translation, ribosomal structure and biogenesis	J	COG2075	Ribosomal protein	Biological Process: ribosomal large subunit assembly (GO:0000027);|Biological Process: cytoplasmic translation (GO:0002181);|Molecular Function: RNA binding (GO:0003723);|Molecular Function: structural constituent of ribosome (GO:0003735);|Biological Process: translation (GO:0006412);|Cellular Component: cytosolic large ribosomal subunit (GO:0022625);|Cellular Component: cytosolic ribosome (GO:00…	PF01246.20	Ribosomal protein L24e
TRINITY_DN17757_c0_g1_i2_1	25.9623	0.784417	2.8959	4.82854	2.27159	0.00378079	0.0483102	Up	0.313336	1.12996	0.218112	2.29099	1.91577	4.41345	XP_013103769.1	PREDICTED: ras-related protein Rab-40C [Stomoxys calcitrans]	Q8VHQ4|RB40C_MOUSE	Ras-related protein Rab-40C Rab40c OS=Mus musculus (Mouse) GN=Rab40c PE=1 SV=1	--	--	--	--	--	--	KOG0078	GTP-binding protein SEC4, small G protein superfamily, and related Ras family GTP-binding proteins	[TU]	CELLULAR PROCESSES AND SIGNALING|CELLULAR PROCESSES AND SIGNALING	Signal transduction mechanisms |Intracellular trafficking, secretion, and vesicular transport	S	ENOG410XPUI	member RAS oncogene family	Cellular Component: Golgi membrane (GO:0000139);|Molecular Function: GTPase activity (GO:0003924);|Molecular Function: GTP binding (GO:0005525);|Cellular Component: plasma membrane (GO:0005886);|Biological Process: intracellular protein transport (GO:0006886);|Biological Process: protein ubiquitination (GO:0016567);|Molecular Function: GDP binding (GO:0019003);|Biological Process: Rab protein sig…	PF00071.22,PF08477.13,PF00025.21,PF07525.16	Ras family|Ras of Complex, Roc, domain of DAPkinase|ADP-ribosylation factor family|SOCS box
TRINITY_DN17759_c0_g2_i1_2	24.286	0.654421	-2.97893	0.258911	-1.94947	0.00289254	0.0397975	Down	2.87278	2.16166	1.9212	0.317985	0.934968	0.707744	RZF34422.1	hypothetical protein LSTR_LSTR012284 [Laodelphax striatellus]	--	--	--	--	--	--	--	--	--	--	--	--	--	--	--	--	--	--	--
TRINITY_DN17784_c0_g1_i4_1	32.9365	0.789258	3.87486	8.32968	3.05826	0.000106688	0.00313623	Up	0.3206	0.510727	0.999482	4.46795	2.16532	10.2977	--	--	--	--	--	--	--	--	--	--	--	--	--	--	--	--	--	--	--	--	--
TRINITY_DN17811_c0_g1_i1_2	24.9511	1.36913	-5.96254	0.00348775	-8.16349	2.48e-09	3.9e-07	Down	9.85038	5.58103	8.67417	0	0	0	--	--	--	--	--	--	--	--	--	--	--	--	--	--	--	--	--	--	--	--	--
TRINITY_DN17813_c0_g1_i1_2	415.282	0.475459	3.50536	3.17478	1.66665	0.000455987	0.0101422	Up	7.37466	34.1271	27.5068	72.4615	57.1402	101.657	XP_017470998.1	PREDICTED: 40S ribosomal protein S24 [Rhagoletis zephyria]	Q962Q6|RS24_SPOFR	40S ribosomal protein S24 RpS24 OS=Spodoptera frugiperda (Fall armyworm) GN=RpS24 PE=2 SV=1	--	--	--	--	--	--	KOG3424	40S ribosomal protein S24	[J]	INFORMATION STORAGE AND PROCESSING	Translation, ribosomal structure and biogenesis	J	COG2004	40S ribosomal protein S24	Molecular Function: structural constituent of ribosome (GO:0003735);|Cellular Component: ribosome (GO:0005840);|Biological Process: translation (GO:0006412);	PF01282.19	Ribosomal protein S24e
TRINITY_DN17818_c0_g1_i1_2	45.1812	0.439733	3.21094	2.66098	1.41196	0.001323	0.0226638	Up	2.55967	3.58353	3.95235	8.95585	7.44721	12.1412	--	--	--	--	--	--	--	--	--	--	--	--	--	--	--	--	--	--	--	--	--
TRINITY_DN17843_c0_g1_i1_1	18.4877	3.90904	5.36531	2.05856e+06	20.9732	8.08e-08	4.79e-06	Up	0	0	0	6.9753	0	0	XP_012233433.1	PREDICTED: uncharacterized protein LOC105678551 [Linepithema humile]	--	--	--	--	--	--	--	--	--	--	--	--	--	S	ENOG410ZDQ9	NA	--	PF00050.21	Kazal-type serine protease inhibitor domain
TRINITY_DN17864_c0_g1_i1_1	14.2474	3.04985	6.75537	1.5925e+06	20.6029	1.42e-11	3.98e-09	Up	0	0	0	8.95279	0	0	--	--	--	--	--	--	--	--	--	--	--	--	--	--	--	--	--	--	--	--	--
TRINITY_DN17864_c0_g2_i1_1	502.035	3.90684	2.94348	2895.77	11.4997	0.00324541	0.0431865	Up	0	0.0176178	0	43.9675	0	0.016812	--	--	--	--	--	--	--	--	--	--	--	--	--	--	--	--	--	--	--	--	--
TRINITY_DN17867_c0_g1_i1_1	34.8087	0.499141	3.51604	3.37526	1.755	0.000438034	0.009814	Up	1.41326	1.28579	1.47979	5.85166	3.88447	5.01589	--	--	--	--	--	--	--	--	--	--	--	--	--	--	--	--	--	--	--	--	--
TRINITY_DN17878_c0_g1_i1_1	274.76	1.3463	4.09554	45.6899	5.5138	4.21e-05	0.00139481	Up	0.355881	0.338466	0.709652	51.7896	0.987842	10.9576	GBP45870.1	Actin, muscle [Eumeta japonica]	P49871|ACT_MANSE	Actin, muscle . OS=Manduca sexta (Tobacco hawkmoth) (Tobacco hornworm) GN=. PE=2 SV=1	--	--	--	--	--	--	KOG0676	Actin and related proteins	[Z]	CELLULAR PROCESSES AND SIGNALING	Cytoskeleton	Z	COG5277	Actin-related protein	Molecular Function: ATP binding (GO:0005524);|Cellular Component: cytoplasm (GO:0005737);|Cellular Component: cytoskeleton (GO:0005856);	PF00022.19	Actin
TRINITY_DN17879_c0_g1_i1_1	405.171	3.3985	3.01789	1223.08	10.2563	0.00254544	0.0365274	Up	0	0	0.183936	160.293	0	132.104	XP_017125547.1	PREDICTED: larval cuticle protein 4-like [Drosophila elegans]	P27779|CUP7_DROME	Pupal cuticle protein Edg-78E CG7673 OS=Drosophila melanogaster (Fruit fly) GN=CG7673 PE=2 SV=1	--	--	--	--	--	--	--	--	--	--	--	--	--	--	Molecular Function: structural constituent of chitin-based larval cuticle (GO:0008010);|Molecular Function: structural constituent of pupal chitin-based cuticle (GO:0008011);|Cellular Component: extracellular matrix (GO:0031012);|Biological Process: chitin-based cuticle development (GO:0040003);	PF00379.23	Insect cuticle protein
TRINITY_DN17892_c0_g1_i1_1	102.859	0.285546	-3.66282	0.484342	-1.0459	0.000249453	0.00621798	Down	23.174	22.7117	26.4176	10.7832	13.5525	12.4668	--	--	--	--	--	--	--	--	--	--	--	--	--	--	--	--	--	--	--	--	--
TRINITY_DN17895_c0_g1_i1_1	562.385	0.49421	3.66005	3.50359	1.80883	0.000252166	0.00626526	Up	7.58656	34.4915	40.2482	96.4375	79.8061	128.937	TMW49089.1	hypothetical protein DOY81_005823 [Sarcophaga bullata]	P18077|RL35A_HUMAN	60S ribosomal protein L35a GIG33 OS=Homo sapiens (Human) GN=GIG33 PE=1 SV=2	98/106(92.45)	K02917	RP-L35Ae, RPL35A	large subunit ribosomal protein L35Ae	ko03010	Ribosome	KOG0887	60S ribosomal protein L35A/L37	[J]	INFORMATION STORAGE AND PROCESSING	Translation, ribosomal structure and biogenesis	J	COG2451	Ribosomal protein	--	PF01247.18	Ribosomal protein L35Ae
TRINITY_DN17903_c0_g1_i1_2	351.761	0.494639	2.91051	2.71255	1.43965	0.00360837	0.0465852	Up	6.59751	35.8224	24.5636	60.0472	54.7933	75.5836	XP_001965556.1	60S ribosomal protein L30 isoform X1 [Drosophila ananassae]	P58375|RL30_SPOFR	60S ribosomal protein L30 RpL30 OS=Spodoptera frugiperda (Fall armyworm) GN=RpL30 PE=3 SV=1	110/111(99.10)	K02908	RP-L30e, RPL30	large subunit ribosomal protein L30e	ko03010	Ribosome	KOG2988	60S ribosomal protein L30	[J]	INFORMATION STORAGE AND PROCESSING	Translation, ribosomal structure and biogenesis	J	COG1911	(ribosomal) protein	Molecular Function: RNA binding (GO:0003723);|Molecular Function: structural constituent of ribosome (GO:0003735);|Cellular Component: ribosome (GO:0005840);|Biological Process: translation (GO:0006412);	PF01248.26	Ribosomal protein L7Ae/L30e/S12e/Gadd45 family
TRINITY_DN17921_c0_g1_i1_1	32.6891	0.726647	3.69253	6.42263	2.68316	0.000222037	0.00567341	Up	0.0926928	0.54285	0.496685	1.72835	2.03109	3.71303	XP_023294272.1	CDK5 and ABL1 enzyme substrate 1 isoform X2 [Lucilia cuprina]	--	--	--	--	--	--	--	--	KOG4164	Cyclin ik3-1/CABLES	[D]	CELLULAR PROCESSES AND SIGNALING	Cell cycle control, cell division, chromosome partitioning	O	ENOG4110WYV	Cdk5 and Abl enzyme substrate	--	--	--
TRINITY_DN17933_c0_g1_i1_1	25.7039	0.794587	3.32356	6.23702	2.64086	0.000888758	0.0169033	Up	0.149824	0.322184	0.300649	1.42545	0.676594	3.1535	XP_011204830.1	ATP-dependent 6-phosphofructokinase isoform X3 [Bactrocera dorsalis]	P52034|PFKA_DROME	ATP-dependent 6-phosphofructokinase CG4001 OS=Drosophila melanogaster (Fruit fly) GN=CG4001 PE=2 SV=2	478/544(87.87)	K00850	pfkA, PFK	6-phosphofructokinase 1 [EC:2.7.1.11]	ko00010|ko00030|ko00051|ko00052|ko03018|ko04066|ko04152|ko04922|ko05230	Glycolysis / Gluconeogenesis|Pentose phosphate pathway|Fructose and mannose metabolism|Galactose metabolism|RNA degradation|HIF-1 signaling pathway|AMPK signaling pathway|Glucagon signaling pathway|Central carbon metabolism in cancer	KOG2440	Pyrophosphate-dependent phosphofructo-1-kinase	[G]	METABOLISM	Carbohydrate transport and metabolism	G	COG0205	phosphohexokinase	Molecular Function: 6-phosphofructokinase activity (GO:0003872);|Molecular Function: ATP binding (GO:0005524);|Cellular Component: 6-phosphofructokinase complex (GO:0005945);|Biological Process: fructose 6-phosphate metabolic process (GO:0006002);|Biological Process: glucose catabolic process (GO:0006007);|Biological Process: glycolytic process (GO:0006096);|Biological Process: myoblast fusion (G…	PF00365.20	Phosphofructokinase
TRINITY_DN17940_c0_g1_i2_2	140.292	0.358779	-6.41988	0.202597	-2.30332	1.36e-10	3.27e-08	Down	28.8557	23.5868	23.4298	6.62514	5.48868	3.74191	--	--	--	--	--	--	--	--	--	--	--	--	--	--	--	--	--	--	--	--	--
TRINITY_DN17953_c0_g1_i1_1	855.698	0.457107	3.99369	3.5444	1.82554	6.51e-05	0.00203301	Up	11.9254	48.7142	55.4339	134.837	119.575	180.252	SPP77325.1	blast:40S ribosomal protein S17 [Drosophila guanche]	P17704|RS17_DROME	40S ribosomal protein S17 CG3922 OS=Drosophila melanogaster (Fruit fly) GN=CG3922 PE=1 SV=2	124/131(94.66)	K02962	RP-S17e, RPS17	small subunit ribosomal protein S17e	ko03010	Ribosome	KOG0187	40S ribosomal protein S17	[J]	INFORMATION STORAGE AND PROCESSING	Translation, ribosomal structure and biogenesis	J	COG1383	Ribosomal protein	Biological Process: cytoplasmic translation (GO:0002181);|Molecular Function: structural constituent of ribosome (GO:0003735);|Cellular Component: cytosolic ribosome (GO:0022626);|Cellular Component: cytosolic small ribosomal subunit (GO:0022627);	PF00833.18	Ribosomal S17
TRINITY_DN17998_c0_g1_i1_1	9.97133	1.46086	3.31719	28.7592	4.84595	0.000909278	0.0171871	Up	0	0	0.405279	1.97539	5.00588	4.79943	XP_023300185.1	alanine--glyoxylate aminotransferase 2, mitochondrial isoform X2 [Lucilia cuprina]	Q3UEG6|AGT2_MOUSE	Alanine--glyoxylate aminotransferase 2, mitochondrial Agxt2 OS=Mus musculus (Mouse) GN=Agxt2 PE=1 SV=1	90/106(84.91)	K00827	AGXT2	alanine-glyoxylate transaminase / (R)-3-amino-2-methylpropionate-pyruvate transaminase [EC:2.6.1.44 2.6.1.40]	ko00250|ko00260|ko00270|ko00280	Alanine, aspartate and glutamate metabolism|Glycine, serine and threonine metabolism|Cysteine and methionine metabolism|Valine, leucine and isoleucine degradation	KOG1404	Alanine-glyoxylate aminotransferase AGT2	[E]	METABOLISM	Amino acid transport and metabolism	E	COG0160	transaminase activity	Cellular Component: mitochondrion (GO:0005739);|Molecular Function: alanine-glyoxylate transaminase activity (GO:0008453);|Biological Process: glyoxylate catabolic process (GO:0009436);|Molecular Function: beta-alanine-pyruvate transaminase activity (GO:0016223);|Biological Process: glycine biosynthetic process, by transamination of glyoxylate (GO:0019265);|Biological Process: L-alanine catabolic…	PF00202.21	Aminotransferase class-III
TRINITY_DN18018_c0_g1_i1_1	210.945	0.698875	7.54646	38.6939	5.27403	4.47e-14	3.55e-11	Up	1.62003	3.29222	0.396196	91.3564	24.0142	100.129	--	--	--	--	--	--	--	--	--	--	--	--	--	--	--	--	--	--	--	--	--
TRINITY_DN18019_c0_g1_i2_2	29.4053	3.9083	-5.74494	1.74e-07	-22.4529	9.2e-09	9.71e-07	Down	19.5419	0	1.46e-54	4.23e-54	0	0	--	--	--	--	--	--	--	--	--	--	--	--	--	--	--	--	--	--	--	--	--
TRINITY_DN18021_c0_g1_i1_2	32.4472	3.90816	-5.7804	1.58e-07	-22.5907	7.45e-09	8.41e-07	Down	6.57042	1.61e-26	4.24e-55	6.61e-55	4.59e-60	1.09e-54	XP_023703452.1	dnaJ homolog subfamily A member 1 [Cryptotermes secundus]	P31689|DNJA1_HUMAN	DnaJ homolog subfamily A member 1 DNAJ2 OS=Homo sapiens (Human) GN=DNAJ2 PE=1 SV=2	274/400(68.50)	K09502	DNAJA1	DnaJ homolog subfamily A member 1	ko04141	Protein processing in endoplasmic reticulum	KOG0712	Molecular chaperone (DnaJ superfamily)	[O]	CELLULAR PROCESSES AND SIGNALING	Posttranslational modification, protein turnover, chaperones	O	COG0484	ATP binding to DnaK triggers the release of the substrate protein, thus completing the reaction cycle. Several rounds of ATP-dependent interactions between DnaJ, DnaK and GrpE are required for fully efficient folding. Also involved, together with DnaK and GrpE, in the DNA replication of plasmids through activation of initiation proteins (By similarity)	Molecular Function: G protein-coupled receptor binding (GO:0001664);|Molecular Function: ATPase activator activity (GO:0001671);|Molecular Function: ATP binding (GO:0005524);|Cellular Component: nucleus (GO:0005634);|Cellular Component: mitochondrion (GO:0005739);|Cellular Component: cytosol (GO:0005829);|Biological Process: protein folding (GO:0006457);|Biological Process: response to unfolded p…	PF01556.18,PF00226.31,PF00684.19	DnaJ C terminal domain|DnaJ domain|DnaJ central domain
TRINITY_DN18038_c0_g1_i1_1	42.8987	1.27576	3.02849	14.5569	3.86363	0.00245781	0.035704	Up	0.025013	0.322492	0.0499439	1.16122	0.075585	4.82714	XP_023307454.1	probable chitinase 10, partial [Lucilia cuprina]	Q9W5U2|CHI10_DROME	Probable chitinase 10 CG18140 OS=Drosophila melanogaster (Fruit fly) GN=CG18140 PE=2 SV=2	765/875(87.43)	K01183	E3.2.1.14	chitinase [EC:3.2.1.14]	ko00520	Amino sugar and nucleotide sugar metabolism	KOG2806	Chitinase	[G]	METABOLISM	Carbohydrate transport and metabolism	G	COG3325	chitinase	Biological Process: polysaccharide catabolic process (GO:0000272);|Molecular Function: chitinase activity (GO:0004568);|Cellular Component: extracellular region (GO:0005576);|Biological Process: chitin catabolic process (GO:0006032);|Molecular Function: chitin binding (GO:0008061);	PF00704.28,PF01607.24	Glycosyl hydrolases family 18|Chitin binding Peritrophin-A domain
TRINITY_DN18044_c1_g1_i1_2	16.7306	3.90946	-5.54871	2.95e-07	-21.6925	2.88e-08	2.08e-06	Down	12.0471	0	0	0	0	0	CEP03223.1	hypothetical protein PBRA_002983 [Plasmodiophora brassicae]	Q54I91|HSPI_DICDI	Small heat shock protein hspI, mitochondrial DDB_G0288921 OS=Dictyostelium discoideum (Slime mold) GN=DDB_G0288921 PE=3 SV=1	--	--	--	--	--	--	KOG0710	Molecular chaperone (small heat-shock protein Hsp26/Hsp42)	[O]	CELLULAR PROCESSES AND SIGNALING	Posttranslational modification, protein turnover, chaperones	O	COG0071	response to heat	Cellular Component: mitochondrion (GO:0005739);	PF00011.21,PF17886.1	Hsp20/alpha crystallin family|HSP20-like domain found in ArsA
TRINITY_DN18089_c0_g1_i1_1	13.668	1.30316	3.58819	25.563	4.67598	0.00033298	0.00786344	Up	2.68e-15	0.506532	0.00275353	4.04634	2.47606	6.30452	--	--	--	--	--	--	--	--	--	--	--	--	--	--	--	--	--	--	--	--	--
TRINITY_DN18110_c0_g1_i1_2	18.9275	3.90915	-5.592	2.63e-07	-21.8599	2.24e-08	1.82e-06	Down	10.3106	1.76e-42	8.66e-47	5.5e-38	1.79e-51	1.42e-45	XP_031834578.1	uncharacterized protein LOC116427885 [Nomia melanderi]	--	--	--	--	--	--	--	--	--	--	--	--	--	--	--	--	--	--	--
TRINITY_DN18134_c0_g1_i1_1	23.0498	0.92571	3.06054	7.12638	2.83317	0.00220941	0.0332187	Up	0.228931	0.126711	1.02022	3.66698	4.19074	2.47378	XP_023300791.1	uncharacterized protein LOC111683001 [Lucilia cuprina]	--	--	--	--	--	--	--	--	--	--	--	--	--	--	--	--	--	--	--
TRINITY_DN18141_c0_g1_i2_2	23.9974	3.90864	-5.67499	2.1e-07	-22.1815	1.39e-08	1.32e-06	Down	10.656	0	0	0	0	0	--	--	--	--	--	--	--	--	--	--	--	--	--	--	--	--	--	--	--	--	--
TRINITY_DN18144_c0_g1_i1_1	60.5932	0.795227	3.08546	5.47797	2.45364	0.00203237	0.0313211	Up	0.120815	2.2068	1.51311	6.28305	4.62486	11.8206	RZC34410.1	CKLF-like MARVEL transmembrane domain-containing protein 8, partial [Asbolus verrucosus]	--	--	--	--	--	--	--	--	KOG4788	Members of chemokine-like factor super family and related proteins	[V]	CELLULAR PROCESSES AND SIGNALING	Defense mechanisms	S	ENOG4111IAF	CKLF-like MARVEL transmembrane domain containing	--	PF01284.23	Membrane-associating domain
TRINITY_DN18157_c0_g1_i1_1	40.8766	3.90779	5.64494	4.37009e+06	22.0592	1.65e-08	1.48e-06	Up	0	0	0	11.0572	0	0	XP_001230800.2	AGAP010466-PA, partial [Anopheles gambiae str. PEST]	--	--	--	--	--	--	--	--	--	--	--	--	--	--	--	--	--	PF01607.24	Chitin binding Peritrophin-A domain
TRINITY_DN1818_c0_g1_i1_1	29.5125	3.90819	5.53301	3.23206e+06	21.624	3.15e-08	2.23e-06	Up	0	0	0	18.8217	0	0	AGC92709.1	ATP synthase subunit f-like protein [Heliconius erato]	Q9W141|ATPK_DROME	Putative ATP synthase subunit f, mitochondrial CG4692 OS=Drosophila melanogaster (Fruit fly) GN=CG4692 PE=3 SV=1	77/107(71.96)	K02130	ATPeF0F, ATP5J2	F-type H+-transporting ATPase subunit f	ko00190|ko04714	Oxidative phosphorylation|Thermogenesis	KOG4092	Mitochondrial F1F0-ATP synthase, subunit f	[C]	METABOLISM	Energy production and conversion	S	ENOG4111PBN	ATP synthase, H transporting, mitochondrial Fo complex, subunit F2	Cellular Component: mitochondrial proton-transporting ATP synthase complex, coupling factor F(o) (GO:0000276);|Cellular Component: mitochondrion (GO:0005739);|Biological Process: ATP biosynthetic process (GO:0006754);|Biological Process: proton transmembrane transport (GO:1902600);	PF10206.9	Mitochondrial F1F0-ATP synthase, subunit f
TRINITY_DN18195_c0_g2_i1_2	12.9826	0.845657	-3.36523	0.139097	-2.84583	0.000764791	0.0151056	Down	3.377	3.52929	2.04423	0.546348	0.338853	0.369504	XP_026468796.1	LOW QUALITY PROTEIN: chitin synthase chs-2-like [Ctenocephalides felis]	Q8T5G8|CHS_MELAT	Chitin synthase . OS=Meloidogyne artiellia (British root-knot nematode) GN=. PE=1 SV=1	144/156(92.31)	K00698	CHS1	chitin synthase [EC:2.4.1.16]	ko00520	Amino sugar and nucleotide sugar metabolism	KOG2571	Chitin synthase/hyaluronan synthase (glycosyltransferases)	[M]	CELLULAR PROCESSES AND SIGNALING	Cell wall/membrane/envelope biogenesis	M	COG1215	Glycosyl transferase, family 2	Molecular Function: chitin synthase activity (GO:0004100);|Cellular Component: plasma membrane (GO:0005886);|Biological Process: embryo development ending in birth or egg hatching (GO:0009792);|Cellular Component: integral component of membrane (GO:0016021);	PF03142.15,PF13632.6	Chitin synthase|Glycosyl transferase family group 2
TRINITY_DN18209_c0_g1_i1_1	138.127	2.18088	3.15811	118.396	6.88748	0.00158794	0.0260217	Up	0	6.01e-68	0.464156	36.7376	0.812752	24.5247	XP_013097363.1	PREDICTED: trypsin 3A1-like [Stomoxys calcitrans]	P00765|TRYP_ASTAS	Trypsin-1 . OS=Astacus astacus (Noble crayfish) (Astacus fluviatilis) GN=. PE=1 SV=1	141/253(55.73)	K01312	PRSS1_2_3	trypsin [EC:3.4.21.4]	ko04080|ko04972|ko04974|ko05164	Neuroactive ligand-receptor interaction|Pancreatic secretion|Protein digestion and absorption|Influenza A	KOG3627	Trypsin	[E]	METABOLISM	Amino acid transport and metabolism	O	COG5640	protease	Molecular Function: serine-type endopeptidase activity (GO:0004252);|Cellular Component: extracellular space (GO:0005615);|Biological Process: digestion (GO:0007586);|Molecular Function: metal ion binding (GO:0046872);	PF00089.26,PF13365.6	Trypsin|Trypsin-like peptidase domain
TRINITY_DN18223_c0_g1_i1_1	40.82	0.641254	3.00353	3.80006	1.92602	0.0026687	0.0377	Up	0.592439	3.21449	2.11895	7.67065	7.08124	9.05745	--	--	--	--	--	--	--	--	--	--	--	--	--	--	--	--	--	--	--	--	--
TRINITY_DN18235_c0_g1_i2_2	46.6161	0.451332	-3.01178	0.389768	-1.35931	0.00259723	0.0370284	Down	5.68166	3.41257	5.45197	1.85812	1.95926	2.20472	--	--	--	--	--	--	--	--	--	--	--	--	--	--	--	--	--	--	--	--	--
TRINITY_DN18240_c0_g1_i1_1	15.9468	1.09809	3.32471	12.5606	3.65083	0.000885103	0.0168583	Up	0	0.156144	0.447445	1.70795	1.83749	5.3083	XP_011190663.1	2-acylglycerol O-acyltransferase 2 [Zeugodacus cucurbitae]	Q28C88|MOGT1_XENTR	2-acylglycerol O-acyltransferase 1 TGas062a14.1 OS=Xenopus tropicalis (Western clawed frog) (Silurana tropicalis) GN=TGas062a14.1 PE=2 SV=1	--	--	--	--	--	--	KOG0831	Acyl-CoA:diacylglycerol acyltransferase (DGAT)	[I]	METABOLISM	Lipid transport and metabolism	S	ENOG410XTG3	o-acyltransferase	Molecular Function: 2-acylglycerol O-acyltransferase activity (GO:0003846);|Cellular Component: endoplasmic reticulum membrane (GO:0005789);|Biological Process: glycerol metabolic process (GO:0006071);|Cellular Component: integral component of membrane (GO:0016021);|Biological Process: triglyceride biosynthetic process (GO:0019432);	PF03982.13	Diacylglycerol acyltransferase
TRINITY_DN18252_c0_g1_i2_1	93.7313	0.552677	4.11076	4.82967	2.27192	3.94e-05	0.00131634	Up	0.285146	0.952217	0.959063	2.91793	2.36273	6.15431	XP_005182059.2	PREDICTED: long-chain-fatty-acid--CoA ligase 4 isoform X1 [Musca domestica]	Q9CZW4|ACSL3_MOUSE	Long-chain-fatty-acid--CoA ligase 3 Acs3 OS=Mus musculus (Mouse) GN=Acs3 PE=1 SV=2	584/715(81.68)	K01897	ACSL, fadD	long-chain acyl-CoA synthetase [EC:6.2.1.3]	ko00061|ko00071|ko03320|ko04146|ko04216|ko04714|ko04920	Fatty acid biosynthesis|Fatty acid degradation|PPAR signaling pathway|Peroxisome|Ferroptosis|Thermogenesis|Adipocytokine signaling pathway	KOG1180	Acyl-CoA synthetase	[I]	METABOLISM	Lipid transport and metabolism	I	COG1022	Amp-dependent synthetase and ligase	Molecular Function: long-chain fatty acid-CoA ligase activity (GO:0004467);|Molecular Function: ATP binding (GO:0005524);|Cellular Component: mitochondrial outer membrane (GO:0005741);|Cellular Component: peroxisomal membrane (GO:0005778);|Cellular Component: endoplasmic reticulum (GO:0005783);|Cellular Component: endoplasmic reticulum membrane (GO:0005789);|Cellular Component: Golgi apparatus (G…	PF00501.28,PF13193.6	AMP-binding enzyme|AMP-binding enzyme C-terminal domain
TRINITY_DN18268_c0_g1_i1_1	30.7404	0.661962	3.81339	5.75301	2.52432	0.000137076	0.00389528	Up	0.201171	0.299386	0.410509	1.35896	1.1175	3.10092	XP_002068438.2	TBC1 domain family member 9 isoform X1 [Drosophila willistoni]	Q6ZT07|TBCD9_HUMAN	TBC1 domain family member 9 KIAA0882 OS=Homo sapiens (Human) GN=KIAA0882 PE=2 SV=2	--	--	--	--	--	--	KOG4347	GTPase-activating protein VRP	[R]	POORLY CHARACTERIZED	General function prediction only	S	COG5210	TBC1 domain family member	Molecular Function: GTPase activator activity (GO:0005096);|Molecular Function: calcium ion binding (GO:0005509);|Cellular Component: intracellular (GO:0005622);|Biological Process: intracellular protein transport (GO:0006886);|Molecular Function: Rab GTPase binding (GO:0017137);|Biological Process: activation of GTPase activity (GO:0090630);	PF00566.18,PF02893.20	Rab-GTPase-TBC domain|GRAM domain	ENSDARP00000069169	zf-C2H2
TRINITY_DN18269_c0_g1_i2_1	95.6432	0.652398	3.04351	3.96021	1.98558	0.00233836	0.0345682	Up	0.283019	1.20075	1.26564	2.86009	1.92055	7.05005	XP_017466950.1	PREDICTED: transcriptional repressor p66-alpha [Rhagoletis zephyria]	Q8WXI9|P66B_HUMAN	Transcriptional repressor p66-beta KIAA1150 OS=Homo sapiens (Human) GN=KIAA1150 PE=1 SV=1	--	--	--	--	--	--	KOG3740	Uncharacterized conserved protein	[S]	POORLY CHARACTERIZED	Function unknown	S	ENOG410XRVM	GATA zinc finger domain containing	Biological Process: negative regulation of transcription by RNA polymerase II (GO:0000122);|Cellular Component: nuclear chromatin (GO:0000790);|Molecular Function: DNA-binding transcription factor activity, RNA polymerase II-specific (GO:0000981);|Cellular Component: nucleoplasm (GO:0005654);|Molecular Function: zinc ion binding (GO:0008270);|Cellular Component: NuRD complex (GO:0016581);|Cellula…	PF16563.5	Coiled-coil and interaction region of P66A and P66B with MBD2	ENSXMAP00000010429	zf-GATA
TRINITY_DN18287_c0_g1_i1_2	337.454	0.419618	3.37532	2.66909	1.41635	0.000737302	0.0147154	Up	4.02591	12.6579	10.2676	19.4594	19.918	37.4351	XP_005184452.1	PREDICTED: voltage-dependent anion-selective channel [Musca domestica]	Q94920|VDAC_DROME	Voltage-dependent anion-selective channel CG6647 OS=Drosophila melanogaster (Fruit fly) GN=CG6647 PE=1 SV=3	244/282(86.52)	K15040	VDAC2	voltage-dependent anion channel protein 2	ko04020|ko04022|ko04216|ko04217|ko04218|ko04621|ko04979|ko05010|ko05012|ko05016|ko05166	Calcium signaling pathway|cGMP-PKG signaling pathway|Ferroptosis|Necroptosis|Cellular senescence|NOD-like receptor signaling pathway|Cholesterol metabolism|Alzheimer disease|Parkinson disease|Huntington disease|Human T-cell leukemia virus 1 infection	KOG3126	Porin/voltage-dependent anion-selective channel protein	[P]	METABOLISM	Inorganic ion transport and metabolism	U	ENOG410ZBK1	voltage-dependent anion channel	Cellular Component: mitochondrion (GO:0005739);|Cellular Component: mitochondrial outer membrane (GO:0005741);|Biological Process: ion transport (GO:0006811);|Biological Process: mitochondrial transport (GO:0006839);|Biological Process: mitochondrion organization (GO:0007005);|Biological Process: sperm individualization (GO:0007291);|Biological Process: phototransduction (GO:0007602);|Molecular F…	PF01459.22	Eukaryotic porin
TRINITY_DN18291_c0_g1_i2_1	237.188	0.495036	2.94898	2.7508	1.45985	0.00318821	0.04268	Up	1.64797	7.24163	5.17462	11.7698	9.7019	19.5535	XP_005176315.1	PREDICTED: ATP-dependent RNA helicase WM6 [Musca domestica]	Q27268|DX39B_DROME	ATP-dependent RNA helicase WM6 CG7269 OS=Drosophila melanogaster (Fruit fly) GN=CG7269 PE=1 SV=1	413/423(97.64)	K12812	DDX39B, UAP56, SUB2	ATP-dependent RNA helicase UAP56/SUB2 [EC:3.6.4.13]	ko03013|ko03015|ko03040	RNA transport|mRNA surveillance pathway|Spliceosome	KOG0329	ATP-dependent RNA helicase	[A]	INFORMATION STORAGE AND PROCESSING	RNA processing and modification	L	COG0513	purine NTP-dependent helicase activity	Cellular Component: transcription export complex (GO:0000346);|Biological Process: regulation of alternative mRNA splicing, via spliceosome (GO:0000381);|Biological Process: mRNA splicing, via spliceosome (GO:0000398);|Molecular Function: RNA binding (GO:0003723);|Molecular Function: ATP-dependent RNA helicase activity (GO:0004004);|Molecular Function: ATP binding (GO:0005524);|Cellular Component…	PF00270.29,PF00271.31,PF04851.15	DEAD/DEAH box helicase|Helicase conserved C-terminal domain|Type III restriction enzyme, res subunit
TRINITY_DN18298_c0_g1_i2_1	221.541	0.687846	2.88644	3.95979	1.98543	0.00389629	0.0494288	Up	0.155695	2.06164	1.63367	4.43743	4.01683	7.71585	TMW54456.1	hypothetical protein DOY81_000448 [Sarcophaga bullata]	P53992|SC24C_HUMAN	Protein transport protein Sec24C SEC24C OS=Homo sapiens (Human) GN=SEC24C PE=1 SV=3	645/791(81.54)	K14007	SEC24	protein transport protein SEC24	ko04141|ko05130	Protein processing in endoplasmic reticulum|Pathogenic Escherichia coli infection	KOG1984	Vesicle coat complex COPII, subunit SFB3	[U]	CELLULAR PROCESSES AND SIGNALING	Intracellular trafficking, secretion, and vesicular transport	U	COG5028	SEC24 family, member	Cellular Component: Golgi membrane (GO:0000139);|Molecular Function: SNARE binding (GO:0000149);|Biological Process: antigen processing and presentation of peptide antigen via MHC class I (GO:0002474);|Cellular Component: endoplasmic reticulum membrane (GO:0005789);|Cellular Component: cytosol (GO:0005829);|Biological Process: intracellular protein transport (GO:0006886);|Biological Process: ER t…	PF04811.15,PF04815.15,PF08033.12,PF04810.15,PF00626.22	Sec23/Sec24 trunk domain|Sec23/Sec24 helical domain|Sec23/Sec24 beta-sandwich domain|Sec23/Sec24 zinc finger|Gelsolin repeat
TRINITY_DN18314_c0_g1_i1_2	253.837	0.505249	3.09147	2.95255	1.56196	0.00199169	0.0309218	Up	1.59373	6.88924	6.39429	14.8051	10.3691	21.3871	BAX57173.1	phosphate carrier 2 [Liriomyza chinensis]	Q8VEM8|MPCP_MOUSE	Phosphate carrier protein, mitochondrial Slc25a3 OS=Mus musculus (Mouse) GN=Slc25a3 PE=1 SV=1	--	--	--	--	--	--	KOG0767	Mitochondrial phosphate carrier protein	[C]	METABOLISM	Energy production and conversion	S	ENOG410XPST	Phosphate carrier protein	Molecular Function: inorganic phosphate transmembrane transporter activity (GO:0005315);|Cellular Component: mitochondrion (GO:0005739);|Cellular Component: mitochondrial inner membrane (GO:0005743);|Molecular Function: symporter activity (GO:0015293);|Cellular Component: integral component of mitochondrial inner membrane (GO:0031305);|Biological Process: phosphate ion transmembrane transport (GO…	PF00153.27	Mitochondrial carrier protein
TRINITY_DN18321_c0_g1_i3_2	32.1092	3.90817	-5.77473	1.61e-07	-22.5686	7.71e-09	8.61e-07	Down	34.5741	0	0	0	0	0	--	--	--	--	--	--	--	--	--	--	--	--	--	--	--	--	--	--	--	--	--
TRINITY_DN18353_c0_g1_i1_2	66.0137	0.708347	3.3707	5.23296	2.38763	0.000749763	0.0148867	Up	0.516006	1.19884	2.21397	2.54936	10.6851	8.76952	--	--	--	--	--	--	--	--	--	--	--	--	--	--	--	--	--	--	--	--	--
TRINITY_DN18366_c0_g1_i1_1	23.0461	1.95602	3.11345	68.1185	6.08997	0.00184911	0.0291305	Up	0	0	0.112435	6.38525	0	4.21157	TMW47766.1	hypothetical protein DOY81_007151 [Sarcophaga bullata]	--	--	--	--	--	--	--	--	--	--	--	--	--	S	ENOG4110NCZ	NA	--	PF01607.24	Chitin binding Peritrophin-A domain
TRINITY_DN18407_c0_g1_i1_1	33.7575	0.827748	3.29098	6.60748	2.7241	0.000998397	0.0184108	Up	0.108475	1.17532	0.548035	3.8674	1.93558	6.89979	XP_013105289.1	PREDICTED: probable alpha-aspartyl dipeptidase [Stomoxys calcitrans]	Q9VYH3|PEPE_DROME	Probable alpha-aspartyl dipeptidase CG2200 OS=Drosophila melanogaster (Fruit fly) GN=CG2200 PE=2 SV=1	--	--	--	--	--	--	--	--	--	--	--	E	COG3340	peptidase'	Cellular Component: cytoplasm (GO:0005737);|Molecular Function: peptidase activity (GO:0008233);|Molecular Function: serine-type peptidase activity (GO:0008236);|Molecular Function: dipeptidase activity (GO:0016805);	PF03575.17	Peptidase family S51
TRINITY_DN18410_c0_g1_i1_1	10.6839	1.33397	3.70157	30.6496	4.93779	0.000214272	0.00551717	Up	0.125989	0	0.124892	2.23678	1.65448	1.72174	XP_013107456.1	PREDICTED: uncharacterized protein LOC106087095 [Stomoxys calcitrans]	--	--	--	--	--	--	--	--	--	--	--	--	--	S	ENOG410Y79F	NA	--	--	--
TRINITY_DN18433_c0_g1_i1_2	25.9318	0.740105	2.89615	4.4182	2.14346	0.00377766	0.0483102	Up	0.73762	2.66559	0.889087	6.10073	4.01896	9.5293	--	--	--	--	--	--	--	--	--	--	--	--	--	--	--	--	--	--	--	--	--
TRINITY_DN18438_c0_g1_i1_1	29.4663	0.874936	3.75452	9.74703	3.28496	0.000173677	0.00467579	Up	0.524459	0.675939	0	4.31785	3.39929	4.55702	KNC22384.1	hypothetical protein FF38_08807 [Lucilia cuprina]	Q91XV4|DCXR_MESAU	L-xylulose reductase DCXR OS=Mesocricetus auratus (Golden hamster) GN=DCXR PE=1 SV=1	167/241(69.29)	K03331	DCXR	L-xylulose reductase [EC:1.1.1.10]	ko00040	Pentose and glucuronate interconversions	KOG1207	Diacetyl reductase/L-xylulose reductase	[Q]	METABOLISM	Secondary metabolites biosynthesis, transport and catabolism	S	ENOG410XQCY	)-reductase	Cellular Component: acrosomal vesicle (GO:0001669);|Cellular Component: cytoplasmic microtubule (GO:0005881);|Cellular Component: microvillus (GO:0005902);|Cellular Component: brush border (GO:0005903);|Biological Process: xylulose metabolic process (GO:0005997);|Biological Process: glucose metabolic process (GO:0006006);|Biological Process: NADP metabolic process (GO:0006739);|Cellular Component…	PF13561.6,PF00106.25,PF08659.10,PF01370.21,PF02719.15	Enoyl-(Acyl carrier protein) reductase|short chain dehydrogenase|KR domain|NAD dependent epimerase/dehydratase family|Polysaccharide biosynthesis protein
TRINITY_DN18466_c0_g1_i2_1	38.3437	0.901632	3.07653	6.83954	2.7739	0.00209423	0.0319857	Up	0.0487283	0.422114	0.592095	2.86556	0.948189	3.94127	EDW39942.1	GL16550 [Drosophila persimilis]	Q9BXL2|ABCG1_HUMAN	ATP-binding cassette sub-family G member 1 ABC8 OS=Homo sapiens (Human) GN=ABC8 PE=1 SV=3	465/526(88.40)	K05679	ABCG1	ATP-binding cassette, subfamily G (WHITE), member 1	ko02010	ABC transporters	KOG0061	Transporter, ABC superfamily (Breast cancer resistance protein)	[Q]	METABOLISM	Secondary metabolites biosynthesis, transport and catabolism	V	COG1131	(ABC) transporter	--	PF00005.27,PF01061.24,PF13304.6,PF02463.19,PF03193.16	ABC transporter|ABC-2 type transporter|AAA domain, putative AbiEii toxin, Type IV TA system|RecF/RecN/SMC N terminal domain|RsgA GTPase
TRINITY_DN18488_c0_g1_i1_2	133.687	0.417044	6.06578	5.77451	2.5297	1.31e-09	2.3e-07	Up	2.36247	4.53716	6.61615	21.152	32.227	29.5273	XP_023297814.1	general odorant-binding protein 56a-like [Lucilia cuprina]	--	--	--	--	--	--	--	--	--	--	--	--	--	--	--	--	--	PF01395.22	PBP/GOBP family
TRINITY_DN18502_c0_g1_i1_2	19.4345	3.90909	-5.60125	2.56e-07	-21.8958	2.13e-08	1.75e-06	Down	5.92778	0	0	0	0	0	BAQ94505.1	GH5 cellulase [Nephotettix cincticeps]	--	--	--	--	--	--	--	--	--	--	--	--	--	G	ENOG411015A	Glycoside hydrolase Family 5	--	PF00150.18	Cellulase (glycosyl hydrolase family 5)
TRINITY_DN18519_c0_g1_i1_1	28.1562	3.90825	5.51625	3.08942e+06	21.5589	3.46e-08	2.41e-06	Up	0	0	0	0	0	8.82857	--	--	--	--	--	--	--	--	--	--	--	--	--	--	--	--	--	--	--	--	--
TRINITY_DN18527_c0_g1_i1_1	517.666	0.460592	3.4813	3.03872	1.60346	0.000498982	0.0108625	Up	9.57118	40.3508	40.0058	96.943	76.9756	113.057	ACC77573.1	ribosomal protein L34, partial [Ceratitis capitata]	Q9NB34|RL34_OCHTR	60S ribosomal protein L34 RpL34 OS=Ochlerotatus triseriatus (Eastern treehole mosquito) (Aedes triseriatus) GN=RpL34 PE=2 SV=3	--	--	--	--	--	--	KOG1790	60s ribosomal protein L34	[J]	INFORMATION STORAGE AND PROCESSING	Translation, ribosomal structure and biogenesis	J	COG2174	(ribosomal) protein	Molecular Function: structural constituent of ribosome (GO:0003735);|Cellular Component: ribosome (GO:0005840);|Biological Process: translation (GO:0006412);	PF01199.18	Ribosomal protein L34e
TRINITY_DN18529_c0_g1_i3_1	57.3094	0.610323	3.285	4.01365	2.00491	0.00101981	0.0187382	Up	0.385167	0.868337	1.62331	3.00036	3.15363	6.08561	XP_017480976.1	PREDICTED: mitochondrial coenzyme A transporter SLC25A42 isoform X1 [Rhagoletis zephyria]	Q5PQ27|S2542_XENLA	Mitochondrial coenzyme A transporter SLC25A42 slc25a42 OS=Xenopus laevis (African clawed frog) GN=slc25a42 PE=2 SV=1	--	--	--	--	--	--	KOG0752	Mitochondrial solute carrier protein	[C]	METABOLISM	Energy production and conversion	S	ENOG410ZRF1	Solute carrier family 25	Molecular Function: ATP transmembrane transporter activity (GO:0005347);|Cellular Component: mitochondrion (GO:0005739);|Cellular Component: mitochondrial inner membrane (GO:0005743);|Molecular Function: ADP transmembrane transporter activity (GO:0015217);|Molecular Function: coenzyme A transmembrane transporter activity (GO:0015228);|Biological Process: ADP transport (GO:0015866);|Biological Pro…	PF00153.27	Mitochondrial carrier protein
TRINITY_DN18534_c0_g1_i1_1	260.876	0.600679	4.86676	7.5861	2.92336	1.13e-06	5.35e-05	Up	1.35801	4.19121	5.29193	27.1739	10.0201	51.7831	TMW50002.1	hypothetical protein DOY81_004919 [Sarcophaga bullata]	--	--	236/275(85.82)	K01087	otsB	trehalose 6-phosphate phosphatase [EC:3.1.3.12]	ko00500	Starch and sucrose metabolism	KOG1050	Trehalose-6-phosphate synthase component TPS1 and related subunits	[G]	METABOLISM	Carbohydrate transport and metabolism	G	COG1877	trehalose biosynthetic process	--	PF02358.16,PF08282.12	Trehalose-phosphatase|haloacid dehalogenase-like hydrolase
TRINITY_DN18578_c0_g1_i1_2	34.2988	0.495134	-4.91017	0.185412	-2.43119	9.1e-07	4.41e-05	Down	7.88675	6.72635	6.86357	1.29636	1.38762	1.43278	--	--	--	--	--	--	--	--	--	--	--	--	--	--	--	--	--	--	--	PF00379.23	Insect cuticle protein
TRINITY_DN18583_c0_g1_i1_2	455.773	0.374118	4.90841	3.57099	1.83632	9.18e-07	4.45e-05	Up	16.0243	48.8498	42.3816	124.242	138.42	136.397	XP_018795233.1	PREDICTED: 40S ribosomal protein S21 isoform X1 [Bactrocera latifrons]	Q8I7N7|RS21_CERCA	40S ribosomal protein S21 RpS21 OS=Ceratitis capitata (Mediterranean fruit fly) (Tephritis capitata) GN=RpS21 PE=2 SV=1	66/83(79.52)	K02971	RP-S21e, RPS21	small subunit ribosomal protein S21e	ko03010	Ribosome	KOG3486	40S ribosomal protein S21	[J]	INFORMATION STORAGE AND PROCESSING	Translation, ribosomal structure and biogenesis	J	ENOG4112266	40S ribosomal protein S21	Molecular Function: structural constituent of ribosome (GO:0003735);|Cellular Component: rough endoplasmic reticulum (GO:0005791);|Cellular Component: cytosol (GO:0005829);|Cellular Component: ribosome (GO:0005840);|Biological Process: translation (GO:0006412);	--	--
TRINITY_DN18598_c0_g1_i1_1	192.849	3.90698	5.99942	1.13768e+07	23.4396	1.98e-09	3.23e-07	Up	0	0	0	39.0299	0	0	--	--	--	--	--	--	--	--	--	--	--	--	--	--	--	--	--	--	--	--	--
TRINITY_DN18598_c0_g2_i1_1	61.3996	3.90745	5.47316	2.74059e+06	21.3861	4.42e-08	2.94e-06	Up	0	0	0	15.2373	0	0	--	--	--	--	--	--	--	--	--	--	--	--	--	--	--	--	--	--	--	--	--
TRINITY_DN18601_c0_g1_i1_1	29.7897	0.671121	2.99199	4.02221	2.00799	0.00277164	0.0387592	Up	0.294888	0.872808	0.695028	2.37208	1.48021	4.27578	CRK93479.1	CLUMA_CG007015, isoform A [Clunio marinus]	O00560|SDCB1_HUMAN	Syntenin-1 MDA9 OS=Homo sapiens (Human) GN=MDA9 PE=1 SV=1	--	--	--	--	--	--	--	--	--	--	--	U	ENOG410YNPQ	syndecan binding protein (syntenin)	--	PF00595.24,PF17820.1,PF13180.6	PDZ domain|PDZ domain|PDZ domain
TRINITY_DN18606_c0_g1_i1_1	48.3911	1.75245	5.14494	517.802	9.01626	2.68e-07	1.43e-05	Up	0	0	0	10.6503	0.127336	12.0222	XP_023293215.1	serine protease 1-like [Lucilia cuprina]	P08897|COGS_HYPLI	Collagenase . OS=Hypoderma lineatum (Early cattle grub) (Common cattle grub) GN=. PE=1 SV=3	--	--	--	--	--	--	KOG3627	Trypsin	[E]	METABOLISM	Amino acid transport and metabolism	O	COG5640	protease	Molecular Function: serine-type endopeptidase activity (GO:0004252);|Cellular Component: extracellular region (GO:0005576);|Biological Process: collagen catabolic process (GO:0030574);	PF00089.26,PF13365.6	Trypsin|Trypsin-like peptidase domain
TRINITY_DN18613_c0_g2_i1_1	15.2651	3.02158	6.85296	1.71138e+06	20.7067	7.23e-12	2.31e-09	Up	0	0	0	4.83378	0	0	XP_016904837.1	poly(U)-specific endoribonuclease homolog [Apis cerana]	--	--	--	--	--	--	--	--	--	--	--	--	--	S	ENOG410XX8E	Poly(U)-specific	--	--	--
TRINITY_DN18626_c0_g1_i2_2	20.1105	3.90901	-5.61323	2.48e-07	-21.9422	1.99e-08	1.68e-06	Down	5.36599	0	0	0	0	0	--	--	--	--	--	--	--	--	--	--	--	--	--	--	--	--	--	--	--	--	--
TRINITY_DN18627_c0_g1_i1_2	100.418	0.499983	3.30224	3.14065	1.65106	0.000959166	0.0178301	Up	1.54816	4.80402	1.94637	6.69135	7.74197	13.1952	XP_023305817.1	annexin B9 isoform X1 [Lucilia cuprina]	P22464|ANXB9_DROME	Annexin B9 CG5730 OS=Drosophila melanogaster (Fruit fly) GN=CG5730 PE=2 SV=2	--	--	--	--	--	--	KOG0819	Annexin	[U]	CELLULAR PROCESSES AND SIGNALING	Intracellular trafficking, secretion, and vesicular transport	S	ENOG410XPUN	annexin A7	Molecular Function: actin binding (GO:0003779);|Molecular Function: calcium ion binding (GO:0005509);|Molecular Function: calcium-dependent phospholipid binding (GO:0005544);|Cellular Component: cell cortex (GO:0005938);|Biological Process: regulation of multivesicular body size involved in endosome transport (GO:0010797);|Cellular Component: endomembrane system (GO:0012505);|Biological Process: …	PF00191.20	Annexin
TRINITY_DN18629_c0_g1_i1_1	120.659	0.975191	3.39458	9.92015	3.31036	0.000687345	0.0139465	Up	0.102044	4.08012	0.713184	19.7074	5.82559	24.8956	XP_016032322.1	uncharacterized protein Dsimw501_GD12398 [Drosophila simulans]	P08897|COGS_HYPLI	Collagenase . OS=Hypoderma lineatum (Early cattle grub) (Common cattle grub) GN=. PE=1 SV=3	--	--	--	--	--	--	KOG3627	Trypsin	[E]	METABOLISM	Amino acid transport and metabolism	O	COG5640	protease	Molecular Function: serine-type endopeptidase activity (GO:0004252);|Cellular Component: extracellular region (GO:0005576);|Biological Process: collagen catabolic process (GO:0030574);	PF00089.26	Trypsin
TRINITY_DN18637_c0_g1_i1_1	23.9782	0.912728	2.92376	6.35813	2.6686	0.00345827	0.045192	Up	0.266522	0.980801	0.137012	1.51714	2.1959	5.73052	--	--	--	--	--	--	--	--	--	--	--	--	--	--	--	--	--	--	--	--	--
TRINITY_DN18643_c0_g1_i1_2	77.7381	3.90735	-6.01354	8.45e-08	-23.497	1.82e-09	3.01e-07	Down	29.6451	1.76e-72	5.44e-82	0	1.35e-47	4e-94	XP_025016483.1	Golgi-associated plant pathogenesis-related protein 1-like isoform X1 [Tetranychus urticae]	Q9CYL5|GAPR1_MOUSE	Golgi-associated plant pathogenesis-related protein 1 Gapr1 OS=Mus musculus (Mouse) GN=Gapr1 PE=1 SV=3	--	--	--	--	--	--	KOG3017	Defense-related protein containing SCP domain	[S]	POORLY CHARACTERIZED	Function unknown	S	COG2340	Scp-like extracellular	Cellular Component: Golgi membrane (GO:0000139);|Cellular Component: extracellular space (GO:0005615);|Biological Process: positive regulation of epithelial cell migration (GO:0010634);|Biological Process: positive regulation of epithelial to mesenchymal transition (GO:0010718);|Molecular Function: protein homodimerization activity (GO:0042803);|Biological Process: positive regulation of ERK1 and…	PF00188.26	Cysteine-rich secretory protein family
TRINITY_DN18692_c0_g1_i1_2	16.2236	3.90955	-5.53836	3.03e-07	-21.6525	3.05e-08	2.17e-06	Down	8.24336	4.37e-58	9.95e-49	0	0	0	--	--	--	--	--	--	--	--	--	--	--	--	--	--	--	--	--	--	--	--	--
TRINITY_DN18703_c0_g1_i1_1	116.63	0.656605	4.74639	8.67284	3.1165	2.07e-06	9.31e-05	Up	0.707984	2.2669	1.67677	14.8809	4.0891	23.8682	XP_018800058.1	PREDICTED: uncharacterized protein LOC108975789 [Bactrocera latifrons]	--	--	--	--	--	--	--	--	--	--	--	--	--	S	ENOG410Z2GB	NA	--	--	--
TRINITY_DN18721_c0_g1_i1_1	34.3662	0.805313	3.14471	5.78564	2.53248	0.00166252	0.0269293	Up	0.0647825	0.625535	0.78475	2.51885	2.45351	3.82557	XP_004517737.1	uncharacterized protein LOC101451905 [Ceratitis capitata]	--	--	--	--	--	--	--	--	--	--	--	--	--	S	ENOG410YUWJ	NA	--	--	--
TRINITY_DN18731_c0_g1_i1_2	409.292	0.420829	4.13204	3.33777	1.73889	3.6e-05	0.00121593	Up	3.44605	9.79551	7.86827	23.1255	14.7657	37.2445	XP_011200333.1	uncharacterized protein LOC105224058 isoform X1 [Bactrocera dorsalis]	--	--	127/383(33.16)	K04374	ATF4, CREB2	cyclic AMP-dependent transcription factor ATF-4	ko04010|ko04022|ko04137|ko04141|ko04151|ko04210|ko04211|ko04212|ko04214|ko04261|ko04668|ko04720|ko04722|ko04725|ko04728|ko04911|ko04912|ko04915|ko04918|ko04922|ko04925|ko04926|ko04927|ko04928|ko04932|ko04934|ko04935|ko05010|ko05030|ko05031|ko05034|ko05161|ko05163|ko05166|ko05203|ko05215	MAPK signaling pathway|cGMP-PKG signaling pathway|Mitophagy - animal|Protein processing in endoplasmic reticulum|PI3K-Akt signaling pathway|Apoptosis|Longevity regulating pathway|Longevity regulating pathway - worm|Apoptosis - fly|Adrenergic signaling in cardiomyocytes|TNF signaling pathway|Long-term potentiation|Neurotrophin signaling pathway|Cholinergic synapse|Dopaminergic synapse|Insulin secr…	KOG4571	Activating transcription factor 4	[K]	INFORMATION STORAGE AND PROCESSING	Transcription	K	ENOG4111ZXT	Activating transcription factor	--	PF00170.21	bZIP transcription factor	FBpp0081040	TF_bZIP
TRINITY_DN18732_c1_g1_i1_2	47.2504	0.467335	-3.2371	0.350429	-1.51281	0.00120753	0.0212223	Down	2.5744	2.55828	3.18158	1.1271	1.19137	0.703779	XP_027851174.1	serine protease nudel [Aphis gossypii]	P98159|NUDEL_DROME	Serine protease nudel CG10129 OS=Drosophila melanogaster (Fruit fly) GN=CG10129 PE=1 SV=2	--	--	--	--	--	--	KOG3627	Trypsin	[E]	METABOLISM	Amino acid transport and metabolism	O	COG5640	protease	Molecular Function: serine-type endopeptidase activity (GO:0004252);|Cellular Component: extracellular region (GO:0005576);|Biological Process: proteolysis (GO:0006508);|Biological Process: eggshell chorion assembly (GO:0007306);|Biological Process: oocyte dorsal/ventral axis specification (GO:0007310);|Biological Process: maternal specification of dorsal/ventral axis, oocyte, soma encoded (GO:00…	PF00057.18,PF09342.11	Low-density lipoprotein receptor domain class A|Domain of unknown function (DUF1986)
TRINITY_DN18760_c0_g1_i1_2	245.643	0.271925	-4.2235	0.451102	-1.14847	2.41e-05	0.000864965	Down	49.6464	31.2349	37.6765	18.2107	16.0744	22.4907	--	--	--	--	--	--	--	--	--	--	--	--	--	--	--	--	--	--	--	--	--
TRINITY_DN18776_c0_g1_i1_1	51.928	0.505855	3.67491	3.6275	1.85897	0.000237929	0.00600217	Up	0.334485	0.807385	0.499639	2.06222	1.40695	2.76567	XP_011201602.1	nuclear pore complex protein Nup93-1 [Bactrocera dorsalis]	Q9XZ06|NU931_DROME	Nuclear pore complex protein Nup93-1 CG11092 OS=Drosophila melanogaster (Fruit fly) GN=CG11092 PE=1 SV=1	672/809(83.07)	K14309	NUP93, NIC96	nuclear pore complex protein Nup93	ko03013	RNA transport	KOG2168	Cullins	[D]	CELLULAR PROCESSES AND SIGNALING	Cell cycle control, cell division, chromosome partitioning	U	ENOG410XPN3	nuclear pore complex protein	Cellular Component: nuclear pore (GO:0005643);|Biological Process: chromatin organization (GO:0006325);|Biological Process: protein import into nucleus (GO:0006606);|Biological Process: nuclear pore organization (GO:0006999);|Biological Process: poly(A)+ mRNA export from nucleus (GO:0016973);|Molecular Function: structural constituent of nuclear pore (GO:0017056);|Biological Process: oocyte karyo…	PF04097.14	Nup93/Nic96
TRINITY_DN18788_c0_g2_i1_1	9.83905	1.49744	3.22316	28.3738	4.82649	0.00126784	0.0219392	Up	0	0	0.264857	2.85699	1.45417	5.0076	--	--	--	--	--	--	--	--	--	--	--	--	--	--	--	--	--	--	--	--	--
TRINITY_DN18806_c0_g1_i1_2	22.9834	3.90873	-5.6598	2.19e-07	-22.1226	1.52e-08	1.39e-06	Down	10.2202	0	0	0	0	0	XP_003396094.1	chymotrypsin-2-like [Bombus terrestris]	P35037|TRY3_ANOGA	Trypsin-3 AGAP008294 OS=Anopheles gambiae (African malaria mosquito) GN=AGAP008294 PE=2 SV=5	--	--	--	--	--	--	KOG3627	Trypsin	[E]	METABOLISM	Amino acid transport and metabolism	O	COG5640	protease	Molecular Function: serine-type endopeptidase activity (GO:0004252);|Cellular Component: extracellular region (GO:0005576);|Cellular Component: cytoplasm (GO:0005737);|Biological Process: digestion (GO:0007586);	PF00089.26	Trypsin
TRINITY_DN18809_c0_g1_i3_1	97.14	0.573938	3.22916	3.61335	1.85334	0.00124154	0.0216474	Up	0.335723	1.38471	1.0269	2.74099	2.12026	5.82128	TMW46675.1	hypothetical protein DOY81_008245, partial [Sarcophaga bullata]	Q9W261|RTF1_DROME	RNA polymerase-associated protein Rtf1 CG10955 OS=Drosophila melanogaster (Fruit fly) GN=CG10955 PE=1 SV=1	--	--	--	--	--	--	KOG2402	Paf1/RNA polymerase II complex, RTF1 component (involved in regulation of TATA box-binding protein)	[K]	INFORMATION STORAGE AND PROCESSING	Transcription	K	COG5296	Rtf1, Paf1 RNA polymerase II complex component, homolog (S. cerevisiae)	Molecular Function: DNA binding (GO:0003677);|Cellular Component: nucleus (GO:0005634);|Biological Process: transcription elongation from RNA polymerase II promoter (GO:0006368);|Biological Process: Notch signaling pathway (GO:0007219);|Cellular Component: Cdc73/Paf1 complex (GO:0016593);|Cellular Component: transcriptionally active chromatin (GO:0035327);|Molecular Function: histone methyltransf…	PF03126.18	Plus-3 domain
TRINITY_DN18824_c0_g1_i1_2	15.8856	2.98653	-7.24016	3.1e-07	-21.6229	4.48e-13	2.68e-10	Down	7.42678	4.34e-71	3.39e-65	1.5e-66	7.61e-62	3.39e-26	XP_009067103.1	hypothetical protein LOTGIDRAFT_170222, partial [Lottia gigantea]	--	--	64/244(26.23)	K06233	LRP2	low density lipoprotein-related protein 2	ko04340|ko04918|ko04979	Hedgehog signaling pathway|Thyroid hormone synthesis|Cholesterol metabolism	KOG1215	Low-density lipoprotein receptors containing Ca2+-binding EGF-like domains	[T]	CELLULAR PROCESSES AND SIGNALING	Signal transduction mechanisms	S	ENOG410XP34	beta-amyloid clearance	--	PF14670.6	Coagulation Factor Xa inhibitory site
TRINITY_DN18836_c0_g1_i1_1	41.7246	3.90777	5.6569	4.5136e+06	22.1058	1.54e-08	1.41e-06	Up	0	0	0	8.66172	0	0	XP_006609392.1	uncharacterized protein LOC102676404 [Apis dorsata]	--	--	--	--	--	--	--	--	--	--	--	--	--	S	ENOG4111HTI	Protein of unknown function (DUF1676)	--	PF07898.13	Protein of unknown function (DUF1676)
TRINITY_DN18836_c0_g2_i1_1	18.1485	3.90908	5.35751	2.01582e+06	20.9429	8.44e-08	4.97e-06	Up	0	0	0	8.35488	0	0	XP_012522974.1	uncharacterized protein LOC105828936 [Monomorium pharaonis]	--	--	--	--	--	--	--	--	--	--	--	--	--	S	ENOG4111HTI	Protein of unknown function (DUF1676)	--	--	--
TRINITY_DN18841_c0_g1_i1_1	921.634	0.507608	3.31615	3.21163	1.6833	0.000912666	0.0172158	Up	12.8788	59.6239	83.2665	170.734	154.22	201.701	SPP88173.1	blast:40S ribosomal protein S20 [Drosophila guanche]	P55828|RS20_DROME	40S ribosomal protein S20 CG15693 OS=Drosophila melanogaster (Fruit fly) GN=CG15693 PE=1 SV=1	112/119(94.12)	K02969	RP-S20e, RPS20	small subunit ribosomal protein S20e	ko03010	Ribosome	KOG0900	40S ribosomal protein S20	[J]	INFORMATION STORAGE AND PROCESSING	Translation, ribosomal structure and biogenesis	J	COG0051	tRNA binding	Biological Process: cytoplasmic translation (GO:0002181);|Molecular Function: RNA binding (GO:0003723);|Molecular Function: structural constituent of ribosome (GO:0003735);|Biological Process: translation (GO:0006412);|Cellular Component: small ribosomal subunit (GO:0015935);|Cellular Component: cytosolic small ribosomal subunit (GO:0022627);	PF00338.22	Ribosomal protein S10p/S20e
TRINITY_DN18878_c0_g1_i1_1	36.0169	0.671363	4.35108	7.57454	2.92116	1.35e-05	0.000519408	Up	0.214919	0.45479	1.07896	3.87481	4.66495	5.72666	XP_002093868.1	uncharacterized protein Dyak_GE21528 [Drosophila yakuba]	P08897|COGS_HYPLI	Collagenase . OS=Hypoderma lineatum (Early cattle grub) (Common cattle grub) GN=. PE=1 SV=3	--	--	--	--	--	--	KOG3627	Trypsin	[E]	METABOLISM	Amino acid transport and metabolism	O	COG5640	protease	Molecular Function: serine-type endopeptidase activity (GO:0004252);|Cellular Component: extracellular region (GO:0005576);|Biological Process: collagen catabolic process (GO:0030574);	PF00089.26	Trypsin
TRINITY_DN18879_c0_g1_i1_1	558.541	0.434985	3.65297	3.00838	1.58899	0.000259225	0.00640609	Up	8.40708	33.7696	30.5253	76.3798	65.7416	86.9453	XP_017466537.1	PREDICTED: 60S ribosomal protein L11 [Rhagoletis zephyria]	P46222|RL11_DROME	60S ribosomal protein L11 CG7726 OS=Drosophila melanogaster (Fruit fly) GN=CG7726 PE=1 SV=2	165/178(92.70)	K02868	RP-L11e, RPL11	large subunit ribosomal protein L11e	ko03010	Ribosome	KOG0397	60S ribosomal protein L11	[J]	INFORMATION STORAGE AND PROCESSING	Translation, ribosomal structure and biogenesis	J	COG0094	This is 1 of the proteins that binds and probably mediates the attachment of the 5S RNA into the large ribosomal subunit, where it forms part of the central protuberance. In the 70S ribosome it contacts protein S13 of the 30S subunit (bridge B1b), connecting the 2 subunits	Biological Process: ribosomal large subunit assembly (GO:0000027);|Biological Process: cytoplasmic translation (GO:0002181);|Molecular Function: structural constituent of ribosome (GO:0003735);|Cellular Component: nucleolus (GO:0005730);|Cellular Component: cytoplasm (GO:0005737);|Molecular Function: rRNA binding (GO:0019843);|Cellular Component: cytosolic large ribosomal subunit (GO:0022625);|Ce…	PF00281.19,PF00673.21	Ribosomal protein L5|ribosomal L5P family C-terminus
TRINITY_DN18894_c0_g1_i1_1	105.806	0.473382	3.60865	3.26769	1.70827	0.000307799	0.00738076	Up	2.33707	7.895	5.93006	15.6069	14.9154	25.43	TMW48752.1	hypothetical protein DOY81_006177 [Sarcophaga bullata]	Q94514|COX5A_DROME	Cytochrome c oxidase subunit 5A, mitochondrial CG14724 OS=Drosophila melanogaster (Fruit fly) GN=CG14724 PE=2 SV=2	107/151(70.86)	K02264	COX5A	cytochrome c oxidase subunit 5a	ko00190|ko04260|ko04714|ko04932|ko05010|ko05012|ko05016	Oxidative phosphorylation|Cardiac muscle contraction|Thermogenesis|Non-alcoholic fatty liver disease (NAFLD)|Alzheimer disease|Parkinson disease|Huntington disease	KOG4077	Cytochrome c oxidase, subunit Va/COX6	[C]	METABOLISM	Energy production and conversion	O	ENOG4111MPD	cytoChrome c oxidase subunit	Molecular Function: cytochrome-c oxidase activity (GO:0004129);|Cellular Component: mitochondrion (GO:0005739);|Cellular Component: mitochondrial respiratory chain complex IV (GO:0005751);|Biological Process: mitochondrial electron transport, cytochrome c to oxygen (GO:0006123);|Biological Process: negative regulation of neuroblast proliferation (GO:0007406);|Biological Process: positive regulati…	PF02284.16	Cytochrome c oxidase subunit Va
TRINITY_DN18898_c0_g1_i1_2	52.5577	3.90762	-5.9477	1.01e-07	-23.2414	2.72e-09	4.19e-07	Down	23.2286	0	0	0	0	0	AID60357.1	trypsin-23 [Nilaparvata lugens]	P54624|TRYA_DROER	Trypsin alpha alphaTry OS=Drosophila erecta (Fruit fly) GN=alphaTry PE=3 SV=1	76/224(33.93)	K01312	PRSS1_2_3	trypsin [EC:3.4.21.4]	ko04080|ko04972|ko04974|ko05164	Neuroactive ligand-receptor interaction|Pancreatic secretion|Protein digestion and absorption|Influenza A	KOG3627	Trypsin	[E]	METABOLISM	Amino acid transport and metabolism	O	COG5640	protease	Molecular Function: serine-type endopeptidase activity (GO:0004252);|Cellular Component: extracellular space (GO:0005615);	PF00089.26	Trypsin
TRINITY_DN18906_c0_g1_i2_1	27.8164	3.90827	5.51121	3.04776e+06	21.5393	3.56e-08	2.46e-06	Up	0	0	0	11.2898	0	0	XP_014600533.1	PREDICTED: uncharacterized protein LOC106784975 [Polistes canadensis]	--	--	--	--	--	--	--	--	--	--	--	--	--	S	ENOG410YQ90	NA	--	PF15998.5	Domain of unknown function (DUF4773)
TRINITY_DN18911_c0_g1_i1_1	14.1142	2.42353	2.98645	150.932	7.23775	0.0028224	0.0391953	Up	0	0	0	5.03362	0	0.416012	XP_012284254.1	heparan sulfate 2-O-sulfotransferase pipe isoform X1 [Orussus abietinus]	Q9VVY5|PIPE_DROME	Heparan sulfate 2-O-sulfotransferase pipe CG9614 OS=Drosophila melanogaster (Fruit fly) GN=CG9614 PE=1 SV=1	238/295(80.68)	K03193	UST	dermatan/chondrotin sulfate uronyl 2-O-sulfotransferase UST [EC:2.8.2.-]	ko00532	Glycosaminoglycan biosynthesis - chondroitin sulfate / dermatan sulfate	KOG3922	Sulfotransferases	[O]	CELLULAR PROCESSES AND SIGNALING	Posttranslational modification, protein turnover, chaperones	S	ENOG410XTA1	Heparan sulfate 2-o-sulfotransferase	Molecular Function: heparan sulfate 2-O-sulfotransferase activity (GO:0004394);|Cellular Component: nucleus (GO:0005634);|Cellular Component: chromosome (GO:0005694);|Cellular Component: Golgi apparatus (GO:0005794);|Molecular Function: sulfotransferase activity (GO:0008146);|Biological Process: embryonic pattern specification (GO:0009880);|Biological Process: dorsal/ventral axis specification (G…	PF03567.14	Sulfotransferase family
TRINITY_DN18912_c0_g1_i1_1	10.1793	1.25831	3.02098	13.9417	3.80134	0.00251957	0.0363286	Up	0.379865	0.412498	0	1.32668	2.36612	5.92479	--	--	--	--	--	--	--	--	--	--	--	--	--	--	--	--	--	--	--	--	--
TRINITY_DN18912_c0_g2_i1_1	41.9245	0.724324	3.30601	5.25839	2.39462	0.000946358	0.0176705	Up	0.167713	0.25196	0.8033	1.98015	1.48287	3.59075	XP_016953412.1	PREDICTED: A disintegrin and metalloproteinase with thrombospondin motifs 1 isoform X7 [Drosophila biarmipes]	B5AJT4|VMP03_EULPE	Venom metalloproteinase 3 . OS=Eulophus pennicornis (Parasitoid wasp) GN=. PE=2 SV=1	--	--	--	--	--	--	KOG3538	Disintegrin metalloproteinases with thrombospondin repeats	[O]	CELLULAR PROCESSES AND SIGNALING	Posttranslational modification, protein turnover, chaperones	S	ENOG410XSDF	A disintegrin and metalloproteinase with thrombospondin motifs	Molecular Function: metalloendopeptidase activity (GO:0004222);|Cellular Component: extracellular region (GO:0005576);|Molecular Function: metal ion binding (GO:0046872);|Molecular Function: toxin activity (GO:0090729);	PF13582.6,PF13688.6,PF13574.6,PF13583.6	Metallo-peptidase family M12B Reprolysin-like|Metallo-peptidase family M12|Metallo-peptidase family M12B Reprolysin-like|Metallo-peptidase family M12B Reprolysin-like
TRINITY_DN18918_c0_g1_i1_1	8.96232	1.59337	2.94329	25.808	4.68974	0.00324746	0.0431865	Up	0	0	0.247841	2.11723	1.0159	5.78712	--	--	--	--	--	--	--	--	--	--	--	--	--	--	--	--	--	--	--	--	--
TRINITY_DN18924_c0_g1_i1_1	18.307	0.757335	4.35701	9.84725	3.29972	1.32e-05	0.000506968	Up	0.51689	0.273558	0.514442	3.66371	4.62059	5.39132	XP_011194055.1	phosphoribosylformylglycinamidine synthase [Zeugodacus cucurbitae]	P35421|PUR4_DROME	Phosphoribosylformylglycinamidine synthase CG9127 OS=Drosophila melanogaster (Fruit fly) GN=CG9127 PE=1 SV=2	57/130(43.85)	K01952	PFAS, purL	phosphoribosylformylglycinamidine synthase [EC:6.3.5.3]	ko00230	Purine metabolism	KOG1907	Phosphoribosylformylglycinamidine synthase	[F]	METABOLISM	Nucleotide transport and metabolism	F	COG0047	phosphoribosylformylglycinamidine synthase	Molecular Function: phosphoribosylformylglycinamidine synthase activity (GO:0004642);|Molecular Function: ATP binding (GO:0005524);|Cellular Component: cytoplasm (GO:0005737);|Biological Process: purine nucleotide biosynthetic process (GO:0006164);|Biological Process: 'de novo' IMP biosynthetic process (GO:0006189);|Biological Process: glutamine metabolic process (GO:0006541);|Molecular Function:…	PF18076.1	Formylglycinamide ribonucleotide amidotransferase N-terminal
TRINITY_DN18924_c0_g2_i1_1	24.8976	0.620823	3.25621	4.06014	2.02153	0.0011291	0.0202141	Up	0.283691	0.841912	0.636646	2.4125	2.20482	3.08704	XP_005177836.1	PREDICTED: phosphoribosylformylglycinamidine synthase [Musca domestica]	P35421|PUR4_DROME	Phosphoribosylformylglycinamidine synthase CG9127 OS=Drosophila melanogaster (Fruit fly) GN=CG9127 PE=1 SV=2	235/330(71.21)	K01952	PFAS, purL	phosphoribosylformylglycinamidine synthase [EC:6.3.5.3]	ko00230	Purine metabolism	KOG1907	Phosphoribosylformylglycinamidine synthase	[F]	METABOLISM	Nucleotide transport and metabolism	F	COG0047	phosphoribosylformylglycinamidine synthase	Molecular Function: phosphoribosylformylglycinamidine synthase activity (GO:0004642);|Molecular Function: ATP binding (GO:0005524);|Cellular Component: cytoplasm (GO:0005737);|Biological Process: purine nucleotide biosynthetic process (GO:0006164);|Biological Process: 'de novo' IMP biosynthetic process (GO:0006189);|Biological Process: glutamine metabolic process (GO:0006541);|Molecular Function:…	PF18072.1,PF00586.24	Formylglycinamide ribonucleotide amidotransferase linker domain|AIR synthase related protein, N-terminal domain
TRINITY_DN18936_c0_g1_i1_2	95.3136	3.90724	-6.15489	5.76e-08	-24.0486	7.51e-10	1.45e-07	Down	78.6468	0	0	0	0	0	--	--	--	--	--	--	--	--	--	--	--	--	--	--	--	--	--	--	--	--	--
TRINITY_DN18943_c0_g1_i1_1	43.8345	0.689246	2.94821	4.08983	2.03204	0.00319622	0.0427499	Up	0.289846	1.57783	1.91214	3.59029	5.63103	7.00734	XP_013113256.1	PREDICTED: PRADC1-like protein [Stomoxys calcitrans]	Q9W1W9|PADC1_DROME	PRADC1-like protein CG9849 OS=Drosophila melanogaster (Fruit fly) GN=CG9849 PE=2 SV=1	--	--	--	--	--	--	KOG3920	Uncharacterized conserved protein, contains PA domain	[R]	POORLY CHARACTERIZED	General function prediction only	S	ENOG41101GD	Protease-associated domain containing 1	Cellular Component: extracellular region (GO:0005576);|Biological Process: muscle cell fate determination (GO:0007521);	PF02225.22	PA domain
TRINITY_DN18957_c0_g1_i1_1	16.5382	1.30779	4.25771	47.4455	5.5682	2.07e-05	0.000756257	Up	0	0.194656	0	3.65255	4.74634	2.89633	XP_011187567.1	uncharacterized protein LOC105215380 [Zeugodacus cucurbitae]	--	--	--	--	--	--	--	--	--	--	--	--	--	--	--	--	--	--	--
TRINITY_DN18963_c0_g1_i1_1	215.384	0.49894	3.29617	3.12658	1.64459	0.000980144	0.0181323	Up	0.881229	2.64013	3.14602	5.80596	4.70237	11.8962	XP_018800836.1	PREDICTED: AP-1 complex subunit beta-1 [Bactrocera latifrons]	O35643|AP1B1_MOUSE	AP-1 complex subunit beta-1 Adtb1 OS=Mus musculus (Mouse) GN=Adtb1 PE=1 SV=2	799/924(86.47)	K12392	AP1B1	AP-1 complex subunit beta-1	ko04142|ko05170	Lysosome|Human immunodeficiency virus 1 infection	KOG1061	Vesicle coat complex AP-1/AP-2/AP-4, beta subunit	[U]	CELLULAR PROCESSES AND SIGNALING	Intracellular trafficking, secretion, and vesicular transport	U	COG5096	The coatomer is a cytosolic protein complex that binds to dilysine motifs and reversibly associates with Golgi non- clathrin-coated vesicles, which further mediate biosynthetic protein transport from the ER, via the Golgi up to the trans Golgi network. Coatomer complex is required for budding from Golgi membranes, and is essential for the retrograde Golgi-to-ER transport of dilysine-tagged protei…	Cellular Component: Golgi apparatus (GO:0005794);|Cellular Component: trans-Golgi network (GO:0005802);|Cellular Component: cytosol (GO:0005829);|Biological Process: intracellular protein transport (GO:0006886);|Biological Process: determination of left/right symmetry (GO:0007368);|Biological Process: heart development (GO:0007507);|Biological Process: vesicle-mediated transport (GO:0016192);|Mol…	PF01602.20,PF12717.7,PF09066.10,PF13646.6,PF02985.22,PF00514.23,PF02883.20,PF12719.7	Adaptin N terminal region|non-SMC mitotic condensation complex subunit 1|Beta2-adaptin appendage, C-terminal sub-domain|HEAT repeats|HEAT repeat|Armadillo/beta-catenin-like repeat|Adaptin C-terminal domain|Nuclear condensing complex subunits, C-term domain
TRINITY_DN18995_c0_g1_i2_2	26.0254	3.9085	-5.70324	1.95e-07	-22.2911	1.18e-08	1.15e-06	Down	8.92803	3.79e-82	3.2e-70	1.74e-65	1.06e-60	9.68e-64	CAA74241.1	cathepsin L, partial [Penaeus vannamei]	P25782|CYSP2_HOMAM	Digestive cysteine proteinase 2 LCP2 OS=Homarus americanus (American lobster) GN=LCP2 PE=2 SV=1	186/339(54.87)	K01365	CTSL	cathepsin L [EC:3.4.22.15]	ko04140|ko04142|ko04145|ko04210|ko04612|ko05205|ko05323|ko05418	Autophagy - animal|Lysosome|Phagosome|Apoptosis|Antigen processing and presentation|Proteoglycans in cancer|Rheumatoid arthritis|Fluid shear stress and atherosclerosis	KOG1543	Cysteine proteinase Cathepsin L	[O]	CELLULAR PROCESSES AND SIGNALING	Posttranslational modification, protein turnover, chaperones	O	COG4870	cathepsin	Molecular Function: cysteine-type peptidase activity (GO:0008234);	PF00112.23,PF08246.12	Papain family cysteine protease|Cathepsin propeptide inhibitor domain (I29)
TRINITY_DN18997_c0_g1_i1_2	100.046	3.90722	-6.17332	5.48e-08	-24.1205	6.69e-10	1.34e-07	Down	47.0328	3.47e-82	9.74e-57	3.22e-27	1.16e-62	2.29e-53	PSN58383.1	hypothetical protein C0J52_12988 [Blattella germanica]	--	--	--	--	--	--	--	--	--	--	--	--	--	--	--	--	--	PF16984.5	Group 7 allergen
TRINITY_DN19000_c0_g1_i2_2	1757.98	0.217973	-4.96224	0.472494	-1.08163	6.97e-07	3.47e-05	Down	42.323	43.1012	64.2137	26.1667	22.9643	25.0983	AVD96938.1	putative APN-2 [Nilaparvata lugens]	P79171|AMPN_FELCA	Aminopeptidase N APN OS=Felis catus (Cat) (Felis silvestris catus) GN=APN PE=1 SV=3	266/913(29.13)	K11140	ANPEP, CD13	aminopeptidase N [EC:3.4.11.2]	ko00480|ko04614|ko04640	Glutathione metabolism|Renin-angiotensin system|Hematopoietic cell lineage	KOG1046	Puromycin-sensitive aminopeptidase and related aminopeptidases	[EO]	METABOLISM|CELLULAR PROCESSES AND SIGNALING	Amino acid transport and metabolism |Posttranslational modification, protein turnover, chaperones	E	COG0308	aminopeptidase	Biological Process: angiogenesis (GO:0001525);|Molecular Function: virus receptor activity (GO:0001618);|Cellular Component: cytoplasm (GO:0005737);|Cellular Component: plasma membrane (GO:0005886);|Biological Process: proteolysis (GO:0006508);|Molecular Function: zinc ion binding (GO:0008270);|Cellular Component: integral component of membrane (GO:0016021);|Biological Process: cell differentiati…	PF11838.8,PF17900.1,PF01433.20	ERAP1-like C-terminal domain|Peptidase M1 N-terminal domain|Peptidase family M1 domain
TRINITY_DN19036_c0_g1_i1_2	108.059	0.641803	3.02294	3.83741	1.94013	0.00250331	0.0361935	Up	1.30165	8.37635	4.61054	11.4319	27.5744	17.8233	XP_017486528.1	PREDICTED: general odorant-binding protein 56d-like [Rhagoletis zephyria]	Q9V8Y2|OB56A_DROME	General odorant-binding protein 56a CG11797 OS=Drosophila melanogaster (Fruit fly) GN=CG11797 PE=2 SV=1	--	--	--	--	--	--	--	--	--	--	--	S	ENOG410ZCHW	Odorant-binding protein	Molecular Function: odorant binding (GO:0005549);|Cellular Component: extracellular region (GO:0005576);|Biological Process: sensory perception of chemical stimulus (GO:0007606);|Biological Process: sensory perception of smell (GO:0007608);|Biological Process: response to pheromone (GO:0019236);|Biological Process: olfactory behavior (GO:0042048);	PF01395.22	PBP/GOBP family
TRINITY_DN19048_c0_g1_i1_2	65.9132	0.338958	-4.14358	0.377749	-1.4045	3.42e-05	0.00116325	Down	15.3133	14.3649	15.7547	5.07301	6.40522	6.74269	--	--	--	--	--	--	--	--	--	--	--	--	--	--	--	--	--	--	--	--	--
TRINITY_DN19068_c0_g1_i1_2	35.4891	3.90804	-5.81135	1.46e-07	-22.711	6.2e-09	7.38e-07	Down	18.054	0	0	0	0	0	ABD98767.1	putative mitochondrial ATP synthase [Graphocephala atropunctata]	Q24251|ATP5H_DROME	ATP synthase subunit d, mitochondrial CG6030 OS=Drosophila melanogaster (Fruit fly) GN=CG6030 PE=2 SV=2	94/172(54.65)	K02138	ATPeF0D, ATP5H, ATP7	F-type H+-transporting ATPase subunit d	ko00190|ko04714|ko05010|ko05012|ko05016	Oxidative phosphorylation|Thermogenesis|Alzheimer disease|Parkinson disease|Huntington disease	KOG3366	Mitochondrial F1F0-ATP synthase, subunit d/ATP7	[C]	METABOLISM	Energy production and conversion	S	ENOG4111IHJ	energy coupled proton transport, down electrochemical gradient	Cellular Component: mitochondrial proton-transporting ATP synthase, stator stalk (GO:0000274);|Cellular Component: mitochondrial proton-transporting ATP synthase complex, coupling factor F(o) (GO:0000276);|Cellular Component: mitochondrion (GO:0005739);|Biological Process: response to oxidative stress (GO:0006979);|Biological Process: determination of adult lifespan (GO:0008340);|Molecular Functi…	PF05873.12	ATP synthase D chain, mitochondrial (ATP5H)
TRINITY_DN19070_c0_g1_i1_1	22.723	0.914238	3.15318	7.37557	2.88275	0.00161503	0.0263811	Up	0.0853651	0.539743	0.42693	1.73949	1.39658	5.24483	XP_023291994.1	glycerol-3-phosphate acyltransferase 1, mitochondrial isoform X1 [Lucilia cuprina]	F1S5L4|GPAT1_PIG	Glycerol-3-phosphate acyltransferase 1, mitochondrial GPAT OS=Sus scrofa (Pig) GN=GPAT PE=2 SV=3	271/313(86.58)	K00629	GPAT1_2	glycerol-3-phosphate O-acyltransferase 1/2 [EC:2.3.1.15]	ko00561|ko00564	Glycerolipid metabolism|Glycerophospholipid metabolism	KOG3729	Mitochondrial glycerol-3-phosphate acyltransferase GPAT	[I]	METABOLISM	Lipid transport and metabolism	I	COG2937	glycerol3phosphate acyltransferase	Molecular Function: glycerol-3-phosphate O-acyltransferase activity (GO:0004366);|Cellular Component: mitochondrial outer membrane (GO:0005741);|Cellular Component: plasma membrane (GO:0005886);|Biological Process: glycerol-3-phosphate metabolic process (GO:0006072);|Biological Process: fatty acid metabolic process (GO:0006631);|Biological Process: phospholipid biosynthetic process (GO:0008654);|…	PF01553.21	Acyltransferase
TRINITY_DN19074_c0_g1_i2_1	214.579	0.488612	2.93636	2.70333	1.43474	0.00332088	0.0438444	Up	1.98749	8.51844	7.96565	14.4185	16.3218	22.1029	XP_011200082.1	eukaryotic translation initiation factor 3 subunit H [Bactrocera dorsalis]	B3MP94|EIF3H_DROAN	Eukaryotic translation initiation factor 3 subunit H GF14158 OS=Drosophila ananassae (Fruit fly) GN=GF14158 PE=3 SV=1	291/334(87.13)	K03247	EIF3H	translation initiation factor 3 subunit H	ko03013|ko05162	RNA transport|Measles	KOG1560	Translation initiation factor 3, subunit h (eIF-3h)	[J]	INFORMATION STORAGE AND PROCESSING	Translation, ribosomal structure and biogenesis	J	ENOG410XSR9	Component of the eukaryotic translation initiation factor 3 (eIF-3) complex, which is involved in protein synthesis and, together with other initiation factors, stimulates binding of mRNA and methionyl-tRNAi to the 40S ribosome (By similarity)	Biological Process: formation of cytoplasmic translation initiation complex (GO:0001732);|Molecular Function: translation initiation factor activity (GO:0003743);|Cellular Component: eukaryotic translation initiation factor 3 complex (GO:0005852);|Cellular Component: eukaryotic 43S preinitiation complex (GO:0016282);|Cellular Component: eukaryotic 48S preinitiation complex (GO:0033290);|Biologica…	PF01398.21	JAB1/Mov34/MPN/PAD-1 ubiquitin protease
TRINITY_DN19075_c0_g1_i1_1	24.9541	0.961794	4.73971	23.5657	4.55862	2.14e-06	9.57e-05	Up	0.229046	0.240018	0.234891	5.29703	1.59371	8.3199	--	--	--	--	--	--	--	--	--	--	--	--	--	--	--	--	--	--	--	--	--
TRINITY_DN19106_c0_g1_i1_2	54.7546	3.90759	-5.96283	9.68e-08	-23.3003	2.48e-09	3.9e-07	Down	10.3739	0	0	0	0	0	--	--	--	--	--	--	--	--	--	--	--	--	--	--	--	--	--	--	--	--	--
TRINITY_DN19107_c0_g1_i1_1	19.8285	0.746918	3.30152	5.52497	2.46597	0.000961618	0.0178613	Up	0.199558	0.432767	0.598605	2.4862	1.58314	3.50199	XP_017127313.1	PREDICTED: cytochrome b reductase 1 isoform X2 [Drosophila elegans]	P49447|CY561_HUMAN	Cytochrome b561 CYB561 OS=Homo sapiens (Human) GN=CYB561 PE=1 SV=2	--	--	--	--	--	--	KOG1619	Cytochrome b	[C]	METABOLISM	Energy production and conversion	O	ENOG4111FKI	Cytochrome	Molecular Function: ferric-chelate reductase activity (GO:0000293);|Cellular Component: lysosomal membrane (GO:0005765);|Cellular Component: integral component of membrane (GO:0016021);|Molecular Function: oxidoreductase activity (GO:0016491);|Biological Process: electron transport chain (GO:0022900);|Molecular Function: metal ion binding (GO:0046872);	PF03188.16	Eukaryotic cytochrome b561
TRINITY_DN19148_c0_g1_i1_2	23.3214	3.9087	-5.66377	2.17e-07	-22.138	1.48e-08	1.38e-06	Down	5.48295	0	0	0	0	0	XP_006620708.1	nucleolar and coiled-body phosphoprotein 1 isoform X1 [Apis dorsata]	--	--	29/46(63.04)	K11294	NCL, NSR1	nucleolin	ko05130	Pathogenic Escherichia coli infection	--	--	--	--	--	S	ENOG4111U5P	nucleolar and coiled-body phosphoprotein 1	--	--	--
TRINITY_DN19157_c0_g1_i2_1	216.256	3.90695	6.24481	22109713	24.3982	4.24e-10	8.97e-08	Up	0	0	0	147.012	0	0	--	--	--	--	--	--	--	--	--	--	--	--	--	--	--	--	--	--	--	--	--
TRINITY_DN19262_c0_g1_i1_1	36.7072	0.644466	3.75481	5.35113	2.41984	0.000173476	0.00467309	Up	0.232202	0.797548	0.506517	2.83256	1.68497	3.97516	XP_022215803.1	inhibitor of growth protein 3 [Drosophila obscura]	Q9UK52|ING1_HUMAN	Inhibitor of growth protein 1 ING1 OS=Homo sapiens (Human) GN=ING1 PE=1 SV=2	--	--	--	--	--	--	KOG1973	Chromatin remodeling protein, contains PHD Zn-finger	[B]	INFORMATION STORAGE AND PROCESSING	Chromatin structure and dynamics	B	COG5034	Inhibitor of growth family member	Cellular Component: nucleus (GO:0005634);|Biological Process: cell cycle (GO:0007049);|Biological Process: negative regulation of cell proliferation (GO:0008285);|Biological Process: regulation of cell death (GO:0010941);|Biological Process: negative regulation of cell growth (GO:0030308);|Molecular Function: methylated histone binding (GO:0035064);|Molecular Function: metal ion binding (GO:00468…	PF12998.7,PF00628.29	Inhibitor of growth proteins N-terminal histone-binding|PHD-finger
TRINITY_DN19270_c0_g1_i1_2	29.4053	3.9083	-5.74494	1.74e-07	-22.4529	9.2e-09	9.71e-07	Down	14.8111	0	0	0	0	0	XP_016980367.1	PREDICTED: trypsin delta/gamma-like [Drosophila rhopaloa]	Q17025|CTR2_ANOGA	Chymotrypsin-2 AGAP006711 OS=Anopheles gambiae (African malaria mosquito) GN=AGAP006711 PE=2 SV=3	65/199(32.66)	K01312	PRSS1_2_3	trypsin [EC:3.4.21.4]	ko04080|ko04972|ko04974|ko05164	Neuroactive ligand-receptor interaction|Pancreatic secretion|Protein digestion and absorption|Influenza A	KOG3627	Trypsin	[E]	METABOLISM	Amino acid transport and metabolism	O	COG5640	protease	Molecular Function: serine-type endopeptidase activity (GO:0004252);|Cellular Component: extracellular region (GO:0005576);|Biological Process: digestion (GO:0007586);	PF00089.26	Trypsin
TRINITY_DN19272_c0_g1_i1_2	151.177	0.586358	3.64464	4.39865	2.13706	0.00026777	0.00659249	Up	0.948652	3.31264	4.3959	7.62732	10.5419	23.3298	XP_011192805.1	uncharacterized protein LOC105218736 [Zeugodacus cucurbitae]	--	--	--	--	--	--	--	--	--	--	--	--	--	S	ENOG4111QMX	NA	--	--	--
TRINITY_DN19274_c0_g1_i1_1	179.489	0.880939	4.87719	19.6506	4.2965	1.08e-06	5.12e-05	Up	0.241932	2.26178	1.3312	51.0734	4.26837	19.6927	XP_005191781.1	PREDICTED: serine protease SP24D [Musca domestica]	Q17004|SP24D_ANOGA	Serine protease SP24D AGAP006416 OS=Anopheles gambiae (African malaria mosquito) GN=AGAP006416 PE=2 SV=3	--	--	--	--	--	--	KOG3627	Trypsin	[E]	METABOLISM	Amino acid transport and metabolism	O	COG5640	protease	Molecular Function: serine-type endopeptidase activity (GO:0004252);|Cellular Component: extracellular space (GO:0005615);|Biological Process: proteolysis (GO:0006508);	PF00089.26,PF13365.6	Trypsin|Trypsin-like peptidase domain
TRINITY_DN19276_c0_g1_i1_1	50.6733	0.496496	5.27377	6.1407	2.6184	1.34e-07	7.46e-06	Up	1.57056	1.47994	1.98735	11.4313	6.78241	14.6043	XP_005180947.1	PREDICTED: ribonuclease kappa [Musca domestica]	Q8MSF5|RNK_DROME	Ribonuclease kappa CG40127 OS=Drosophila melanogaster (Fruit fly) GN=CG40127 PE=3 SV=1	--	--	--	--	--	--	--	--	--	--	--	S	ENOG4111YV4	Ribonuclease	Molecular Function: endoribonuclease activity (GO:0004521);|Cellular Component: integral component of membrane (GO:0016021);|Biological Process: cellular response to virus (GO:0098586);	--	--
TRINITY_DN19281_c0_g1_i1_1	852.705	0.499405	3.5182	3.37997	1.75701	0.000434479	0.00973909	Up	9.94235	55.1187	55.7099	125.384	132.341	171.808	XP_004521874.1	60S ribosomal protein L27a [Ceratitis capitata]	P41092|RL27A_DROME	60S ribosomal protein L27a CG15442 OS=Drosophila melanogaster (Fruit fly) GN=CG15442 PE=1 SV=2	132/149(88.59)	K02900	RP-L27Ae, RPL27A	large subunit ribosomal protein L27Ae	ko03010	Ribosome	KOG1742	60s ribosomal protein L15/L27	[J]	INFORMATION STORAGE AND PROCESSING	Translation, ribosomal structure and biogenesis	J	COG0200	Binds to the 23S rRNA (By similarity)	Biological Process: cytoplasmic translation (GO:0002181);|Molecular Function: structural constituent of ribosome (GO:0003735);|Cellular Component: cytosolic large ribosomal subunit (GO:0022625);|Cellular Component: cytosolic ribosome (GO:0022626);	PF00828.19	Ribosomal proteins 50S-L15, 50S-L18e, 60S-L27A
TRINITY_DN19287_c0_g1_i1_1	121.103	3.90711	6.03698	1.26016e+07	23.5871	1.57e-09	2.67e-07	Up	0	0	0	20.6873	0	0	XP_031846297.1	leucine-rich repeat-containing G-protein coupled receptor 4-like isoform X1 [Nomia melanderi]	--	--	--	--	--	--	--	--	--	--	--	--	--	S	COG4886	leucine Rich Repeat	--	PF13855.6,PF12799.7,PF13306.6,PF14580.6	Leucine rich repeat|Leucine Rich repeats (2 copies)|BspA type Leucine rich repeat region (6 copies)|Leucine-rich repeat
TRINITY_DN19291_c0_g2_i2_1	20.0484	3.90886	5.39456	2.22685e+06	21.0866	6.87e-08	4.2e-06	Up	0	0	0	0	0	7.04413	--	--	--	--	--	--	--	--	--	--	--	--	--	--	--	--	--	--	--	--	--
TRINITY_DN19295_c0_g1_i1_1	750.926	0.453303	4.32489	3.89193	1.96049	1.53e-05	0.000579531	Up	5.73435	26.5862	22.9612	69.0796	63.7149	93.6974	XP_014094023.1	PREDICTED: translationally-controlled tumor protein homolog [Bactrocera oleae]	Q9VGS2|TCTP_DROME	Translationally-controlled tumor protein homolog CG4800 OS=Drosophila melanogaster (Fruit fly) GN=CG4800 PE=1 SV=1	--	--	--	--	--	--	KOG1727	Microtubule-binding protein (translationally controlled tumor protein)	[DZ]	CELLULAR PROCESSES AND SIGNALING|CELLULAR PROCESSES AND SIGNALING	Cell cycle control, cell division, chromosome partitioning |Cytoskeleton	S	ENOG4111FVP	tumor protein	Molecular Function: guanyl-nucleotide exchange factor activity (GO:0005085);|Molecular Function: calcium ion binding (GO:0005509);|Cellular Component: nucleus (GO:0005634);|Cellular Component: polytene chromosome (GO:0005700);|Cellular Component: cytoplasm (GO:0005737);|Cellular Component: cytoplasmic microtubule (GO:0005881);|Cellular Component: plasma membrane (GO:0005886);|Biological Process: …	PF00838.17	Translationally controlled tumour protein
TRINITY_DN19304_c0_g3_i2_2	29.2449	0.724207	-3.01024	0.22067	-2.18004	0.0026104	0.0371471	Down	11.5361	6.21589	3.45308	2.36726	1.22304	1.30167	--	--	--	--	--	--	--	--	--	--	--	--	--	--	--	--	--	--	--	--	--
TRINITY_DN1930_c0_g1_i1_1	15.0955	3.02608	6.83756	1.69281e+06	20.691	8.06e-12	2.52e-09	Up	0	0	0	7.64052	0	0	KOC67545.1	Synaptic vesicle glycoprotein 2B [Habropoda laboriosa]	Q63564|SV2B_RAT	Synaptic vesicle glycoprotein 2B Sv2bb OS=Rattus norvegicus (Rat) GN=Sv2bb PE=1 SV=1	190/218(87.16)	K06258	SV2	MFS transporter, VNT family, synaptic vesicle glycoprotein 2	ko04512	ECM-receptor interaction	KOG0255	Synaptic vesicle transporter SVOP and related transporters (major facilitator superfamily)	[R]	POORLY CHARACTERIZED	General function prediction only	G	ENOG410XQKC	major facilitator superfamily	Biological Process: neurotransmitter uptake (GO:0001504);|Cellular Component: acrosomal vesicle (GO:0001669);|Biological Process: chemical synaptic transmission (GO:0007268);|Cellular Component: synaptic vesicle (GO:0008021);|Cellular Component: membrane (GO:0016020);|Cellular Component: integral component of membrane (GO:0016021);|Molecular Function: transmembrane transporter activity (GO:002285…	PF07690.16,PF00083.24	Major Facilitator Superfamily|Sugar (and other) transporter
TRINITY_DN19339_c0_g1_i2_2	769.736	0.480217	4.00859	3.79736	1.92499	6.11e-05	0.00193248	Up	3.25311	13.1805	13.4735	33.4252	25.8595	62.3347	XP_013108363.1	PREDICTED: ATP synthase subunit alpha, mitochondrial [Stomoxys calcitrans]	P35381|ATPA_DROME	ATP synthase subunit alpha, mitochondrial CG3612 OS=Drosophila melanogaster (Fruit fly) GN=CG3612 PE=1 SV=2	519/552(94.02)	K02132	ATPeF1A, ATP5A1, ATP1	F-type H+-transporting ATPase subunit alpha	ko00190|ko04714|ko05010|ko05012|ko05016	Oxidative phosphorylation|Thermogenesis|Alzheimer disease|Parkinson disease|Huntington disease	KOG1353	F0F1-type ATP synthase, alpha subunit	[C]	METABOLISM	Energy production and conversion	C	COG0056	Produces ATP from ADP in the presence of a proton gradient across the membrane. The alpha chain is a regulatory subunit (By similarity)	Cellular Component: mitochondrial proton-transporting ATP synthase complex, catalytic core F(1) (GO:0000275);|Molecular Function: ATP binding (GO:0005524);|Cellular Component: mitochondrion (GO:0005739);|Biological Process: ATP biosynthetic process (GO:0006754);|Biological Process: response to oxidative stress (GO:0006979);|Biological Process: ATP synthesis coupled proton transport (GO:0015986);|…	PF00006.25,PF00306.27,PF02874.23	ATP synthase alpha/beta family, nucleotide-binding domain|ATP synthase alpha/beta chain, C terminal domain|ATP synthase alpha/beta family, beta-barrel domain
TRINITY_DN19366_c0_g1_i1_2	68.6123	3.90742	-6.03999	7.86e-08	-23.6008	1.54e-09	2.63e-07	Down	23.6199	0	1.72e-61	0	0	0	XP_014244565.1	cathepsin B-like [Cimex lectularius]	P07858|CATB_HUMAN	Cathepsin B heavy chain CPSB OS=Homo sapiens (Human) GN=CPSB PE=1 SV=3	174/334(52.10)	K01363	CTSB	cathepsin B [EC:3.4.22.1]	ko04140|ko04142|ko04210|ko04612|ko04621|ko04924	Autophagy - animal|Lysosome|Apoptosis|Antigen processing and presentation|NOD-like receptor signaling pathway|Renin secretion	KOG1543	Cysteine proteinase Cathepsin L	[O]	CELLULAR PROCESSES AND SIGNALING	Posttranslational modification, protein turnover, chaperones	O	COG4870	cathepsin	--	PF00112.23,PF08127.13	Papain family cysteine protease|Peptidase family C1 propeptide
TRINITY_DN19385_c0_g1_i1_1	49.9148	0.545074	2.98327	3.08678	1.6261	0.00285188	0.0394384	Up	1.41246	2.7183	2.09022	5.95461	3.79649	11.1084	XP_013098240.1	PREDICTED: PRA1 family protein 3 [Stomoxys calcitrans]	Q4R4R4|PRAF3_MACFA	PRA1 family protein 3 QnpA-10140 OS=Macaca fascicularis (Crab-eating macaque) (Cynomolgus monkey) GN=QnpA-10140 PE=2 SV=1	--	--	--	--	--	--	KOG4050	Glutamate transporter EAAC1-interacting protein GTRAP3-18	[ET]	METABOLISM|CELLULAR PROCESSES AND SIGNALING	Amino acid transport and metabolism |Signal transduction mechanisms	U	ENOG4111MUC	ADP-ribosylation-like factor 6 interacting protein 5	Biological Process: negative regulation of L-glutamate import across plasma membrane (GO:0002037);|Cellular Component: endoplasmic reticulum membrane (GO:0005789);|Cellular Component: cytoskeleton (GO:0005856);|Cellular Component: plasma membrane (GO:0005886);|Cellular Component: integral component of membrane (GO:0016021);	PF03208.19	PRA1 family protein
TRINITY_DN19391_c0_g1_i1_2	608.863	0.290885	4.83701	2.65188	1.40702	1.32e-06	6.12e-05	Up	22.169	42.6048	43.0571	101.785	105.814	89.4803	--	--	--	--	--	--	--	--	--	--	--	--	--	--	--	--	--	--	--	--	--
TRINITY_DN19402_c0_g1_i1_1	93.3181	1.13088	3.34627	13.7775	3.78424	0.000819061	0.0159262	Up	0.244144	0.532253	3.78315	6.75538	3.2353	62.7649	--	--	--	--	--	--	--	--	--	--	--	--	--	--	--	--	--	--	--	--	--
TRINITY_DN19419_c0_g1_i1_1	32.5346	1.68262	2.92784	30.4095	4.92645	0.00341327	0.0447054	Up	0.101212	0.447864	0	4.93582	0	11.5033	--	--	--	--	--	--	--	--	--	--	--	--	--	--	--	--	--	--	--	PF16042.5	Domain of unknown function (DUF4794)
TRINITY_DN19481_c0_g1_i1_2	222.691	0.482975	4.00811	3.82594	1.93581	6.12e-05	0.00193512	Up	1.79608	4.29763	4.83521	7.04903	20.7002	16.8239	XP_017141521.1	PREDICTED: putative serine protease K12H4.7 [Drosophila miranda]	P34528|YM67_CAEEL	Putative serine protease K12H4.7 K12H4.7 OS=Caenorhabditis elegans GN=K12H4.7 PE=3 SV=2	--	--	--	--	--	--	KOG2182	Hydrolytic enzymes of the alpha/beta hydrolase fold	[OR]	CELLULAR PROCESSES AND SIGNALING|POORLY CHARACTERIZED	Posttranslational modification, protein turnover, chaperones |General function prediction only	O	ENOG410XSGG	protease, serine, 16 (thymus)	Biological Process: proteolysis (GO:0006508);|Molecular Function: serine-type peptidase activity (GO:0008236);|Molecular Function: dipeptidyl-peptidase activity (GO:0008239);|Biological Process: innate immune response (GO:0045087);	PF05577.12	Serine carboxypeptidase S28
TRINITY_DN19485_c0_g1_i2_2	32.2624	1.38666	-6.15436	0.00269775	-8.53403	7.54e-10	1.45e-07	Down	16.2822	6.29651	7.85713	0	0	0	--	--	--	--	--	--	--	--	--	--	--	--	--	--	--	--	--	--	--	PF18039.1	UBA-like domain
TRINITY_DN19485_c0_g3_i1_2	15.8754	1.60753	-4.67236	0.00548244	-7.51096	2.98e-06	0.000129396	Down	11.9113	2.73126	3.55733	0	0	0	--	--	--	--	--	--	--	--	--	--	--	--	--	--	--	--	--	--	--	--	--
TRINITY_DN19488_c0_g1_i1_1	60.1723	0.668352	3.03597	4.08149	2.0291	0.00239762	0.0351397	Up	0.524625	3.17232	3.30583	7.52486	8.91972	14.0959	TMW44111.1	hypothetical protein DOY81_010812 [Sarcophaga bullata]	Q9VCI5|DHSD_DROME	Succinate dehydrogenase [ubiquinone] cytochrome b small subunit, mitochondrial CG10219 OS=Drosophila melanogaster (Fruit fly) GN=CG10219 PE=2 SV=1	92/179(51.40)	K00237	SDHD, SDH4	succinate dehydrogenase (ubiquinone) membrane anchor subunit	ko00020|ko00190|ko04714|ko04932|ko05010|ko05012|ko05016	Citrate cycle (TCA cycle)|Oxidative phosphorylation|Thermogenesis|Non-alcoholic fatty liver disease (NAFLD)|Alzheimer disease|Parkinson disease|Huntington disease	KOG4097	Succinate dehydrogenase membrane anchor subunit and related proteins	[CU]	METABOLISM|CELLULAR PROCESSES AND SIGNALING	Energy production and conversion |Intracellular trafficking, secretion, and vesicular transport	I	ENOG4111RTW	succinate dehydrogenase	Molecular Function: succinate dehydrogenase activity (GO:0000104);|Cellular Component: mitochondrial inner membrane (GO:0005743);|Cellular Component: mitochondrial respiratory chain complex II, succinate dehydrogenase complex (ubiquinone) (GO:0005749);|Biological Process: tricarboxylic acid cycle (GO:0006099);|Biological Process: mitochondrial electron transport, succinate to ubiquinone (GO:00061…	PF05328.12	CybS, succinate dehydrogenase cytochrome B small subunit
TRINITY_DN1948_c0_g1_i1_1	175.962	0.665871	4.0223	6.40116	2.67833	5.76e-05	0.00183595	Up	0.271423	1.26635	1.73075	5.48038	3.33205	14.1016	TMW41831.1	hypothetical protein DOY81_013089 [Sarcophaga bullata]	P34455|ACON_CAEEL	Probable aconitate hydratase, mitochondrial F54H12.1 OS=Caenorhabditis elegans GN=F54H12.1 PE=3 SV=2	665/780(85.26)	K01681	ACO, acnA	aconitate hydratase [EC:4.2.1.3]	ko00020|ko00630	Citrate cycle (TCA cycle)|Glyoxylate and dicarboxylate metabolism	KOG0453	Aconitase/homoaconitase (aconitase superfamily)	[CE]	METABOLISM|METABOLISM	Energy production and conversion |Amino acid transport and metabolism	C	COG1048	aconitate hydratase	Molecular Function: aconitate hydratase activity (GO:0003994);|Cellular Component: mitochondrion (GO:0005739);|Cellular Component: cytosol (GO:0005829);|Biological Process: tricarboxylic acid cycle (GO:0006099);|Molecular Function: metal ion binding (GO:0046872);|Molecular Function: 4 iron, 4 sulfur cluster binding (GO:0051539);	PF00330.20,PF00694.19	Aconitase family (aconitate hydratase)|Aconitase C-terminal domain
TRINITY_DN19493_c1_g1_i1_2	1275.28	0.611797	-16.9935	0.00074186	-10.3966	9.18e-65	7.04e-61	Down	224.19	189.962	202.076	0.196239	0.257314	0.0938769	--	--	--	--	--	--	--	--	--	--	--	--	--	--	--	--	--	--	--	--	--
TRINITY_DN19498_c0_g1_i1_1	158.324	3.90703	5.92478	9.29662e+06	23.1483	3.13e-09	4.59e-07	Up	0	0	0	0	0	68.5415	--	--	--	--	--	--	--	--	--	--	--	--	--	--	--	--	--	--	--	PF03103.17	Domain of unknown function (DUF243)
TRINITY_DN19507_c0_g1_i1_1	544.972	2.70482	3.46175	658.661	9.36339	0.00053668	0.0114664	Up	0	0	0.37093	219.978	1.84753	2.15809	XP_030377816.1	larval cuticle protein 4-like [Scaptodrosophila lebanonensis]	O02387|CU17_BOMMO	Larval cuticle protein LCP-17 LCP17 OS=Bombyx mori (Silk moth) GN=LCP17 PE=2 SV=1	--	--	--	--	--	--	--	--	--	--	--	--	--	--	Molecular Function: structural constituent of cuticle (GO:0042302);	PF00379.23	Insect cuticle protein
TRINITY_DN19518_c0_g1_i1_2	20.1105	3.90901	-5.61323	2.48e-07	-21.9422	1.99e-08	1.68e-06	Down	6.92984	2.13e-55	1.01e-60	1.36e-46	8.16e-56	4.03e-47	XP_022185872.1	CD63 antigen [Nilaparvata lugens]	Q9DCK3|TSN4_MOUSE	Tetraspanin-4 Tm4sf7 OS=Mus musculus (Mouse) GN=Tm4sf7 PE=1 SV=1	96/241(39.83)	K06497	CD63, MLA1, TSPAN30	CD63 antigen	ko04142|ko05205	Lysosome|Proteoglycans in cancer	KOG3882	Tetraspanin family integral membrane protein	[R]	POORLY CHARACTERIZED	General function prediction only	S	ENOG4111IRY	tetraspanin	Molecular Function: antigen binding (GO:0003823);|Molecular Function: integrin binding (GO:0005178);|Cellular Component: plasma membrane (GO:0005886);|Cellular Component: integral component of plasma membrane (GO:0005887);|Biological Process: cell surface receptor signaling pathway (GO:0007166);|Cellular Component: vesicle (GO:0031982);|Biological Process: protein-containing complex assembly (GO:…	PF00335.20	Tetraspanin family	ENSOCUP00000003414	TEA
TRINITY_DN19552_c0_g1_i1_1	1823.13	0.260035	-4.3955	0.452822	-1.14299	1.11e-05	0.000432403	Down	179.899	181.794	316.788	100.653	117.32	104.812	--	--	--	--	--	--	--	--	--	--	--	--	--	--	--	--	--	--	--	--	--
TRINITY_DN19554_c0_g1_i2_1	30.64	0.763804	2.92232	4.6981	2.23208	0.00347438	0.0452996	Up	0.19309	0.618217	1.26966	3.02754	2.2267	5.35384	XP_017471834.1	PREDICTED: gamma-soluble NSF attachment protein isoform X1 [Rhagoletis zephyria]	Q9CWZ7|SNAG_MOUSE	Gamma-soluble NSF attachment protein Snapg OS=Mus musculus (Mouse) GN=Snapg PE=1 SV=1	--	--	--	--	--	--	KOG1585	Protein required for fusion of vesicles in vesicular transport, gamma-SNAP	[U]	CELLULAR PROCESSES AND SIGNALING	Intracellular trafficking, secretion, and vesicular transport	S	ENOG410ZYD7	N-ethylmaleimide-sensitive factor attachment protein, gamma	Molecular Function: soluble NSF attachment protein activity (GO:0005483);|Cellular Component: mitochondrion (GO:0005739);|Cellular Component: vacuolar membrane (GO:0005774);|Biological Process: intracellular protein transport (GO:0006886);|Biological Process: vesicle-mediated transport (GO:0016192);|Molecular Function: syntaxin binding (GO:0019905);|Cellular Component: SNARE complex (GO:0031201);…	PF14938.6	Soluble NSF attachment protein, SNAP
TRINITY_DN19557_c0_g1_i1_2	95.1627	0.698458	3.99285	6.91073	2.78884	6.53e-05	0.0020374	Up	0.170639	2.28221	2.17294	11.0493	12.5018	9.35098	TMW46905.1	hypothetical protein DOY81_008013 [Sarcophaga bullata]	P08897|COGS_HYPLI	Collagenase . OS=Hypoderma lineatum (Early cattle grub) (Common cattle grub) GN=. PE=1 SV=3	--	--	--	--	--	--	KOG3627	Trypsin	[E]	METABOLISM	Amino acid transport and metabolism	O	COG5640	protease	Molecular Function: serine-type endopeptidase activity (GO:0004252);|Cellular Component: extracellular region (GO:0005576);|Biological Process: collagen catabolic process (GO:0030574);	PF00089.26	Trypsin
TRINITY_DN19567_c0_g1_i1_1	32.6876	0.776836	3.13106	5.39762	2.43232	0.00174174	0.0279163	Up	0.111474	0.970662	0.561527	3.30454	1.88632	4.05443	XP_013113989.1	PREDICTED: phospholipase A1 [Stomoxys calcitrans]	P00591|LIPP_PIG	Pancreatic triacylglycerol lipase PNLIP OS=Sus scrofa (Pig) GN=PNLIP PE=1 SV=2	--	--	--	--	--	--	--	--	--	--	--	S	ENOG4111RPQ	Lipase	--	PF00151.19	Lipase
TRINITY_DN19597_c0_g1_i1_1	145.645	0.985249	3.90828	14.4263	3.85063	9.3e-05	0.00278769	Up	0.232397	2.23249	3.24824	49.3034	2.49552	33.5147	XP_005179583.1	PREDICTED: uncharacterized protein LOC101896982 [Musca domestica]	--	--	--	--	--	--	--	--	--	--	--	--	--	S	ENOG4110MVP	NA	--	--	--
TRINITY_DN19603_c0_g1_i1_1	27.6468	3.90828	5.50637	3.00818e+06	21.5205	3.66e-08	2.51e-06	Up	0	0	0	12.1562	0	0	XP_012269994.1	protein lethal(2)essential for life [Orussus abietinus]	P82147|L2EFL_DROME	Protein lethal(2)essential for life CG4533 OS=Drosophila melanogaster (Fruit fly) GN=CG4533 PE=1 SV=1	118/183(64.48)	K09542	CRYAB	crystallin, alpha B	ko04141|ko04213	Protein processing in endoplasmic reticulum|Longevity regulating pathway - multiple species	KOG3591	Alpha crystallins	[O]	CELLULAR PROCESSES AND SIGNALING	Posttranslational modification, protein turnover, chaperones	O	ENOG410YERS	Heat shock protein	Biological Process: multicellular organism development (GO:0007275);|Biological Process: response to heat (GO:0009408);|Biological Process: regulation of translational initiation by eIF2 alpha phosphorylation (GO:0010998);|Cellular Component: Z disc (GO:0030018);|Biological Process: protein refolding (GO:0042026);|Biological Process: sarcomere organization (GO:0045214);|Cellular Component: perinu…	PF00011.21	Hsp20/alpha crystallin family
TRINITY_DN19603_c0_g2_i1_1	15.7739	3.00852	6.89801	1.76695e+06	20.7528	5.27e-12	1.81e-09	Up	0	0	0	7.08031	0	0	XP_012269994.1	protein lethal(2)essential for life [Orussus abietinus]	P82147|L2EFL_DROME	Protein lethal(2)essential for life CG4533 OS=Drosophila melanogaster (Fruit fly) GN=CG4533 PE=1 SV=1	119/195(61.03)	K09542	CRYAB	crystallin, alpha B	ko04141|ko04213	Protein processing in endoplasmic reticulum|Longevity regulating pathway - multiple species	KOG3591	Alpha crystallins	[O]	CELLULAR PROCESSES AND SIGNALING	Posttranslational modification, protein turnover, chaperones	O	ENOG410YERS	Heat shock protein	Biological Process: multicellular organism development (GO:0007275);|Biological Process: response to heat (GO:0009408);|Biological Process: regulation of translational initiation by eIF2 alpha phosphorylation (GO:0010998);|Cellular Component: Z disc (GO:0030018);|Biological Process: protein refolding (GO:0042026);|Biological Process: sarcomere organization (GO:0045214);|Cellular Component: perinu…	PF00011.21	Hsp20/alpha crystallin family
TRINITY_DN19621_c0_g1_i1_1	66.0515	0.511072	3.12655	3.02701	1.59789	0.00176869	0.0282499	Up	1.93529	4.54494	4.79709	8.16395	10.072	18.6964	NP_001285889.1	NADH dehydrogenase (ubiquinone) B22 subunit, isoform B [Drosophila melanogaster]	Q9CQJ8|NDUB9_MOUSE	NADH dehydrogenase [ubiquinone] 1 beta subcomplex subunit 9 Ndufb9 OS=Mus musculus (Mouse) GN=Ndufb9 PE=1 SV=3	--	--	--	--	--	--	KOG3466	NADH:ubiquinone oxidoreductase, NDUFB9/B22 subunit	[C]	METABOLISM	Energy production and conversion	C	ENOG4111PES	NADH dehydrogenase (ubiquinone) 1 beta subcomplex	Cellular Component: mitochondrion (GO:0005739);|Cellular Component: mitochondrial inner membrane (GO:0005743);|Cellular Component: mitochondrial respiratory chain complex I (GO:0005747);|Biological Process: mitochondrial electron transport, NADH to ubiquinone (GO:0006120);|Biological Process: mitochondrial respiratory chain complex I assembly (GO:0032981);	PF13233.6	Complex1_LYR-like
TRINITY_DN19621_c0_g1_i1_2	336.173	0.438478	3.16225	2.61458	1.38658	0.00156554	0.0257642	Up	8.47363	33.1394	23.0561	54.9051	46.7749	76.6098	XP_017965294.1	60S ribosomal protein L35 [Drosophila navojoa]	Q98TF7|RL35_CHICK	60S ribosomal protein L35 RPL35 OS=Gallus gallus (Chicken) GN=RPL35 PE=2 SV=3	117/123(95.12)	K02918	RP-L35e, RPL35	large subunit ribosomal protein L35e	ko03010	Ribosome	KOG3436	60S ribosomal protein L35	[J]	INFORMATION STORAGE AND PROCESSING	Translation, ribosomal structure and biogenesis	J	COG0255	50s ribosomal protein l29	Biological Process: maturation of LSU-rRNA from tricistronic rRNA transcript (SSU-rRNA, 5.8S rRNA, LSU-rRNA) (GO:0000463);|Molecular Function: mRNA binding (GO:0003729);|Molecular Function: structural constituent of ribosome (GO:0003735);|Biological Process: translation (GO:0006412);|Cellular Component: cytosolic large ribosomal subunit (GO:0022625);	PF00831.23	Ribosomal L29 protein
TRINITY_DN19624_c0_g2_i1_1	234.728	0.489721	4.02394	3.91933	1.97061	5.72e-05	0.00182572	Up	0.453813	1.20657	1.23082	2.86963	2.36476	7.05405	XP_018783553.1	PREDICTED: nucleoprotein TPR [Bactrocera latifrons]	A1Z8P9|TPR_DROME	Nucleoprotein TPR CG8274 OS=Drosophila melanogaster (Fruit fly) GN=CG8274 PE=1 SV=1	--	--	--	--	--	--	KOG4674	Uncharacterized conserved coiled-coil protein	[S]	POORLY CHARACTERIZED	Function unknown	U	ENOG410XSA1	translocated promoter region, nuclear basket protein	Biological Process: mitotic spindle elongation (GO:0000022);|Cellular Component: chromosome, centromeric region (GO:0000775);|Cellular Component: nucleus (GO:0005634);|Cellular Component: nuclear envelope (GO:0005635);|Cellular Component: nuclear pore (GO:0005643);|Cellular Component: nuclear lamina (GO:0005652);|Cellular Component: nucleoplasm (GO:0005654);|Cellular Component: nuclear euchromati…	PF07926.12	TPR/MLP1/MLP2-like protein
TRINITY_DN19670_c0_g1_i1_1	30.6159	0.557164	3.6158	4.04067	2.01459	0.000299421	0.00722878	Up	0.576667	0.82631	1.16349	2.87819	3.30945	4.83208	XP_011185103.1	brachyurin-like [Zeugodacus cucurbitae]	P08897|COGS_HYPLI	Collagenase . OS=Hypoderma lineatum (Early cattle grub) (Common cattle grub) GN=. PE=1 SV=3	--	--	--	--	--	--	KOG3627	Trypsin	[E]	METABOLISM	Amino acid transport and metabolism	O	COG5640	protease	Molecular Function: serine-type endopeptidase activity (GO:0004252);|Cellular Component: extracellular region (GO:0005576);|Biological Process: collagen catabolic process (GO:0030574);	PF00089.26,PF13365.6	Trypsin|Trypsin-like peptidase domain
TRINITY_DN19683_c0_g1_i3_2	109.132	0.445096	-5.10151	0.207234	-2.27066	3.37e-07	1.75e-05	Down	15.993	17.5742	34.8066	3.5153	5.15634	6.58657	--	--	--	--	--	--	--	--	--	--	--	--	--	--	--	--	--	--	--	--	--
TRINITY_DN19698_c0_g1_i1_2	47.2168	0.62092	-3.71599	0.202033	-2.30733	0.000202409	0.00526514	Down	4.82038	6.22966	4.26643	1.77502	0.901903	0.44737	KRX12343.1	Chlorophyll a-b binding protein 40, chloroplastic [Trichinella nelsoni]	--	--	--	--	--	--	--	--	--	--	--	--	--	J	ENOG410ZHBU	Chlorophyll A-B binding protein	--	PF00504.21	Chlorophyll A-B binding protein
TRINITY_DN19713_c0_g2_i1_1	32.1232	0.736577	2.91436	4.42798	2.14665	0.0035642	0.046128	Up	0.257339	0.748696	0.768148	1.8023	1.43485	5.08686	TMW50564.1	hypothetical protein DOY81_004350 [Sarcophaga bullata]	Q9Z2I9|SUCB1_MOUSE	Succinate--CoA ligase [ADP-forming] subunit beta, mitochondrial Sucla2 OS=Mus musculus (Mouse) GN=Sucla2 PE=1 SV=2	296/342(86.55)	K01900	LSC2	succinyl-CoA synthetase beta subunit [EC:6.2.1.4 6.2.1.5]	ko00020|ko00640	Citrate cycle (TCA cycle)|Propanoate metabolism	KOG2799	Succinyl-CoA synthetase, beta subunit	[C]	METABOLISM	Energy production and conversion	C	COG0045	Succinyl-CoA synthetase subunit beta	Molecular Function: magnesium ion binding (GO:0000287);|Molecular Function: succinate-CoA ligase activity (GO:0004774);|Molecular Function: succinate-CoA ligase (ADP-forming) activity (GO:0004775);|Molecular Function: ATP binding (GO:0005524);|Cellular Component: mitochondrion (GO:0005739);|Biological Process: tricarboxylic acid cycle (GO:0006099);|Biological Process: succinyl-CoA metabolic proce…	PF08442.10,PF00549.19	ATP-grasp domain|CoA-ligase
TRINITY_DN19744_c0_g1_i1_2	29.9123	3.90827	-5.75092	1.71e-07	-22.4762	8.88e-09	9.49e-07	Down	13.5041	0	1.56e-64	0	0	0	CAA80515.1	trypsin [Anopheles gambiae]	P35038|TRY4_ANOGA	Trypsin-4 AGAP008292 OS=Anopheles gambiae (African malaria mosquito) GN=AGAP008292 PE=2 SV=2	77/269(28.62)	K01312	PRSS1_2_3	trypsin [EC:3.4.21.4]	ko04080|ko04972|ko04974|ko05164	Neuroactive ligand-receptor interaction|Pancreatic secretion|Protein digestion and absorption|Influenza A	KOG3627	Trypsin	[E]	METABOLISM	Amino acid transport and metabolism	O	COG5640	protease	Molecular Function: serine-type endopeptidase activity (GO:0004252);|Cellular Component: extracellular region (GO:0005576);|Cellular Component: cytoplasm (GO:0005737);|Biological Process: digestion (GO:0007586);	PF00089.26	Trypsin
TRINITY_DN19746_c0_g1_i1_1	159.944	3.90702	5.9345	9.54433e+06	23.1862	2.95e-09	4.38e-07	Up	0	0	0	57.2895	0	0	XP_015433606.1	PREDICTED: transmembrane protease serine 9-like [Dufourea novaeangliae]	P03952|KLKB1_HUMAN	Plasma kallikrein light chain KLK3 OS=Homo sapiens (Human) GN=KLK3 PE=1 SV=1	--	--	--	--	--	--	KOG3627	Trypsin	[E]	METABOLISM	Amino acid transport and metabolism	O	COG5640	protease	--	PF00089.26	Trypsin
TRINITY_DN19753_c0_g1_i1_1	80.6866	0.671229	4.93376	9.92925	3.31168	8.07e-07	3.96e-05	Up	0.274727	0.889769	2.20296	7.31926	10.1566	19.3248	XP_023293203.1	serine protease 1-like [Lucilia cuprina]	P00771|COGS_LEPPG	Brachyurin . OS=Leptuca pugilator (Atlantic sand fiddler crab) (Uca pugilator) GN=. PE=1 SV=2	--	--	--	--	--	--	KOG3627	Trypsin	[E]	METABOLISM	Amino acid transport and metabolism	O	COG5640	protease	Molecular Function: serine-type endopeptidase activity (GO:0004252);|Biological Process: collagen catabolic process (GO:0030574);	PF00089.26	Trypsin
TRINITY_DN19759_c0_g1_i1_1	57.7278	0.920261	5.06751	25.3415	4.66343	4.03e-07	2.07e-05	Up	0.181464	0.382416	0.581528	7.13125	2.03101	24.0836	--	--	--	--	--	--	--	--	--	--	--	--	--	--	--	--	--	--	--	--	--
TRINITY_DN19777_c0_g1_i1_2	17.5756	3.90933	-5.56596	2.82e-07	-21.7592	2.61e-08	2e-06	Down	9.69723	0	0	0	0	0	--	--	--	--	--	--	--	--	--	--	--	--	--	--	--	--	--	--	--	--	--
TRINITY_DN19780_c0_g1_i1_1	22.3102	0.800553	2.8949	4.98475	2.31752	0.00379279	0.0483965	Up	0.277868	0.600874	0.596962	3.00364	0.923736	3.81777	TMW41026.1	hypothetical protein DOY81_013894, partial [Sarcophaga bullata]	Q29451|MA2B1_BOVIN	Lysosomal alpha-mannosidase E peptide MANB OS=Bos taurus (Bovine) GN=MANB PE=1 SV=4	150/283(53.00)	K12311	MAN2B1, LAMAN	lysosomal alpha-mannosidase [EC:3.2.1.24]	ko00511|ko04142	Other glycan degradation|Lysosome	KOG1959	Glycosyl hydrolase, family 38 - alpha-mannosidase	[G]	METABOLISM	Carbohydrate transport and metabolism	G	ENOG410XQMZ	Mannosidase alpha class	Molecular Function: alpha-mannosidase activity (GO:0004559);|Cellular Component: lysosome (GO:0005764);|Cellular Component: vacuolar membrane (GO:0005774);|Biological Process: mannose metabolic process (GO:0006013);|Biological Process: protein deglycosylation (GO:0006517);|Biological Process: learning or memory (GO:0007611);|Molecular Function: carbohydrate binding (GO:0030246);|Molecular Functio…	PF17677.1	Glycosyl hydrolases family 38 C-terminal beta sandwich domain
TRINITY_DN19780_c0_g2_i1_1	25.6795	0.766999	2.99009	4.90209	2.2934	0.00278896	0.038907	Up	0.236166	0.253576	1.02498	2.39367	2.29956	3.43471	KNC22796.1	hypothetical protein FF38_04135 [Lucilia cuprina]	O09159|MA2B1_MOUSE	Lysosomal alpha-mannosidase Laman OS=Mus musculus (Mouse) GN=Laman PE=1 SV=4	217/335(64.78)	K12311	MAN2B1, LAMAN	lysosomal alpha-mannosidase [EC:3.2.1.24]	ko00511|ko04142	Other glycan degradation|Lysosome	KOG1959	Glycosyl hydrolase, family 38 - alpha-mannosidase	[G]	METABOLISM	Carbohydrate transport and metabolism	G	ENOG410XQMZ	Mannosidase alpha class	Molecular Function: alpha-mannosidase activity (GO:0004559);|Molecular Function: mannose binding (GO:0005537);|Cellular Component: extracellular space (GO:0005615);|Cellular Component: lysosome (GO:0005764);|Cellular Component: vacuolar membrane (GO:0005774);|Biological Process: mannose metabolic process (GO:0006013);|Biological Process: cellular protein modification process (GO:0006464);|Biologi…	PF07748.13	Glycosyl hydrolases family 38 C-terminal domain
TRINITY_DN19793_c0_g1_i1_2	38.3621	3.90794	-5.77215	1.62e-07	-22.5572	7.83e-09	8.69e-07	Down	15.8937	0	0	0	0	0	XP_011180888.1	trypsin-like [Zeugodacus cucurbitae]	P35038|TRY4_ANOGA	Trypsin-4 AGAP008292 OS=Anopheles gambiae (African malaria mosquito) GN=AGAP008292 PE=2 SV=2	57/197(28.93)	K01312	PRSS1_2_3	trypsin [EC:3.4.21.4]	ko04080|ko04972|ko04974|ko05164	Neuroactive ligand-receptor interaction|Pancreatic secretion|Protein digestion and absorption|Influenza A	--	--	--	--	--	--	--	--	Molecular Function: serine-type endopeptidase activity (GO:0004252);|Cellular Component: extracellular region (GO:0005576);|Cellular Component: cytoplasm (GO:0005737);|Biological Process: digestion (GO:0007586);	PF00089.26	Trypsin
TRINITY_DN19802_c0_g1_i1_2	24.5044	3.90861	-5.60573	2.54e-07	-21.9106	2.07e-08	1.73e-06	Down	19.0394	0	0	0	0	0	XP_015819260.1	PREDICTED: histone H3.3 isoform X1 [Nothobranchius furzeri]	Q8WSF1|H33_TRIPS	Histone H3.3 HHT3 OS=Trichinella pseudospiralis (Parasitic roundworm) GN=HHT3 PE=2 SV=3	126/136(92.65)	K11253	H3	histone H3	ko05034|ko05131|ko05202|ko05322	Alcoholism|Shigellosis|Transcriptional misregulation in cancer|Systemic lupus erythematosus	KOG1745	Histones H3 and H4	[B]	INFORMATION STORAGE AND PROCESSING	Chromatin structure and dynamics	B	COG2036	Core component of nucleosome. Nucleosomes wrap and compact DNA into chromatin, limiting DNA accessibility to the cellular machineries which require DNA as a template. Histones thereby play a central role in transcription regulation, DNA repair, DNA replication and chromosomal stability. DNA accessibility is regulated via a complex set of post-translational modifications of histones, also called h…	Cellular Component: nucleosome (GO:0000786);|Molecular Function: DNA binding (GO:0003677);|Cellular Component: nucleus (GO:0005634);|Molecular Function: protein heterodimerization activity (GO:0046982);	PF00125.24	Core histone H2A/H2B/H3/H4
TRINITY_DN19803_c0_g1_i1_2	40.897	3.90787	-5.86041	1.28e-07	-22.9017	4.62e-09	5.94e-07	Down	12.9304	1.72e-51	1.53e-50	4.82e-52	5.16e-58	3.56e-57	ATU82856.1	secreted C13 protease-like protein [Pristhesancus plagipennis]	P43509|CPR5_CAEEL	Cathepsin B-like cysteine proteinase 5 W07B8.5 OS=Caenorhabditis elegans GN=W07B8.5 PE=2 SV=1	148/307(48.21)	K01363	CTSB	cathepsin B [EC:3.4.22.1]	ko04140|ko04142|ko04210|ko04612|ko04621|ko04924	Autophagy - animal|Lysosome|Apoptosis|Antigen processing and presentation|NOD-like receptor signaling pathway|Renin secretion	KOG1543	Cysteine proteinase Cathepsin L	[O]	CELLULAR PROCESSES AND SIGNALING	Posttranslational modification, protein turnover, chaperones	O	COG4870	cathepsin	Molecular Function: cysteine-type endopeptidase activity (GO:0004197);|Cellular Component: extracellular space (GO:0005615);|Cellular Component: lysosome (GO:0005764);|Biological Process: proteolysis involved in cellular protein catabolic process (GO:0051603);	PF00112.23,PF08127.13	Papain family cysteine protease|Peptidase family C1 propeptide
TRINITY_DN19833_c0_g2_i1_1	38.9274	0.590767	2.93773	3.32999	1.73552	0.00330623	0.0437136	Up	0.277202	0.793383	0.601885	1.24039	1.73511	2.96997	XP_011202801.1	alpha-mannosidase 2 isoform X1 [Bactrocera dorsalis]	Q24451|MAN2_DROME	Alpha-mannosidase 2 CG18802 OS=Drosophila melanogaster (Fruit fly) GN=CG18802 PE=1 SV=2	393/664(59.19)	K01231	MAN2	alpha-mannosidase II [EC:3.2.1.114]	ko00510|ko00513	N-Glycan biosynthesis|Various types of N-glycan biosynthesis	KOG1958	Glycosyl hydrolase, family 38 - alpha-mannosidase	[G]	METABOLISM	Carbohydrate transport and metabolism	G	ENOG410XQMZ	Mannosidase alpha class	Cellular Component: Golgi membrane (GO:0000139);|Molecular Function: alpha-mannosidase activity (GO:0004559);|Molecular Function: mannosyl-oligosaccharide 1,3-1,6-alpha-mannosidase activity (GO:0004572);|Cellular Component: endoplasmic reticulum (GO:0005783);|Cellular Component: Golgi stack (GO:0005795);|Biological Process: mannose metabolic process (GO:0006013);|Biological Process: protein glyco…	PF07748.13,PF09261.11,PF18230.1	Glycosyl hydrolases family 38 C-terminal domain|Alpha mannosidase middle domain|Glycosyl hydrolases family 38 C-terminal sub-domain
TRINITY_DN19840_c0_g1_i1_1	432.065	0.456317	4.96905	4.81475	2.26746	6.73e-07	3.36e-05	Up	4.57697	20.8905	17.7758	68.8874	67.701	81.3165	XP_016977841.1	PREDICTED: nuclear protein 1 [Drosophila rhopaloa]	--	--	60/64(93.75)	K15626	NUPR1, COM1	nuclear protein, 1	ko05202	Transcriptional misregulation in cancer	KOG4319	DNA-binding nuclear protein p8	[K]	INFORMATION STORAGE AND PROCESSING	Transcription	K	ENOG4112B8R	nuclear protein transcriptional regulator	--	--	--
TRINITY_DN19842_c0_g1_i1_1	37.0468	0.793759	3.47251	6.75677	2.75633	0.00051562	0.0111353	Up	0.110497	0.515618	0.229414	2.24018	0.695433	3.3507	XP_029404289.1	uncharacterized protein LOC105234062 isoform X2 [Bactrocera dorsalis]	--	--	--	--	--	--	--	--	--	--	--	--	--	--	--	--	--	--	--
TRINITY_DN19854_c0_g1_i1_1	65.4263	0.497733	4.2237	4.29386	2.10227	2.4e-05	0.000864874	Up	0.489382	1.09096	1.01828	3.09257	2.78004	6.09748	XP_002046591.1	UPF0183 protein CG7083 [Drosophila virilis]	Q9VSH9|U183_DROME	UPF0183 protein CG7083 CG7083 OS=Drosophila melanogaster (Fruit fly) GN=CG7083 PE=2 SV=1	--	--	--	--	--	--	KOG2819	Uncharacterized conserved protein	[S]	POORLY CHARACTERIZED	Function unknown	S	ENOG410XT40	Chromosome 16 open reading frame 70	Cellular Component: trans-Golgi network (GO:0005802);|Biological Process: Golgi to plasma membrane protein transport (GO:0043001);	PF03676.14	Uncharacterised protein family (UPF0183)
TRINITY_DN19855_c0_g1_i1_2	18.8384	0.645709	-3.07622	0.252378	-1.98634	0.00209644	0.0319981	Down	4.22979	2.92867	3.59658	1.02388	0.795085	1.04717	--	--	--	--	--	--	--	--	--	--	--	--	--	--	--	--	--	--	--	--	--
TRINITY_DN19903_c0_g1_i1_2	123.202	0.299306	-5.6988	0.306576	-1.70569	1.21e-08	1.18e-06	Down	5.72774	5.29664	4.75558	1.17898	1.75941	2.2139	XP_018904461.1	PREDICTED: uncharacterized protein LOC109035328 [Bemisia tabaci]	--	--	--	--	--	--	--	--	KOG3298	DNA-directed RNA polymerase subunit E'	[K]	INFORMATION STORAGE AND PROCESSING	Transcription	K	COG1095	DNA-directed RNA Polymerase	--	PF09995.9	Uncharacterized protein conserved in bacteria (DUF2236)
TRINITY_DN19915_c0_g1_i1_1	39.9795	0.769643	5.855	22.7258	4.50626	4.77e-09	6.09e-07	Up	0	0.162745	0.37507	4.42027	3.61487	4.41117	XP_016928987.1	PREDICTED: uncharacterized protein LOC108009279 [Drosophila suzukii]	Q8C163|EXOG_MOUSE	Nuclease EXOG, mitochondrial Endogl1 OS=Mus musculus (Mouse) GN=Endogl1 PE=1 SV=1	--	--	--	--	--	--	--	--	--	--	--	--	--	--	Molecular Function: single-stranded DNA endodeoxyribonuclease activity (GO:0000014);|Biological Process: DNA catabolic process, endonucleolytic (GO:0000737);|Molecular Function: nucleic acid binding (GO:0003676);|Molecular Function: endonuclease activity (GO:0004519);|Molecular Function: endoribonuclease activity (GO:0004521);|Molecular Function: exodeoxyribonuclease activity (GO:0004529);|Cellul…	PF01223.23	DNA/RNA non-specific endonuclease
TRINITY_DN19916_c0_g1_i1_1	163.177	0.493447	3.37892	3.17623	1.66732	0.000727712	0.0145819	Up	2.86804	12.235	9.26246	29.6138	21.2814	29.8964	XP_005187706.1	PREDICTED: death-associated protein 1 [Musca domestica]	Q91XC8|DAP1_MOUSE	Death-associated protein 1 Dap OS=Mus musculus (Mouse) GN=Dap PE=1 SV=3	--	--	--	--	--	--	--	--	--	--	--	S	ENOG41122SE	death-associated protein	Biological Process: autophagy (GO:0006914);|Biological Process: apoptotic process (GO:0006915);|Biological Process: activation of cysteine-type endopeptidase activity involved in apoptotic process (GO:0006919);|Biological Process: negative regulation of autophagy (GO:0010507);|Biological Process: negative regulation of NF-kappaB transcription factor activity (GO:0032088);|Biological Process: cell…	--	--
TRINITY_DN19932_c1_g1_i1_1	27.9841	0.714678	3.86932	6.79897	2.76532	0.00010914	0.00320218	Up	0.372602	0.892216	0.188212	3.50513	2.23485	4.56765	XP_014090515.1	PREDICTED: tubulin-specific chaperone C [Bactrocera oleae]	Q3SZE9|TBCC_BOVIN	Tubulin-specific chaperone C TBCC OS=Bos taurus (Bovine) GN=TBCC PE=2 SV=1	--	--	--	--	--	--	KOG2512	Beta-tubulin folding cofactor C	[O]	CELLULAR PROCESSES AND SIGNALING	Posttranslational modification, protein turnover, chaperones	O	ENOG410Y28B	Tubulin folding cofactor C	Biological Process: cell morphogenesis (GO:0000902);|Molecular Function: GTPase activity (GO:0003924);|Cellular Component: cytoplasm (GO:0005737);|Cellular Component: cytosol (GO:0005829);|Biological Process: protein folding (GO:0006457);|Biological Process: tubulin complex assembly (GO:0007021);|Biological Process: post-chaperonin tubulin folding pathway (GO:0007023);|Molecular Function: tubulin…	PF07986.12,PF16752.5	Tubulin binding cofactor C|Tubulin-specific chaperone C N-terminal domain
TRINITY_DN19956_c0_g1_i1_2	28.2662	0.742731	-3.29897	0.182979	-2.45025	0.0009704	0.0179881	Down	4.14994	6.89336	3.32406	1.59818	0.700458	0.462404	XP_022193887.1	uncharacterized protein LOC111051650 [Nilaparvata lugens]	--	--	--	--	--	--	--	--	--	--	--	--	--	--	--	--	--	--	--
TRINITY_DN19968_c0_g1_i1_2	21.3088	0.869607	-3.40712	0.12826	-2.96286	0.000656521	0.0134349	Down	6.5051	2.93921	5.40876	0.975382	0.733002	0.193773	--	--	--	--	--	--	--	--	--	--	--	--	--	--	--	--	--	--	--	--	--
TRINITY_DN20013_c0_g1_i1_1	25.208	3.90843	5.47666	2.77704e+06	21.4051	4.33e-08	2.9e-06	Up	0	0	0	0	0	11.884	XP_017956668.1	histidine-rich glycoprotein isoform X1 [Drosophila navojoa]	P45583|CU19_LOCMI	Cuticle protein 19 . OS=Locusta migratoria (Migratory locust) GN=. PE=1 SV=1	--	--	--	--	--	--	--	--	--	--	--	S	ENOG410YSFI	Cuticular protein	Molecular Function: structural constituent of cuticle (GO:0042302);	PF00379.23	Insect cuticle protein
TRINITY_DN2001_c0_g1_i1_2	30.9345	0.648352	3.45705	4.72851	2.24139	0.00054613	0.0115984	Up	0.542029	1.27383	1.6475	4.46737	3.96261	8.59479	XP_005185489.1	PREDICTED: uncharacterized protein C45G9.7 [Musca domestica]	Q09506|TX1B3_CAEEL	Tax1-binding protein 3 homolog C45G9.7 OS=Caenorhabditis elegans GN=C45G9.7 PE=1 SV=1	--	--	--	--	--	--	KOG3553	Tax interaction protein TIP1	[M]	CELLULAR PROCESSES AND SIGNALING	Cell wall/membrane/envelope biogenesis	S	ENOG4111IK0	activation of Cdc42 GTPase activity	--	PF00595.24,PF17820.1,PF13180.6	PDZ domain|PDZ domain|PDZ domain
TRINITY_DN20026_c0_g1_i1_2	74.7739	0.417891	-3.95662	0.317882	-1.65343	7.6e-05	0.00233133	Down	4.1264	3.10041	4.06136	1.50376	0.770209	1.53028	XP_026272607.1	uncharacterized protein LOC113202549 [Frankliniella occidentalis]	Q02427|RBP1_DROME	RNA-binding protein 1 CG17136 OS=Drosophila melanogaster (Fruit fly) GN=CG17136 PE=2 SV=3	--	--	--	--	--	--	KOG0107	Alternative splicing factor SRp20/9G8 (RRM superfamily)	[A]	INFORMATION STORAGE AND PROCESSING	RNA processing and modification	--	--	--	Biological Process: regulation of alternative mRNA splicing, via spliceosome (GO:0000381);|Biological Process: regulation of transcriptional start site selection at RNA polymerase II promoter (GO:0001178);|Molecular Function: RNA binding (GO:0003723);|Molecular Function: mRNA binding (GO:0003729);|Cellular Component: nucleus (GO:0005634);|Biological Process: RNA splicing (GO:0008380);|Biological …	PF00076.22	RNA recognition motif. (a.k.a. RRM, RBD, or RNP domain)
TRINITY_DN20035_c0_g1_i1_2	111.037	0.518386	4.42961	4.91179	2.29625	9.44e-06	0.000377154	Up	0.81475	3.49324	3.63193	11.2641	14.0858	16.1046	XP_017840491.1	PREDICTED: serine protease 3-like [Drosophila busckii]	C0HKF7|SER1_DROME	Serine protease 1 CG7877 OS=Drosophila melanogaster (Fruit fly) GN=CG7877 PE=2 SV=1	--	--	--	--	--	--	KOG3627	Trypsin	[E]	METABOLISM	Amino acid transport and metabolism	O	COG5640	protease	Molecular Function: serine-type endopeptidase activity (GO:0004252);|Biological Process: proteolysis (GO:0006508);	PF00089.26	Trypsin
TRINITY_DN20040_c0_g1_i1_1	74.4773	0.744504	3.15484	5.09396	2.34879	0.00160588	0.0262409	Up	0.187368	1.75278	1.41941	4.85057	3.26657	10.1945	XP_015041170.1	uncharacterized protein Dpse_GA11495, isoform C [Drosophila pseudoobscura pseudoobscura]	Q9VWH4|IDH3A_DROME	Probable isocitrate dehydrogenase [NAD] subunit alpha, mitochondrial CG12233 OS=Drosophila melanogaster (Fruit fly) GN=CG12233 PE=2 SV=1	324/354(91.53)	K00030	IDH3	isocitrate dehydrogenase (NAD+) [EC:1.1.1.41]	ko00020	Citrate cycle (TCA cycle)	KOG0785	Isocitrate dehydrogenase, alpha subunit	[E]	METABOLISM	Amino acid transport and metabolism	E	COG0473	3-isopropylmalate dehydrogenase activity	Molecular Function: magnesium ion binding (GO:0000287);|Molecular Function: isocitrate dehydrogenase (NAD+) activity (GO:0004449);|Cellular Component: mitochondrion (GO:0005739);|Biological Process: tricarboxylic acid cycle (GO:0006099);|Molecular Function: NAD binding (GO:0051287);	PF00180.20	Isocitrate/isopropylmalate dehydrogenase
TRINITY_DN20050_c0_g1_i1_2	118.72	0.40148	-5.10165	0.241784	-2.04821	3.37e-07	1.75e-05	Down	14.1253	7.19488	14.0794	3.3151	2.6285	3.12666	XP_022199176.1	troponin C-like [Nilaparvata lugens]	Q1A7B2|TNNC2_BLAGE	Troponin C, isoallergen Bla g 6.0201 . OS=Blattella germanica (German cockroach) (Blatta germanica) GN=. PE=1 SV=1	97/154(62.99)	K02183	CALM	calmodulin	ko04014|ko04015|ko04020|ko04022|ko04024|ko04070|ko04114|ko04218|ko04261|ko04270|ko04371|ko04625|ko04713|ko04720|ko04722|ko04728|ko04740|ko04744|ko04745|ko04750|ko04910|ko04912|ko04915|ko04916|ko04921|ko04922|ko04924|ko04925|ko04970|ko04971|ko05010|ko05031|ko05034|ko05133|ko05152|ko05163|ko05167|ko05170|ko05200|ko05214|ko05418	Ras signaling pathway|Rap1 signaling pathway|Calcium signaling pathway|cGMP-PKG signaling pathway|cAMP signaling pathway|Phosphatidylinositol signaling system|Oocyte meiosis|Cellular senescence|Adrenergic signaling in cardiomyocytes|Vascular smooth muscle contraction|Apelin signaling pathway|C-type lectin receptor signaling pathway|Circadian entrainment|Long-term potentiation|Neurotrophin signali…	KOG0027	Calmodulin and related proteins (EF-Hand superfamily)	[T]	CELLULAR PROCESSES AND SIGNALING	Signal transduction mechanisms	DTZ	COG5126	Calcium-binding protein	--	PF00036.32,PF13499.6,PF13405.6,PF13833.6,PF13202.6,PF14658.6,PF12763.7	EF hand|EF-hand domain pair|EF-hand domain|EF-hand domain pair|EF hand|EF-hand domain|Cytoskeletal-regulatory complex EF hand
TRINITY_DN20061_c0_g1_i1_1	18.2142	0.802149	3.4234	6.70892	2.74608	0.000618419	0.0128088	Up	0.483133	0.516945	0.712927	3.28065	1.97207	6.69307	--	--	--	--	--	--	--	--	--	--	--	--	--	--	--	--	--	--	--	--	--
TRINITY_DN20074_c0_g1_i1_1	40.018	0.835049	3.33082	6.87519	2.7814	0.000865906	0.0165782	Up	0.174962	0.305559	0.255977	0.561143	0.823253	4.23898	XP_023296681.1	collagen alpha-2(I) chain, partial [Lucilia cuprina]	--	--	--	--	--	--	--	--	KOG3544	Collagens (type IV and type XIII), and related proteins	[W]	CELLULAR PROCESSES AND SIGNALING	Extracellular structures	S	ENOG4111IEE	NA	--	--	--
TRINITY_DN20120_c0_g1_i1_1	122.191	0.988817	3.06661	8.18119	3.03231	0.00216504	0.0327199	Up	0.574065	5.83678	3.10778	9.58511	3.85925	75.0177	XP_023303396.1	uncharacterized protein LOC111685370 [Lucilia cuprina]	--	--	--	--	--	--	--	--	--	--	--	--	--	S	ENOG4110MYR	NA	--	--	--
[truncated: 1,727 more rows]

## Sheet: Figure 3B raw data
id	Term	Category	ListHits	p-value	Enrichment_score	geneID
GO:0002181	cytoplasmic translation	biological_process	62	2.44358e-31	5.7162	TRINITY_DN10254_c0_g1_i1_2;TRINITY_DN10450_c0_g1_i1_2;TRINITY_DN11348_c0_g1_i1_2;TRINITY_DN12171_c0_g1_i1_1;TRINITY_DN12406_c0_g1_i1_2;TRINITY_DN12578_c0_g1_i1_1;TRINITY_DN12913_c0_g1_i1_2;TRINITY_DN13473_c0_g1_i1_2;TRINITY_DN14049_c0_g1_i1_2;TRINITY_DN14462_c0_g1_i1_2;TRINITY_DN15995_c0_g1_i1_1;TRINITY_DN16411_c0_g1_i1_1;TRINITY_DN16597_c0_g1_i1_2;TRINITY_DN16858_c0_g1_i1_1;TRINITY_DN16937_c0_g1…
[truncated: 29 more rows]

## Sheet: Figure 3C raw data
id	Term	Classification_level1	Classification_level2	ListHits	p-value	Enrichment_score	geneID
[truncated: 20 more rows]

## Sheet: Figure 3D raw data
id	Term	Classification_level1	Classification_level2	ListHits	p-value	Enrichment_score	geneID
[truncated: 20 more rows]
