# Supplementary material for: Fumigant activity and transcriptomic analysis of two plant essential oils against the tea green leafhopper, Empoasca onukii Matsuda
Source: Front Physiol. 2023 Sep 19;14:1217608. doi: 10.3389/fphys.2023.1217608 (PMC10546945; doi:10.3389/fphys.2023.1217608)
Supplement: Supplementary file 9 [file Table4.xlsx]

## Sheet: Sheet1
gene_id	BaseMean	lfcSE	stat	Blastp	FoldChange	log2FoldChange	p-value	q-value	Regulation	Expression_CK1	Expression_CK2	Expression_CK3	Expression_TM1	Expression_TM2	Expression_TM3	NR.id	NR.annotation	Swissprot.id	Swissprot.annotation	KEGG.id	KO	KEGG.gene.name	KEGG.description	Pathway	Pathway.definition	KOG.id	KOG.defination	KOG.code	KOG.categories	KOG.class	eggNOG.abbreviation	eggNOG.id	eggNOG.description	GO.annotation	Pfam.IDs	Pfam.Description	TFs_ID	Family
TRINITY_DN17216_c0_g1_i1_1	153.497	0.627837	3.11371	superoxide dismutase [Cu-Zn] [Bactrocera oleae]	3.87689	1.9549	0.00184753	0.0291305	Up	0.848331	6.56063	6.89251	17.767	18.3185	21.8701	NP_001291905.1	superoxide dismutase [Bactrocera dorsalis]	P41973|SODC_DROWI	Superoxide dismutase [Cu-Zn] GK20556 OS=Drosophila willistoni (Fruit fly) GN=GK20556 PE=3 SV=2	126/152(82.89)	K04565	SOD1	superoxide dismutase, Cu-Zn family [EC:1.15.1.1]	ko04146|ko04213|ko05014|ko05016|ko05020	Peroxisome|Longevity regulating pathway - multiple species|Amyotrophic lateral sclerosis (ALS)|Huntington disease|Prion diseases	KOG0441	Cu2+/Zn2+ superoxide dismutase SOD1	[P]	METABOLISM	Inorganic ion transport and metabolism	P	COG2032	Destroys radicals which are normally produced within the cells and which are toxic to biological systems (By similarity)	Molecular Function: superoxide dismutase activity (GO:0004784);|Cellular Component: cytoplasm (GO:0005737);|Molecular Function: metal ion binding (GO:0046872);	PF00080.20	Copper/zinc superoxide dismutase (SODC)
TRINITY_DN13935_c0_g1_i1_2	827.353	0.82397	3.21397	heat shock protein 68-like [Lucilia cuprina]	6.2689	2.64821	0.00130915	0.0224766	Up	3.36667	3.40144	12.0269	57.3428	45.4541	17.3818	AAW32099.2	heat shock protein 70 [Liriomyza sativae]	Q9BIR7|HSP75_DROME	Major heat shock 70 kDa protein Bc CG6489 OS=Drosophila melanogaster (Fruit fly) GN=CG6489 PE=2 SV=2	--	--	--	--	--	--	KOG0101	Molecular chaperones HSP70/HSC70, HSP70 superfamily	[O]	CELLULAR PROCESSES AND SIGNALING	Posttranslational modification, protein turnover, chaperones	O	COG0443	Heat shock protein	Biological Process: response to hypoxia (GO:0001666);|Molecular Function: ATP binding (GO:0005524);|Cellular Component: cytoplasm (GO:0005737);|Cellular Component: cytosol (GO:0005829);|Biological Process: response to unfolded protein (GO:0006986);|Biological Process: response to heat (GO:0009408);|Biological Process: response to toxic substance (GO:0009636);|Molecular Function: ATPase activity (…	PF00012.20,PF06723.13,PF10712.9	Hsp70 protein|MreB/Mbl protein|NAD-specific glutamate dehydrogenase
TRINITY_DN24094_c0_g1_i1_1	119.957	0.552802	3.65583	heat shock protein 27-like [Rhagoletis pomonella]	4.05852	2.02095	0.000256347	0.00635199	Up	1.77715	2.0592	4.19124	16.2411	11.1366	5.95524	AEJ88463.1	heat shock protein 20 [Bactrocera dorsalis]	P02518|HSP27_DROME	Heat shock protein 27 CG4466 OS=Drosophila melanogaster (Fruit fly) GN=CG4466 PE=1 SV=2	--	--	--	--	--	--	KOG3591	Alpha crystallins	[O]	CELLULAR PROCESSES AND SIGNALING	Posttranslational modification, protein turnover, chaperones	O	ENOG410YERS	Heat shock protein	Cellular Component: nucleus (GO:0005634);|Cellular Component: cytoplasm (GO:0005737);|Biological Process: determination of adult lifespan (GO:0008340);|Biological Process: response to heat (GO:0009408);|Biological Process: protein refolding (GO:0042026);|Biological Process: behavioral response to starvation (GO:0042595);|Biological Process: defense response to bacterium (GO:0042742);|Biological P…	PF00011.21	Hsp20/alpha crystallin family
TRINITY_DN24676_c0_g1_i2_2	1505.41	0.449879	3.39608	Select seq ref|XP_030242956.1| heat shock protein 83 [Drosophila navojoa]	2.88351	1.52783	0.000683572	0.0138897	Up	6.37559	27.0989	24.7418	56.2486	39.9353	81.7025	XP_017057984.1	PREDICTED: heat shock protein 83 [Drosophila ficusphila]	P02828|HSP83_DROME	Heat shock protein 83 CG1242 OS=Drosophila melanogaster (Fruit fly) GN=CG1242 PE=1 SV=1	652/718(90.81)	K04079	HSP90A, htpG	molecular chaperone HtpG	ko04141|ko04151|ko04217|ko04612|ko04621|ko04657|ko04659|ko04914|ko04915|ko05132|ko05200|ko05215|ko05418	Protein processing in endoplasmic reticulum|PI3K-Akt signaling pathway|Necroptosis|Antigen processing and presentation|NOD-like receptor signaling pathway|IL-17 signaling pathway|Th17 cell differentiation|Progesterone-mediated oocyte maturation|Estrogen signaling pathway|Salmonella infection|Pathways in cancer|Prostate cancer|Fluid shear stress and atherosclerosis	KOG0019	Molecular chaperone (HSP90 family)	[O]	CELLULAR PROCESSES AND SIGNALING	Posttranslational modification, protein turnover, chaperones	O	COG0326	Molecular chaperone. Has ATPase activity (By similarity)	Molecular Function: ATP binding (GO:0005524);|Cellular Component: polytene chromosome interband (GO:0005705);|Cellular Component: cytoplasm (GO:0005737);|Cellular Component: centrosome (GO:0005813);|Cellular Component: plasma membrane (GO:0005886);|Biological Process: protein folding (GO:0006457);|Biological Process: NLS-bearing protein import into nucleus (GO:0006607);|Biological Process: centro…	PF00183.18,PF02518.26,PF13589.6	Hsp90 protein|Histidine kinase-, DNA gyrase B-, and HSP90-like ATPase|Histidine kinase-, DNA gyrase B-, and HSP90-like ATPase
TRINITY_DN28231_c0_g1_i1_1	280.137	0.698897	2.96552	Select seq ref|XP_001957994.1| heat shock protein 26 [Drosophila ananassae]	4.20641	2.07259	0.00302174	0.0410201	Up	1.98972	5.46928	17.4725	53.0367	35.703	18.3956	XP_005190092.1	PREDICTED: heat shock protein 23 [Musca domestica]	P02517|HSP26_DROME	Heat shock protein 26 CG4183 OS=Drosophila melanogaster (Fruit fly) GN=CG4183 PE=1 SV=2	--	--	--	--	--	--	KOG3591	Alpha crystallins	[O]	CELLULAR PROCESSES AND SIGNALING	Posttranslational modification, protein turnover, chaperones	O	ENOG410YERS	Heat shock protein	Cellular Component: cytoplasm (GO:0005737);|Biological Process: determination of adult lifespan (GO:0008340);|Biological Process: response to heat (GO:0009408);|Biological Process: cold acclimation (GO:0009631);|Molecular Function: myosin binding (GO:0017022);|Biological Process: protein refolding (GO:0042026);|Molecular Function: unfolded protein binding (GO:0051082);|Biological Process: chapero…	PF00011.21	Hsp20/alpha crystallin family
TRINITY_DN20946_c0_g1_i1_1	77.1595	0.721612	3.44095	chorion peroxidase-like [Teleopsis dalmanni]	5.59072	2.48303	0.000579666	0.0121648	Up	0.0797238	1.10498	0.916869	4.36336	2.88377	5.1152	XP_002014186.1	peroxidase [Drosophila persimilis]	Q9VZZ4|PXDN_DROME	Peroxidasin CG12002 OS=Drosophila melanogaster (Fruit fly) GN=CG12002 PE=1 SV=1	--	--	--	--	--	--	KOG2408	Peroxidase/oxygenase	[R]	POORLY CHARACTERIZED	General function prediction only	S	ENOG410XPZ3	prostaglandin G H synthase and cyclooxygenase	Molecular Function: peroxidase activity (GO:0004601);|Cellular Component: extracellular space (GO:0005615);|Biological Process: phagocytosis (GO:0006909);|Biological Process: response to oxidative stress (GO:0006979);|Molecular Function: heme binding (GO:0020037);|Biological Process: extracellular matrix organization (GO:0030198);|Cellular Component: extracellular matrix (GO:0031012);|Biological …	PF03098.15	Animal haem peroxidase
TRINITY_DN22101_c0_g1_i1_2	40.7646	0.723903	-2.92233	peroxidase-like [Macrosteles quadrilineatus]	0.230768	-2.11548	0.00347426	0.0452996	Down	4.06031	1.28334	3.09233	0.693229	0.252654	1.19376	XP_022194998.1	peroxidase-like [Nilaparvata lugens]	Q01603|PERO_DROME	Peroxidase CG3477 OS=Drosophila melanogaster (Fruit fly) GN=CG3477 PE=2 SV=2	--	--	--	--	--	--	KOG2408	Peroxidase/oxygenase	[R]	POORLY CHARACTERIZED	General function prediction only	S	ENOG410XPZ3	prostaglandin G H synthase and cyclooxygenase	Molecular Function: peroxidase activity (GO:0004601);|Cellular Component: extracellular region (GO:0005576);|Biological Process: response to oxidative stress (GO:0006979);|Biological Process: eggshell chorion assembly (GO:0007306);|Molecular Function: heme binding (GO:0020037);|Cellular Component: chorion (GO:0042600);|Biological Process: hydrogen peroxide catabolic process (GO:0042744);|Biologic…	PF03098.15	Animal haem peroxidase
TRINITY_DN33356_c0_g1_i2_2	4546.8	0.102501	10.7811	peroxidase-like isoform X1 [Macrosteles quadrilineatus]	2.1511	1.10507	4.22738e-27	1.39093e-23	Up	61.6769	65.6619	63.165	142.64	130.472	158.179	XP_022192323.1	peroxidase-like [Nilaparvata lugens]	Q01603|PERO_DROME	Peroxidase CG3477 OS=Drosophila melanogaster (Fruit fly) GN=CG3477 PE=2 SV=2	--	--	--	--	--	--	KOG2408	Peroxidase/oxygenase	[R]	POORLY CHARACTERIZED	General function prediction only	S	ENOG410XPZ3	prostaglandin G H synthase and cyclooxygenase	Molecular Function: peroxidase activity (GO:0004601);|Cellular Component: extracellular region (GO:0005576);|Biological Process: response to oxidative stress (GO:0006979);|Biological Process: eggshell chorion assembly (GO:0007306);|Molecular Function: heme binding (GO:0020037);|Cellular Component: chorion (GO:0042600);|Biological Process: hydrogen peroxide catabolic process (GO:0042744);|Biologic…	PF03098.15	Animal haem peroxidase
TRINITY_DN2344_c0_g1_i1_1	121.683	0.796553	3.28578	PREDICTED: catalase [Drosophila arizonae]	6.13598	2.61729	0.00101702	0.0186943	Up	0.223268	0.859596	2.68709	7.76973	3.17908	14.2659	XP_017861425.1	PREDICTED: catalase [Drosophila arizonae]	P17336|CATA_DROME	Catalase CG6871 OS=Drosophila melanogaster (Fruit fly) GN=CG6871 PE=1 SV=2	383/505(75.84)	K03781	katE, CAT, catB, srpA	catalase [EC:1.11.1.6]	ko00380|ko00630|ko04068|ko04146|ko04211|ko04212|ko04213|ko05014	Tryptophan metabolism|Glyoxylate and dicarboxylate metabolism|FoxO signaling pathway|Peroxisome|Longevity regulating pathway|Longevity regulating pathway - worm|Longevity regulating pathway - multiple species|Amyotrophic lateral sclerosis (ALS)	KOG0047	Catalase	[P]	METABOLISM	Inorganic ion transport and metabolism	P	COG0753	Catalase	Biological Process: heart morphogenesis (GO:0003007);|Molecular Function: catalase activity (GO:0004096);|Cellular Component: peroxisome (GO:0005777);|Biological Process: aging (GO:0007568);|Biological Process: determination of adult lifespan (GO:0008340);|Molecular Function: antioxidant activity (GO:0016209);|Molecular Function: heme binding (GO:0020037);|Biological Process: response to endoplas…	PF00199.19,PF06628.12	Catalase|Catalase-related immune-responsive
TRINITY_DN14157_c0_g1_i1_1	1685.16	1.28894	3.32189	OBP12 [Episyrphus balteatus]	19.4502	4.28171	0.000894102	0.0169629	Up	3.75398	19.1525	38.483	952.88	80.0597	149.999	XP_011177680.1	general odorant-binding protein 99a-like [Zeugodacus cucurbitae]	Q9VAJ4|OB99A_DROME	General odorant-binding protein 99a CG18111 OS=Drosophila melanogaster (Fruit fly) GN=CG18111 PE=2 SV=2	--	--	--	--	--	--	--	--	--	--	--	S	ENOG4110ND4	PhBP	Molecular Function: odorant binding (GO:0005549);|Cellular Component: extracellular region (GO:0005576);|Biological Process: sensory perception of chemical stimulus (GO:0007606);|Biological Process: sensory perception of smell (GO:0007608);|Cellular Component: endomembrane system (GO:0012505);|Biological Process: response to pheromone (GO:0019236);|Biological Process: olfactory behavior (GO:00420…	PF01395.22	PBP/GOBP family
TRINITY_DN14270_c0_g1_i1_1	55.281	1.5576	4.71403	general odorant-binding protein 28a-like [Rhagoletis pomonella]	162.308	7.34259	2.42861e-06	0.000107569	Up	0.126388	0	0	19.0614	0.391482	8.30239	XP_001988087.1	general odorant-binding protein 28a [Drosophila grimshawi]	P54195|OB28A_DROME	General odorant-binding protein 28a CG6641 OS=Drosophila melanogaster (Fruit fly) GN=CG6641 PE=1 SV=2	--	--	--	--	--	--	--	--	--	--	--	--	--	--	Molecular Function: odorant binding (GO:0005549);|Molecular Function: pheromone binding (GO:0005550);|Cellular Component: extracellular region (GO:0005576);|Biological Process: sensory perception of chemical stimulus (GO:0007606);|Biological Process: sensory perception of smell (GO:0007608);	PF01395.22	PBP/GOBP family
TRINITY_DN17700_c0_g1_i1_2	2029.23	0.650746	2.95729	general odorant-binding protein 56a-like [Teleopsis dalmanni]	3.79591	1.92445	0.00310355	0.0419048	Up	30.7608	126.04	129.548	249.5	519.025	370.145	ABW77763.1	odorant-binding protein 56a [Drosophila melanogaster]	Q9V8Y2|OB56A_DROME	General odorant-binding protein 56a CG11797 OS=Drosophila melanogaster (Fruit fly) GN=CG11797 PE=2 SV=1	--	--	--	--	--	--	--	--	--	--	--	--	--	--	Molecular Function: odorant binding (GO:0005549);|Cellular Component: extracellular region (GO:0005576);|Biological Process: sensory perception of chemical stimulus (GO:0007606);|Biological Process: sensory perception of smell (GO:0007608);|Biological Process: response to pheromone (GO:0019236);|Biological Process: olfactory behavior (GO:0042048);	PF01395.22	PBP/GOBP family
TRINITY_DN18488_c0_g1_i1_2	133.687	0.417044	6.06578	PREDICTED: pheromone-binding protein-related protein 6 [Ceratosolen solmsi marchali]	5.77451	2.5297	1.31316e-09	2.29998e-07	Up	2.36247	4.53716	6.61615	21.152	32.227	29.5273	XP_023297814.1	general odorant-binding protein 56a-like [Lucilia cuprina]	--	--	--	--	--	--	--	--	--	--	--	--	--	--	--	--	--	PF01395.22	PBP/GOBP family
TRINITY_DN19036_c0_g1_i1_2	108.059	0.641803	3.02294	general odorant-binding protein 56a [Drosophila novamexicana]	3.83741	1.94013	0.00250331	0.0361935	Up	1.30165	8.37635	4.61054	11.4319	27.5744	17.8233	XP_017486528.1	PREDICTED: general odorant-binding protein 56d-like [Rhagoletis zephyria]	Q9V8Y2|OB56A_DROME	General odorant-binding protein 56a CG11797 OS=Drosophila melanogaster (Fruit fly) GN=CG11797 PE=2 SV=1	--	--	--	--	--	--	--	--	--	--	--	S	ENOG410ZCHW	Odorant-binding protein	Molecular Function: odorant binding (GO:0005549);|Cellular Component: extracellular region (GO:0005576);|Biological Process: sensory perception of chemical stimulus (GO:0007606);|Biological Process: sensory perception of smell (GO:0007608);|Biological Process: response to pheromone (GO:0019236);|Biological Process: olfactory behavior (GO:0042048);	PF01395.22	PBP/GOBP family
TRINITY_DN21476_c0_g1_i2_2	131.496	0.73095	3.98697	PREDICTED: general odorant-binding protein 28a-like [Musca domestica]	7.53848	2.91427	6.69233e-05	0.00208208	Up	0.399713	2.02303	5.35018	11.7932	19.1291	32.9239	XP_030377330.1	general odorant-binding protein 28a [Scaptodrosophila lebanonensis]	--	--	--	--	--	--	--	--	--	--	--	--	--	--	--	--	--	--	--
TRINITY_DN21885_c0_g1_i1_1	81.4917	1.03492	5.71167	odorant-binding protein [Bactrocera correcta]	60.1764	5.91112	1.11876e-08	1.11433e-06	Up	0	0	0.891079	23.9327	6.36235	26.2719	AYN70633.1	odorant-binding protein 19d2 [Bactrocera minax]	P54195|OB28A_DROME	General odorant-binding protein 28a CG6641 OS=Drosophila melanogaster (Fruit fly) GN=CG6641 PE=1 SV=2	--	--	--	--	--	--	--	--	--	--	--	--	--	--	Molecular Function: odorant binding (GO:0005549);|Molecular Function: pheromone binding (GO:0005550);|Cellular Component: extracellular region (GO:0005576);|Biological Process: sensory perception of chemical stimulus (GO:0007606);|Biological Process: sensory perception of smell (GO:0007608);	PF01395.22	PBP/GOBP family
TRINITY_DN23774_c0_g1_i2_2	409.124	0.572543	3.30361	LOW QUALITY PROTEIN: general odorant-binding protein 56d [Drosophila sechellia]	3.7101	1.89146	0.000954471	0.0177838	Up	3.54145	28.7762	24.8954	66.9678	74.3326	80.7318	XP_017486528.1	PREDICTED: general odorant-binding protein 56d-like [Rhagoletis zephyria]	Q8SY61|OB56D_DROME	General odorant-binding protein 56d CG11218 OS=Drosophila melanogaster (Fruit fly) GN=CG11218 PE=1 SV=2	--	--	--	--	--	--	--	--	--	--	--	--	--	--	Molecular Function: odorant binding (GO:0005549);|Cellular Component: extracellular region (GO:0005576);|Biological Process: sensory perception of chemical stimulus (GO:0007606);|Biological Process: sensory perception of smell (GO:0007608);|Biological Process: response to pheromone (GO:0019236);|Biological Process: olfactory behavior (GO:0042048);	PF01395.22	PBP/GOBP family
TRINITY_DN23905_c0_g1_i1_1	67.5567	0.7579	4.69904	General odorant-binding protein 56h [Lucilia cuprina]	11.8056	3.5614	2.61393e-06	0.000114893	Up	0.185197	1.75617	1.10945	17.9249	5.2722	14.0772	XP_017486528.1	PREDICTED: general odorant-binding protein 56d-like [Rhagoletis zephyria]	Q9V8Y2|OB56A_DROME	General odorant-binding protein 56a CG11797 OS=Drosophila melanogaster (Fruit fly) GN=CG11797 PE=2 SV=1	--	--	--	--	--	--	--	--	--	--	--	--	--	--	Molecular Function: odorant binding (GO:0005549);|Cellular Component: extracellular region (GO:0005576);|Biological Process: sensory perception of chemical stimulus (GO:0007606);|Biological Process: sensory perception of smell (GO:0007608);|Biological Process: response to pheromone (GO:0019236);|Biological Process: olfactory behavior (GO:0042048);	PF01395.22	PBP/GOBP family
TRINITY_DN26278_c0_g1_i5_1	720.498	0.419325	4.11143	general odorant-binding protein 56d [Bactrocera oleae]	3.30357	1.72402	3.93212e-05	0.00131493	Up	11.4854	44.0165	40.9814	108.43	99.3314	126.508	AOW41523.1	odorant-binding protein OBP56d-2, partial [Anastrepha obliqua]	Q8SY61|OB56D_DROME	General odorant-binding protein 56d CG11218 OS=Drosophila melanogaster (Fruit fly) GN=CG11218 PE=1 SV=2	--	--	--	--	--	--	--	--	--	--	--	S	ENOG410ZCHW	Odorant-binding protein	Molecular Function: odorant binding (GO:0005549);|Cellular Component: extracellular region (GO:0005576);|Biological Process: sensory perception of chemical stimulus (GO:0007606);|Biological Process: sensory perception of smell (GO:0007608);|Biological Process: response to pheromone (GO:0019236);|Biological Process: olfactory behavior (GO:0042048);	PF01395.22	PBP/GOBP family
TRINITY_DN40231_c0_g1_i1_1	11.2943	2.18586	3.16375	odorant binding protein 2 [Procecidochares utilis]	120.719	6.91551	0.00155752	0.0256692	Up	0	0	0	7.50829	0.223091	0.235381	AOW41536.1	odorant-binding protein OBP8a, partial [Anastrepha fraterculus]	Q9VAJ4|OB99A_DROME	General odorant-binding protein 99a CG18111 OS=Drosophila melanogaster (Fruit fly) GN=CG18111 PE=2 SV=2	--	--	--	--	--	--	--	--	--	--	--	--	--	--	Molecular Function: odorant binding (GO:0005549);|Cellular Component: extracellular region (GO:0005576);|Biological Process: sensory perception of chemical stimulus (GO:0007606);|Biological Process: sensory perception of smell (GO:0007608);|Cellular Component: endomembrane system (GO:0012505);|Biological Process: response to pheromone (GO:0019236);|Biological Process: olfactory behavior (GO:00420…	PF01395.22	PBP/GOBP family

## Sheet: Figure 4C raw data
Gene_id	CK1	CK2	CK3	TM1	TM2	TM3	Genetic types
TRINITY_DN17216_c0_g1_i1_1	0.848331	6.56063	6.89251	17.767	18.3185	21.8701	SODs
TRINITY_DN13935_c0_g1_i1_2	3.36667	3.40144	12.0269	57.3428	45.4541	17.3818	HSPs
TRINITY_DN24094_c0_g1_i1_1	1.77715	2.0592	4.19124	16.2411	11.1366	5.95524	HSPs
TRINITY_DN24676_c0_g1_i2_2	6.37559	27.0989	24.7418	56.2486	39.9353	81.7025	HSPs
TRINITY_DN28231_c0_g1_i1_1	1.98972	5.46928	17.4725	53.0367	35.703	18.3956	HSPs
TRINITY_DN20946_c0_g1_i1_1	0.0797238	1.10498	0.916869	4.36336	2.88377	5.1152	PODs
TRINITY_DN22101_c0_g1_i1_2	4.06031	1.28334	3.09233	0.693229	0.252654	1.19376	PODs
TRINITY_DN33356_c0_g1_i2_2	61.6769	65.6619	63.165	142.64	130.472	158.179	PODs
TRINITY_DN2344_c0_g1_i1_1	0.223268	0.859596	2.68709	7.76973	3.17908	14.2659	CATs
TRINITY_DN14157_c0_g1_i1_1	3.75398	19.1525	38.483	952.88	80.0597	149.999	OBPs
TRINITY_DN14270_c0_g1_i1_1	0.126388	0	0	19.0614	0.391482	8.30239	OBPs
TRINITY_DN17700_c0_g1_i1_2	30.7608	126.04	129.548	249.5	519.025	370.145	OBPs
TRINITY_DN18488_c0_g1_i1_2	2.36247	4.53716	6.61615	21.152	32.227	29.5273	OBPs
TRINITY_DN19036_c0_g1_i1_2	1.30165	8.37635	4.61054	11.4319	27.5744	17.8233	OBPs
TRINITY_DN21476_c0_g1_i2_2	0.399713	2.02303	5.35018	11.7932	19.1291	32.9239	OBPs
TRINITY_DN21885_c0_g1_i1_1	0	0	0.891079	23.9327	6.36235	26.2719	OBPs
TRINITY_DN23774_c0_g1_i2_2	3.54145	28.7762	24.8954	66.9678	74.3326	80.7318	OBPs
TRINITY_DN23905_c0_g1_i1_1	0.185197	1.75617	1.10945	17.9249	5.2722	14.0772	OBPs
TRINITY_DN26278_c0_g1_i5_1	11.4854	44.0165	40.9814	108.43	99.3314	126.508	OBPs
TRINITY_DN40231_c0_g1_i1_1	0	0	0	7.50829	0.223091	0.235381	OBPs
