# Supplementary material for: Fumigant activity and transcriptomic analysis of two plant essential oils against the tea green leafhopper, Empoasca onukii Matsuda
Source: Front Physiol. 2023 Sep 19;14:1217608. doi: 10.3389/fphys.2023.1217608 (PMC10546945; doi:10.3389/fphys.2023.1217608)
Supplement: Supplementary file 10 [file Table7.xls]

gene_id	BaseMean	lfcSE	stat	FoldChange	log2FoldChange	p-value	q-value	Expression_CK1	Expression_CK2	Expression_CK3	Expression_TM1	Expression_TM2	Expression_TM3	NR.id	NR.annotation	Swissprot.id	Swissprot.annotation	KEGG.id	KO	KEGG.gene.name	KEGG.description	Pathway	Pathway.definition	KOG.id	KOG.defination	KOG.code	KOG.categories	KOG.class	eggNOG.abbreviation	eggNOG.id	eggNOG.description	GO.annotation	Pfam.IDs	Pfam.Description	TFs_ID	Family
TRINITY_DN10001_c0_g1_i1_1	6.782913661	1.54924003	2.066845203	9.202585978	3.202039323	0.038748743	0.215726623	0	0	0.6376553	1.654861	2.598845	2.377223	--	--	--	--	--	--	--	--	--	--	--	--	--	--	--	--	--	--	--	--	--
TRINITY_DN10003_c0_g1_i1_2	32.40964943	0.567314236	2.563512954	2.740268752	1.454317393	0.010361883	0.096680129	1.066411	2.901027	1.939451	4.657426	6.155994	6.139339	XP_018797126.1	PREDICTED: serine protease gd [Bactrocera latifrons]	--	--	--	--	--	--	--	--	KOG3627	Trypsin	[E]	METABOLISM	Amino acid transport and metabolism	O	COG5640	protease	--	PF16030.5	Serine protease gd N-terminus
TRINITY_DN10004_c0_g1_i1_1	3.632809152	2.069476363	0.659564374	2.575679137	1.364952882	0.509533423	0.786540249	0.8803774	0	0	1.585128	0.6428936	0.3316951	--	--	--	--	--	--	--	--	--	--	--	--	--	--	--	--	--	--	--	--	--
TRINITY_DN10005_c0_g1_i1_1	12.75598252	0.898047399	0.557732032	1.415066449	0.500869801	0.577027381	0.827399987	1.821033	2.614441	0.9249161	2.568602	0.9501083	4.790713	--	--	--	--	--	--	--	--	--	--	--	--	--	--	--	--	--	--	--	--	--
TRINITY_DN10008_c0_g1_i1_1	59.27657213	0.779526086	2.499613398	3.859767236	1.948513848	0.01243289	0.108701294	0.8607732	9.072967	2.420925	10.89269	19.8479	18.39551	XP_023294004.1	uncharacterized protein LOC111677159 [Lucilia cuprina]	--	--	--	--	--	--	--	--	--	--	--	--	--	S	ENOG410XXY6	NA	--	--	--
TRINITY_DN10010_c0_g1_i1_1	3.125877311	2.9835627	1.697343608	33.45456265	5.064131079	0.089631717	0.337973998	0	0	0	1.288605	0	2.185503	--	--	--	--	--	--	--	--	--	--	--	--	--	--	--	--	--	--	--	--	--
TRINITY_DN10012_c0_g1_i1_1	21.23296854	1.332070273	0.402468066	1.450063167	0.536115747	0.687339585	0.884032128	0	2.702581	2.027372	0.7976582	1.105823	5.668216	--	--	--	--	--	--	--	--	--	--	--	--	--	--	--	--	--	--	--	--	--
TRINITY_DN10012_c0_g1_i1_2	8.918852665	1.920724387	-0.164205931	0.803631302	-0.315394336	0.869569032	0.956625619	0	0	5.398119	1.919873	0.8146417	1.620411	--	--	--	--	--	--	--	--	--	--	--	--	--	--	--	--	--	--	--	--	--
TRINITY_DN10013_c0_g1_i1_1	7.307592283	1.429924345	0.955925574	2.579159956	1.36690125	0.339109838	0.658631174	0	1.189286	0.8094457	1.609673	0.5618011	3.72671	--	--	--	--	--	--	--	--	--	--	--	--	--	--	--	--	--	--	--	--	--
TRINITY_DN10016_c0_g1_i1_1	9.880649396	1.41229365	1.475639318	4.239917045	2.084036038	0.140040744	0.425667453	0	0.9281149	0.3454717	2.199798	0.3658541	3.22829	XP_001354837.1	uncharacterized protein Dpse_GA17035 [Drosophila pseudoobscura pseudoobscura]	--	--	--	--	--	--	--	--	--	--	--	--	--	S	ENOG411297I	Angiotensin II, type I receptor-associated protein (AGTRAP)	--	PF06396.11	Angiotensin II, type I receptor-associated protein (AGTRAP)
TRINITY_DN10018_c0_g1_i1_1	8.979254462	0.809952504	0.064477493	1.036861866	0.052223707	0.948590028	0.983152565	1.631391	1.813131	1.511289	1.70328	1.820119	1.99452	RZF37236.1	hypothetical protein LSTR_LSTR006562 [Laodelphax striatellus]	Q9V5N8|STAN_DROME	Protocadherin-like wing polarity protein stan CG11895 OS=Drosophila melanogaster (Fruit fly) GN=CG11895 PE=1 SV=4	--	--	--	--	--	--	KOG4289	Cadherin EGF LAG seven-pass G-type receptor	[T]	CELLULAR PROCESSES AND SIGNALING	Signal transduction mechanisms	S	ENOG410XTGH	cadherin, EGF LAG seven-pass G-type receptor	Biological Process: establishment of planar polarity (GO:0001736);|Biological Process: morphogenesis of a polarized epithelium (GO:0001738);|Molecular Function: transmembrane signaling receptor activity (GO:0004888);|Molecular Function: G protein-coupled receptor activity (GO:0004930);|Molecular Function: calcium ion binding (GO:0005509);|Cellular Component: plasma membrane (GO:0005886);|Cellular…	PF00002.24	7 transmembrane receptor (Secretin family)
TRINITY_DN10020_c0_g1_i1_1	47.42384025	0.455518426	0.44258132	1.149976154	0.201603946	0.658068599	0.870695733	1.750032	0.9741073	1.859999	1.82692	1.653674	2.160901	XP_014244949.1	plexin-B isoform X2 [Cimex lectularius]	Q9V4A7|PLXB_DROME	Plexin-B CG17245 OS=Drosophila melanogaster (Fruit fly) GN=CG17245 PE=1 SV=2	371/542(68.45)	K06820	PLXNA	plexin A	ko04360	Axon guidance	KOG3610	Plexins (functional semaphorin receptors)	[T]	CELLULAR PROCESSES AND SIGNALING	Signal transduction mechanisms	S	ENOG410XR88	semaphorin receptor activity	Cellular Component: semaphorin receptor complex (GO:0002116);|Cellular Component: plasma membrane (GO:0005886);|Cellular Component: integral component of plasma membrane (GO:0005887);|Biological Process: negative regulation of cell adhesion (GO:0007162);|Biological Process: axon guidance (GO:0007411);|Biological Process: motor neuron axon guidance (GO:0008045);|Biological Process: regulation of c…	PF01403.19,PF01437.25	Sema domain|Plexin repeat
TRINITY_DN10024_c0_g1_i1_1	46.98989506	0.72388786	1.517868929	2.141715561	1.09876689	0.129047444	0.409453194	7.244365	2.96419	7.639066	15.72457	3.825298	21.60607	--	--	--	--	--	--	--	--	--	--	--	--	--	--	--	--	--	--	--	--	--
TRINITY_DN10025_c0_g1_i1_1	15.20073861	0.733710247	2.22108064	3.094335493	1.629629625	0.0263455	0.173371009	0.4653008	0.9820298	1.413498	3.024041	2.942751	3.658848	KNC21619.1	hypothetical protein FF38_13426 [Lucilia cuprina]	Q8T113|P27K_BOMMO	27 kDa glycoprotein . OS=Bombyx mori (Silk moth) GN=. PE=1 SV=1	--	--	--	--	--	--	--	--	--	--	--	S	ENOG4111PQK	Protein of unknown function (DUF1397)	Cellular Component: extracellular region (GO:0005576);	PF07165.11	Protein of unknown function (DUF1397)
TRINITY_DN10026_c0_g1_i1_1	6.445267118	3.473056289	1.758343819	68.91886607	6.10682706	0.078689026	0.315908253	0	0	0	5.510147	0	0	--	--	--	--	--	--	--	--	--	--	--	--	--	--	--	--	--	--	--	--	--
TRINITY_DN10029_c0_g1_i1_1	10.16628163	1.15028903	0.73856002	1.801948138	0.84955749	0.460174208	0.753955708	0.2194546	2.122588	0.2188869	1.818802	1.549063	1.347499	XP_011181137.1	ADAMTS-like protein 3 isoform X1 [Zeugodacus cucurbitae]	Q3UTY6|THSD4_MOUSE	Thrombospondin type-1 domain-containing protein 4 Thsd4 OS=Mus musculus (Mouse) GN=Thsd4 PE=1 SV=2	--	--	--	--	--	--	KOG4597	Serine proteinase inhibitor (KU family) with thrombospondin repeats	[O]	CELLULAR PROCESSES AND SIGNALING	Posttranslational modification, protein turnover, chaperones	S	ENOG41102GD	WAP, follistatin kazal, immunoglobulin, kunitz and netrin domain containing	Cellular Component: microfibril (GO:0001527);|Molecular Function: peptidase activity (GO:0008233);|Cellular Component: extracellular matrix (GO:0031012);|Biological Process: elastic fiber assembly (GO:0048251);	--	--
TRINITY_DN10032_c0_g1_i1_1	8.762595982	0.957728493	0.821122279	1.72477982	0.786412204	0.411576621	0.717440721	0.7654775	1.040221	0.7404485	0.576648	1.879565	2.400174	XP_022191606.1	copine-8-like [Nilaparvata lugens]	Q86YQ8|CPNE8_HUMAN	Copine-8 CPNE8 OS=Homo sapiens (Human) GN=CPNE8 PE=1 SV=2	--	--	--	--	--	--	KOG1327	Copine	[T]	CELLULAR PROCESSES AND SIGNALING	Signal transduction mechanisms	S	ENOG410XPC8	copine family	Molecular Function: calcium-dependent phospholipid binding (GO:0005544);|Cellular Component: plasma membrane (GO:0005886);|Cellular Component: extracellular exosome (GO:0070062);|Biological Process: cellular response to calcium ion (GO:0071277);	PF00168.30	C2 domain
TRINITY_DN10032_c0_g1_i1_2	14.7665845	0.965302342	0.774427572	1.678947069	0.747556748	0.438677984	0.737236653	1.86276	0.4068365	2.887326	1.848119	4.663365	2.617412	--	--	--	--	--	--	--	--	--	--	--	--	--	--	--	--	--	--	--	--	--
TRINITY_DN10033_c0_g1_i1_1	2.933075757	2.019845873	0.835561429	3.221439061	1.687705304	0.403401675	0.711826338	1.45E-24	0.919596	0	1.127714	0.8465496	0.9010347	RZF34337.1	hypothetical protein LSTR_LSTR008876 [Laodelphax striatellus]	--	--	45/82(54.88)	K17725	ETHE1	sulfur dioxygenase [EC:1.13.11.18]	ko00920	Sulfur metabolism	--	--	--	--	--	--	--	--	--	--	--
TRINITY_DN10034_c0_g1_i1_1	22.22430408	0.731090363	0.32710026	1.180288749	0.239139848	0.743592055	0.908422744	2.068191	4.023813	2.646812	3.647606	1.301232	6.043265	--	--	--	--	--	--	--	--	--	--	--	--	--	--	--	--	--	--	--	--	--
TRINITY_DN10035_c0_g1_i1_2	6.303592205	1.245236974	0.324253722	1.322963009	0.403772723	0.745745953	0.90903654	2.073542	0.5763268	0.2433366	0.8226138	1.478365	1.621914	XP_023709691.1	uncharacterized protein LOC111865699 isoform X1 [Cryptotermes secundus]	--	--	--	--	--	--	--	--	--	--	--	--	--	S	ENOG4110W0Z	NA	--	--	--
TRINITY_DN10040_c0_g1_i1_1	14.98735909	1.262762384	0.355146655	1.364588381	0.448465837	0.722479726	0.899832529	0	2.753091	1.214952	2.497722	1.33599	1.534425	XP_017863786.1	PREDICTED: brachyurin [Drosophila arizonae]	P17207|SER3_DROME	Serine protease 3 CG17951 OS=Drosophila melanogaster (Fruit fly) GN=CG17951 PE=2 SV=2	--	--	--	--	--	--	KOG3627	Trypsin	[E]	METABOLISM	Amino acid transport and metabolism	O	COG5640	protease	Molecular Function: endopeptidase activity (GO:0004175);|Molecular Function: serine-type endopeptidase activity (GO:0004252);|Biological Process: proteolysis (GO:0006508);	PF00089.26	Trypsin
TRINITY_DN10041_c0_g1_i1_1	8.844405596	1.335338735	0.673749326	1.865656743	0.899683573	0.500470696	0.78022202	0	2.857528	1.036253	2.011414	1.523213	3.859975	--	--	--	--	--	--	--	--	--	--	--	--	--	--	--	--	--	--	--	--	--
TRINITY_DN10044_c0_g1_i1_1	5.936430241	3.529613968	1.696540777	63.47576731	5.988134024	0.089783515	0.337973998	0	0	0	4.374687	0	0	XP_012535314.1	probable cytochrome P450 301a1, mitochondrial [Monomorium pharaonis]	Q9V6D6|CP301_DROME	Probable cytochrome P450 301a1, mitochondrial CG8587 OS=Drosophila melanogaster (Fruit fly) GN=CG8587 PE=2 SV=1	--	--	--	--	--	--	KOG0159	Cytochrome P450 CYP11/CYP12/CYP24/CYP27 subfamilies	[Q]	METABOLISM	Secondary metabolites biosynthesis, transport and catabolism	Q	COG2124	Cytochrome p450	Molecular Function: monooxygenase activity (GO:0004497);|Molecular Function: iron ion binding (GO:0005506);|Biological Process: tergite morphogenesis (GO:0007490);|Molecular Function: oxidoreductase activity, acting on paired donors, with incorporation or reduction of molecular oxygen (GO:0016705);|Molecular Function: heme binding (GO:0020037);|Cellular Component: mitochondrial membrane (GO:00319…	--	--
TRINITY_DN10045_c0_g1_i1_2	21.96791882	0.617936924	1.019800157	1.547749692	0.630172172	0.307823249	0.630819918	1.284991	2.241034	2.72043	3.592962	3.805006	2.778449	--	--	--	--	--	--	--	--	--	--	--	--	--	--	--	--	--	--	--	--	--
TRINITY_DN10046_c0_g2_i1_1	9.181359085	0.98515786	-0.10159772	0.932974922	-0.100089793	0.919075989	0.973695667	1.232476	1.915045	1.196733	0.3662314	1.187262	2.838498	XP_018914338.1	PREDICTED: bromodomain and WD repeat-containing protein 3 [Bemisia tabaci]	--	--	--	--	--	--	--	--	--	--	--	--	--	BK	COG5076	bromodomain	--	--	--
TRINITY_DN10049_c0_g1_i2_1	14.26618215	0.757318457	0.008139968	1.004282081	0.006164548	0.993505317	0.997713169	0.9679946	0.6999748	0.6356862	1.096518	0.4188857	0.949803	PNI33024.1	KRT8 isoform 9 [Pan troglodytes]	Q6GMY0|K2C8_HUMAN	Keratin, type II cytoskeletal 8 CYK8 OS=Homo sapiens (Human) GN=CYK8 PE=1 SV=7	--	--	--	--	--	--	--	--	--	--	--	S	ENOG410YY6B	structural constituent of epidermis	--	PF00038.21,PF16208.5,PF07926.12	Intermediate filament protein|Keratin type II head|TPR/MLP1/MLP2-like protein
TRINITY_DN1004_c0_g1_i1_1	7.703077645	1.400407453	1.285767772	3.483647794	1.800598771	0.198524121	0.504569361	0	1.355612	0.2995816	0.8973014	1.570944	3.809084	XP_030371316.1	fasciclin-1 isoform X15 [Scaptodrosophila lebanonensis]	P10674|FAS1_DROME	Fasciclin-1 CG6588 OS=Drosophila melanogaster (Fruit fly) GN=CG6588 PE=1 SV=1	--	--	--	--	--	--	KOG1437	Fasciclin and related adhesion glycoproteins	[MW]	CELLULAR PROCESSES AND SIGNALING|CELLULAR PROCESSES AND SIGNALING	Cell wall/membrane/envelope biogenesis |Extracellular structures	M	COG2335	Beta-Ig-H3 fasciclin	Cellular Component: plasma membrane (GO:0005886);|Biological Process: homophilic cell adhesion via plasma membrane adhesion molecules (GO:0007156);|Biological Process: axon guidance (GO:0007411);|Biological Process: neuron recognition (GO:0008038);|Biological Process: calcium-independent cell-cell adhesion via plasma membrane cell-adhesion molecules (GO:0016338);|Cellular Component: anchored comp…	PF02469.22	Fasciclin domain
TRINITY_DN1004_c0_g1_i1_2	34.38307589	0.474766177	2.089722672	1.989119078	0.992129645	0.036642719	0.209132724	0.838162	1.288064	1.311365	1.875785	2.426214	2.854181	XP_022195789.1	uncharacterized protein LOC111053245 [Nilaparvata lugens]	Q9NBX4|RTXE_DROME	Probable RNA-directed DNA polymerase from transposon X-element ORF2 OS=Drosophila melanogaster (Fruit fly) GN=ORF2 PE=3 SV=1	--	--	--	--	--	--	KOG1075	FOG: Reverse transcriptase	[R]	POORLY CHARACTERIZED	General function prediction only	S	ENOG410Y65E	Reverse transcriptase (RNA-dependent DNA polymerase)	Molecular Function: RNA-directed DNA polymerase activity (GO:0003964);|Biological Process: transposition, DNA-mediated (GO:0006313);	PF00078.27	Reverse transcriptase (RNA-dependent DNA polymerase)
TRINITY_DN1004_c0_g2_i1_1	8.519006265	0.997080075	1.236703973	2.350704006	1.23309289	0.216197003	0.526257597	0.8165223	0.9176594	0.5557361	0.8435272	1.345622	3.760286	XP_015027665.1	fasciclin-1 isoform X5 [Drosophila virilis]	P10674|FAS1_DROME	Fasciclin-1 CG6588 OS=Drosophila melanogaster (Fruit fly) GN=CG6588 PE=1 SV=1	--	--	--	--	--	--	KOG1437	Fasciclin and related adhesion glycoproteins	[MW]	CELLULAR PROCESSES AND SIGNALING|CELLULAR PROCESSES AND SIGNALING	Cell wall/membrane/envelope biogenesis |Extracellular structures	M	COG2335	Beta-Ig-H3 fasciclin	Cellular Component: plasma membrane (GO:0005886);|Biological Process: homophilic cell adhesion via plasma membrane adhesion molecules (GO:0007156);|Biological Process: axon guidance (GO:0007411);|Biological Process: neuron recognition (GO:0008038);|Biological Process: calcium-independent cell-cell adhesion via plasma membrane cell-adhesion molecules (GO:0016338);|Cellular Component: anchored comp…	PF02469.22	Fasciclin domain
TRINITY_DN10051_c0_g1_i1_1	8.977466538	1.124053807	0.301540779	1.264834006	0.338948061	0.763002159	0.916215204	0.527116	2.802461	0.2482267	1.473564	1.030531	2.366724	PNF31818.1	hypothetical protein B7P43_G09333 [Cryptotermes secundus]	Q9VUN0|TOLL6_DROME	Toll-like receptor 6 CG7250 OS=Drosophila melanogaster (Fruit fly) GN=CG7250 PE=1 SV=1	--	--	--	--	--	--	KOG4641	FOG: Toll/interleukin receptor and related proteins containing LRR and TIR repeats	[T]	CELLULAR PROCESSES AND SIGNALING	Signal transduction mechanisms	S	COG4886	leucine Rich Repeat	Biological Process: axis elongation (GO:0003401);|Molecular Function: neurotrophin receptor activity (GO:0005030);|Cellular Component: plasma membrane (GO:0005886);|Cellular Component: integral component of membrane (GO:0016021);|Biological Process: convergent extension (GO:0060026);|Biological Process: dendrite guidance (GO:0070983);	PF13855.6	Leucine rich repeat
TRINITY_DN10053_c0_g1_i1_1	10.04041315	1.360818726	1.565956327	4.380157342	2.130982694	0.117358842	0.389819562	0	0.7746877	0.532568	0.6904551	0.8955173	4.80607	XP_023306249.1	myb-like protein AA [Lucilia cuprina]	--	--	--	--	--	--	--	--	--	--	--	--	--	S	ENOG4111J7C	zinc finger, C2HC-type containing	--	--	--
TRINITY_DN10053_c0_g2_i1_1	3.877372062	1.586209318	0.217497273	1.270147638	0.344996202	0.827820832	0.941595605	1.002121	0.7330759	0	0.3040929	1.020994	1.069737	XP_019846740.1	probable WRKY transcription factor protein 1 isoform X5 [Bactrocera dorsalis]	--	--	--	--	--	--	--	--	--	--	--	--	--	S	ENOG4111J7C	zinc finger, C2HC-type containing	--	--	--
TRINITY_DN10054_c0_g1_i1_1	7.647622881	1.073473109	0.162402812	1.128444176	0.174335051	0.870988657	0.957067377	0.7514415	1.829101	0.77151	1.951749	1.35309	0.4069537	GBL74090.1	hypothetical protein AVEN_230990_1 [Araneus ventricosus]	--	--	--	--	--	--	--	--	--	--	--	--	--	--	--	--	--	--	--
TRINITY_DN10054_c0_g2_i1_1	10.24855865	0.796192176	-0.088678883	0.952238304	-0.070605433	0.929337115	0.976294119	1.6223	1.480139	1.217824	1.253882	1.0805	2.144441	PNF26089.1	hypothetical protein B7P43_G04923 [Cryptotermes secundus]	--	--	--	--	--	--	--	--	--	--	--	--	--	--	--	--	--	--	--
TRINITY_DN10055_c0_g1_i1_1	6.050963857	1.143094661	0.139465053	1.116839411	0.159421757	0.88908267	0.963275117	0.466233	0.6526975	1.408401	1.474959	0.4550225	1.105559	XP_021924335.1	serine/threonine-protein phosphatase rdgC isoform X2 [Zootermopsis nevadensis]	P40421|RDGC_DROME	Serine/threonine-protein phosphatase rdgC CG44746 OS=Drosophila melanogaster (Fruit fly) GN=CG44746 PE=2 SV=1	96/131(73.28)	K13807	PPEF, PPP7C	serine/threonine-protein phosphatase with EF-hands [EC:3.1.3.16]	ko04745	Phototransduction - fly	KOG0377	Protein serine/threonine phosphatase RDGC/PPEF, contains STphosphatase and EF-hand domains	[T]	CELLULAR PROCESSES AND SIGNALING	Signal transduction mechanisms	T	COG0639	serine threonine-protein phosphatase	Molecular Function: protein serine/threonine phosphatase activity (GO:0004722);|Molecular Function: calcium-dependent protein serine/threonine phosphatase activity (GO:0004723);|Molecular Function: iron ion binding (GO:0005506);|Molecular Function: calcium ion binding (GO:0005509);|Molecular Function: calmodulin binding (GO:0005516);|Cellular Component: nucleus (GO:0005634);|Cellular Component: c…	PF00036.32,PF13499.6,PF13405.6,PF13833.6,PF13202.6	EF hand|EF-hand domain pair|EF-hand domain|EF-hand domain pair|EF hand
TRINITY_DN10058_c0_g1_i1_1	47.51727417	0.713320034	1.487859639	2.08684014	1.061320089	0.136787914	0.421189736	0.5918791	4.141989	4.413237	5.640276	5.82602	8.595944	XP_013114487.1	PREDICTED: proteasome maturation protein [Stomoxys calcitrans]	Q9CQT5|POMP_MOUSE	Proteasome maturation protein Pomp OS=Mus musculus (Mouse) GN=Pomp PE=1 SV=1	90/131(68.70)	K11599	POMP, UMP1	proteasome maturation protein	ko03050	Proteasome	KOG3061	Proteasome maturation factor	[O]	CELLULAR PROCESSES AND SIGNALING	Posttranslational modification, protein turnover, chaperones	O	ENOG410XUI5	Proteasome maturation protein	Cellular Component: nucleus (GO:0005634);|Cellular Component: cytoplasm (GO:0005737);|Cellular Component: endoplasmic reticulum (GO:0005783);|Cellular Component: cytosol (GO:0005829);|Cellular Component: nuclear speck (GO:0016607);|Cellular Component: organelle membrane (GO:0031090);|Biological Process: proteasome assembly (GO:0043248);	PF05348.11	Proteasome maturation factor UMP1
TRINITY_DN1005_c0_g1_i1_1	7.950268214	1.565551685	2.166026162	10.4906045	3.391025907	0.030309188	0.18771566	0	0.6406482	0	3.424199	1.163224	1.827121	KNC21212.1	hypothetical protein FF38_10983 [Lucilia cuprina]	Q19753|YU0O_CAEEL	Uncharacterized protein F23B12.7 F23B12.7 OS=Caenorhabditis elegans GN=F23B12.7 PE=3 SV=1	--	--	--	--	--	--	KOG2038	CAATT-binding transcription factor/60S ribosomal subunit biogenesis protein	[JK]	INFORMATION STORAGE AND PROCESSING|INFORMATION STORAGE AND PROCESSING	Translation, ribosomal structure and biogenesis |Transcription	J	COG5593	CCAAT enhancer binding protein (C EBP), zeta	Cellular Component: nucleus (GO:0005634);	--	--
TRINITY_DN10060_c0_g1_i1_1	15.40391617	0.967889002	1.443975449	2.634643857	1.397607956	0.148745881	0.437848367	0.09216494	1.009814	0.8954225	1.908391	1.077546	2.480701	XP_004536310.1	F-box-like/WD repeat-containing protein ebi [Ceratitis capitata]	Q95RJ9|EBI_DROME	F-box-like/WD repeat-containing protein ebi CG4063 OS=Drosophila melanogaster (Fruit fly) GN=CG4063 PE=1 SV=2	91/99(91.92)	K04508	TBL1	transducin (beta)-like 1	ko04013|ko04310	MAPK signaling pathway - fly|Wnt signaling pathway	KOG0273	Beta-transducin family (WD-40 repeat) protein	[B]	INFORMATION STORAGE AND PROCESSING	Chromatin structure and dynamics	S	ENOG410XRSY	f-box-like WD repeat-containing protein	Cellular Component: histone deacetylase complex (GO:0000118);|Molecular Function: chromatin binding (GO:0003682);|Molecular Function: transcription corepressor activity (GO:0003714);|Cellular Component: nucleus (GO:0005634);|Cellular Component: polytene chromosome (GO:0005700);|Biological Process: regulation of transcription by RNA polymerase II (GO:0006357);|Biological Process: response to oxida…	PF00400.32	WD domain, G-beta repeat
TRINITY_DN10061_c0_g1_i1_1	8.962080578	1.254907233	0.082273578	1.074187403	0.103245709	0.934429165	0.978265305	0.5627425	3.047226	0.1849107	0.9023274	1.145247	2.37477	--	--	--	--	--	--	--	--	--	--	--	--	--	--	--	--	--	--	--	PF00089.26	Trypsin
TRINITY_DN10063_c0_g1_i1_2	33.1087615	0.670761813	0.611567442	1.328884839	0.410216086	0.540823984	0.805834327	2.395667	4.256205	3.821162	2.813115	2.520631	9.760092	--	--	--	--	--	--	--	--	--	--	--	--	--	--	--	--	--	--	--	--	--
TRINITY_DN10064_c0_g1_i1_2	42.18554389	0.46988123	-0.333836314	0.896973073	-0.156863418	0.738503079	0.90657728	3.40991	2.788937	4.82251	3.380389	3.794675	3.090427	--	--	--	--	--	--	--	--	--	--	--	--	--	--	--	--	--	--	--	--	--
TRINITY_DN10066_c0_g1_i1_1	10.44306198	1.017419905	-0.628379195	0.642013037	-0.639325501	0.529755563	0.800295899	1.636828	3.813498	0.4734926	1.244795	0.9856969	1.792976	--	--	--	--	--	--	--	--	--	--	--	--	--	--	--	--	--	--	--	--	--
TRINITY_DN10067_c0_g1_i1_1	152.4422944	3.760948637	1.818671562	114.5576769	6.839930332	0.068961553	0.294706834	0	0	0.5481042	65.70634	0	0	XP_031839991.1	uncharacterized protein LOC116430250 [Nomia melanderi]	--	--	--	--	--	--	--	--	--	--	--	--	--	S	ENOG4110S1J	Apolipophorin-III precursor (apoLp-III)	--	PF07464.11	Apolipophorin-III precursor (apoLp-III)
TRINITY_DN1006_c0_g1_i1_1	4.857080904	2.018682974	1.838957136	13.10705319	3.712271462	0.065921491	0.287721011	0	0.2494199	0	0.451028	0.2214815	3.416686	XP_030369624.1	guanine nucleotide exchange factor DBS isoform X2 [Scaptodrosophila lebanonensis]	Q63406|MCF2L_RAT	Guanine nucleotide exchange factor DBS Ost OS=Rattus norvegicus (Rat) GN=Ost PE=1 SV=3	--	--	--	--	--	--	KOG0689	Guanine nucleotide exchange factor for Rho and Rac GTPases	[T]	CELLULAR PROCESSES AND SIGNALING	Signal transduction mechanisms	T	ENOG410XSWY	pleckstrin homology domain containing, family G (with RhoGef domain) member	Molecular Function: Rho guanyl-nucleotide exchange factor activity (GO:0005089);|Cellular Component: cytoplasm (GO:0005737);|Cellular Component: plasma membrane (GO:0005886);|Molecular Function: lipid binding (GO:0008289);|Cellular Component: extrinsic component of membrane (GO:0019898);|Biological Process: positive regulation of Rho protein signal transduction (GO:0035025);|Biological Process: i…	PF00621.20	RhoGEF domain
TRINITY_DN1006_c0_g1_i1_2	8.894756416	3.253705321	-2.05160833	0.00978421	-6.67532894	0.040207742	0.22025561	0	0	4.04339	0	0	0	--	--	--	--	--	--	--	--	--	--	--	--	--	--	--	--	--	--	--	--	--
TRINITY_DN10070_c0_g1_i1_1	14.03420099	0.882058002	0.732086741	1.564544798	0.645742968	0.464115626	0.757020721	0.7148561	1.969046	0.7129738	1.37753	2.944975	1.070301	--	--	--	--	--	--	--	--	--	--	--	--	--	--	--	--	--	--	--	--	--
TRINITY_DN10071_c0_g1_i1_1	43.75121067	0.543796503	1.410821444	1.701963111	0.767199768	0.15829727	0.452064813	1.88607	3.970089	5.252627	4.522555	6.647427	9.210394	TMW49570.1	hypothetical protein DOY81_005358 [Sarcophaga bullata]	Q8BHA0|IN80C_MOUSE	INO80 complex subunit C Ino80c OS=Mus musculus (Mouse) GN=Ino80c PE=1 SV=1	--	--	--	--	--	--	KOG4137	Uncharacterized conserved protein	[S]	POORLY CHARACTERIZED	Function unknown	S	COG5195	INO80 complex subunit	Cellular Component: fibrillar center (GO:0001650);|Biological Process: DNA repair (GO:0006281);|Biological Process: DNA recombination (GO:0006310);|Biological Process: chromatin remodeling (GO:0006338);|Cellular Component: Ino80 complex (GO:0031011);|Cellular Component: MLL1 complex (GO:0071339);	PF08265.11	YL1 nuclear protein C-terminal domain
TRINITY_DN10076_c0_g1_i1_1	5.766817948	3.550330679	1.674857232	61.66145449	5.946297015	0.093962246	0.346150823	0	0	0	6.799675	0	0	XP_003698732.1	small integral membrane protein 14 [Apis florea]	--	--	--	--	--	--	--	--	--	--	--	--	--	S	ENOG41127PU	chromosome 4 open reading frame 34	--	--	--
TRINITY_DN10077_c0_g1_i1_1	18.0037318	0.909250934	1.943017838	3.402725525	1.766690783	0.052014003	0.254430608	0.1683938	1.613343	0.848702	2.229553	1.88776	5.653117	XP_013111094.1	PREDICTED: serine palmitoyltransferase 1 [Stomoxys calcitrans]	O35704|SPTC1_MOUSE	Serine palmitoyltransferase 1 Lcb1 OS=Mus musculus (Mouse) GN=Lcb1 PE=1 SV=2	105/135(77.78)	K00654	SPT	serine palmitoyltransferase [EC:2.3.1.50]	ko00600|ko04071	Sphingolipid metabolism|Sphingolipid signaling pathway	KOG1358	Serine palmitoyltransferase	[O]	CELLULAR PROCESSES AND SIGNALING	Posttranslational modification, protein turnover, chaperones	H	COG0156	8-Amino-7-oxononanoate synthase	Cellular Component: endoplasmic reticulum (GO:0005783);|Biological Process: sphingomyelin biosynthetic process (GO:0006686);|Cellular Component: integral component of membrane (GO:0016021);|Molecular Function: transferase activity, transferring acyl groups (GO:0016746);|Cellular Component: serine C-palmitoyltransferase complex (GO:0017059);|Biological Process: sphingolipid biosynthetic process (G…	--	--
TRINITY_DN10078_c0_g1_i1_1	18.41767133	0.835363871	0.144489936	1.087263538	0.120701672	0.885113603	0.962192036	3.201029	2.49301	1.429732	2.181286	0.9016302	5.154754	--	--	--	--	--	--	--	--	--	--	--	--	--	--	--	--	--	--	--	--	--
TRINITY_DN10079_c0_g1_i1_1	8.614485879	1.310770264	0.488973161	1.559335623	0.640931479	0.624860698	0.853783077	1.19E-20	1.413349	2.285945	2.549174	1.484427	2.20084	--	--	--	--	--	--	--	--	--	--	--	--	--	--	--	--	--	--	--	--	--
TRINITY_DN10081_c0_g1_i1_2	15.45920521	0.893910074	0.990481874	1.847278934	0.885401725	0.321938645	0.643010873	1.18336	2.798201	2.252265	1.620484	7.327439	2.742155	--	--	--	--	--	--	--	--	--	--	--	--	--	--	--	--	--	--	--	--	--
TRINITY_DN10082_c0_g1_i1_1	1011.310158	0.464929064	3.604221344	3.194759333	1.675707254	0.00031309	0.007476508	7.224016	36.17219	27.48635	81.03135	58.68192	97.80269	XP_023162035.1	ADP,ATP carrier protein [Drosophila hydei]	Q26365|ADT_DROME	ADP,ATP carrier protein CG16944 OS=Drosophila melanogaster (Fruit fly) GN=CG16944 PE=2 SV=4	276/299(92.31)	K05863	SLC25A4S, ANT	solute carrier family 25 (mitochondrial adenine nucleotide translocator), member 4/5/6/31	ko04020|ko04022|ko04217|ko04218|ko05010|ko05012|ko05016|ko05164|ko05166	Calcium signaling pathway|cGMP-PKG signaling pathway|Necroptosis|Cellular senescence|Alzheimer disease|Parkinson disease|Huntington disease|Influenza A|Human T-cell leukemia virus 1 infection	KOG0749	Mitochondrial ADP/ATP carrier proteins	[C]	METABOLISM	Energy production and conversion	U	ENOG410XNW0	transmembrane transport	Biological Process: action potential (GO:0001508);|Molecular Function: ATP:ADP antiporter activity (GO:0005471);|Cellular Component: mitochondrion (GO:0005739);|Cellular Component: mitochondrial inner membrane (GO:0005743);|Biological Process: mitochondrial transport (GO:0006839);|Biological Process: chemical synaptic transmission (GO:0007268);|Biological Process: determination of adult lifespan …	PF00153.27	Mitochondrial carrier protein
TRINITY_DN10082_c0_g1_i1_2	3.210920504	3.920791114	-1.327554183	0.027109407	-5.205062644	0.184325429	0.486653109	3.379531	2.99E-19	8.12E-21	1.60E-29	6.23E-18	1.04E-41	--	--	--	--	--	--	--	--	--	--	--	--	--	--	--	--	--	--	--	--	--
TRINITY_DN10085_c0_g1_i1_1	6.188789821	1.397152749	1.474142408	4.168713192	2.059602118	0.140443252	0.426305272	0	0.6996433	0.2106457	1.204083	0.6612002	2.175372	XP_013105272.1	PREDICTED: probable sulfite oxidase, mitochondrial [Stomoxys calcitrans]	Q9VWP4|SUOX_DROME	Sulfite oxidase, mitochondrial CG7280 OS=Drosophila melanogaster (Fruit fly) GN=CG7280 PE=1 SV=1	114/150(76.00)	K00387	SUOX	sulfite oxidase [EC:1.8.3.1]	ko00920	Sulfur metabolism	KOG4576	Sulfite oxidase, heme-binding component	[C]	METABOLISM	Energy production and conversion	S	COG2041	The exact function is not known. Can catalyze the reduction of a variety of substrates like dimethyl sulfoxide, trimethylamine N-oxide, phenylmethyl sulfoxide and L-methionine sulfoxide. Cannot reduce cyclic N-oxides. Shows no activity as sulfite oxidase (By similarity)	Cellular Component: mitochondrion (GO:0005739);|Cellular Component: mitochondrial intermembrane space (GO:0005758);|Biological Process: sulfur compound metabolic process (GO:0006790);|Molecular Function: sulfite oxidase activity (GO:0008482);|Molecular Function: heme binding (GO:0020037);|Molecular Function: molybdenum ion binding (GO:0030151);|Biological Process: nitrate assimilation (GO:0042128…	PF00173.28	Cytochrome b5-like Heme/Steroid binding domain
TRINITY_DN10088_c0_g1_i1_1	10.98716555	1.945719883	-0.992768185	0.262129423	-1.931648797	0.320822937	0.642091927	0.6970917	9.306651	0	1.883442	0	0.7595312	--	--	--	--	--	--	--	--	--	--	--	--	--	--	--	--	--	--	--	--	--
TRINITY_DN10090_c0_g1_i1_2	6.045429451	1.183574769	-0.151879516	0.882849384	-0.179760763	0.879281965	0.960050208	0.3843427	1.039046	1.106105	0.3916146	1.452384	0.3908241	KAE9427302.1	hypothetical protein GE061_06683 [Apolygus lucorum]	P0C588|CNNM4_RAT	Metal transporter CNNM4 Acdp4 OS=Rattus norvegicus (Rat) GN=Acdp4 PE=1 SV=1	--	--	--	--	--	--	KOG2118	Predicted membrane protein, contains two CBS domains	[S]	POORLY CHARACTERIZED	Function unknown	P	COG1253	CBS Domain protein	Biological Process: visual perception (GO:0007601);|Biological Process: magnesium ion homeostasis (GO:0010960);|Molecular Function: sodium ion transmembrane transporter activity (GO:0015081);|Molecular Function: magnesium ion transmembrane transporter activity (GO:0015095);|Cellular Component: integral component of membrane (GO:0016021);|Cellular Component: basolateral plasma membrane (GO:0016323…	PF01595.20	Cyclin M transmembrane N-terminal domain
TRINITY_DN10091_c0_g1_i1_1	10.52562332	1.186662339	1.257110341	2.812329234	1.491765498	0.208713683	0.516447524	0.1676589	0.9944023	0.08576139	0.9534406	0.6905412	2.051065	--	--	--	--	--	--	--	--	--	--	--	--	--	--	--	--	--	--	--	--	--
TRINITY_DN10092_c0_g1_i1_1	69.81705896	0.314536255	-0.25890328	0.945117451	-0.081434468	0.795709868	0.929432988	8.105559	8.309811	7.528525	6.946777	7.240279	9.727112	XP_018903738.1	PREDICTED: uncharacterized protein LOC109034823 [Bemisia tabaci]	O75575|RPC9_HUMAN	DNA-directed RNA polymerase III subunit RPC9 CRCP OS=Homo sapiens (Human) GN=CRCP PE=1 SV=1	--	--	--	--	--	--	KOG4168	Predicted RNA polymerase III subunit C17	[K]	INFORMATION STORAGE AND PROCESSING	Transcription	S	ENOG4111TUG	CGRP receptor component	Molecular Function: nucleotide binding (GO:0000166);|Molecular Function: calcitonin gene-related peptide receptor activity (GO:0001635);|Cellular Component: acrosomal vesicle (GO:0001669);|Molecular Function: DNA-directed 5'-3' RNA polymerase activity (GO:0003899);|Cellular Component: nucleoplasm (GO:0005654);|Cellular Component: RNA polymerase III complex (GO:0005666);|Cellular Component: cytoso…	--	--
TRINITY_DN10093_c0_g1_i1_1	39.72889522	0.696321753	2.759303705	3.787807969	1.921363192	0.005792467	0.065047348	0.3570588	1.91876	1.773454	3.744682	4.718512	7.755802	XP_002046130.1	transmembrane emp24 domain-containing protein B [Drosophila virilis]	Q9CXE7|TMED5_MOUSE	Transmembrane emp24 domain-containing protein 5 Tmed5 OS=Mus musculus (Mouse) GN=Tmed5 PE=1 SV=1	--	--	--	--	--	--	KOG3287	Membrane trafficking protein, emp24/gp25L/p24 family	[U]	CELLULAR PROCESSES AND SIGNALING	Intracellular trafficking, secretion, and vesicular transport	U	ENOG410Z18S	Golgi ribbon formation	Cellular Component: endoplasmic reticulum (GO:0005783);|Cellular Component: endoplasmic reticulum membrane (GO:0005789);|Cellular Component: endoplasmic reticulum-Golgi intermediate compartment (GO:0005793);|Cellular Component: Golgi apparatus (GO:0005794);|Cellular Component: cis-Golgi network (GO:0005801);|Biological Process: intracellular protein transport (GO:0006886);|Biological Process: ER …	PF01105.24	emp24/gp25L/p24 family/GOLD
TRINITY_DN10096_c0_g1_i1_2	88.93027337	0.571928706	1.422631604	1.757645171	0.813643852	0.154842977	0.446307616	3.621334	19.04741	15.55149	19.67011	23.50568	27.25436	ETN62623.1	signal anchor-containing putative conserved peptide [Anopheles darlingi]	Q9VVA8|TM258_DROME	Transmembrane protein 258 CG9669 OS=Drosophila melanogaster (Fruit fly) GN=CG9669 PE=3 SV=1	--	--	--	--	--	--	KOG4452	Predicted membrane protein	[S]	POORLY CHARACTERIZED	Function unknown	S	ENOG4111TZ7	Chromosome 11 open reading frame 10	Biological Process: protein N-linked glycosylation (GO:0006487);|Cellular Component: integral component of nuclear outer membrane (GO:0031309);|Cellular Component: oligosaccharyltransferase I complex (GO:0034998);	--	--
TRINITY_DN10097_c0_g1_i1_2	7.640252632	1.498393407	-0.230615226	0.787006615	-0.345552333	0.817613738	0.93781273	0.3706676	3.317168	1.40766	0	2.342875	1.964601	--	--	--	--	--	--	--	--	--	--	--	--	--	--	--	--	--	--	--	--	--
TRINITY_DN10103_c0_g1_i1_2	4.094106022	2.133719084	1.311706063	6.958673219	2.79881226	0.18961933	0.4934462	0.0995278	0.2100493	4.29E-06	5.34E-11	0.4322729	2.535792	--	--	--	--	--	--	--	--	--	--	--	--	--	--	--	--	--	--	--	--	--
TRINITY_DN10105_c0_g1_i1_1	19.0228444	0.803441688	1.270741447	2.029278188	1.020966653	0.203820645	0.510698713	0.2026131	1.092207	0.804064	1.125319	0.9810982	2.404817	XP_030380218.1	tyrosine-protein phosphatase 1 [Scaptodrosophila lebanonensis]	Q9WU22|PTN4_MOUSE	Tyrosine-protein phosphatase non-receptor type 4 Ptpn4 OS=Mus musculus (Mouse) GN=Ptpn4 PE=1 SV=2	--	--	--	--	--	--	KOG0792	Protein tyrosine phosphatase PTPMEG, contains FERM domain	[T]	CELLULAR PROCESSES AND SIGNALING	Signal transduction mechanisms	T	COG5599	protein tyrosine phosphatase	Molecular Function: non-membrane spanning protein tyrosine phosphatase activity (GO:0004726);|Cellular Component: cytoplasm (GO:0005737);|Cellular Component: cytoskeleton (GO:0005856);|Molecular Function: cytoskeletal protein binding (GO:0008092);|Cellular Component: cytoplasmic side of plasma membrane (GO:0009898);	PF00102.27,PF00595.24,PF17820.1	Protein-tyrosine phosphatase|PDZ domain|PDZ domain
TRINITY_DN10106_c0_g1_i1_2	21.01486243	0.656447259	0.154901015	1.073025489	0.101684347	0.876899353	0.959258721	1.093185	2.300654	2.799566	1.877412	3.011149	2.154114	--	--	--	--	--	--	--	--	--	--	--	--	--	--	--	--	--	--	--	--	--
TRINITY_DN1010_c0_g1_i1_1	8.94533118	1.386122412	1.051337966	2.745907672	1.457283117	0.293103396	0.614155465	0	1.18655	0.6754496	0.851555	0.6753945	3.952011	XP_005174790.1	PREDICTED: probable trafficking protein particle complex subunit 13 homolog [Musca domestica]	Q95TN1|TPC13_DROME	Probable trafficking protein particle complex subunit 13 homolog CG4953 OS=Drosophila melanogaster (Fruit fly) GN=CG4953 PE=2 SV=1	--	--	--	--	--	--	KOG2625	Uncharacterized conserved protein	[S]	POORLY CHARACTERIZED	Function unknown	S	ENOG410XSJK	chromosome 5 open reading frame 44	--	PF06159.13	Protein of unknown function (DUF974)
TRINITY_DN1010_c0_g1_i1_2	26.81412359	0.621012242	0.195135739	1.08762535	0.121181683	0.845286685	0.94774817	2.264189	2.978348	4.072631	4.829364	3.451641	2.342346	AWC68029.1	chemosensory protein 27 [Empoasca onukii]	Q9W1C9|PEB3_DROME	Ejaculatory bulb-specific protein 3 CG11390 OS=Drosophila melanogaster (Fruit fly) GN=CG11390 PE=2 SV=2	--	--	--	--	--	--	--	--	--	--	--	S	ENOG4111U5H	protein serine threonine kinase	Cellular Component: extracellular region (GO:0005576);|Biological Process: metamorphosis (GO:0007552);|Biological Process: response to virus (GO:0009615);|Biological Process: post-mating behavior (GO:0045297);	PF03392.13	Insect pheromone-binding family, A10/OS-D
TRINITY_DN10111_c0_g1_i1_1	16.31647804	0.73430628	-0.720012846	0.693174288	-0.528709954	0.471517086	0.762293445	2.917168	1.63519	1.969699	2.082458	0.8298567	1.697977	XP_007171024.1	cofilin-1 [Balaenoptera acutorostrata scammoni]	P45592|COF1_RAT	Cofilin-1 Cfl1 OS=Rattus norvegicus (Rat) GN=Cfl1 PE=1 SV=3	168/168(100.00)	K05765	CFL	cofilin	ko04360|ko04666|ko04810|ko05133|ko05170	Axon guidance|Fc gamma R-mediated phagocytosis|Regulation of actin cytoskeleton|Pertussis|Human immunodeficiency virus 1 infection	KOG1735	Actin depolymerizing factor	[Z]	CELLULAR PROCESSES AND SIGNALING	Cytoskeleton	S	ENOG41122P5	actin-depolymerizing factor	Biological Process: mitotic cytokinesis (GO:0000281);|Biological Process: neural crest cell migration (GO:0001755);|Biological Process: neural fold formation (GO:0001842);|Molecular Function: actin binding (GO:0003779);|Molecular Function: signaling receptor binding (GO:0005102);|Cellular Component: cytoplasm (GO:0005737);|Cellular Component: cell-cell junction (GO:0005911);|Biological Process: p…	PF00241.20	Cofilin/tropomyosin-type actin-binding protein
TRINITY_DN10113_c0_g1_i1_1	9.97696115	2.45943914	2.739293581	106.6785158	6.737125848	0.006157137	0.068047586	0	0	0	9.818817	0	1.784719	XP_018797269.1	PREDICTED: transmembrane protease serine 3-like [Bactrocera latifrons]	Q29461|CEL2A_BOVIN	Chymotrypsin-like elastase family member 2A ELA2 OS=Bos taurus (Bovine) GN=ELA2 PE=2 SV=1	36/80(45.00)	K01310	CTRB	chymotrypsin [EC:3.4.21.1]	ko04972|ko04974	Pancreatic secretion|Protein digestion and absorption	KOG3627	Trypsin	[E]	METABOLISM	Amino acid transport and metabolism	O	COG5640	protease	Molecular Function: serine-type endopeptidase activity (GO:0004252);|Cellular Component: extracellular space (GO:0005615);|Biological Process: proteolysis (GO:0006508);	PF00089.26	Trypsin
TRINITY_DN10113_c0_g2_i1_1	10.81079197	2.607282704	2.628370724	115.5926239	6.85290553	0.008579496	0.085412988	0	0	0	10.51354	0	0.359139	KNC30741.1	hypothetical protein FF38_11650 [Lucilia cuprina]	Q27083|CFGB_TACTR	Clotting factor G beta subunit heavy chain . OS=Tachypleus tridentatus (Japanese horseshoe crab) GN=. PE=1 SV=1	57/119(47.90)	K01312	PRSS1_2_3	trypsin [EC:3.4.21.4]	ko04080|ko04972|ko04974|ko05164	Neuroactive ligand-receptor interaction|Pancreatic secretion|Protein digestion and absorption|Influenza A	KOG3627	Trypsin	[E]	METABOLISM	Amino acid transport and metabolism	O	COG5640	protease	--	PF00089.26	Trypsin
TRINITY_DN10125_c0_g1_i1_1	16.49686399	0.877460832	-0.025257036	0.984755818	-0.02216206	0.979849943	0.992455409	4.813964	2.352252	1.137626	1.894242	1.562351	5.350756	KAF0696164.1	RNA-directed DNA polymerase from mobile element jockey [Aphis craccivora]	--	--	--	--	--	--	--	--	--	--	--	--	--	J	COG0154	Allows the formation of correctly charged Gln-tRNA(Gln) through the transamidation of misacylated Glu-tRNA(Gln) in organisms which lack glutaminyl-tRNA synthetase. The reaction takes place in the presence of glutamine and ATP through an activated gamma-phospho-Glu-tRNA(Gln) (By similarity)	--	--	--
TRINITY_DN10125_c0_g1_i1_2	12.62258445	0.732528301	-0.711554857	0.696775562	-0.52123407	0.47674047	0.765433596	1.936539	1.175355	1.243214	0.9463296	0.8776735	1.287294	--	--	--	--	--	--	--	--	--	--	--	--	--	--	--	--	--	--	--	--	--
TRINITY_DN10126_c0_g1_i1_1	21.4438508	0.780551019	-0.638186427	0.708020449	-0.498137066	0.523352332	0.796369642	1.019946	5.615692	4.903236	3.240702	2.612186	2.710302	KAF2893475.1	hypothetical protein ILUMI_12693 [Ignelater luminosus]	--	--	--	--	--	--	--	--	--	--	--	--	--	--	--	--	--	PF14223.6	gag-polypeptide of LTR copia-type
TRINITY_DN10131_c0_g1_i1_1	17.55874756	0.889479884	0.938914508	1.784037039	0.835145568	0.34777464	0.666140333	2.773454	2.571299	0.8169195	3.952417	1.22816	6.552157	--	--	--	--	--	--	--	--	--	--	--	--	--	--	--	--	--	--	--	--	--
TRINITY_DN10132_c0_g1_i1_1	24.76339472	3.908458443	5.453159285	2606073.684	21.31344644	4.95E-08	3.20E-06	0	0	0	10.25999	0	0	XP_018397386.1	PREDICTED: 1,5-anhydro-D-fructose reductase [Cyphomyrmex costatus]	Q5ZK84|AK1A1_CHICK	Aldo-keto reductase family 1 member A1 RCJMB04_12g8 OS=Gallus gallus (Chicken) GN=RCJMB04_12g8 PE=2 SV=1	188/266(70.68)	K00002	AKR1A1, adh	alcohol dehydrogenase (NADP+) [EC:1.1.1.2]	ko00010|ko00040|ko00561	Glycolysis / Gluconeogenesis|Pentose and glucuronate interconversions|Glycerolipid metabolism	KOG1577	Aldo/keto reductase family proteins	[R]	POORLY CHARACTERIZED	General function prediction only	S	COG0656	reductase	Molecular Function: alditol:NADP+ 1-oxidoreductase activity (GO:0004032);|Molecular Function: alcohol dehydrogenase (NADP+) activity (GO:0008106);|Molecular Function: oxidoreductase activity (GO:0016491);|Biological Process: L-ascorbic acid biosynthetic process (GO:0019853);|Biological Process: D-glucuronate catabolic process (GO:0042840);|Biological Process: aldehyde catabolic process (GO:004618…	PF00248.21	Aldo/keto reductase family
TRINITY_DN10133_c0_g1_i1_1	7.749312876	1.333817861	-1.148536095	0.345812528	-1.531937958	0.250747321	0.568070512	2.216304	1.458648	1.099768	0.4596079	0.01344779	1.355719	XP_021925359.1	A disintegrin and metalloproteinase with thrombospondin motifs 9-like, partial [Zootermopsis nevadensis]	P59510|ATS20_HUMAN	A disintegrin and metalloproteinase with thrombospondin motifs 20 ADAMTS20 OS=Homo sapiens (Human) GN=ADAMTS20 PE=2 SV=2	--	--	--	--	--	--	KOG3538	Disintegrin metalloproteinases with thrombospondin repeats	[O]	CELLULAR PROCESSES AND SIGNALING	Posttranslational modification, protein turnover, chaperones	S	ENOG410XPKZ	ADAM metallopeptidase with thrombospondin type 1, motif	Molecular Function: metalloendopeptidase activity (GO:0004222);|Cellular Component: extracellular space (GO:0005615);|Molecular Function: zinc ion binding (GO:0008270);|Biological Process: positive regulation of signal transduction (GO:0009967);|Biological Process: extracellular matrix organization (GO:0030198);|Biological Process: negative regulation of apoptotic process (GO:0043066);|Biological…	PF08685.11	GON domain
TRINITY_DN10134_c0_g1_i1_1	2.805763648	2.328169652	2.108439245	30.03982003	4.908804264	0.034993013	0.203533845	0	0	0	0.9458196	0.239085	1.747172	XP_018797696.1	PREDICTED: uncharacterized protein LOC108974376 isoform X2 [Bactrocera latifrons]	--	--	--	--	--	--	--	--	--	--	--	--	--	S	ENOG410YWPP	NA	--	--	--
TRINITY_DN10138_c0_g1_i1_1	13.36081516	0.730239779	0.452242695	1.257227388	0.330245606	0.651094153	0.867347265	0.955294	1.173405	1.020724	0.8980679	1.209991	2.300352	XP_021913589.1	cytoplasmic dynein 2 heavy chain 1 [Zootermopsis nevadensis]	Q8BJL5|DYHC2_MOUSE	Cytoplasmic dynein 2 heavy chain 1 Dhc1b OS=Mus musculus (Mouse) GN=Dhc1b PE=1 SV=1	--	--	--	--	--	--	KOG3595	Dyneins, heavy chain	[Z]	CELLULAR PROCESSES AND SIGNALING	Cytoskeleton	Z	COG5245	heavy chain	Molecular Function: ATP binding (GO:0005524);|Cellular Component: Golgi apparatus (GO:0005794);|Cellular Component: cytoplasmic dynein complex (GO:0005868);|Cellular Component: microtubule (GO:0005874);|Cellular Component: plasma membrane (GO:0005886);|Cellular Component: axoneme (GO:0005930);|Biological Process: microtubule-based movement (GO:0007018);|Biological Process: Golgi organization (GO:…	PF03028.15	Dynein heavy chain region D6 P-loop domain
TRINITY_DN1013_c0_g1_i1_1	5.263814268	1.566995788	1.311715264	4.156739371	2.055452293	0.189616225	0.4934462	0.7098858	0.3923606	0	0.3285769	1.099567	3.195733	XP_014092420.1	PREDICTED: sodium-independent sulfate anion transporter isoform X1 [Bactrocera oleae]	Q86WA9|S2611_HUMAN	Sodium-independent sulfate anion transporter SLC26A11 OS=Homo sapiens (Human) GN=SLC26A11 PE=1 SV=2	--	--	--	--	--	--	KOG0236	Sulfate/bicarbonate/oxalate exchanger SAT-1 and related transporters (SLC26 family)	[P]	METABOLISM	Inorganic ion transport and metabolism	P	COG0659	sulfate transporter	Cellular Component: nucleoplasm (GO:0005654);|Cellular Component: lysosomal membrane (GO:0005765);|Cellular Component: endoplasmic reticulum (GO:0005783);|Cellular Component: Golgi apparatus (GO:0005794);|Cellular Component: plasma membrane (GO:0005886);|Biological Process: ion transport (GO:0006811);|Molecular Function: secondary active sulfate transmembrane transporter activity (GO:0008271);|Bi…	PF00916.20	Sulfate permease family
TRINITY_DN10140_c0_g1_i1_1	16.95986574	0.758128221	-0.145292308	0.9264916	-0.110150199	0.884480088	0.962075267	4.012323	3.047946	2.720792	3.528429	1.324834	5.045758	--	--	--	--	--	--	--	--	--	--	--	--	--	--	--	--	--	--	--	--	--
TRINITY_DN10141_c0_g1_i1_1	56.60817578	0.596096168	3.117523531	3.625911795	1.85834383	0.001823774	0.028918164	0.2603129	0.682302	0.432255	1.397816	0.9044539	3.04404	XP_023307140.1	uncharacterized protein LOC111688868 [Lucilia cuprina]	Q7YZA2|Y7065_DROME	Uncharacterized protein CG7065 CG7065 OS=Drosophila melanogaster (Fruit fly) GN=CG7065 PE=1 SV=1	--	--	--	--	--	--	--	--	--	--	--	S	ENOG4111KB2	NA	--	--	--
TRINITY_DN10142_c0_g1_i1_1	43.7941102	0.453574614	0.207211825	1.067314998	0.093986024	0.835844433	0.944366237	2.105457	1.825925	1.543875	1.797909	2.595262	1.690455	XP_026472942.1	Kv channel-interacting protein 1 [Ctenocephalides felis]	Q9NZI2|KCIP1_HUMAN	Kv channel-interacting protein 1 KCHIP1 OS=Homo sapiens (Human) GN=KCHIP1 PE=1 SV=2	--	--	--	--	--	--	KOG0044	Ca2+ sensor (EF-Hand superfamily)	[T]	CELLULAR PROCESSES AND SIGNALING	Signal transduction mechanisms	DTZ	COG5126	Calcium-binding protein	Molecular Function: voltage-gated ion channel activity (GO:0005244);|Molecular Function: potassium channel activity (GO:0005267);|Molecular Function: calcium ion binding (GO:0005509);|Cellular Component: cytoplasm (GO:0005737);|Cellular Component: plasma membrane (GO:0005886);|Cellular Component: voltage-gated potassium channel complex (GO:0008076);|Molecular Function: potassium channel regulator…	PF13499.6,PF00036.32,PF13405.6,PF13202.6,PF13833.6	EF-hand domain pair|EF hand|EF-hand domain|EF hand|EF-hand domain pair
TRINITY_DN10143_c0_g1_i1_1	7.566700004	1.146117862	0.240407474	1.210443131	0.2755353	0.810014385	0.93505173	0.4584146	2.28252	0.6366291	0.4738872	1.316396	2.530756	XP_024081280.1	cyclic nucleotide-gated cation channel subunit A isoform X2 [Cimex lectularius]	Q24278|CNGA_DROME	Cyclic nucleotide-gated cation channel subunit A CG7779 OS=Drosophila melanogaster (Fruit fly) GN=CG7779 PE=2 SV=2	120/127(94.49)	K04950	CNGA3	cyclic nucleotide gated channel alpha 3	ko04024|ko04740	cAMP signaling pathway|Olfactory transduction	KOG0500	Cyclic nucleotide-gated cation channel CNGA1-3 and related proteins	[PT]	METABOLISM|CELLULAR PROCESSES AND SIGNALING	Inorganic ion transport and metabolism |Signal transduction mechanisms	U	ENOG410YWWI	cyclic nucleotide gated channel alpha	Biological Process: response to hypoxia (GO:0001666);|Molecular Function: intracellular cyclic nucleotide activated cation channel activity (GO:0005221);|Molecular Function: intracellular cAMP-activated cation channel activity (GO:0005222);|Molecular Function: intracellular cGMP-activated cation channel activity (GO:0005223);|Cellular Component: intracellular (GO:0005622);|Biological Process: cat…	PF00520.31	Ion transport protein
TRINITY_DN10144_c0_g1_i1_1	47.83106906	0.701795316	2.900418927	4.099649061	2.035500417	0.003726642	0.047764065	0.2280445	0.9078711	0.4285939	1.29461	1.433983	4.244453	XP_004517855.1	focal adhesion kinase 1 isoform X1 [Ceratitis capitata]	Q91738|FAK1_XENLA	Focal adhesion kinase 1 fak1 OS=Xenopus laevis (African clawed frog) GN=fak1 PE=2 SV=2	--	--	--	--	--	--	KOG4257	Focal adhesion tyrosine kinase FAK, contains FERM domain	[T]	CELLULAR PROCESSES AND SIGNALING	Signal transduction mechanisms	T	ENOG410ZH9Y	Protein tyrosine kinase 2	Molecular Function: non-membrane spanning protein tyrosine kinase activity (GO:0004715);|Molecular Function: ATP binding (GO:0005524);|Cellular Component: cytoskeleton (GO:0005856);|Cellular Component: plasma membrane (GO:0005886);|Cellular Component: focal adhesion (GO:0005925);|Biological Process: signal complex assembly (GO:0007172);|Biological Process: multicellular organism development (GO:0…	PF07714.17,PF00069.25	Protein tyrosine kinase|Protein kinase domain
TRINITY_DN10144_c0_g1_i1_2	6.44592917	1.319235675	-0.133597835	0.885002215	-0.176247029	0.893720597	0.965126086	1.400667	1.063951	0.1397201	0.5727107	1.504703	0.3028215	CAB0008842.1	unnamed protein product [Nesidiocoris tenuis]	--	--	--	--	--	--	--	--	--	--	--	--	--	S	ENOG410XZMY	NA	--	--	--
TRINITY_DN10150_c0_g1_i1_1	42.1277423	0.955279611	2.617704201	5.659362111	2.50063945	0.00885235	0.087205875	0.2304039	0.4975198	3.03395	3.110221	10.85148	9.278601	--	--	--	--	--	--	--	--	--	--	--	--	--	--	--	--	--	--	--	--	--
TRINITY_DN10151_c0_g1_i1_1	7.441000625	1.321463551	1.315415004	3.33635541	1.738272982	0.188370466	0.491508844	0.5373009	0.8523086	0	0.6738723	2.013638	2.208809	--	--	--	--	--	--	--	--	--	--	--	--	--	--	--	--	--	--	--	--	--
TRINITY_DN10152_c0_g1_i1_1	14.01018693	0.784558687	0.471253581	1.292107489	0.369726091	0.63745966	0.860343209	1.813209	1.460143	1.117699	2.793969	1.85141	1.179938	--	--	--	--	--	--	--	--	--	--	--	--	--	--	--	--	--	--	--	--	--
TRINITY_DN10158_c0_g1_i1_1	7.875863434	1.206635067	1.385895288	3.187156481	1.672269854	0.16577888	0.463225977	0.2474323	1.047335	0.2656433	1.274875	0.5397704	3.756515	AAQ23558.1	RE49802p [Drosophila melanogaster]	P15348|TOP2_DROME	DNA topoisomerase 2 CG10223 OS=Drosophila melanogaster (Fruit fly) GN=CG10223 PE=1 SV=1	133/145(91.72)	K03164	TOP2	DNA topoisomerase II [EC:5.6.2.2]	ko01524	Platinum drug resistance	KOG0355	DNA topoisomerase type II	[B]	INFORMATION STORAGE AND PROCESSING	Chromatin structure and dynamics	L	COG0188	DNA gyrase negatively supercoils closed circular double- stranded DNA in an ATP-dependent manner and also catalyzes the interconversion of other topological isomers of double-stranded DNA rings, including catenanes and knotted rings (By similarity)	Biological Process: mitotic sister chromatid segregation (GO:0000070);|Molecular Function: rDNA binding (GO:0000182);|Biological Process: mitotic cell cycle (GO:0000278);|Molecular Function: four-way junction DNA binding (GO:0000400);|Biological Process: sister chromatid segregation (GO:0000819);|Molecular Function: DNA binding (GO:0003677);|Molecular Function: chromatin binding (GO:0003682);|Mol…	PF16898.5,PF01751.22	C-terminal associated domain of TOPRIM|Toprim domain
TRINITY_DN10158_c0_g2_i1_1	8.307630472	1.472279733	2.392165084	11.48704787	3.521936173	0.016749307	0.131246064	0	0	0.6315904	1.989536	1.702317	3.634306	AUW77301.1	topoisomerase 2, partial [Rhantus suturalis]	P15348|TOP2_DROME	DNA topoisomerase 2 CG10223 OS=Drosophila melanogaster (Fruit fly) GN=CG10223 PE=1 SV=1	118/134(88.06)	K03164	TOP2	DNA topoisomerase II [EC:5.6.2.2]	ko01524	Platinum drug resistance	KOG0355	DNA topoisomerase type II	[B]	INFORMATION STORAGE AND PROCESSING	Chromatin structure and dynamics	L	COG0188	DNA gyrase negatively supercoils closed circular double- stranded DNA in an ATP-dependent manner and also catalyzes the interconversion of other topological isomers of double-stranded DNA rings, including catenanes and knotted rings (By similarity)	Biological Process: mitotic sister chromatid segregation (GO:0000070);|Molecular Function: rDNA binding (GO:0000182);|Biological Process: mitotic cell cycle (GO:0000278);|Molecular Function: four-way junction DNA binding (GO:0000400);|Biological Process: sister chromatid segregation (GO:0000819);|Molecular Function: DNA binding (GO:0003677);|Molecular Function: chromatin binding (GO:0003682);|Mol…	PF00204.25	DNA gyrase B
TRINITY_DN10159_c0_g1_i1_1	47.85886694	0.677759865	1.029709393	1.622137034	0.6978957	0.303146445	0.625513033	0.503873	2.569298	3.04127	3.363347	3.759407	3.190401	XP_023292869.1	derlin-2 [Lucilia cuprina]	Q9GZP9|DERL2_HUMAN	Derlin-2 CGI-101 OS=Homo sapiens (Human) GN=CGI-101 PE=1 SV=1	207/259(79.92)	K13989	DERL2_3	Derlin-2/3	ko04141	Protein processing in endoplasmic reticulum	KOG0858	Predicted membrane protein	[S]	POORLY CHARACTERIZED	Function unknown	S	COG5291	Derlin 1	Biological Process: suckling behavior (GO:0001967);|Cellular Component: early endosome (GO:0005769);|Cellular Component: late endosome (GO:0005770);|Cellular Component: endoplasmic reticulum (GO:0005783);|Cellular Component: endoplasmic reticulum membrane (GO:0005789);|Biological Process: positive regulation of cell proliferation (GO:0008284);|Cellular Component: membrane (GO:0016020);|Cellular C…	PF04511.15	Der1-like family
TRINITY_DN1015_c0_g1_i1_1	34.63650862	0.57321472	-1.67933491	0.513124391	-0.96261949	0.093086791	0.344960574	3.901552	10.59533	8.978281	3.21942	4.342425	5.139945	--	--	--	--	--	--	--	--	--	--	--	--	--	--	--	--	--	--	--	--	--
TRINITY_DN1015_c0_g1_i1_2	7.480771121	1.256712352	-0.281673931	0.782420942	-0.353983109	0.778193545	0.921769573	2.590797	0.4023171	1.552863	0.3577353	2.714605	0.8063231	--	--	--	--	--	--	--	--	--	--	--	--	--	--	--	--	--	--	--	--	--
TRINITY_DN10160_c0_g1_i1_1	7.545813948	1.193967951	0.704148231	1.790956654	0.84073042	0.481340467	0.767797882	0.5824776	0.8326205	0.8128091	0.5293228	0.4164019	3.628725	XP_004517957.1	beta-catenin-like protein 1 [Ceratitis capitata]	O62703|CTBL1_BOVIN	Beta-catenin-like protein 1 CTNNBL1 OS=Bos taurus (Bovine) GN=CTNNBL1 PE=2 SV=3	116/147(78.91)	K12864	CTNNBL1	beta-catenin-like protein 1	ko03040	Spliceosome	KOG2734	Uncharacterized conserved protein	[S]	POORLY CHARACTERIZED	Function unknown	S	ENOG410XPFW	Catenin, beta like 1	Cellular Component: Prp19 complex (GO:0000974);|Cellular Component: nucleus (GO:0005634);|Cellular Component: spliceosomal complex (GO:0005681);|Biological Process: mRNA processing (GO:0006397);|Biological Process: apoptotic process (GO:0006915);|Biological Process: RNA splicing (GO:0008380);	--	--
TRINITY_DN10162_c0_g1_i1_1	14.67015	1.143425647	1.339782361	2.891747354	1.531941512	0.180316112	0.482185154	0.265022	2.027706	0.5464851	2.038531	0.5332466	6.224601	XP_012160611.1	uncharacterized protein LOC101457644 isoform X1 [Ceratitis capitata]	--	--	--	--	--	--	--	--	KOG3930	Uncharacterized conserved protein	[S]	POORLY CHARACTERIZED	Function unknown	--	--	--	--	--	--
TRINITY_DN10162_c0_g2_i1_1	12.17090849	1.289515472	1.394263979	3.477197408	1.797924974	0.163237904	0.459689667	0	1.147997	0.8584293	1.212368	1.054884	5.332385	XP_013099832.1	PREDICTED: uncharacterized protein C19orf47 homolog [Stomoxys calcitrans]	--	--	--	--	--	--	--	--	--	--	--	--	--	--	--	--	--	--	--
TRINITY_DN10163_c0_g1_i1_1	54.28133247	0.458409182	1.231550829	1.47893045	0.564554208	0.218116918	0.5289186	4.448595	6.659915	4.636867	5.027612	10.77271	8.676806	--	--	--	--	--	--	--	--	--	--	--	--	--	--	--	--	--	--	--	PF00011.21	Hsp20/alpha crystallin family
TRINITY_DN10167_c0_g1_i1_2	7.93314412	1.222579268	-0.32090917	0.761894477	-0.392336898	0.748279224	0.910113648	1.114574	0.5999769	3.096587	0.2916978	2.514101	0.8676862	RZF31940.1	hypothetical protein LSTR_LSTR011537 [Laodelphax striatellus]	--	--	--	--	--	--	--	--	--	--	--	--	--	T	ENOG410XQAI	Discoidin domain receptor tyrosine kinase	--	--	--
TRINITY_DN10168_c0_g1_i1_1	3.076957747	2.576044059	1.155759208	7.875036666	2.977286641	0.247779663	0.564253628	0	0.3410883	0	1.735217	0	1.347346	--	--	--	--	--	--	--	--	--	--	--	--	--	--	--	--	--	--	--	--	--
TRINITY_DN1016_c0_g1_i1_1	180.2294457	0.505258507	2.633316045	2.514907491	1.330505332	0.008455563	0.084765405	1.007712	3.881371	3.020462	5.746492	4.620327	10.90029	XP_030381709.1	putative pre-mRNA-splicing factor ATP-dependent RNA helicase PRP1 isoform X1 [Scaptodrosophila lebanonensis]	O35286|DHX15_MOUSE	Pre-mRNA-splicing factor ATP-dependent RNA helicase DHX15 Ddx15 OS=Mus musculus (Mouse) GN=Ddx15 PE=1 SV=2	657/730(90.00)	K12820	DHX15, PRP43	pre-mRNA-splicing factor ATP-dependent RNA helicase DHX15/PRP43 [EC:3.6.4.13]	ko03040	Spliceosome	KOG0925	mRNA splicing factor ATP-dependent RNA helicase	[A]	INFORMATION STORAGE AND PROCESSING	RNA processing and modification	L	COG1643	helicase	Molecular Function: RNA binding (GO:0003723);|Molecular Function: double-stranded RNA binding (GO:0003725);|Molecular Function: ATP binding (GO:0005524);|Cellular Component: U12-type spliceosomal complex (GO:0005689);|Cellular Component: nucleolus (GO:0005730);|Biological Process: mRNA processing (GO:0006397);|Biological Process: RNA splicing (GO:0008380);|Biological Process: response to toxic su…	PF04408.23,PF07717.16,PF00271.31,PF00270.29	Helicase associated domain (HA2)|Oligonucleotide/oligosaccharide-binding (OB)-fold|Helicase conserved C-terminal domain|DEAD/DEAH box helicase
TRINITY_DN1016_c0_g1_i1_2	7.349958089	1.231448322	-0.259991663	0.800977545	-0.320166296	0.794870205	0.929126056	2.723337	1.431742	0.3276202	0.3184333	2.310502	1.047813	XP_014260332.1	toll-like receptor 6 [Cimex lectularius]	--	--	--	--	--	--	--	--	--	--	--	--	--	S	COG4886	leucine Rich Repeat	--	PF13855.6,PF12799.7,PF00560.33	Leucine rich repeat|Leucine Rich repeats (2 copies)|Leucine Rich Repeat
TRINITY_DN10170_c0_g1_i1_1	2.544184389	3.923287745	1.214505347	27.18716743	4.764853943	0.224554809	0.537066082	0	0	0	2.854835	0	0	XP_015190464.1	PREDICTED: nuclear valosin-containing protein-like isoform X1 [Polistes dominula]	Q9NAG4|MAC1_CAEEL	Protein mac-1 Y48C3A.7 OS=Caenorhabditis elegans GN=Y48C3A.7 PE=1 SV=2	55/105(52.38)	K14571	RIX7, NVL	ribosome biogenesis ATPase	ko03008	Ribosome biogenesis in eukaryotes	KOG0733	Nuclear AAA ATPase (VCP subfamily)	[O]	CELLULAR PROCESSES AND SIGNALING	Posttranslational modification, protein turnover, chaperones	O	COG0464	Aaa atpase	Molecular Function: ATP binding (GO:0005524);|Cellular Component: nucleus (GO:0005634);|Biological Process: apoptotic process (GO:0006915);|Molecular Function: ATPase activity (GO:0016887);|Biological Process: lipid storage (GO:0019915);|Biological Process: ribosome biogenesis (GO:0042254);|Biological Process: negative regulation of apoptotic process (GO:0043066);|Biological Process: positive reg…	--	--
TRINITY_DN10171_c0_g1_i1_1	26.9587713	0.662037319	2.296426266	2.868546468	1.520319889	0.021651521	0.153865419	0.5515698	1.447883	0.8670785	1.545917	3.053702	4.187148	XP_005188192.1	PREDICTED: THO complex subunit 1 [Musca domestica]	Q8R3N6|THOC1_MOUSE	THO complex subunit 1 Hpr1 OS=Mus musculus (Mouse) GN=Hpr1 PE=1 SV=1	161/279(57.71)	K12878	THOC1	THO complex subunit 1	ko03013|ko03040	RNA transport|Spliceosome	KOG2491	Nuclear matrix protein	[Y]	CELLULAR PROCESSES AND SIGNALING	Nuclear structure	S	ENOG410XQEX	tHO complex	Biological Process: regulation of DNA recombination (GO:0000018);|Cellular Component: transcription export complex (GO:0000346);|Cellular Component: THO complex (GO:0000347);|Cellular Component: THO complex part of transcription export complex (GO:0000445);|Cellular Component: nuclear chromosome, telomeric region (GO:0000784);|Molecular Function: DNA binding (GO:0003677);|Molecular Function: RNA …	PF11957.8,PF00531.22	THO complex subunit 1 transcription elongation factor|Death domain
TRINITY_DN10171_c0_g2_i1_1	9.615709787	1.002322918	0.678955319	1.602731189	0.680532476	0.497166173	0.77755959	0.4775556	0.7833515	1.93655	2.448449	1.027931	1.524464	XP_013102475.1	PREDICTED: THO complex subunit 1 [Stomoxys calcitrans]	Q96FV9|THOC1_HUMAN	THO complex subunit 1 HPR1 OS=Homo sapiens (Human) GN=HPR1 PE=1 SV=1	102/139(73.38)	K12878	THOC1	THO complex subunit 1	ko03013|ko03040	RNA transport|Spliceosome	KOG2491	Nuclear matrix protein	[Y]	CELLULAR PROCESSES AND SIGNALING	Nuclear structure	S	ENOG410XQEX	tHO complex	Biological Process: regulation of DNA recombination (GO:0000018);|Cellular Component: transcription export complex (GO:0000346);|Cellular Component: THO complex (GO:0000347);|Cellular Component: THO complex part of transcription export complex (GO:0000445);|Molecular Function: DNA binding (GO:0003677);|Molecular Function: RNA binding (GO:0003723);|Cellular Component: nucleus (GO:0005634);|Cellula…	PF11957.8	THO complex subunit 1 transcription elongation factor
TRINITY_DN10171_c1_g1_i1_1	14.6687064	0.734562204	2.228573236	3.110239477	1.637025667	0.025842313	0.171339209	0.9848242	1.453234	0.6748211	2.92312	2.656676	4.847544	XP_011184301.1	THO complex subunit 1 [Zeugodacus cucurbitae]	Q96FV9|THOC1_HUMAN	THO complex subunit 1 HPR1 OS=Homo sapiens (Human) GN=HPR1 PE=1 SV=1	117/136(86.03)	K12878	THOC1	THO complex subunit 1	ko03013|ko03040	RNA transport|Spliceosome	KOG2491	Nuclear matrix protein	[Y]	CELLULAR PROCESSES AND SIGNALING	Nuclear structure	S	ENOG410XQEX	tHO complex	Biological Process: regulation of DNA recombination (GO:0000018);|Cellular Component: transcription export complex (GO:0000346);|Cellular Component: THO complex (GO:0000347);|Cellular Component: THO complex part of transcription export complex (GO:0000445);|Molecular Function: DNA binding (GO:0003677);|Molecular Function: RNA binding (GO:0003723);|Cellular Component: nucleus (GO:0005634);|Cellula…	PF11957.8	THO complex subunit 1 transcription elongation factor
TRINITY_DN10172_c0_g1_i1_1	70.0058976	0.375784069	-1.100501163	0.750773272	-0.413550805	0.271113823	0.591063805	6.563276	5.252179	4.336842	3.346392	5.032138	4.404004	XP_002429191.1	cutaneous t cell lymphoma tumor antigen/rrm/rnp domain, putative [Pediculus humanus corporis]	Q8N3H5|RBM26_HUMAN	RNA-binding protein 26 PRO1777 OS=Homo sapiens (Human) GN=PRO1777 PE=1 SV=3	--	--	--	--	--	--	KOG2135	Proteins containing the RNA recognition motif	[R]	POORLY CHARACTERIZED	General function prediction only	S	ENOG410Y2TW	RNA binding motif protein	Molecular Function: RNA binding (GO:0003723);|Molecular Function: mRNA binding (GO:0003729);|Cellular Component: nucleus (GO:0005634);|Biological Process: mRNA processing (GO:0006397);|Biological Process: negative regulation of phosphatase activity (GO:0010923);|Biological Process: positive regulation of RNA export from nucleus (GO:0046833);|Molecular Function: metal ion binding (GO:0046872);	PF01480.17	PWI domain
TRINITY_DN10173_c0_g1_i1_1	6.014199621	1.46056604	0.6586756	1.948061484	0.962039212	0.510104105	0.786878507	0	1.356738	0.8807453	0.6159143	0.9171816	3.189873	XP_001954239.1	28S ribosomal protein S9, mitochondrial [Drosophila ananassae]	Q58DQ5|RT09_BOVIN	28S ribosomal protein S9, mitochondrial MRPS9 OS=Bos taurus (Bovine) GN=MRPS9 PE=1 SV=3	--	--	--	--	--	--	KOG1697	Mitochondrial/chloroplast ribosomal protein S9	[J]	INFORMATION STORAGE AND PROCESSING	Translation, ribosomal structure and biogenesis	J	COG0103	30S ribosomal protein S9	Biological Process: maturation of SSU-rRNA from tricistronic rRNA transcript (SSU-rRNA, 5.8S rRNA, LSU-rRNA) (GO:0000462);|Molecular Function: RNA binding (GO:0003723);|Molecular Function: structural constituent of ribosome (GO:0003735);|Cellular Component: nucleolus (GO:0005730);|Cellular Component: mitochondrial inner membrane (GO:0005743);|Cellular Component: mitochondrial small ribosomal subu…	PF00380.19	Ribosomal protein S9/S16
TRINITY_DN10176_c0_g1_i1_1	7.593564535	1.540998741	0.528823885	1.759196868	0.814916941	0.596927627	0.839014618	0	2.329946	0.7227592	3.207206	0.3907047	1.939641	--	--	--	--	--	--	--	--	--	--	--	--	--	--	--	--	--	--	--	--	--
TRINITY_DN10178_c0_g1_i1_1	14.17328635	1.30128829	0.434521668	1.479836674	0.565437958	0.663909664	0.87343162	1.266583	4.752596	0	3.776863	2.681679	2.605101	XP_022910425.1	uncharacterized protein LOC111421491 [Onthophagus taurus]	--	--	--	--	--	--	--	--	--	--	--	--	--	--	--	--	--	--	--
TRINITY_DN10179_c0_g1_i1_1	11.34409419	1.289065702	1.106993444	2.688846282	1.426987281	0.268296763	0.588291227	0	2.049512	0.9405155	1.154949	1.951009	5.261294	XP_011201063.1	acyl-CoA dehydrogenase family member 9, mitochondrial [Bactrocera dorsalis]	Q9H845|ACAD9_HUMAN	Complex I assembly factor ACAD9, mitochondrial ACAD9 OS=Homo sapiens (Human) GN=ACAD9 PE=1 SV=1	--	--	--	--	--	--	KOG0137	Very-long-chain acyl-CoA dehydrogenase	[I]	METABOLISM	Lipid transport and metabolism	I	COG1960	acyl-CoA dehydrogenase	Molecular Function: fatty-acyl-CoA binding (GO:0000062);|Biological Process: long-chain fatty acid metabolic process (GO:0001676);|Molecular Function: long-chain-acyl-CoA dehydrogenase activity (GO:0004466);|Cellular Component: nucleus (GO:0005634);|Cellular Component: mitochondrion (GO:0005739);|Cellular Component: mitochondrial inner membrane (GO:0005743);|Molecular Function: very-long-chain-ac…	PF02770.19	Acyl-CoA dehydrogenase, middle domain
TRINITY_DN10179_c0_g2_i1_1	11.86527595	0.972971612	1.46425122	2.684539943	1.424674871	0.14312532	0.43021652	0.1442256	0.9309727	0.7459604	1.239008	0.8743828	3.156581	TMW54527.1	hypothetical protein DOY81_000321 [Sarcophaga bullata]	Q9H845|ACAD9_HUMAN	Complex I assembly factor ACAD9, mitochondrial ACAD9 OS=Homo sapiens (Human) GN=ACAD9 PE=1 SV=1	--	--	--	--	--	--	KOG0137	Very-long-chain acyl-CoA dehydrogenase	[I]	METABOLISM	Lipid transport and metabolism	I	COG1960	acyl-CoA dehydrogenase	Molecular Function: fatty-acyl-CoA binding (GO:0000062);|Biological Process: long-chain fatty acid metabolic process (GO:0001676);|Molecular Function: long-chain-acyl-CoA dehydrogenase activity (GO:0004466);|Cellular Component: nucleus (GO:0005634);|Cellular Component: mitochondrion (GO:0005739);|Cellular Component: mitochondrial inner membrane (GO:0005743);|Molecular Function: very-long-chain-ac…	PF02771.16	Acyl-CoA dehydrogenase, N-terminal domain
TRINITY_DN1017_c0_g1_i1_1	13.06125583	1.197294041	1.930132956	4.962051426	2.310936687	0.053590366	0.258166348	0	0.7795171	0.9926271	2.754351	1.213983	5.612194	XP_316942.3	AGAP008501-PA, partial [Anopheles gambiae str. PEST]	Q92947|GCDH_HUMAN	Glutaryl-CoA dehydrogenase, mitochondrial GCDH OS=Homo sapiens (Human) GN=GCDH PE=1 SV=1	85/116(73.28)	K00252	GCDH, gcdH	glutaryl-CoA dehydrogenase [EC:1.3.8.6]	ko00071|ko00310|ko00380	Fatty acid degradation|Lysine degradation|Tryptophan metabolism	KOG0138	Glutaryl-CoA dehydrogenase	[E]	METABOLISM	Amino acid transport and metabolism	I	COG1960	acyl-CoA dehydrogenase	Molecular Function: fatty-acyl-CoA binding (GO:0000062);|Molecular Function: glutaryl-CoA dehydrogenase activity (GO:0004361);|Cellular Component: mitochondrion (GO:0005739);|Cellular Component: mitochondrial matrix (GO:0005759);|Biological Process: lysine catabolic process (GO:0006554);|Biological Process: tryptophan metabolic process (GO:0006568);|Biological Process: fatty acid beta-oxidation u…	PF02771.16	Acyl-CoA dehydrogenase, N-terminal domain
TRINITY_DN10182_c0_g1_i1_1	22.29768722	0.925451399	0.688322434	1.55510173	0.63700896	0.491249757	0.773294905	0.4436602	1.585075	3.013724	1.096096	1.954508	5.848838	KXJ84026.1	hypothetical protein RP20_CCG022107 [Aedes albopictus]	P46824|KLC_DROME	Kinesin light chain CG5433 OS=Drosophila melanogaster (Fruit fly) GN=CG5433 PE=1 SV=1	109/125(87.20)	K10407	KLC	kinesin light chain	ko05010|ko05016|ko05132	Alzheimer disease|Huntington disease|Salmonella infection	KOG1840	Kinesin light chain	[Z]	CELLULAR PROCESSES AND SIGNALING	Cytoskeleton	S	COG0457	repeat-containing protein	Molecular Function: microtubule motor activity (GO:0003777);|Cellular Component: cytoplasm (GO:0005737);|Cellular Component: kinesin complex (GO:0005871);|Cellular Component: microtubule (GO:0005874);|Biological Process: microtubule-based movement (GO:0007018);|Biological Process: dorsal appendage formation (GO:0046843);	PF13424.6,PF00515.28,PF13176.6,PF13374.6,PF07719.17	Tetratricopeptide repeat|Tetratricopeptide repeat|Tetratricopeptide repeat|Tetratricopeptide repeat|Tetratricopeptide repeat
TRINITY_DN10185_c0_g1_i1_1	35.71612739	0.552233095	4.139445008	4.876812583	2.28593853	3.48E-05	0.00118017	0.4265268	0.518393	0.638308	1.804476	2.218563	4.091177	XP_018795846.1	PREDICTED: uncharacterized protein LOC108973226 [Bactrocera latifrons]	Q5MGH0|SPI3_LONON	Serine protease inhibitor 3/4 . OS=Lonomia obliqua (Moth) GN=. PE=1 SV=1	--	--	--	--	--	--	KOG2392	Serpin	[V]	CELLULAR PROCESSES AND SIGNALING	Defense mechanisms	O	COG4826	serine-type endopeptidase inhibitor activity	Molecular Function: serine-type endopeptidase inhibitor activity (GO:0004867);|Cellular Component: extracellular space (GO:0005615);	PF00079.20	Serpin (serine protease inhibitor)
TRINITY_DN10185_c1_g1_i1_2	15.25005016	0.881962849	-0.160815039	0.906366918	-0.14183289	0.87223908	0.95747858	1.651564	3.877978	2.021741	0.5869871	3.501674	3.21812	XP_030745261.1	uncharacterized protein K02A2.6-like [Sitophilus oryzae]	P10394|POL4_DROME	Endonuclease ORF3 OS=Drosophila melanogaster (Fruit fly) GN=ORF3 PE=4 SV=1	--	--	--	--	--	--	KOG0017	FOG: Transposon-encoded proteins with TYA, reverse transcriptase, integrase domains in various combinations	[R]	POORLY CHARACTERIZED	General function prediction only	L	COG2801	Retrotransposon protein	Molecular Function: nucleic acid binding (GO:0003676);|Molecular Function: RNA-directed DNA polymerase activity (GO:0003964);|Molecular Function: aspartic-type endopeptidase activity (GO:0004190);|Molecular Function: endonuclease activity (GO:0004519);|Biological Process: DNA integration (GO:0015074);	PF00078.27	Reverse transcriptase (RNA-dependent DNA polymerase)
TRINITY_DN10186_c0_g1_i1_1	242.1538538	0.595705601	1.869294729	2.163773277	1.11354934	0.061581821	0.277645591	1.01169	7.087537	6.986839	9.638019	9.319257	15.68194	XP_023299624.1	T-complex protein 1 subunit epsilon [Lucilia cuprina]	P48643|TCPE_HUMAN	T-complex protein 1 subunit epsilon CCTE OS=Homo sapiens (Human) GN=CCTE PE=1 SV=1	--	--	--	--	--	--	KOG0357	Chaperonin complex component, TCP-1 epsilon subunit (CCT5)	[O]	CELLULAR PROCESSES AND SIGNALING	Posttranslational modification, protein turnover, chaperones	O	COG0459	Prevents misfolding and promotes the refolding and proper assembly of unfolded polypeptides generated under stress conditions (By similarity)	Molecular Function: mRNA 3'-UTR binding (GO:0003730);|Molecular Function: ATP binding (GO:0005524);|Cellular Component: nucleolus (GO:0005730);|Cellular Component: centrosome (GO:0005813);|Cellular Component: cytosol (GO:0005829);|Cellular Component: chaperonin-containing T-complex (GO:0005832);|Cellular Component: microtubule (GO:0005874);|Biological Process: protein folding (GO:0006457);|Biolog…	PF00118.24	TCP-1/cpn60 chaperonin family
TRINITY_DN10188_c0_g1_i1_1	1678.729591	0.186387024	3.220878015	1.51606317	0.600329868	0.001277985	0.022098016	58.8741	66.68969	70.12553	105.5226	113.0352	90.44065	RZF32959.1	hypothetical protein LSTR_LSTR000829 [Laodelphax striatellus]	Q8C0Y1|TGIF2_MOUSE	Homeobox protein TGIF2 Tgif2 OS=Mus musculus (Mouse) GN=Tgif2 PE=2 SV=1	135/288(46.88)	K19383	TGIF1	homeobox protein TGIF1	ko04350	TGF-beta signaling pathway	KOG0773	Transcription factor MEIS1 and related HOX domain proteins	[K]	INFORMATION STORAGE AND PROCESSING	Transcription	K	ENOG410XPMQ	homeobox	Biological Process: negative regulation of transcription by RNA polymerase II (GO:0000122);|Molecular Function: DNA binding (GO:0003677);|Cellular Component: nucleoplasm (GO:0005654);|Biological Process: regulation of gastrulation (GO:0010470);|Biological Process: nodal signaling pathway (GO:0038092);|Biological Process: positive regulation of neuron differentiation (GO:0045666);|Biological Proce…	PF05920.11,PF00046.29	Homeobox KN domain|Homeodomain	FBpp0087056	Homeobox
TRINITY_DN10188_c0_g1_i1_2	21.75014884	0.605767086	-0.996399104	0.65811619	-0.603585782	0.319056268	0.640660668	1.890156	1.234855	2.538656	1.164253	1.228548	1.593814	--	--	--	--	--	--	--	--	--	--	--	--	--	--	--	--	--	--	--	PF00096.26,PF13894.6,PF13465.6,PF12874.7,PF12171.8	Zinc finger, C2H2 type|C2H2-type zinc finger|Zinc-finger double domain|Zinc-finger of C2H2 type|Zinc-finger double-stranded RNA-binding	ENSMGAP00000011137	zf-C2H2
TRINITY_DN10190_c0_g1_i1_2	14.49804995	0.686401575	-1.223005776	0.558847637	-0.839473091	0.221327515	0.533228285	2.086226	1.565147	1.670185	0.8457568	1.318013	1.036142	XP_018897816.1	PREDICTED: protein nubbin-like [Bemisia tabaci]	--	--	--	--	--	--	--	--	--	--	--	--	--	--	--	--	--	--	--
TRINITY_DN10191_c0_g1_i1_2	11.24003969	1.230375802	0.691822527	1.804002948	0.851201696	0.489048788	0.771544057	1.927666	0	1.905117	1.869548	3.493649	2.331643	--	--	--	--	--	--	--	--	--	--	--	--	--	--	--	--	--	--	--	--	--
TRINITY_DN10193_c0_g1_i1_1	5.607520665	2.062544824	0.193474465	1.318639092	0.399049756	0.846587402	0.948087312	0	2.376942	0.3868316	0.6873899	0	3.265708	XP_011181583.1	uncharacterized protein LOC105211699 isoform X2 [Zeugodacus cucurbitae]	--	--	--	--	--	--	--	--	KOG2025	Chromosome condensation complex Condensin, subunit G	[BD]	INFORMATION STORAGE AND PROCESSING|CELLULAR PROCESSES AND SIGNALING	Chromatin structure and dynamics |Cell cycle control, cell division, chromosome partitioning	BD	COG5218	Non-SMC condensin I complex subunit G	--	--	--
TRINITY_DN10193_c0_g2_i1_1	6.898217251	2.22697653	1.932496264	19.7478519	4.303623826	0.053298283	0.257258012	0	0	0.2967327	2.862771	0	4.508082	--	--	--	--	--	--	--	--	--	--	--	--	--	--	--	--	--	--	--	--	--
TRINITY_DN10193_c0_g3_i1_1	5.723771585	1.349556775	1.446862581	3.870777011	1.952623199	0.147935415	0.436854732	0	0.4857002	0.8882034	1.651756	1.384229	2.320929	XP_004533523.1	condensin complex subunit 3 [Ceratitis capitata]	--	--	--	--	--	--	--	--	KOG2025	Chromosome condensation complex Condensin, subunit G	[BD]	INFORMATION STORAGE AND PROCESSING|CELLULAR PROCESSES AND SIGNALING	Chromatin structure and dynamics |Cell cycle control, cell division, chromosome partitioning	BD	COG5218	Non-SMC condensin I complex subunit G	--	PF12719.7	Nuclear condensing complex subunits, C-term domain
TRINITY_DN10196_c0_g1_i1_2	10.09028424	1.398990658	0.083896115	1.084755486	0.117369882	0.933139028	0.977918938	0	1.039349	3.602704	2.419519	0.9858233	1.96789	--	--	--	--	--	--	--	--	--	--	--	--	--	--	--	--	--	--	--	--	--
TRINITY_DN10198_c0_g1_i1_1	8.793147123	1.963377004	-0.470158112	0.52737547	-0.923097626	0.638242058	0.860721866	5.94E-12	3.54104	6.02E-05	0.7374689	0.5598673	0.486005	VVC40959.1	Hypothetical protein CINCED_3A016850 [Cinara cedri]	Q8BUR4|DOCK1_MOUSE	Dedicator of cytokinesis protein 1 Dock1 OS=Mus musculus (Mouse) GN=Dock1 PE=1 SV=3	149/196(76.02)	K13708	DOCK1	dedicator of cytokinesis protein 1	ko04510|ko04810|ko05100|ko05131|ko05135	Focal adhesion|Regulation of actin cytoskeleton|Bacterial invasion of epithelial cells|Shigellosis|Yersinia infection	KOG1998	Signaling protein DOCK180	[T]	CELLULAR PROCESSES AND SIGNALING	Signal transduction mechanisms	S	ENOG410XQH7	Dedicator of cytokinesis	Biological Process: hematopoietic progenitor cell differentiation (GO:0002244);|Molecular Function: guanyl-nucleotide exchange factor activity (GO:0005085);|Molecular Function: GTPase activator activity (GO:0005096);|Cellular Component: nucleus (GO:0005634);|Cellular Component: cytoplasm (GO:0005737);|Cellular Component: cytosol (GO:0005829);|Biological Process: phagocytosis (GO:0006909);|Biologi…	--	--
TRINITY_DN10199_c0_g1_i1_1	10.00712526	3.214010613	2.097622658	107.0233279	6.741781485	0.035938492	0.206520795	0	0	0	4.120346	0	0	XP_031368845.1	uncharacterized protein LOC102681090 [Apis dorsata]	--	--	--	--	--	--	--	--	--	--	--	--	--	S	ENOG410XQFF	calcium ion binding	--	PF15950.5	Putative sperm flagellar membrane protein
TRINITY_DN10199_c0_g1_i1_2	30.04584904	0.619700159	-0.2574071	0.895325871	-0.159515221	0.796864523	0.929900548	2.61417	1.739422	2.204835	0.886459	2.240479	3.255522	--	--	--	--	--	--	--	--	--	--	--	--	--	--	--	--	--	--	--	--	--
TRINITY_DN1019_c0_g1_i1_1	17.56942508	3.909177533	1.701005643	100.3942646	6.649533041	0.088941928	0.336732223	0	0.09302015	0	0	0	9.813306	XP_018800602.1	PREDICTED: uncharacterized protein LOC108976137 [Bactrocera latifrons]	--	--	--	--	--	--	--	--	--	--	--	--	--	S	ENOG4110MND	DM5	--	PF03103.17	Domain of unknown function (DUF243)
TRINITY_DN1019_c0_g1_i1_2	9.365984176	1.13344	0.021330437	1.016899265	0.024176771	0.982982064	0.993565071	1.140554	3.776927	0.5999337	2.275972	0.5687571	3.106352	--	--	--	--	--	--	--	--	--	--	--	--	--	--	--	--	--	--	--	--	--
TRINITY_DN101_c0_g1_i1_2	10.70550694	1.277477541	0.078509079	1.071991588	0.100293586	0.937423108	0.979329227	2.13156	0	2.98792	2.102505	1.592341	2.11979	XP_021939158.1	uncharacterized protein LOC110839345 isoform X2 [Zootermopsis nevadensis]	--	--	--	--	--	--	--	--	--	--	--	--	--	S	ENOG4110W0Z	NA	--	--	--
TRINITY_DN10201_c0_g1_i1_1	6.940118653	1.089912579	-0.298489703	0.798117088	-0.325327682	0.765329434	0.916930271	1.423933	0.3929585	1.086439	0.4979489	0.4600215	1.600315	RZF38291.1	hypothetical protein LSTR_LSTR007889 [Laodelphax striatellus]	P35555|FBN1_HUMAN	Asprosin FBN OS=Homo sapiens (Human) GN=FBN PE=1 SV=4	--	--	--	--	--	--	KOG1217	Fibrillins and related proteins containing Ca2+-binding EGF-like domains	[T]	CELLULAR PROCESSES AND SIGNALING	Signal transduction mechanisms	S	ENOG410XSTY	Latent transforming growth factor beta binding protein 2	Biological Process: skeletal system development (GO:0001501);|Cellular Component: microfibril (GO:0001527);|Biological Process: metanephros development (GO:0001656);|Molecular Function: integrin binding (GO:0005178);|Molecular Function: hormone activity (GO:0005179);|Molecular Function: extracellular matrix structural constituent (GO:0005201);|Molecular Function: calcium ion binding (GO:0005509);…	PF07645.15,PF12662.7,PF00683.17	Calcium-binding EGF domain|Complement Clr-like EGF-like|TB domain
TRINITY_DN10204_c0_g1_i1_1	54.9039326	0.687500636	2.028359749	2.62897171	1.394498617	0.042523545	0.227715017	0.2717486	2.043607	1.445739	2.874412	2.596713	5.163227	XP_017872381.1	PREDICTED: zinc finger protein 346 [Drosophila arizonae]	O54836|ZMAT3_MOUSE	Zinc finger matrin-type protein 3 Zmat3 OS=Mus musculus (Mouse) GN=Zmat3 PE=2 SV=1	--	--	--	--	--	--	--	--	--	--	--	S	ENOG4110YZS	Zinc finger, matrin-type 3	Molecular Function: RNA binding (GO:0003723);|Cellular Component: nucleoplasm (GO:0005654);|Cellular Component: nucleolus (GO:0005730);|Cellular Component: plasma membrane (GO:0005886);|Biological Process: apoptotic process (GO:0006915);|Biological Process: cellular response to DNA damage stimulus (GO:0006974);|Molecular Function: zinc ion binding (GO:0008270);|Biological Process: protein transpo…	PF12874.7,PF12171.8,PF06220.12,PF12756.7	Zinc-finger of C2H2 type|Zinc-finger double-stranded RNA-binding|U1 zinc finger|C2H2 type zinc-finger (2 copies)
TRINITY_DN10205_c0_g1_i1_2	257.7426251	0.226468527	0.700574424	1.116248362	0.158658058	0.483568644	0.768822905	49.02694	38.61063	39.1887	39.47829	52.29659	58.44695	--	--	--	--	--	--	--	--	--	--	--	--	--	--	--	--	--	--	--	--	--
TRINITY_DN10207_c0_g1_i1_1	37.04313263	0.617447385	1.708242757	2.07735823	1.054750023	0.087591308	0.334211057	0.5438795	1.595797	1.367778	2.33185	1.597453	3.873448	XP_017466650.1	PREDICTED: endoplasmic reticulum-Golgi intermediate compartment protein 3 [Rhagoletis zephyria]	Q803I2|ERGI3_DANRE	Endoplasmic reticulum-Golgi intermediate compartment protein 3 zgc:113959 OS=Danio rerio (Zebrafish) (Brachydanio rerio) GN=zgc:113959 PE=2 SV=1	--	--	--	--	--	--	KOG2667	COPII vesicle protein	[U]	CELLULAR PROCESSES AND SIGNALING	Intracellular trafficking, secretion, and vesicular transport	U	ENOG410XP7X	Endoplasmic reticulumgolgi intermediate compartment protein	Cellular Component: endoplasmic reticulum (GO:0005783);|Biological Process: ER to Golgi vesicle-mediated transport (GO:0006888);|Biological Process: retrograde vesicle-mediated transport, Golgi to ER (GO:0006890);|Cellular Component: COPII-coated ER to Golgi transport vesicle (GO:0030134);|Cellular Component: integral component of Golgi membrane (GO:0030173);|Cellular Component: integral componen…	PF07970.12,PF13850.6	Endoplasmic reticulum vesicle transporter|Endoplasmic Reticulum-Golgi Intermediate Compartment (ERGIC)
TRINITY_DN10207_c0_g2_i1_1	16.31143549	1.117985572	1.896803621	4.348744899	2.120599082	0.057853861	0.268999724	0	1.184035	1.081551	2.099182	2.214248	6.199961	XP_013116254.1	PREDICTED: reactive oxygen species modulator 1 [Stomoxys calcitrans]	Q3SZV8|ROMO1_BOVIN	Reactive oxygen species modulator 1 ROMO1 OS=Bos taurus (Bovine) GN=ROMO1 PE=3 SV=1	--	--	--	--	--	--	KOG4096	Uncharacterized conserved protein	[S]	POORLY CHARACTERIZED	Function unknown	S	ENOG411279J	Reactive oxygen species modulator 1	Biological Process: replicative cell aging (GO:0001302);|Cellular Component: mitochondrion (GO:0005739);|Cellular Component: TIM23 mitochondrial import inner membrane translocase complex (GO:0005744);|Biological Process: positive regulation of cell proliferation (GO:0008284);|Cellular Component: integral component of membrane (GO:0016021);|Biological Process: protein import into mitochondrial mat…	--	--
TRINITY_DN10209_c0_g1_i1_1	12.87641294	1.167738447	2.658934356	8.603596558	3.104939875	0.007838823	0.080438308	0	0.3680591	1.001112	1.842121	4.035735	6.829915	--	--	--	--	--	--	--	--	--	--	--	--	--	--	--	--	--	--	--	--	--
TRINITY_DN10212_c0_g1_i1_2	13.25826698	0.702250173	-1.299709516	0.531182222	-0.912721233	0.193700548	0.498944362	3.518439	3.806461	2.930065	2.202401	1.720483	1.802313	--	--	--	--	--	--	--	--	--	--	--	--	--	--	--	--	--	--	--	--	--
TRINITY_DN10214_c0_g1_i1_2	15.94940817	0.662648994	-0.264590051	0.88556473	-0.175330331	0.791325285	0.928013682	2.477219	2.714102	3.199997	3.136215	2.537323	2.108172	--	--	--	--	--	--	--	--	--	--	--	--	--	--	--	--	--	--	--	--	--
TRINITY_DN10216_c0_g1_i1_1	10.13687199	1.358687963	1.234193456	3.197365766	1.676883792	0.217130825	0.527749807	0	1.54515	0.2409746	1.089457	1.649835	3.232624	XP_018794650.1	PREDICTED: AP-3 complex subunit beta-2 [Bactrocera latifrons]	Q9JME5|AP3B2_MOUSE	AP-3 complex subunit beta-2 Ap3b2 OS=Mus musculus (Mouse) GN=Ap3b2 PE=1 SV=2	136/168(80.95)	K12397	AP3B	AP-3 complex subunit beta	ko04142	Lysosome	KOG1060	Vesicle coat complex AP-3, beta subunit	[U]	CELLULAR PROCESSES AND SIGNALING	Intracellular trafficking, secretion, and vesicular transport	U	COG5096	The coatomer is a cytosolic protein complex that binds to dilysine motifs and reversibly associates with Golgi non- clathrin-coated vesicles, which further mediate biosynthetic protein transport from the ER, via the Golgi up to the trans Golgi network. Coatomer complex is required for budding from Golgi membranes, and is essential for the retrograde Golgi-to-ER transport of dilysine-tagged protei…	Cellular Component: trans-Golgi network (GO:0005802);|Biological Process: intracellular protein transport (GO:0006886);|Biological Process: anterograde axonal transport (GO:0008089);|Biological Process: vesicle-mediated transport (GO:0016192);|Cellular Component: AP-3 adaptor complex (GO:0030123);|Cellular Component: clathrin-coated vesicle membrane (GO:0030665);|Biological Process: anterograde s…	PF01602.20	Adaptin N terminal region
TRINITY_DN1021_c0_g1_i1_1	5.688773929	1.507821559	0.943140467	2.679729782	1.42208753	0.345609059	0.663919918	0.6969501	1.127915	0	2.39489	0.3944233	2.157009	--	--	--	--	--	--	--	--	--	--	--	--	--	--	--	--	--	--	--	--	--
TRINITY_DN10220_c0_g1_i1_2	16.26218334	0.794254655	-1.389439849	0.465363812	-1.103569069	0.16469904	0.461424344	2.493204	4.973152	2.426962	2.4644	1.329376	0.9944559	--	--	--	--	--	--	--	--	--	--	--	--	--	--	--	--	--	--	--	--	--
TRINITY_DN10221_c0_g1_i1_1	5.073685034	3.113313325	1.029443806	9.221370077	3.204981117	0.303271173	0.625554511	0	0	0.6047385	4.915099	0	0	--	--	--	--	--	--	--	--	--	--	--	--	--	--	--	--	--	--	--	--	--
TRINITY_DN10221_c1_g1_i1_1	15.26510633	3.021575878	6.852957563	1711383.033	20.70673126	7.23E-12	2.31E-09	0	0	0	4.262705	0	0	XP_029046448.1	putative epidermal cell surface receptor isoform X3 [Osmia bicornis bicornis]	Q04164|SAS_DROME	Putative epidermal cell surface receptor CG2507 OS=Drosophila melanogaster (Fruit fly) GN=CG2507 PE=2 SV=2	--	--	--	--	--	--	--	--	--	--	--	U	ENOG410YSW1	WNT1 inducible signaling pathway protein 2	Biological Process: instar larval development (GO:0002168);|Molecular Function: integrin binding (GO:0005178);|Cellular Component: integral component of plasma membrane (GO:0005887);|Biological Process: cell adhesion (GO:0007155);|Biological Process: axon guidance (GO:0007411);|Molecular Function: heparin binding (GO:0008201);|Cellular Component: apical plasma membrane (GO:0016324);|Cellular Comp…	PF12714.7	TILa domain
TRINITY_DN10221_c1_g2_i1_1	5.766817948	3.550330679	1.674857232	61.66145449	5.946297015	0.093962246	0.346150823	0	0	0	5.482631	0	0	XP_014475786.1	PREDICTED: putative epidermal cell surface receptor isoform X2 [Dinoponera quadriceps]	--	--	--	--	--	--	--	--	--	--	--	--	--	U	ENOG410YSW1	WNT1 inducible signaling pathway protein 2	--	--	--
TRINITY_DN10222_c0_g1_i1_1	3.834966881	1.481051206	-0.683587119	0.495711445	-1.012427527	0.494235921	0.775384938	1.322686	1.152471	0.2504265	0.2693913	0.766799	0.270553	XP_023702970.1	tachykinin-like peptides receptor 86C isoform X1 [Cryptotermes secundus]	P30974|TLR1_DROME	Tachykinin-like peptides receptor 86C CG6515 OS=Drosophila melanogaster (Fruit fly) GN=CG6515 PE=2 SV=2	98/113(86.73)	K04224	TACR3	tachykinin receptor 3	ko04020|ko04080	Calcium signaling pathway|Neuroactive ligand-receptor interaction	KOG4219	G protein-coupled receptor	[T]	CELLULAR PROCESSES AND SIGNALING	Signal transduction mechanisms	S	ENOG410XSC5	tachykinin receptor activity	Biological Process: inter-male aggressive behavior (GO:0002121);|Molecular Function: tachykinin receptor activity (GO:0004995);|Cellular Component: integral component of plasma membrane (GO:0005887);|Biological Process: G protein-coupled receptor signaling pathway (GO:0007186);|Biological Process: tachykinin receptor signaling pathway (GO:0007217);|Biological Process: neuropeptide signaling pathw…	PF00001.21	7 transmembrane receptor (rhodopsin family)
TRINITY_DN10222_c1_g1_i1_2	8.620746174	0.965425367	0.262495725	1.192029576	0.253420032	0.792939281	0.928334276	1.008984	2.643742	0.6311108	1.068183	2.247962	2.03992	XP_022186554.1	uncharacterized protein LOC111045443 isoform X1 [Nilaparvata lugens]	--	--	--	--	--	--	--	--	--	--	--	--	--	S	ENOG410XQ99	Dynein cytoplasmic 1 intermediate chain	--	--	--
TRINITY_DN10224_c0_g1_i1_1	28.95917036	1.004521266	1.501032999	2.843799136	1.507819568	0.133347027	0.415314229	0.08110824	1.828995	0.7270708	1.527974	1.877663	4.652497	XP_001985772.1	26S proteasome non-ATPase regulatory subunit 7 [Drosophila grimshawi]	P26270|PSMD7_DROME	26S proteasome non-ATPase regulatory subunit 7 CG3416 OS=Drosophila melanogaster (Fruit fly) GN=CG3416 PE=1 SV=6	270/293(92.15)	K03038	PSMD7, RPN8	26S proteasome regulatory subunit N8	ko03050|ko05169	Proteasome|Epstein-Barr virus infection	KOG1556	26S proteasome regulatory complex, subunit RPN8/PSMD7	[O]	CELLULAR PROCESSES AND SIGNALING	Posttranslational modification, protein turnover, chaperones	S	COG1310	Component of the eukaryotic translation initiation factor 3 (eIF-3) complex, which is involved in protein synthesis and, together with other initiation factors, stimulates binding of mRNA and methionyl-tRNAi to the 40S ribosome (By similarity)	Cellular Component: proteasome complex (GO:0000502);|Cellular Component: nucleoplasm (GO:0005654);|Cellular Component: cytosol (GO:0005829);|Cellular Component: proteasome regulatory particle (GO:0005838);|Cellular Component: proteasome regulatory particle, lid subcomplex (GO:0008541);|Cellular Component: dendrite (GO:0030425);|Biological Process: proteasome-mediated ubiquitin-dependent protein c…	PF13012.6,PF01398.21	Maintenance of mitochondrial structure and function|JAB1/Mov34/MPN/PAD-1 ubiquitin protease
TRINITY_DN10225_c0_g1_i1_1	6.614879411	3.455696604	1.778025541	70.73325873	6.144316824	0.07539966	0.309307146	0	0	0	3.544659	0	0	XP_011304311.1	PREDICTED: puromycin-sensitive aminopeptidase isoform X1 [Fopius arisanus]	P55786|PSA_HUMAN	Puromycin-sensitive aminopeptidase PSA OS=Homo sapiens (Human) GN=PSA PE=1 SV=2	--	--	--	--	--	--	KOG1046	Puromycin-sensitive aminopeptidase and related aminopeptidases	[EO]	METABOLISM|CELLULAR PROCESSES AND SIGNALING	Amino acid transport and metabolism |Posttranslational modification, protein turnover, chaperones	E	COG0308	aminopeptidase	Biological Process: protein polyubiquitination (GO:0000209);|Molecular Function: aminopeptidase activity (GO:0004177);|Cellular Component: nucleus (GO:0005634);|Cellular Component: cytoplasm (GO:0005737);|Cellular Component: cytosol (GO:0005829);|Biological Process: proteolysis (GO:0006508);|Molecular Function: zinc ion binding (GO:0008270);|Molecular Function: peptide binding (GO:0042277);|Biolo…	PF01433.20	Peptidase family M1 domain
TRINITY_DN10225_c0_g2_i1_1	10.67578527	2.807368809	1.767658924	31.17830356	4.962470527	0.077117941	0.313121272	0	0	0.1736433	4.531532	0	0	XP_012260332.2	puromycin-sensitive aminopeptidase isoform X1 [Athalia rosae]	Q11011|PSA_MOUSE	Puromycin-sensitive aminopeptidase Psa OS=Mus musculus (Mouse) GN=Psa PE=1 SV=2	--	--	--	--	--	--	KOG1046	Puromycin-sensitive aminopeptidase and related aminopeptidases	[EO]	METABOLISM|CELLULAR PROCESSES AND SIGNALING	Amino acid transport and metabolism |Posttranslational modification, protein turnover, chaperones	E	COG0308	aminopeptidase	Molecular Function: aminopeptidase activity (GO:0004177);|Cellular Component: nucleus (GO:0005634);|Cellular Component: cytoplasm (GO:0005737);|Cellular Component: cytosol (GO:0005829);|Biological Process: proteolysis (GO:0006508);|Molecular Function: zinc ion binding (GO:0008270);|Molecular Function: peptide binding (GO:0042277);|Biological Process: peptide catabolic process (GO:0043171);|Molecu…	PF11838.8	ERAP1-like C-terminal domain
TRINITY_DN1022_c0_g1_i1_1	19.54080327	0.881426468	1.367407791	2.305803256	1.20526942	0.171497522	0.471416365	0.2139958	1.037976	1.235484	1.581679	0.9933085	3.60635	XP_005175639.1	PREDICTED: protein SDA1 homolog [Musca domestica]	Q7KKH3|SDA1_DROME	Protein SDA1 homolog CG8070 OS=Drosophila melanogaster (Fruit fly) GN=CG8070 PE=1 SV=1	--	--	--	--	--	--	KOG2229	Protein required for actin cytoskeleton organization and cell cycle progression	[DZ]	CELLULAR PROCESSES AND SIGNALING|CELLULAR PROCESSES AND SIGNALING	Cell cycle control, cell division, chromosome partitioning |Cytoskeleton	S	ENOG410XPHI	SDA1 domain containing 1	Biological Process: ribosomal large subunit export from nucleus (GO:0000055);|Cellular Component: nucleus (GO:0005634);|Cellular Component: nucleolus (GO:0005730);|Biological Process: actin cytoskeleton organization (GO:0030036);|Biological Process: ribosomal large subunit biogenesis (GO:0042273);	PF08158.12	NUC130/3NT domain
TRINITY_DN10231_c0_g1_i1_1	20.94648654	0.686262881	-0.599518846	0.75187903	-0.411427531	0.548826946	0.811320206	1.816315	3.63193	1.339444	1.382997	2.321529	1.525309	RZF43769.1	hypothetical protein LSTR_LSTR009192 [Laodelphax striatellus]	--	--	--	--	--	--	--	--	--	--	--	--	--	S	ENOG4111MYA	NA	--	--	--
TRINITY_DN10233_c0_g1_i1_1	39.67248501	0.802151496	2.439191723	3.881465029	1.956601289	0.014720156	0.121361389	0.1149871	1.280324	1.265884	3.098875	2.610942	5.329556	XP_023292750.1	twinfilin [Lucilia cuprina]	Q9VFM9|TWF_DROME	Twinfilin CG3172 OS=Drosophila melanogaster (Fruit fly) GN=CG3172 PE=1 SV=1	--	--	--	--	--	--	KOG1747	Protein tyrosine kinase 9/actin monomer-binding protein	[W]	CELLULAR PROCESSES AND SIGNALING	Extracellular structures	S	ENOG410XS1J	Twinfilin, actin-binding protein, homolog	Molecular Function: actin binding (GO:0003779);|Molecular Function: actin monomer binding (GO:0003785);|Cellular Component: cytoplasm (GO:0005737);|Cellular Component: actin filament (GO:0005884);|Cellular Component: plasma membrane (GO:0005886);|Cellular Component: cell cortex (GO:0005938);|Biological Process: neuromuscular synaptic transmission (GO:0007274);|Biological Process: border follicle …	PF00241.20	Cofilin/tropomyosin-type actin-binding protein
TRINITY_DN10234_c0_g1_i1_1	31.8784636	1.018835816	2.259976481	4.933272511	2.302544983	0.023822711	0.162958194	0	0.5874902	1.180776	2.857289	2.285298	4.095434	XP_019845737.1	zinc transporter ZIP1 isoform X1 [Bactrocera dorsalis]	Q55EA1|ZNTD_DICDI	Protein zntD DDB_G0269326 OS=Dictyostelium discoideum (Slime mold) GN=DDB_G0269326 PE=2 SV=1	--	--	--	--	--	--	KOG1558	Fe2+/Zn2+ regulated transporter	[P]	METABOLISM	Inorganic ion transport and metabolism	P	ENOG4111GP2	zinc transporter	Molecular Function: zinc ion transmembrane transporter activity (GO:0005385);|Cellular Component: plasma membrane (GO:0005886);|Cellular Component: integral component of membrane (GO:0016021);|Molecular Function: metal ion binding (GO:0046872);|Biological Process: zinc ion transmembrane transport (GO:0071577);	PF02535.22	ZIP Zinc transporter
TRINITY_DN10234_c0_g1_i1_2	17.11193762	0.793944557	1.820178044	2.722855554	1.44512045	0.068731896	0.294052757	2.550632	1.630232	0.5238342	4.674032	4.701971	4.274145	--	--	--	--	--	--	--	--	--	--	--	--	--	--	--	--	--	--	--	--	--
TRINITY_DN10238_c0_g1_i1_1	20.62610756	3.908799518	1.991842711	220.6649721	7.785713827	0.046388318	0.238931727	0	0	0	7.606961	0	0.2104836	KAF3420486.1	hypothetical protein E2986_14092 [Frieseomelitta varia]	Q9UKX4|PRDX5_HUMAN	Peroxiredoxin-5, mitochondrial SBBI10 OS=Homo sapiens (Human) GN=SBBI10 PE=1 SV=4	133/183(72.68)	K11187	PRDX5	peroxiredoxin 5, atypical 2-Cys peroxiredoxin [EC:1.11.1.15]	ko04146	Peroxisome	KOG0541	Alkyl hydroperoxide reductase/peroxiredoxin	[O]	CELLULAR PROCESSES AND SIGNALING	Posttranslational modification, protein turnover, chaperones	O	COG0678	peroxiredoxin	--	PF08534.10,PF00578.21	Redoxin|AhpC/TSA family
TRINITY_DN10242_c0_g1_i1_1	13.85432356	1.306707344	1.503788286	3.904157344	1.965011197	0.132635888	0.414247716	0	0.3192487	2.039055	2.770067	1.770551	5.449537	XP_002052741.1	group XV phospholipase A2 [Drosophila virilis]	Q6XPZ3|PAG15_CANLF	Phospholipase A2 group XV LYPLA3 OS=Canis lupus familiaris (Dog) (Canis familiaris) GN=LYPLA3 PE=1 SV=1	--	--	--	--	--	--	KOG2369	Lecithin:cholesterol acyltransferase (LCAT)/Acyl-ceramide synthase	[I]	METABOLISM	Lipid transport and metabolism	S	ENOG410Y9CF	Acyl-transferase	Cellular Component: extracellular space (GO:0005615);|Cellular Component: nucleoplasm (GO:0005654);|Cellular Component: lysosome (GO:0005764);|Biological Process: fatty acid metabolic process (GO:0006631);|Biological Process: glycerophospholipid metabolic process (GO:0006650);|Biological Process: ceramide metabolic process (GO:0006672);|Molecular Function: O-acyltransferase activity (GO:0008374);…	PF02450.15	Lecithin:cholesterol acyltransferase
TRINITY_DN10247_c0_g1_i2_1	10.93543603	1.133272321	2.503867366	7.148118653	2.837563582	0.012284408	0.107907885	0.232814	0.08434861	0.3107163	0.740488	0.6307769	3.423525	XP_023290963.1	uncharacterized protein LOC111674557 isoform X2 [Lucilia cuprina]	Q9R0G6|COMP_MOUSE	Cartilage oligomeric matrix protein Comp OS=Mus musculus (Mouse) GN=Comp PE=1 SV=2	189/254(74.41)	K04659	THBS2S	thrombospondin 2/3/4/5	ko04145|ko04151|ko04510|ko04512|ko05144|ko05165	Phagosome|PI3K-Akt signaling pathway|Focal adhesion|ECM-receptor interaction|Malaria|Human papillomavirus infection	--	--	--	--	--	O	ENOG410XQKE	thrombospondin	Biological Process: skeletal system development (GO:0001501);|Biological Process: ossification (GO:0001503);|Molecular Function: fibronectin binding (GO:0001968);|Molecular Function: protease binding (GO:0002020);|Biological Process: chondrocyte development (GO:0002063);|Biological Process: endochondral bone growth (GO:0003416);|Biological Process: growth plate cartilage development (GO:0003417);…	PF11598.8	Cartilage oligomeric matrix protein
TRINITY_DN10247_c0_g1_i2_2	16.49852524	0.866377982	-0.734478839	0.643344642	-0.636336295	0.462656952	0.756033554	1.793136	1.189583	4.312145	1.035744	2.711247	1.171415	--	--	--	--	--	--	--	--	--	--	--	--	--	--	--	--	--	--	--	--	--
TRINITY_DN10248_c0_g1_i1_1	21.98711973	0.809397216	2.473689558	4.006097242	2.002197441	0.013372584	0.114015377	0.1553813	0.5853039	0.7019127	1.857376	0.9860725	3.453719	KNC21017.1	hypothetical protein FF38_02007, partial [Lucilia cuprina]	Q64261|CDK6_MOUSE	Cyclin-dependent kinase 6 Cdkn6 OS=Mus musculus (Mouse) GN=Cdkn6 PE=1 SV=2	240/294(81.63)	K02089	CDK4	cyclin-dependent kinase 4 [EC:2.7.11.22]	ko01522|ko04110|ko04115|ko04151|ko04218|ko04530|ko04660|ko04933|ko04934|ko05160|ko05162|ko05163|ko05164|ko05165|ko05166|ko05167|ko05169|ko05200|ko05203|ko05212|ko05214|ko05218|ko05219|ko05220|ko05222|ko05223|ko05224|ko05225	Endocrine resistance|Cell cycle|p53 signaling pathway|PI3K-Akt signaling pathway|Cellular senescence|Tight junction|T cell receptor signaling pathway|AGE-RAGE signaling pathway in diabetic complications|Cushing syndrome|Hepatitis C|Measles|Human cytomegalovirus infection|Influenza A|Human papillomavirus infection|Human T-cell leukemia virus 1 infection|Kaposi sarcoma-associated herpesvirus infect…	KOG0594	Protein kinase PCTAIRE and related kinases	[R]	POORLY CHARACTERIZED	General function prediction only	T	ENOG410XPP3	Cyclin-Dependent Kinase	Biological Process: negative regulation of transcription by RNA polymerase II (GO:0000122);|Cellular Component: cyclin-dependent protein kinase holoenzyme complex (GO:0000307);|Cellular Component: ruffle (GO:0001726);|Biological Process: positive regulation of cell-matrix adhesion (GO:0001954);|Biological Process: hematopoietic progenitor cell differentiation (GO:0002244);|Biological Process: typ…	PF00069.25,PF07714.17,PF01636.23	Protein kinase domain|Protein tyrosine kinase|Phosphotransferase enzyme family
TRINITY_DN10250_c0_g1_i1_1	337.8807078	0.520203207	3.732844087	3.841946595	1.941837465	0.00018933	0.004992151	0.9929123	3.654497	5.228789	11.99007	9.33343	19.19484	XP_013105348.1	PREDICTED: protein transport protein Sec23A isoform X2 [Stomoxys calcitrans]	Q15436|SC23A_HUMAN	Protein transport protein Sec23A SEC23A OS=Homo sapiens (Human) GN=SEC23A PE=1 SV=2	667/792(84.22)	K14006	SEC23	protein transport protein SEC23	ko04141	Protein processing in endoplasmic reticulum	KOG1986	Vesicle coat complex COPII, subunit SEC23	[U]	CELLULAR PROCESSES AND SIGNALING	Intracellular trafficking, secretion, and vesicular transport	U	COG5047	transport protein	Cellular Component: Golgi membrane (GO:0000139);|Biological Process: antigen processing and presentation of peptide antigen via MHC class I (GO:0002474);|Biological Process: regulation of COPII vesicle coating (GO:0003400);|Molecular Function: GTPase activator activity (GO:0005096);|Cellular Component: endoplasmic reticulum (GO:0005783);|Cellular Component: endoplasmic reticulum membrane (GO:0005…	PF04811.15,PF08033.12,PF04815.15,PF00626.22,PF04810.15	Sec23/Sec24 trunk domain|Sec23/Sec24 beta-sandwich domain|Sec23/Sec24 helical domain|Gelsolin repeat|Sec23/Sec24 zinc finger
TRINITY_DN10251_c0_g1_i1_1	10.12833367	1.088283495	-1.088016853	0.440107913	-1.184070783	0.276587668	0.596849997	0.7409966	5.221662	1.444666	0.6926993	0.7517687	1.934288	XP_014256591.2	uncharacterized protein At4g17910 [Cimex lectularius]	Q1LZA4|PIGW_BOVIN	Phosphatidylinositol-glycan biosynthesis class W protein PIGW OS=Bos taurus (Bovine) GN=PIGW PE=2 SV=1	56/105(53.33)	K05283	PIGW	glucosaminylphosphatidylinositol acyltransferase [EC:2.3.-.-]	ko00563	Glycosylphosphatidylinositol (GPI)-anchor biosynthesis	KOG0411	Uncharacterized membrane protein	[S]	POORLY CHARACTERIZED	Function unknown	S	COG5062	Phosphatidylinositol glycan anchor biosynthesis, class W	Cellular Component: endoplasmic reticulum membrane (GO:0005789);|Biological Process: GPI anchor biosynthetic process (GO:0006506);|Cellular Component: integral component of membrane (GO:0016021);|Molecular Function: glucosaminyl-phosphotidylinositol O-acyltransferase activity (GO:0032216);|Biological Process: protein localization to plasma membrane (GO:0072659);	--	--
TRINITY_DN10254_c0_g1_i1_2	44.27690379	3.907783714	-5.889103471	1.18E-07	-23.01334263	3.88E-09	5.32E-07	46.29265	4.51E-49	3.50E-59	1.37E-71	3.34E-68	1.13E-58	AHB12476.1	60S Ribosomal Protein L29 [Pantala flavescens]	Q24154|RL29_DROME	60S ribosomal protein L29 CG10071 OS=Drosophila melanogaster (Fruit fly) GN=CG10071 PE=1 SV=1	55/72(76.39)	K02905	RP-L29e, RPL29	large subunit ribosomal protein L29e	ko03010	Ribosome	KOG3504	60S ribosomal protein L29	[J]	INFORMATION STORAGE AND PROCESSING	Translation, ribosomal structure and biogenesis	J	ENOG4112428	ribosomal protein l29	Biological Process: cytoplasmic translation (GO:0002181);|Molecular Function: chromatin binding (GO:0003682);|Molecular Function: structural constituent of ribosome (GO:0003735);|Cellular Component: cytosolic large ribosomal subunit (GO:0022625);	--	--
TRINITY_DN10257_c0_g1_i1_1	27.14714974	0.511150149	-1.364269909	0.616705335	-0.697346767	0.172482633	0.472902803	2.453043	3.551536	2.69754	1.43111	2.078153	2.143019	RZF42354.1	hypothetical protein LSTR_LSTR004162 [Laodelphax striatellus]	Q6ZV73|FGD6_HUMAN	FYVE, RhoGEF and PH domain-containing protein 6 KIAA1362 OS=Homo sapiens (Human) GN=KIAA1362 PE=1 SV=2	--	--	--	--	--	--	--	--	--	--	--	T	COG5422	guanine nucleotide exchange factor	Cellular Component: ruffle (GO:0001726);|Molecular Function: guanyl-nucleotide exchange factor activity (GO:0005085);|Molecular Function: Rho guanyl-nucleotide exchange factor activity (GO:0005089);|Cellular Component: cytoplasm (GO:0005737);|Cellular Component: Golgi apparatus (GO:0005794);|Cellular Component: cytoskeleton (GO:0005856);|Biological Process: cytoskeleton organization (GO:0007010);…	PF00621.20	RhoGEF domain
TRINITY_DN10259_c0_g1_i1_2	5.635654067	1.512252216	-0.245528298	0.77308518	-0.371300713	0.8060474	0.93402613	0.412033	0.6927932	1.77259	7.04E-05	1.365512	0.86922	RZF44969.1	hypothetical protein LSTR_LSTR001930 [Laodelphax striatellus]	A2AVA0|SVEP1_MOUSE	Sushi, von Willebrand factor type A, EGF and pentraxin domain-containing protein 1 Svep1 OS=Mus musculus (Mouse) GN=Svep1 PE=1 SV=1	--	--	--	--	--	--	KOG1216	von Willebrand factor and related coagulation proteins	[WV]	CELLULAR PROCESSES AND SIGNALING|CELLULAR PROCESSES AND SIGNALING	Extracellular structures |Defense mechanisms	S	ENOG410XNSK	oligomeric mucus gel-forming	Molecular Function: chromatin binding (GO:0003682);|Molecular Function: calcium ion binding (GO:0005509);|Cellular Component: extracellular region (GO:0005576);|Cellular Component: extracellular space (GO:0005615);|Cellular Component: cytoplasm (GO:0005737);|Biological Process: cell adhesion (GO:0007155);|Cellular Component: membrane (GO:0016020);	--	--
TRINITY_DN1025_c0_g1_i1_1	79.1211431	0.365993197	-1.129093038	0.750934838	-0.41324037	0.258858588	0.577301162	5.090609	4.576023	6.7869	3.374909	5.203726	4.494272	XP_022184636.1	uncharacterized protein LOC111043900 [Nilaparvata lugens]	P42282|TTKA_DROME	Protein tramtrack, alpha isoform CG1856 OS=Drosophila melanogaster (Fruit fly) GN=CG1856 PE=1 SV=3	--	--	--	--	--	--	--	--	--	--	--	S	ENOG4111PGZ	NA	Molecular Function: RNA polymerase II proximal promoter sequence-specific DNA binding (GO:0000978);|Molecular Function: RNA polymerase II distal enhancer sequence-specific DNA binding (GO:0000980);|Molecular Function: proximal promoter DNA-binding transcription repressor activity, RNA polymerase II-specific (GO:0001078);|Molecular Function: DNA binding (GO:0003677);|Cellular Component: nucleus (G…	PF00651.31	BTB/POZ domain	FBpp0085186	ZBTB
TRINITY_DN10264_c0_g1_i1_1	8.613262401	1.671347538	1.299614641	4.506813439	2.17210773	0.193733079	0.498972354	0	1.985655	0	2.863452	1.514949	4.336938	AHL43603.1	Marf, partial [Drosophila nannoptera]	Q7YU24|MARF_DROME	Transmembrane GTPase Marf CG3869 OS=Drosophila melanogaster (Fruit fly) GN=CG3869 PE=1 SV=1	--	--	--	--	--	--	KOG0448	Mitofusin 1 GTPase, involved in mitochondrila biogenesis	[O]	CELLULAR PROCESSES AND SIGNALING	Posttranslational modification, protein turnover, chaperones	S	COG0699	Dynamin family	Molecular Function: GTPase activity (GO:0003924);|Molecular Function: GTP binding (GO:0005525);|Cellular Component: mitochondrial envelope (GO:0005740);|Biological Process: ecdysone biosynthetic process (GO:0006697);|Biological Process: mitochondrion organization (GO:0007005);|Biological Process: endoplasmic reticulum organization (GO:0007029);|Biological Process: mitochondrial fusion (GO:0008053…	--	--
TRINITY_DN1026_c0_g1_i1_1	9.83751297	3.222862174	2.084206648	105.2087416	6.71711077	0.037141374	0.210433969	0	0	0	4.884423	0	0	XP_012281767.1	cytochrome c-2 [Orussus abietinus]	P84029|CYC2_DROME	Cytochrome c-2 CG17903 OS=Drosophila melanogaster (Fruit fly) GN=CG17903 PE=1 SV=2	102/108(94.44)	K08738	CYC	cytochrome c	ko01524|ko04115|ko04210|ko04214|ko04215|ko04932|ko05010|ko05012|ko05014|ko05016|ko05130|ko05131|ko05132|ko05134|ko05145|ko05152|ko05160|ko05161|ko05162|ko05163|ko05164|ko05167|ko05168|ko05169|ko05170|ko05200|ko05210|ko05222|ko05416	Platinum drug resistance|p53 signaling pathway|Apoptosis|Apoptosis - fly|Apoptosis - multiple species|Non-alcoholic fatty liver disease (NAFLD)|Alzheimer disease|Parkinson disease|Amyotrophic lateral sclerosis (ALS)|Huntington disease|Pathogenic Escherichia coli infection|Shigellosis|Salmonella infection|Legionellosis|Toxoplasmosis|Tuberculosis|Hepatitis C|Hepatitis B|Measles|Human cytomegaloviru…	KOG3453	Cytochrome c	[C]	METABOLISM	Energy production and conversion	C	COG3474	Electron carrier protein. The oxidized form of the cytochrome c heme group can accept an electron from the heme group of the cytochrome c1 subunit of cytochrome reductase. Cytochrome c then transfers this electron to the cytochrome oxidase complex, the final protein carrier in the mitochondrial electron-transport chain	--	PF00034.21,PF13442.6	Cytochrome c|Cytochrome C oxidase, cbb3-type, subunit III
TRINITY_DN10270_c0_g1_i1_1	12.43707569	1.302884221	0.833276314	2.122349953	1.085662561	0.404688912	0.712735233	0.7500237	4.070866	0	2.875423	3.071068	4.659066	--	--	--	--	--	--	--	--	--	--	--	--	--	--	--	--	--	--	--	--	--
TRINITY_DN10271_c0_g1_i1_2	9.801757328	3.204747235	-2.126564169	0.008880763	-6.815100641	0.033456312	0.19834567	7.104082	0	0	0	0	0	--	--	--	--	--	--	--	--	--	--	--	--	--	--	--	--	--	--	--	--	--
TRINITY_DN10273_c0_g1_i1_2	45.19714808	0.595450506	-1.104901745	0.633793908	-0.657914303	0.269202166	0.589406748	17.16882	5.209636	8.588786	7.590241	5.174562	8.167382	--	--	--	--	--	--	--	--	--	--	--	--	--	--	--	--	--	--	--	--	--
TRINITY_DN10276_c0_g1_i1_1	13.48784506	0.944292791	0.588768028	1.470156158	0.555969405	0.556016896	0.815349651	0.2438884	2.939392	1.48492	2.074677	2.467812	2.561232	XP_017470147.1	PREDICTED: GPI mannosyltransferase 3 [Rhagoletis zephyria]	Q9VZM5|PIGB_DROME	GPI mannosyltransferase 3 CG12006 OS=Drosophila melanogaster (Fruit fly) GN=CG12006 PE=2 SV=2	91/144(63.19)	K05286	PIGB	GPI mannosyltransferase 3 [EC:2.4.1.-]	ko00563	Glycosylphosphatidylinositol (GPI)-anchor biosynthesis	KOG1771	GPI-alpha-mannosyltransferase III (GPI10/PIG-B) involved in glycosylphosphatidylinositol anchor biosynthesis	[MO]	CELLULAR PROCESSES AND SIGNALING|CELLULAR PROCESSES AND SIGNALING	Cell wall/membrane/envelope biogenesis |Posttranslational modification, protein turnover, chaperones	S	ENOG410XYK9	phosphatidylinositol glycan anchor biosynthesis, class B	Molecular Function: mannosyltransferase activity (GO:0000030);|Cellular Component: endoplasmic reticulum (GO:0005783);|Cellular Component: endoplasmic reticulum membrane (GO:0005789);|Biological Process: GPI anchor biosynthetic process (GO:0006506);|Cellular Component: integral component of membrane (GO:0016021);	PF03901.17	Alg9-like mannosyltransferase family
TRINITY_DN10279_c0_g1_i1_1	4.016564152	2.18041047	0.336912757	1.663945409	0.734608102	0.736182669	0.906013448	0.4804691	0.5125102	0.9206606	0	0	3.468836	PNF33439.1	hypothetical protein B7P43_G03349 [Cryptotermes secundus]	P21328|RTJK_DROME	RNA-directed DNA polymerase from mobile element jockey pol OS=Drosophila melanogaster (Fruit fly) GN=pol PE=1 SV=1	--	--	--	--	--	--	KOG1075	FOG: Reverse transcriptase	[R]	POORLY CHARACTERIZED	General function prediction only	S	ENOG410YIYS	NA	Molecular Function: RNA-directed DNA polymerase activity (GO:0003964);	--	--
TRINITY_DN10280_c0_g1_i1_1	7.867915031	1.601948338	1.575455701	5.750943408	2.523798641	0.115151296	0.386157666	0	0.2014486	0.71886	1.105649	0.1893943	4.350356	XP_013108482.1	PREDICTED: protein mesh isoform X1 [Stomoxys calcitrans]	Q0KHY3|MESH_DROME	Protein mesh CG31004 OS=Drosophila melanogaster (Fruit fly) GN=CG31004 PE=1 SV=2	--	--	--	--	--	--	KOG4291	Mucin/alpha-tectorin	[W]	CELLULAR PROCESSES AND SIGNALING	Extracellular structures	S	ENOG410YZ7Z	sushi domain containing 2	Cellular Component: smooth septate junction (GO:0005920);|Biological Process: cell-matrix adhesion (GO:0007160);|Biological Process: multicellular organism development (GO:0007275);|Cellular Component: integral component of membrane (GO:0016021);|Cellular Component: apicolateral plasma membrane (GO:0016327);|Biological Process: smooth septate junction assembly (GO:0090528);	PF06119.14	Nidogen-like
TRINITY_DN10281_c0_g1_i1_1	18.02943026	0.723484657	-1.796903046	0.406117251	-1.300031784	0.072351013	0.302183069	2.845573	6.647277	2.442272	1.698857	1.51367	1.998983	--	--	--	--	--	--	--	--	--	--	--	--	--	--	--	--	--	--	--	--	--
TRINITY_DN10282_c0_g1_i1_1	11.14796139	1.31269869	1.324245263	3.336498885	1.738335022	0.185421603	0.488379022	0	0.9916729	0.3523934	0.5350318	1.629584	2.772517	XP_014102252.1	PREDICTED: tudor domain-containing protein 7B [Bactrocera oleae]	A1L1H3|TDRD5_XENLA	Tudor domain-containing protein 5 tdrd5 OS=Xenopus laevis (African clawed frog) GN=tdrd5 PE=2 SV=1	--	--	--	--	--	--	KOG2039	Transcriptional coactivator p100	[K]	INFORMATION STORAGE AND PROCESSING	Transcription	S	ENOG41104YI	tudor domain-containing protein	Biological Process: spermatid development (GO:0007286);|Biological Process: P granule organization (GO:0030719);|Cellular Component: chromatoid body (GO:0033391);|Biological Process: DNA methylation involved in gamete generation (GO:0043046);|Cellular Component: pi-body (GO:0071546);	PF00567.24	Tudor domain
TRINITY_DN10284_c0_g1_i1_2	6.589810701	1.819976639	0.868976306	2.992842953	1.581516577	0.384860091	0.69771322	0	0	1.979849	1.525655	0.8636378	3.843241	XP_023309375.1	26S proteasome non-ATPase regulatory subunit 9 [Lucilia cuprina]	Q9VFS8|PSMD9_DROME	26S proteasome non-ATPase regulatory subunit 9 CG9588 OS=Drosophila melanogaster (Fruit fly) GN=CG9588 PE=1 SV=1	--	--	--	--	--	--	KOG3129	26S proteasome regulatory complex, subunit PSMD9	[O]	CELLULAR PROCESSES AND SIGNALING	Posttranslational modification, protein turnover, chaperones	O	COG0265	Serine protease	Cellular Component: nucleus (GO:0005634);|Cellular Component: cytoplasm (GO:0005737);|Cellular Component: proteasome regulatory particle, base subcomplex (GO:0008540);|Biological Process: proteasome regulatory particle assembly (GO:0070682);	PF18265.1	Nas2 N_terminal domain
TRINITY_DN10285_c0_g1_i1_1	20.1023052	0.788312169	-0.561739302	0.735692135	-0.442825928	0.574293652	0.825844445	6.799294	4.648374	1.521075	3.665539	2.076569	4.156338	--	--	--	--	--	--	--	--	--	--	--	--	--	--	--	--	--	--	--	--	--
TRINITY_DN10289_c0_g1_i1_1	7.955930087	1.459380204	0.375560958	1.462144835	0.548086227	0.707243321	0.892614039	0	2.395446	1.567134	0.9971902	0.805387	4.453877	KNC29190.1	hypothetical protein FF38_07020 [Lucilia cuprina]	Q675A5|PAG15_RAT	Phospholipase A2 group XV Lypla3 OS=Rattus norvegicus (Rat) GN=Lypla3 PE=1 SV=1	71/103(68.93)	K06129	LYPLA3	lysophospholipase III [EC:3.1.1.5]	ko00564|ko04142	Glycerophospholipid metabolism|Lysosome	KOG2369	Lecithin:cholesterol acyltransferase (LCAT)/Acyl-ceramide synthase	[I]	METABOLISM	Lipid transport and metabolism	S	ENOG410Y9CF	Acyl-transferase	Cellular Component: extracellular space (GO:0005615);|Cellular Component: nucleoplasm (GO:0005654);|Cellular Component: lysosome (GO:0005764);|Biological Process: fatty acid metabolic process (GO:0006631);|Biological Process: glycerophospholipid metabolic process (GO:0006650);|Biological Process: ceramide metabolic process (GO:0006672);|Molecular Function: O-acyltransferase activity (GO:0008374);…	PF02450.15	Lecithin:cholesterol acyltransferase
TRINITY_DN10291_c0_g1_i1_2	5.595045927	1.232528124	0.388113074	1.393159346	0.478360279	0.697932357	0.888864844	0.7011102	0.1929196	1.027107	0.3620127	1.345342	1.100422	--	--	--	--	--	--	--	--	--	--	--	--	--	--	--	--	--	--	--	--	--
TRINITY_DN10291_c0_g2_i1_2	4.917543362	1.687304316	-0.067484628	0.924107694	-0.113867103	0.9461959	0.982205874	2.139422	0.9175244	0	0.4283122	2.040697	0.4318254	--	--	--	--	--	--	--	--	--	--	--	--	--	--	--	--	--	--	--	--	--
TRINITY_DN10295_c0_g1_i1_1	17.6262253	0.770094302	0.59362468	1.372824289	0.457146984	0.55276317	0.813991965	1.253099	1.922093	2.276692	1.897647	1.247299	4.963872	--	--	--	--	--	--	--	--	--	--	--	--	--	--	--	--	--	--	--	--	--
TRINITY_DN10296_c0_g1_i1_1	5.311349786	1.946621561	1.445042273	7.02720237	2.812950446	0.148446012	0.437521089	0	0	0.5087378	0.2636444	0.5087144	3.794239	XP_021697691.1	cAMP-dependent protein kinase type II regulatory subunit isoform X6 [Aedes aegypti]	P81900|KAPR2_DROME	cAMP-dependent protein kinase type II regulatory subunit CG15862 OS=Drosophila melanogaster (Fruit fly) GN=CG15862 PE=1 SV=2	113/140(80.71)	K04739	PRKAR	cAMP-dependent protein kinase regulator	ko04910	Insulin signaling pathway	KOG1113	cAMP-dependent protein kinase types I and II, regulatory subunit	[T]	CELLULAR PROCESSES AND SIGNALING	Signal transduction mechanisms	T	COG0664	transcriptional regulator, crp fnr family	Cellular Component: cytoplasm (GO:0005737);|Cellular Component: cytosol (GO:0005829);|Cellular Component: plasma membrane (GO:0005886);|Cellular Component: cAMP-dependent protein kinase complex (GO:0005952);|Biological Process: axon guidance (GO:0007411);|Biological Process: rhythmic behavior (GO:0007622);|Biological Process: circadian rhythm (GO:0007623);|Molecular Function: cAMP-dependent prote…	PF00027.29	Cyclic nucleotide-binding domain
TRINITY_DN10296_c0_g1_i1_2	15.287155	0.920967785	-1.017503146	0.522286161	-0.937087618	0.308914137	0.631730723	3.632715	1.163247	4.593387	1.238996	0.7781427	3.390301	--	--	--	--	--	--	--	--	--	--	--	--	--	--	--	--	--	--	--	--	--
TRINITY_DN10304_c0_g1_i1_1	21.67619029	0.655816503	-0.628143688	0.751608352	-0.411946997	0.529909816	0.800408661	3.237532	5.227001	3.872854	1.435936	3.935298	4.500734	--	--	--	--	--	--	--	--	--	--	--	--	--	--	--	--	--	--	--	--	--
TRINITY_DN1030_c0_g1_i1_1	4.987012067	2.000777846	0.474400879	1.930762577	0.949170769	0.635214066	0.85955587	0	1.300997	0.7796601	0	0.7644872	3.644992	--	--	--	--	--	--	--	--	--	--	--	--	--	--	--	--	--	--	--	--	--
TRINITY_DN10311_c0_g1_i1_2	5.09081898	1.406273964	-1.005353688	0.375321095	-1.413802715	0.314726572	0.63725808	1.387575	0.9128215	1.54372	0	1.042742	0.5614337	--	--	--	--	--	--	--	--	--	--	--	--	--	--	--	--	--	--	--	--	--
TRINITY_DN10312_c0_g1_i1_1	29.630055	1.085609478	2.058696514	4.707432626	2.234940447	0.03952332	0.218376182	0	0.5822906	1.593422	4.950322	2.223532	3.568988	XP_014097715.1	PREDICTED: uncharacterized protein LOC106622903 [Bactrocera oleae]	--	--	--	--	--	--	--	--	--	--	--	--	--	S	ENOG410Y3CQ	Haemolymph juvenile hormone binding protein (JHBP)	--	PF06585.11	Haemolymph juvenile hormone binding protein (JHBP)
TRINITY_DN10314_c0_g1_i1_2	8.071814332	0.996619117	-0.01149318	0.992091903	-0.011454323	0.990829971	0.996737171	0.7312017	1.63254	1.955046	1.008385	0.809918	2.811217	RZF47793.1	hypothetical protein LSTR_LSTR006057 [Laodelphax striatellus]	--	--	--	--	--	--	--	--	--	--	--	--	--	--	--	--	--	--	--
TRINITY_DN10317_c0_g1_i1_1	17.05273015	0.881409162	2.831338652	5.639502226	2.495567828	0.004635361	0.055896148	0.2570424	0.9694246	0.1316596	2.06502	2.060984	4.139684	XP_023300749.1	uncharacterized protein LOC111682979 isoform X1 [Lucilia cuprina]	Q6AYQ6|MMAD_RAT	Cobalamin trafficking protein CblD Mmadhc OS=Rattus norvegicus (Rat) GN=Mmadhc PE=2 SV=1	--	--	--	--	--	--	KOG3994	Uncharacterized conserved protein	[S]	POORLY CHARACTERIZED	Function unknown	S	ENOG410XRBP	methylmalonic aciduria (cobalamin deficiency) cblD type, with homocystinuria	Cellular Component: cytoplasm (GO:0005737);|Cellular Component: mitochondrion (GO:0005739);|Biological Process: coenzyme biosynthetic process (GO:0009108);|Biological Process: cobalamin metabolic process (GO:0009235);	PF10229.9	Methylmalonic aciduria and homocystinuria type D protein
TRINITY_DN10318_c0_g1_i1_2	19.03743992	0.882753096	0.111407706	1.070545043	0.098345498	0.911293049	0.971639964	1.619542	0.1897587	1.827049	1.136271	1.23592	1.88674	--	--	--	--	--	--	--	--	--	--	--	--	--	--	--	--	--	--	--	--	--
TRINITY_DN10324_c0_g1_i1_1	3.965142917	1.920390086	-0.346440297	0.630557347	-0.665300511	0.729011846	0.903011769	0.1972264	2.105828	0	0.3550641	0.2080358	1.064906	XP_012161613.1	ribonuclease P protein subunit p30 [Ceratitis capitata]	O88796|RPP30_MOUSE	Ribonuclease P protein subunit p30 Rnasep2 OS=Mus musculus (Mouse) GN=Rnasep2 PE=1 SV=1	--	--	--	--	--	--	KOG2363	Protein subunit of nuclear ribonuclease P (RNase P)	[J]	INFORMATION STORAGE AND PROCESSING	Translation, ribosomal structure and biogenesis	J	COG1603	Part of ribonuclease P, a protein complex that generates mature tRNA molecules by cleaving their 5'-ends (By similarity)	Cellular Component: ribonuclease MRP complex (GO:0000172);|Biological Process: tRNA 5'-leader removal (GO:0001682);|Molecular Function: RNA binding (GO:0003723);|Molecular Function: ribonuclease P activity (GO:0004526);|Cellular Component: nucleolar ribonuclease P complex (GO:0005655);|Biological Process: tRNA processing (GO:0008033);|Cellular Component: multimeric ribonuclease P complex (GO:0030…	PF01876.16	RNase P subunit p30
TRINITY_DN10325_c0_g1_i1_1	7.35587361	0.997031438	-0.278616784	0.824853782	-0.277789693	0.780538931	0.922906444	1.847005	0.567777	1.84793	1.467206	1.014806	1.214156	--	--	--	--	--	--	--	--	--	--	--	--	--	--	--	--	--	--	--	--	--
TRINITY_DN10325_c0_g1_i1_2	3.614723226	1.338430155	-0.695339853	0.524616894	-0.930663828	0.486842344	0.770490746	1.29052	0.8443963	0.499084	0.2545107	0.7882713	0.5363298	XP_010345492.1	PREDICTED: transforming protein RhoA [Saimiri boliviensis boliviensis]	Q5REY6|RHOA_PONAB	Transforming protein RhoA RHOA OS=Pongo abelii (Sumatran orangutan) (Pongo pygmaeus abelii) GN=RHOA PE=2 SV=2	104/104(100.00)	K04513	RHOA	Ras homolog gene family, member A	ko04014|ko04015|ko04022|ko04024|ko04062|ko04071|ko04072|ko04144|ko04150|ko04270|ko04310|ko04350|ko04360|ko04361|ko04510|ko04520|ko04530|ko04611|ko04621|ko04625|ko04660|ko04670|ko04722|ko04810|ko04921|ko04928|ko04972|ko05100|ko05130|ko05131|ko05132|ko05133|ko05135|ko05152|ko05163|ko05200|ko05203|ko05205|ko05206|ko05210|ko05418	Ras signaling pathway|Rap1 signaling pathway|cGMP-PKG signaling pathway|cAMP signaling pathway|Chemokine signaling pathway|Sphingolipid signaling pathway|Phospholipase D signaling pathway|Endocytosis|mTOR signaling pathway|Vascular smooth muscle contraction|Wnt signaling pathway|TGF-beta signaling pathway|Axon guidance|Axon regeneration|Focal adhesion|Adherens junction|Tight junction|Platelet act…	KOG0393	Ras-related small GTPase, Rho type	[R]	POORLY CHARACTERIZED	General function prediction only	S	COG1100	GTP-binding Protein	Molecular Function: GTPase activity (GO:0003924);|Molecular Function: GTP binding (GO:0005525);|Cellular Component: cytosol (GO:0005829);|Cellular Component: cytoskeleton (GO:0005856);|Cellular Component: cell cortex (GO:0005938);|Biological Process: Rho protein signal transduction (GO:0007266);|Biological Process: cell migration (GO:0016477);|Cellular Component: lamellipodium (GO:0030027);|Biolo…	PF00071.22	Ras family
TRINITY_DN10328_c0_g1_i1_1	8.726047774	1.863915595	0.811337712	2.852575388	1.512265015	0.417171759	0.721858679	0	2.327393	0	3.832781	0.4083593	2.229581	PSN50142.1	hypothetical protein C0J52_15100 [Blattella germanica]	--	--	--	--	--	--	--	--	--	--	--	--	--	S	ENOG410YWG5	NA	--	--	--
TRINITY_DN10329_c0_g1_i1_1	2.253796042	2.744701167	0.923526106	5.794977982	2.53480318	0.355733102	0.674424399	0	0	0.3590639	1.310415	0	1.042618	XP_024893343.1	heterogeneous nuclear ribonucleoprotein R isoform X4 [Temnothorax curvispinosus]	--	--	--	--	--	--	--	--	--	--	--	--	--	S	ENOG410XTJ5	RNA binding motif protein	--	--	--
TRINITY_DN10333_c0_g1_i1_2	4.638527646	1.694993786	-0.408388638	0.618902389	-0.692216203	0.682988374	0.882013695	2.07043	0.2303313	0.580892	0.6339777	1.185696	0	XP_021046223.1	fructose-bisphosphate aldolase A [Mus pahari]	P05064|ALDOA_MOUSE	Fructose-bisphosphate aldolase A Aldo1 OS=Mus musculus (Mouse) GN=Aldo1 PE=1 SV=2	119/119(100.00)	K01623	ALDO	fructose-bisphosphate aldolase, class I [EC:4.1.2.13]	ko00010|ko00030|ko00051|ko04066	Glycolysis / Gluconeogenesis|Pentose phosphate pathway|Fructose and mannose metabolism|HIF-1 signaling pathway	KOG1557	Fructose-biphosphate aldolase	[G]	METABOLISM	Carbohydrate transport and metabolism	G	COG3588	fructose-bisphosphate aldolase	Molecular Function: protease binding (GO:0002020);|Molecular Function: fructose-bisphosphate aldolase activity (GO:0004332);|Cellular Component: extracellular space (GO:0005615);|Cellular Component: nuclear heterochromatin (GO:0005720);|Cellular Component: cytoplasm (GO:0005737);|Cellular Component: mitochondrion (GO:0005739);|Cellular Component: cytosol (GO:0005829);|Biological Process: fructose…	PF00274.19	Fructose-bisphosphate aldolase class-I
TRINITY_DN10336_c0_g1_i1_2	15.84652191	0.766316329	0.45447856	1.273036992	0.348274342	0.64948442	0.866371094	1.2696	2.53808	1.664027	1.933229	3.743342	1.49979	--	--	--	--	--	--	--	--	--	--	--	--	--	--	--	--	--	--	--	--	--
TRINITY_DN10337_c0_g1_i1_2	15.39767521	0.894092778	-1.334690249	0.43729025	-1.193336913	0.181977746	0.484221435	4.479839	0.7604286	4.509819	1.114023	1.562324	1.908939	--	--	--	--	--	--	--	--	--	--	--	--	--	--	--	--	--	--	--	--	--
TRINITY_DN10338_c0_g1_i1_2	15.90752505	1.1948083	2.120982749	5.792426342	2.534167794	0.033923254	0.199672985	2.70E-25	0.4234934	1.521755	3.955536	6.155316	1.954293	GBL74091.1	putative RNA-directed DNA polymerase from transposon BS [Araneus ventricosus]	Q95SX7|RTBS_DROME	Probable RNA-directed DNA polymerase from transposon BS RTase OS=Drosophila melanogaster (Fruit fly) GN=RTase PE=2 SV=1	56/101(55.45)	K06258	SV2	MFS transporter, VNT family, synaptic vesicle glycoprotein 2	ko04512	ECM-receptor interaction	KOG1075	FOG: Reverse transcriptase	[R]	POORLY CHARACTERIZED	General function prediction only	S	ENOG4111DZN	NA	Molecular Function: RNA-directed DNA polymerase activity (GO:0003964);|Biological Process: transposition, DNA-mediated (GO:0006313);	--	--
TRINITY_DN10339_c0_g1_i1_1	17.98817299	0.743630203	1.218348704	1.873844055	0.906000894	0.223091489	0.535345195	0.6608098	2.200116	2.214546	2.971216	2.490059	4.866025	TMW47618.1	hypothetical protein DOY81_007296 [Sarcophaga bullata]	Q6P4K8|PIN4_XENTR	Peptidyl-prolyl cis-trans isomerase NIMA-interacting 4 pin4 OS=Xenopus tropicalis (Western clawed frog) (Silurana tropicalis) GN=pin4 PE=2 SV=1	--	--	--	--	--	--	KOG3258	Parvulin-like peptidyl-prolyl cis-trans isomerase	[O]	CELLULAR PROCESSES AND SIGNALING	Posttranslational modification, protein turnover, chaperones	O	COG0760	peptidyl-prolyl cis-trans isomerase	Molecular Function: DNA binding (GO:0003677);|Molecular Function: peptidyl-prolyl cis-trans isomerase activity (GO:0003755);|Cellular Component: nucleolus (GO:0005730);|Cellular Component: cytoplasm (GO:0005737);|Cellular Component: spindle (GO:0005819);	PF13616.6,PF00639.21	PPIC-type PPIASE domain|PPIC-type PPIASE domain
TRINITY_DN10342_c0_g1_i1_1	14.74152576	0.836173892	2.206665604	3.592918391	1.845156167	0.02733743	0.17725639	0.3767273	0.8320157	0.9767379	2.353601	1.516409	4.355462	XP_026473184.1	FACT complex subunit spt16 [Ctenocephalides felis]	Q8IRG6|SPT16_DROME	FACT complex subunit spt16 CG1828 OS=Drosophila melanogaster (Fruit fly) GN=CG1828 PE=1 SV=2	--	--	--	--	--	--	KOG1189	Global transcriptional regulator, cell division control protein	[E]	METABOLISM	Amino acid transport and metabolism	K	COG5406	Component of the FACT complex, a general chromatin factor that acts to reorganize nucleosomes. The FACT complex is involved in multiple processes that require DNA as a template such as mRNA elongation, DNA replication and DNA repair. During transcription elongation the FACT complex acts as a histone chaperone that both destabilizes and restores nucleosomal structure. It facilitates the passage of…	Biological Process: regulation of chromatin assembly or disassembly (GO:0001672);|Molecular Function: chromatin binding (GO:0003682);|Cellular Component: nucleus (GO:0005634);|Cellular Component: polytene chromosome puff (GO:0005703);|Cellular Component: nucleolus (GO:0005730);|Cellular Component: cytosol (GO:0005829);|Biological Process: DNA replication (GO:0006260);|Biological Process: DNA repa…	PF08512.12	Histone chaperone Rttp106-like
TRINITY_DN10342_c0_g2_i1_1	15.7630239	0.824597221	1.282554442	2.081452778	1.057590829	0.19964822	0.505273623	0.3989309	1.103999	0.4872618	1.472714	0.662219	2.266358	XP_018794955.1	PREDICTED: FACT complex subunit spt16 isoform X2 [Bactrocera latifrons]	Q8IRG6|SPT16_DROME	FACT complex subunit spt16 CG1828 OS=Drosophila melanogaster (Fruit fly) GN=CG1828 PE=1 SV=2	--	--	--	--	--	--	KOG1189	Global transcriptional regulator, cell division control protein	[E]	METABOLISM	Amino acid transport and metabolism	K	COG5406	Component of the FACT complex, a general chromatin factor that acts to reorganize nucleosomes. The FACT complex is involved in multiple processes that require DNA as a template such as mRNA elongation, DNA replication and DNA repair. During transcription elongation the FACT complex acts as a histone chaperone that both destabilizes and restores nucleosomal structure. It facilitates the passage of…	Biological Process: regulation of chromatin assembly or disassembly (GO:0001672);|Molecular Function: chromatin binding (GO:0003682);|Cellular Component: nucleus (GO:0005634);|Cellular Component: polytene chromosome puff (GO:0005703);|Cellular Component: nucleolus (GO:0005730);|Cellular Component: cytosol (GO:0005829);|Biological Process: DNA replication (GO:0006260);|Biological Process: DNA repa…	PF08644.11	FACT complex subunit (SPT16/CDC68)
TRINITY_DN10344_c0_g1_i1_1	16.48179029	0.802546585	-0.039314405	0.978367482	-0.031551642	0.968639722	0.988533136	1.947337	5.100711	2.95132	1.51817	2.884871	6.043794	--	--	--	--	--	--	--	--	--	--	--	--	--	--	--	--	--	--	--	--	--
TRINITY_DN10345_c0_g1_i1_1	58.17350591	3.731938134	0.72435578	6.51267826	2.703250956	0.468847341	0.760296553	1.10E-58	0	8.312865	48.37261	1.16E-63	5.150788	XP_001121282.3	60S ribosomal protein L37a [Apis mellifera]	Q9VMU4|RL37A_DROME	60S ribosomal protein L37a CG5827 OS=Drosophila melanogaster (Fruit fly) GN=CG5827 PE=1 SV=3	92/92(100.00)	K02921	RP-L37Ae, RPL37A	large subunit ribosomal protein L37Ae	ko03010	Ribosome	KOG0402	60S ribosomal protein L37	[J]	INFORMATION STORAGE AND PROCESSING	Translation, ribosomal structure and biogenesis	J	COG1997	Ribosomal protein	Biological Process: cytoplasmic translation (GO:0002181);|Molecular Function: structural constituent of ribosome (GO:0003735);|Cellular Component: cytosolic large ribosomal subunit (GO:0022625);|Molecular Function: metal ion binding (GO:0046872);	--	--
TRINITY_DN10345_c0_g1_i1_2	8.572027951	1.049378596	0.832126483	1.831741245	0.87321572	0.405337555	0.713257443	0.3123031	1.020156	1.867845	2.592007	0.9711666	2.610472	--	--	--	--	--	--	--	--	--	--	--	--	--	--	--	--	--	--	--	--	--
TRINITY_DN10347_c0_g1_i1_1	8.650226922	3.291655255	1.98425653	92.50685896	6.531488434	0.047227249	0.241434029	0	0	0	5.267141	0	0	CAB0030891.1	unnamed protein product [Trichogramma brassicae]	P35502|ESTF_MYZPE	Esterase FE4 . OS=Myzus persicae (Green peach aphid) (Aphis persicae) GN=. PE=1 SV=1	--	--	--	--	--	--	KOG1516	Carboxylesterase and related proteins	[R]	POORLY CHARACTERIZED	General function prediction only	I	COG2272	Carboxylesterase	Molecular Function: carboxylic ester hydrolase activity (GO:0052689);	PF00135.28,PF07859.13	Carboxylesterase family|alpha/beta hydrolase fold
TRINITY_DN10347_c0_g2_i1_1	4.409919607	3.758434366	1.47910156	47.14739427	5.559106134	0.139113173	0.423841139	0	0	0	3.015809	0	0	XP_001602331.2	esterase FE4 [Nasonia vitripennis]	P35501|ESTE_MYZPE	Esterase E4 . OS=Myzus persicae (Green peach aphid) (Aphis persicae) GN=. PE=1 SV=1	--	--	--	--	--	--	--	--	--	--	--	I	COG2272	Carboxylesterase	Molecular Function: carboxylic ester hydrolase activity (GO:0052689);	PF00135.28	Carboxylesterase family
TRINITY_DN10347_c1_g1_i1_1	4.749144193	3.697569693	1.532376411	50.77577937	5.666068574	0.125429575	0.403195251	0	0	0	4.318248	0	0	XP_011870549.1	PREDICTED: uncharacterized protein LOC105563523 [Vollenhovia emeryi]	P81429|EST1_SCHGA	Esterase SG1 SG1 OS=Schizaphis graminum (Green bug aphid) GN=SG1 PE=1 SV=1	56/91(61.54)	K03927	CES2	carboxylesterase 2 [EC:3.1.1.1 3.1.1.84 3.1.1.56]	ko00983	Drug metabolism - other enzymes	KOG1516	Carboxylesterase and related proteins	[R]	POORLY CHARACTERIZED	General function prediction only	I	COG2272	Carboxylesterase	Molecular Function: carboxylic ester hydrolase activity (GO:0052689);	PF00135.28	Carboxylesterase family
TRINITY_DN10348_c0_g1_i1_1	48.3871262	0.6517244	-0.395136687	0.836524547	-0.25752022	0.692742015	0.886261478	6.92065	8.433964	11.28557	11.53736	8.26222	2.755862	--	--	--	--	--	--	--	--	--	--	--	--	--	--	--	--	--	--	--	--	--
TRINITY_DN1034_c0_g1_i1_1	9.701850831	0.962415072	1.822592727	3.373136523	1.754090711	0.068365098	0.293246101	0.9540791	1.063362	0.3246669	3.683498	1.541739	3.048881	KMQ82098.1	integrase core domain protein, partial [Lasius niger]	P04146|COPIA_DROME	Copia protease COPIA OS=Drosophila melanogaster (Fruit fly) GN=COPIA PE=1 SV=3	--	--	--	--	--	--	KOG0017	FOG: Transposon-encoded proteins with TYA, reverse transcriptase, integrase domains in various combinations	[R]	POORLY CHARACTERIZED	General function prediction only	S	ENOG410XS4D	Retrotransposon protein	Cellular Component: retrotransposon nucleocapsid (GO:0000943);|Molecular Function: nucleic acid binding (GO:0003676);|Molecular Function: aspartic-type endopeptidase activity (GO:0004190);|Molecular Function: ATP binding (GO:0005524);|Molecular Function: zinc ion binding (GO:0008270);|Biological Process: DNA integration (GO:0015074);	PF07727.14	Reverse transcriptase (RNA-dependent DNA polymerase)
TRINITY_DN1034_c0_g1_i1_2	8.700357103	0.980085529	-0.1241221	0.919135665	-0.121650274	0.9012186	0.968085646	1.526643	0.8304362	1.797525	0.404892	1.784237	1.970106	RZF33000.1	hypothetical protein LSTR_LSTR006254 [Laodelphax striatellus]	--	--	--	--	--	--	--	--	--	--	--	--	--	--	--	--	--	--	--
TRINITY_DN10351_c0_g1_i1_1	10.73871423	0.925912333	-1.000755701	0.526092342	-0.926612046	0.316944931	0.639246521	1.915455	0.7688091	2.368204	0.5443188	0.8382801	1.635786	--	--	--	--	--	--	--	--	--	--	--	--	--	--	--	--	--	--	--	--	--
TRINITY_DN10352_c0_g1_i1_2	12.38308611	0.870310453	-0.15215289	0.912299701	-0.132420251	0.87906635	0.960022136	3.048851	2.102302	0.8159852	2.304681	1.998448	1.427277	--	--	--	--	--	--	--	--	--	--	--	--	--	--	--	--	--	--	--	--	--
TRINITY_DN10353_c0_g1_i1_2	17.25814885	0.808120671	0.091059367	1.05232983	0.073586957	0.927445419	0.97573833	2.455006	1.163594	2.270301	0.77165	3.477609	2.524216	--	--	--	--	--	--	--	--	--	--	--	--	--	--	--	--	--	--	--	--	--
TRINITY_DN10354_c0_g1_i1_1	10.62362143	0.845536275	0.042058816	1.024956196	0.035562254	0.966451811	0.988051496	0.65696	1.162639	1.256583	1.429797	0.6041919	1.49821	KDR24477.1	Neuropeptide FF receptor 2 [Zootermopsis nevadensis]	Q8IN35|SIFAR_DROME	Neuropeptide SIFamide receptor CG10823 OS=Drosophila melanogaster (Fruit fly) GN=CG10823 PE=2 SV=2	126/146(86.30)	K08375	NPFFR2	neuropeptide FF receptor 2	ko04080	Neuroactive ligand-receptor interaction	KOG3656	FOG: 7 transmembrane receptor	[R]	POORLY CHARACTERIZED	General function prediction only	U	ENOG410XRW9	Receptor	Molecular Function: G protein-coupled receptor activity (GO:0004930);|Molecular Function: neuropeptide Y receptor activity (GO:0004983);|Cellular Component: integral component of plasma membrane (GO:0005887);|Biological Process: G protein-coupled receptor signaling pathway (GO:0007186);|Biological Process: neuropeptide signaling pathway (GO:0007218);|Molecular Function: neuropeptide receptor acti…	PF00001.21	7 transmembrane receptor (rhodopsin family)
TRINITY_DN10356_c0_g1_i1_1	21.36025714	1.955020223	1.725532555	10.36358353	3.37345104	0.084431542	0.327405889	0	0.4390973	0.2060148	6.625603	0.09996801	0	XP_005176308.1	PREDICTED: cytochrome b5-related protein [Musca domestica]	P19967|CYB5R_DROME	Cytochrome b5-related protein CG13279 OS=Drosophila melanogaster (Fruit fly) GN=CG13279 PE=2 SV=2	--	--	--	--	--	--	KOG4232	Delta 6-fatty acid desaturase/delta-8 sphingolipid desaturase	[I]	METABOLISM	Lipid transport and metabolism	I	ENOG410XVSZ	Fatty acid desaturase	Cellular Component: mitochondrion (GO:0005739);|Biological Process: lipid metabolic process (GO:0006629);|Cellular Component: integral component of membrane (GO:0016021);|Molecular Function: oxidoreductase activity (GO:0016491);|Molecular Function: heme binding (GO:0020037);|Molecular Function: metal ion binding (GO:0046872);	PF00173.28	Cytochrome b5-like Heme/Steroid binding domain
TRINITY_DN10357_c0_g1_i2_2	5.91485356	3.512304309	-1.732881285	0.014716655	-6.086406402	0.083116771	0.3244639	3.712754	0	0	0	0	0	XP_020803581.1	electron transfer flavoprotein subunit alpha, mitochondrial [Drosophila serrata]	Q99LC5|ETFA_MOUSE	Electron transfer flavoprotein subunit alpha, mitochondrial Etfa OS=Mus musculus (Mouse) GN=Etfa PE=1 SV=2	--	--	--	--	--	--	KOG3954	Electron transfer flavoprotein, alpha subunit	[C]	METABOLISM	Energy production and conversion	C	COG2025	Electron transfer flavoprotein	Cellular Component: mitochondrion (GO:0005739);|Molecular Function: electron transfer activity (GO:0009055);|Molecular Function: oxidoreductase activity (GO:0016491);|Cellular Component: mitochondrial electron transfer flavoprotein complex (GO:0017133);|Biological Process: fatty acid beta-oxidation using acyl-CoA dehydrogenase (GO:0033539);|Molecular Function: flavin adenine dinucleotide binding …	PF00766.19	Electron transfer flavoprotein FAD-binding domain
TRINITY_DN10358_c0_g1_i1_1	9.311297942	1.233037393	2.257760392	6.887130375	2.783902988	0.023960602	0.163465812	0.182995	0.1942464	0.369368	1.490881	0.3787654	4.406391	XP_030369875.1	uncharacterized protein LOC115620662 [Scaptodrosophila lebanonensis]	--	--	--	--	--	--	--	--	--	--	--	--	--	S	ENOG4111C3G	NA	--	--	--
TRINITY_DN10358_c0_g1_i1_2	18.08116097	0.744406446	-1.059157243	0.578968403	-0.788443479	0.289528174	0.610520751	2.185306	2.073116	2.974031	0.9688811	0.8143078	2.872627	--	--	--	--	--	--	--	--	--	--	--	--	--	--	--	--	--	--	--	--	--
TRINITY_DN10360_c0_g1_i1_2	302.4584178	0.464039701	2.984645709	2.6117089	1.384994104	0.002839069	0.039343832	5.074447	20.77426	18.62243	31.29203	40.79726	50.85663	XP_022222928.1	12 kDa FK506-binding protein [Drosophila obscura]	P48375|FKB12_DROME	Peptidyl-prolyl cis-trans isomerase Fkbp12 CG11001 OS=Drosophila melanogaster (Fruit fly) GN=CG11001 PE=3 SV=2	--	--	--	--	--	--	KOG0544	FKBP-type peptidyl-prolyl cis-trans isomerase	[O]	CELLULAR PROCESSES AND SIGNALING	Posttranslational modification, protein turnover, chaperones	O	COG0545	Peptidyl-prolyl cis-trans isomerase	Biological Process: protein peptidyl-prolyl isomerization (GO:0000413);|Molecular Function: peptidyl-prolyl cis-trans isomerase activity (GO:0003755);|Molecular Function: FK506 binding (GO:0005528);|Cellular Component: cytoplasm (GO:0005737);|Cellular Component: plasma membrane (GO:0005886);|Biological Process: chaperone-mediated protein folding (GO:0061077);	PF00254.28	FKBP-type peptidyl-prolyl cis-trans isomerase
TRINITY_DN10361_c0_g1_i1_2	12.30182968	0.924996325	-0.627875341	0.668601092	-0.580782383	0.530085606	0.800465013	2.890538	0.7655862	3.487695	1.798524	1.992623	1.1661	--	--	--	--	--	--	--	--	--	--	--	--	--	--	--	--	--	--	--	--	--
TRINITY_DN10362_c0_g1_i1_2	6.497520761	1.126117182	-1.300000762	0.362498469	-1.463953194	0.193600708	0.498770862	0.468891	2.578566	1.465703	0.5063708	0.6380869	0.6827935	XP_029679529.1	PI-PLC X domain-containing protein 1-like, partial [Formica exsecta]	--	--	--	--	--	--	--	--	KOG4306	Glycosylphosphatidylinositol-specific phospholipase C	[T]	CELLULAR PROCESSES AND SIGNALING	Signal transduction mechanisms	O	ENOG410Z30Q	Phosphatidylinositol-specific phospholipase C X domain containing	--	--	--
TRINITY_DN10363_c0_g1_i1_1	6.106042533	3.510169569	1.717521852	65.29012683	6.028792939	0.085883865	0.330527085	0	0	0	5.408695	0	0	XP_003708296.1	PREDICTED: probable trans-2-enoyl-CoA reductase, mitochondrial [Megachile rotundata]	Q9V6U9|MECR_DROME	Enoyl-[acyl-carrier-protein] reductase, mitochondrial CG16935 OS=Drosophila melanogaster (Fruit fly) GN=CG16935 PE=3 SV=2	86/132(65.15)	K07512	MECR, NRBF1	mitochondrial enoyl-[acyl-carrier protein] reductase / trans-2-enoyl-CoA reductase [EC:1.3.1.- 1.3.1.38]	ko00061|ko00062	Fatty acid biosynthesis|Fatty acid elongation	KOG0025	Zn2+-binding dehydrogenase (nuclear receptor binding factor-1)	[KC]	INFORMATION STORAGE AND PROCESSING|METABOLISM	Transcription |Energy production and conversion	C	COG0604	alcohol dehydrogenase	Cellular Component: mitochondrion (GO:0005739);|Biological Process: fatty acid metabolic process (GO:0006631);|Biological Process: fatty acid biosynthetic process (GO:0006633);|Molecular Function: trans-2-enoyl-CoA reductase (NADPH) activity (GO:0019166);	PF00107.26	Zinc-binding dehydrogenase
TRINITY_DN10368_c0_g1_i1_1	24.85014092	0.81689473	0.600874977	1.405274144	0.490851602	0.547923261	0.810681825	2.570498	3.281187	3.612285	8.981028	1.586892	3.113181	--	--	--	--	--	--	--	--	--	--	--	--	--	--	--	--	--	--	--	--	--
TRINITY_DN1036_c0_g1_i1_1	34.43986003	0.948752373	1.415478297	2.536674474	1.342938393	0.156928307	0.450024625	0.1127399	1.537005	3.046412	3.797124	3.993569	4.733158	RZF41042.1	hypothetical protein LSTR_LSTR002674 [Laodelphax striatellus]	Q9QZ88|VPS29_MOUSE	Vacuolar protein sorting-associated protein 29 Vps29 OS=Mus musculus (Mouse) GN=Vps29 PE=1 SV=1	170/181(93.92)	K18467	VPS29	vacuolar protein sorting-associated protein 29	ko04144	Endocytosis	KOG3325	Membrane coat complex Retromer, subunit VPS29/PEP11	[U]	CELLULAR PROCESSES AND SIGNALING	Intracellular trafficking, secretion, and vesicular transport	S	COG0622	Phosphodiesterase, mj0936 family	Cellular Component: endosome (GO:0005768);|Cellular Component: cytosol (GO:0005829);|Biological Process: intracellular protein transport (GO:0006886);|Biological Process: Golgi to vacuole transport (GO:0006896);|Cellular Component: endosome membrane (GO:0010008);|Cellular Component: retromer complex (GO:0030904);|Cellular Component: retromer, cargo-selective complex (GO:0030906);|Biological Proce…	PF12850.7	Calcineurin-like phosphoesterase superfamily domain
TRINITY_DN1036_c0_g1_i1_2	9.939909114	1.007020618	-1.819790177	0.28076476	-1.832566229	0.068790964	0.294223489	1.374001	1.339713	1.638799	0.134901	0.8142534	0.4298183	KAF0743648.1	Uncharacterized protein FWK35_00035329 [Aphis craccivora]	P20825|POL2_DROME	Endonuclease pol OS=Drosophila melanogaster (Fruit fly) GN=pol PE=4 SV=1	--	--	--	--	--	--	KOG0017	FOG: Transposon-encoded proteins with TYA, reverse transcriptase, integrase domains in various combinations	[R]	POORLY CHARACTERIZED	General function prediction only	L	COG2801	Retrotransposon protein	Molecular Function: nucleic acid binding (GO:0003676);|Molecular Function: RNA-directed DNA polymerase activity (GO:0003964);|Molecular Function: aspartic-type endopeptidase activity (GO:0004190);|Molecular Function: endonuclease activity (GO:0004519);|Biological Process: DNA integration (GO:0015074);	PF00078.27	Reverse transcriptase (RNA-dependent DNA polymerase)
TRINITY_DN1036_c0_g2_i1_2	4.486411886	1.466230534	-2.104703614	0.117767984	-3.085980703	0.035317116	0.204609184	1.167226	0.5059948	2.230499	0.2220682	0.228091	0.234978	XP_018907109.1	PREDICTED: uncharacterized protein LOC109037070, partial [Bemisia tabaci]	--	--	--	--	--	--	--	--	KOG0017	FOG: Transposon-encoded proteins with TYA, reverse transcriptase, integrase domains in various combinations	[R]	POORLY CHARACTERIZED	General function prediction only	--	--	--	--	--	--
TRINITY_DN10370_c0_g1_i1_2	7.07614542	1.315788415	1.431474662	3.689736466	1.883517778	0.152294224	0.443555963	0.2083339	0.2331375	0.6107868	0.2172641	0.8553232	3.92653	XP_012153583.1	PREDICTED: uncharacterized protein LOC105664297 [Megachile rotundata]	--	--	--	--	--	--	--	--	KOG0017	FOG: Transposon-encoded proteins with TYA, reverse transcriptase, integrase domains in various combinations	[R]	POORLY CHARACTERIZED	General function prediction only	S	ENOG410YP2D	Integrase core domain protein	--	--	--
TRINITY_DN10371_c0_g1_i1_1	20.99946598	0.856047411	-0.161703419	0.908509942	-0.138425793	0.871539412	0.957208893	4.966843	3.116966	3.701318	7.326874	2.133486	1.512811	--	--	--	--	--	--	--	--	--	--	--	--	--	--	--	--	--	--	--	--	--
TRINITY_DN10372_c0_g1_i1_1	24.58640105	0.652693212	0.49446276	1.250697147	0.322732487	0.6209794	0.8515893	1.236512	2.217263	0.796746	1.266299	2.502351	1.828409	XP_023014333.1	cilia- and flagella-associated protein 58-like [Leptinotarsa decemlineata]	--	--	--	--	--	--	--	--	--	--	--	--	--	S	ENOG4110QSD	NA	--	--	--
TRINITY_DN10372_c0_g1_i1_2	7.043193056	1.232553724	0.69403242	1.809300756	0.855432244	0.487661878	0.770780686	0.1680818	0.5424152	1.530821	0.6878044	2.157746	1.160919	XP_023719107.1	Down syndrome cell adhesion molecule-like protein Dscam2 [Cryptotermes secundus]	Q9VS29|DSCL_DROME	Down syndrome cell adhesion molecule-like protein Dscam2 CG42256 OS=Drosophila melanogaster (Fruit fly) GN=CG42256 PE=2 SV=3	--	--	--	--	--	--	KOG3510	FOG: Immunoglobulin C-2 Type/fibronectin type III domains	[T]	CELLULAR PROCESSES AND SIGNALING	Signal transduction mechanisms	S	ENOG410XPX0	Kin of IRRE like	Cellular Component: plasma membrane (GO:0005886);|Cellular Component: integral component of plasma membrane (GO:0005887);|Biological Process: homophilic cell adhesion via plasma membrane adhesion molecules (GO:0007156);|Biological Process: axon guidance (GO:0007411);|Cellular Component: axon (GO:0030424);|Molecular Function: identical protein binding (GO:0042802);|Biological Process: neuron proje…	PF13927.6,PF07679.16,PF00047.25,PF13895.6	Immunoglobulin domain|Immunoglobulin I-set domain|Immunoglobulin domain|Immunoglobulin domain
TRINITY_DN10372_c0_g2_i1_1	8.726309049	0.888216152	-0.055846552	0.966201629	-0.049603809	0.95546405	0.984745187	1.244249	1.817099	0.6474594	1.355675	1.289768	1.113128	--	--	--	--	--	--	--	--	--	--	--	--	--	--	--	--	--	--	--	--	--
TRINITY_DN10373_c0_g1_i1_2	7.464357006	1.089598407	-1.744137585	0.267867316	-1.900409535	0.081135102	0.321083103	3.584883	0.9195681	2.187852	0.5653018	0.8265318	0.5921062	RZF44152.1	hypothetical protein LSTR_LSTR003792 [Laodelphax striatellus]	Q9NRJ4|TULP4_HUMAN	Tubby-related protein 4 KIAA1397 OS=Homo sapiens (Human) GN=KIAA1397 PE=1 SV=2	--	--	--	--	--	--	KOG2503	Tubby superfamily protein TULP4	[R]	POORLY CHARACTERIZED	General function prediction only	S	ENOG410YEKG	tubby like protein 4	Cellular Component: cytoplasm (GO:0005737);|Cellular Component: cytosol (GO:0005829);|Cellular Component: cilium (GO:0005929);|Biological Process: protein ubiquitination (GO:0016567);|Molecular Function: phosphatidylinositol binding (GO:0035091);|Biological Process: post-translational protein modification (GO:0043687);|Biological Process: protein localization to cilium (GO:0061512);	--	--	FBpp0291746	Tub
TRINITY_DN10375_c0_g1_i1_1	64.71561176	0.599490799	0.52427379	1.243405886	0.314297313	0.600088124	0.840415341	13.92499	3.674652	5.635176	8.317897	7.893757	15.11542	--	--	--	--	--	--	--	--	--	--	--	--	--	--	--	--	--	--	--	--	--
TRINITY_DN10376_c0_g1_i1_1	11.58148375	0.821358118	0.528372871	1.35095849	0.433983346	0.597240563	0.839014618	1.272877	2.274384	1.293296	1.542705	1.710475	3.937332	KNC25038.1	hypothetical protein FF38_11851, partial [Lucilia cuprina]	Q9UN86|G3BP2_HUMAN	Ras GTPase-activating protein-binding protein 2 KIAA0660 OS=Homo sapiens (Human) GN=KIAA0660 PE=1 SV=2	--	--	--	--	--	--	KOG0116	RasGAP SH3 binding protein rasputin, contains NTF2 and RRM domains	[T]	CELLULAR PROCESSES AND SIGNALING	Signal transduction mechanisms	S	ENOG410YV57	GTPase activating protein (SH3 domain) binding protein	Molecular Function: RNA binding (GO:0003723);|Molecular Function: mRNA binding (GO:0003729);|Cellular Component: cytoplasm (GO:0005737);|Cellular Component: cytosol (GO:0005829);|Biological Process: cytoplasmic sequestering of NF-kappaB (GO:0007253);|Biological Process: Ras protein signal transduction (GO:0007265);|Molecular Function: receptor signaling complex scaffold activity (GO:0030159);|Bio…	--	--
TRINITY_DN10376_c0_g2_i1_1	15.33012415	1.216058652	1.074005614	2.47264276	1.306053819	0.282820166	0.603251904	0	0.973918	0.7371344	0.8834263	0.8780879	2.943298	TMW52583.1	hypothetical protein DOY81_002329 [Sarcophaga bullata]	Q9UN86|G3BP2_HUMAN	Ras GTPase-activating protein-binding protein 2 KIAA0660 OS=Homo sapiens (Human) GN=KIAA0660 PE=1 SV=2	--	--	--	--	--	--	KOG0116	RasGAP SH3 binding protein rasputin, contains NTF2 and RRM domains	[T]	CELLULAR PROCESSES AND SIGNALING	Signal transduction mechanisms	S	ENOG410YV57	GTPase activating protein (SH3 domain) binding protein	Molecular Function: RNA binding (GO:0003723);|Molecular Function: mRNA binding (GO:0003729);|Cellular Component: cytoplasm (GO:0005737);|Cellular Component: cytosol (GO:0005829);|Biological Process: cytoplasmic sequestering of NF-kappaB (GO:0007253);|Biological Process: Ras protein signal transduction (GO:0007265);|Molecular Function: receptor signaling complex scaffold activity (GO:0030159);|Bio…	PF02136.20	Nuclear transport factor 2 (NTF2) domain
TRINITY_DN10377_c0_g1_i1_2	13.30167119	0.843468721	-0.673562243	0.674491102	-0.568128684	0.500589665	0.780238286	2.817942	1.538215	1.811502	0.9096683	2.545602	0.9456943	XP_014261398.1	uncharacterized protein K02A2.6-like [Cimex lectularius]	Q8I7P9|POL5_DROME	Endonuclease pol OS=Drosophila melanogaster (Fruit fly) GN=pol PE=4 SV=1	--	--	--	--	--	--	--	--	--	--	--	L	COG2801	Retrotransposon protein	Molecular Function: nucleic acid binding (GO:0003676);|Molecular Function: RNA-directed DNA polymerase activity (GO:0003964);|Molecular Function: endonuclease activity (GO:0004519);|Cellular Component: nucleus (GO:0005634);|Biological Process: transposition, DNA-mediated (GO:0006313);|Molecular Function: peptidase activity (GO:0008233);|Biological Process: DNA integration (GO:0015074);	PF00078.27	Reverse transcriptase (RNA-dependent DNA polymerase)
TRINITY_DN10378_c0_g1_i1_1	5.876963635	1.545174987	1.442788883	4.689263319	2.229361294	0.149079952	0.438416853	0.386627	0.8344127	0	3.476488	0.37036	1.988348	SPP74987.1	blast:Dwarfin sma-2 [Drosophila guanche]	--	--	--	--	--	--	--	--	--	--	--	--	--	S	ENOG410XRSR	MH2 domain	--	--	--
TRINITY_DN10378_c0_g1_i1_2	11.76694366	1.333617926	-0.993599267	0.399126564	-1.325081794	0.320418001	0.641671802	0.4115836	2.148134	3.311307	9.70E-14	1.238386	1.288999	--	--	--	--	--	--	--	--	--	--	--	--	--	--	--	--	--	--	--	--	--
TRINITY_DN10380_c0_g1_i1_1	6.910648352	0.932705788	-0.247772152	0.851985912	-0.231098521	0.804310702	0.933339022	1.074252	1.566629	1.441337	1.387243	1.112642	1.147022	XP_024218563.1	oxysterol-binding protein 1 [Halyomorpha halys]	Q5QNQ6|OSBP2_MOUSE	Oxysterol-binding protein 2 Osbp2 OS=Mus musculus (Mouse) GN=Osbp2 PE=1 SV=1	--	--	--	--	--	--	KOG1737	Oxysterol-binding protein	[I]	METABOLISM	Lipid transport and metabolism	S	ENOG410XP9E	Oxysterol-binding protein	Cellular Component: cytosol (GO:0005829);|Cellular Component: plasma membrane (GO:0005886);|Biological Process: spermatid development (GO:0007286);|Molecular Function: lipid binding (GO:0008289);|Molecular Function: sterol transporter activity (GO:0015248);|Molecular Function: cholesterol binding (GO:0015485);|Cellular Component: membrane (GO:0016020);|Molecular Function: sterol binding (GO:00329…	PF01237.18	Oxysterol-binding protein
TRINITY_DN10382_c0_g1_i1_1	7.250381091	2.937044548	1.798401577	38.90774722	5.281985545	0.072113393	0.302018371	0	0.1546267	0	0	0	5.158489	XP_011182092.1	negative elongation factor A [Zeugodacus cucurbitae]	--	--	--	--	--	--	--	--	KOG1437	Fasciclin and related adhesion glycoproteins	[MW]	CELLULAR PROCESSES AND SIGNALING|CELLULAR PROCESSES AND SIGNALING	Cell wall/membrane/envelope biogenesis |Extracellular structures	M	COG2335	Beta-Ig-H3 fasciclin	--	--	--
TRINITY_DN10383_c0_g1_i1_1	8.849101939	1.495549113	0.467529778	1.623619694	0.699213744	0.640120892	0.86150252	0.53968	1.178985	2.048857	4.423151	1.564934	0	--	--	--	--	--	--	--	--	--	--	--	--	--	--	--	--	--	--	--	--	--
TRINITY_DN10384_c0_g1_i1_2	14.53817249	1.830776879	-4.033443004	0.00598541	-7.384334194	5.50E-05	0.001766875	4.649227	0.2534826	4.233834	0	0	0	XP_022177781.1	elongation of very long chain fatty acids protein 4-like [Myzus persicae]	Q1HRV8|ELVL1_AEDAE	Elongation of very long chain fatty acids protein AAEL008004 AAEL008004 OS=Aedes aegypti (Yellowfever mosquito) (Culex aegypti) GN=AAEL008004 PE=2 SV=2	73/163(44.79)	K10249	ELOVL4	elongation of very long chain fatty acids protein 4 [EC:2.3.1.199]	ko00062|ko01040	Fatty acid elongation|Biosynthesis of unsaturated fatty acids	KOG3071	Fatty acyl-CoA elongase/Polyunsaturated fatty acid specific elongation enzyme	[I]	METABOLISM	Lipid transport and metabolism	I	ENOG410XRWT	elongation of very long chain fatty acids protein	Biological Process: fatty acid biosynthetic process (GO:0006633);|Cellular Component: integral component of endoplasmic reticulum membrane (GO:0030176);|Molecular Function: 3-oxo-arachidoyl-CoA synthase activity (GO:0102336);|Molecular Function: 3-oxo-cerotoyl-CoA synthase activity (GO:0102337);|Molecular Function: 3-oxo-lignoceronyl-CoA synthase activity (GO:0102338);|Molecular Function: very-lo…	PF01151.18	GNS1/SUR4 family
TRINITY_DN10388_c0_g1_i1_1	8.734599539	1.072921634	0.074943587	1.057317448	0.080408596	0.940259597	0.980422348	1.156245	1.112293	0.5579425	0.2321727	1.760121	1.082736	--	--	--	--	--	--	--	--	--	--	--	--	--	--	--	--	--	--	--	--	--
TRINITY_DN10389_c0_g1_i1_2	35.83324916	0.594629254	0.555733673	1.257410311	0.330455499	0.578392934	0.828181844	4.281407	3.380745	3.889439	3.86181	2.71868	9.430096	--	--	--	--	--	--	--	--	--	--	--	--	--	--	--	--	--	--	--	--	--
TRINITY_DN1038_c0_g1_i1_2	62.48925177	0.396272621	-0.718477334	0.820904957	-0.284712896	0.472463019	0.762856619	4.757955	5.421017	3.75826	4.472708	4.160847	3.238991	XP_032761004.1	40S ribosomal protein S2 isoform X1 [Rattus rattus]	P25444|RS2_MOUSE	40S ribosomal protein S2 Llrep3 OS=Mus musculus (Mouse) GN=Llrep3 PE=1 SV=3	241/241(100.00)	K02981	RP-S2e, RPS2	small subunit ribosomal protein S2e	ko03010	Ribosome	KOG0877	40S ribosomal protein S2/30S ribosomal protein S5	[J]	INFORMATION STORAGE AND PROCESSING	Translation, ribosomal structure and biogenesis	J	COG0098	Located at the back of the 30S subunit body where it stabilizes the conformation of the head with respect to the body (By similarity)	Biological Process: ribosomal small subunit assembly (GO:0000028);|Biological Process: formation of translation preinitiation complex (GO:0001731);|Molecular Function: mRNA binding (GO:0003729);|Molecular Function: structural constituent of ribosome (GO:0003735);|Cellular Component: nucleoplasm (GO:0005654);|Molecular Function: fibroblast growth factor binding (GO:0017134);|Molecular Function: en…	PF00333.20,PF03719.15	Ribosomal protein S5, N-terminal domain|Ribosomal protein S5, C-terminal domain
TRINITY_DN10393_c0_g1_i1_2	25.71067894	0.57631459	-0.59456656	0.788587429	-0.342657383	0.552133238	0.813518366	5.077413	3.244593	3.998339	4.344727	2.899146	2.77072	--	--	--	--	--	--	--	--	--	--	--	--	--	--	--	--	--	--	--	--	--
TRINITY_DN10395_c0_g1_i1_1	4.460123614	1.269752092	0.180078035	1.171741607	0.228654461	0.857091306	0.951814764	0.7056036	1.186287	0.3277914	1.488105	0.3415023	1.092794	--	--	--	--	--	--	--	--	--	--	--	--	--	--	--	--	--	--	--	--	--
TRINITY_DN10397_c0_g1_i1_2	31.93696777	0.577337507	-0.008022285	0.996794791	-0.004631566	0.993599211	0.99775798	6.817314	4.392863	7.126765	4.16084	4.954397	10.67905	--	--	--	--	--	--	--	--	--	--	--	--	--	--	--	--	--	--	--	--	--
TRINITY_DN10399_c0_g1_i1_1	5.083880246	2.427890606	1.095765293	6.322075488	2.660398262	0.2731815	0.593353104	0	0.6907123	0	0.8153278	0	4.410075	XP_011290809.1	PREDICTED: metal transporter CNNM4 [Musca domestica]	Q9H8M5|CNNM2_HUMAN	Metal transporter CNNM2 ACDP2 OS=Homo sapiens (Human) GN=ACDP2 PE=1 SV=2	--	--	--	--	--	--	KOG2118	Predicted membrane protein, contains two CBS domains	[S]	POORLY CHARACTERIZED	Function unknown	P	COG1253	CBS Domain protein	Molecular Function: ATP binding (GO:0005524);|Biological Process: magnesium ion homeostasis (GO:0010960);|Molecular Function: magnesium ion transmembrane transporter activity (GO:0015095);|Cellular Component: integral component of membrane (GO:0016021);|Cellular Component: basolateral plasma membrane (GO:0016323);|Cellular Component: intracellular membrane-bounded organelle (GO:0043231);	--	--
TRINITY_DN1039_c0_g1_i1_1	7.437871051	1.694967564	2.206828999	13.36607133	3.740503574	0.027326008	0.177213184	0	0.5350252	0	3.374922	0.4988898	4.472992	XP_011212309.1	zinc finger protein 420 [Bactrocera dorsalis]	--	--	--	--	--	--	--	--	KOG1721	FOG: Zn-finger	[R]	POORLY CHARACTERIZED	General function prediction only	S	COG5048	Zinc finger protein	--	--	--	FBpp0099821	zf-C2H2
TRINITY_DN103_c0_g1_i1_1	15.60508751	0.888283143	2.182600212	3.833778473	1.938766976	0.029065264	0.183004692	0.3322042	0.6305378	0.3337935	0.7395544	1.233137	3.628523	XP_018791072.1	PREDICTED: microtubule-actin cross-linking factor 1 isoform X2 [Bactrocera latifrons]	Q9UKP0|MACF1_HUMAN	Microtubule-actin cross-linking factor 1, isoforms 1/2/3/5 MACF1 OS=Homo sapiens (Human) GN=MACF1 PE=1 SV=4	--	--	--	--	--	--	KOG0516	Dystonin, GAS (Growth-arrest-specific protein), and related proteins	[Z]	CELLULAR PROCESSES AND SIGNALING	Cytoskeleton	Z	COG5069	Microtubule associated monoxygenase, calponin and LIM domain containing	Molecular Function: RNA binding (GO:0003723);|Molecular Function: actin binding (GO:0003779);|Molecular Function: structural molecule activity (GO:0005198);|Molecular Function: calcium ion binding (GO:0005509);|Cellular Component: cytoplasm (GO:0005737);|Cellular Component: Golgi apparatus (GO:0005794);|Cellular Component: cytoskeleton (GO:0005856);|Cellular Component: microtubule (GO:0005874);|C…	PF02187.17,PF13405.6,PF00036.32,PF13499.6,PF13833.6	Growth-Arrest-Specific Protein 2 Domain|EF-hand domain|EF hand|EF-hand domain pair|EF-hand domain pair
TRINITY_DN10402_c0_g1_i1_1	5.802501588	1.181782936	0.028494387	1.0236157	0.03367418	0.977267845	0.991363815	0.4604583	1.017737	1.166378	0.6943649	0.2274485	1.815364	--	--	--	--	--	--	--	--	--	--	--	--	--	--	--	--	--	--	--	--	--
TRINITY_DN10404_c0_g1_i1_2	10.81573222	3.155000114	-2.205108901	0.008048196	-6.957118832	0.027446454	0.177519651	7.988204	0	0	0	0	0	--	--	--	--	--	--	--	--	--	--	--	--	--	--	--	--	--	--	--	--	--
TRINITY_DN10405_c0_g1_i1_1	11.42055251	1.805804366	0.438496612	1.731280032	0.791839097	0.661026325	0.872004257	0	3.013504	0	0.9981553	1.160219	3.273379	--	--	--	--	--	--	--	--	--	--	--	--	--	--	--	--	--	--	--	--	--
TRINITY_DN10408_c0_g1_i2_2	6.224884627	1.67730065	0.250219927	1.337643849	0.419694045	0.802417276	0.932604363	0.4454549	0.1617134	1.234481	1.60E-10	2.062014	0.5996472	--	--	--	--	--	--	--	--	--	--	--	--	--	--	--	--	--	--	--	--	--
TRINITY_DN10410_c0_g1_i1_1	10.08465393	1.1533834	2.004982327	4.96747716	2.312513334	0.044964936	0.234658421	0.7717175	0.4032407	0.3915937	3.816826	0.4088582	4.059871	XP_018799505.1	PREDICTED: uncharacterized protein LOC108975464 [Bactrocera latifrons]	--	--	--	--	--	--	--	--	KOG1721	FOG: Zn-finger	[R]	POORLY CHARACTERIZED	General function prediction only	S	COG5048	Zinc finger protein	--	--	--	FBpp0303261	zf-C2H2
TRINITY_DN10411_c0_g1_i1_2	22.30744771	3.908787014	-5.64938802	2.25E-07	-22.08225453	1.61E-08	1.45E-06	10.30341	0	0	0	0	0	ABX44774.1	putative 40S ribosomal protein RPS3, partial [Flustra foliacea]	Q0Z8U2|RS3_PIG	40S ribosomal protein S3 RPS3 OS=Sus scrofa (Pig) GN=RPS3 PE=1 SV=1	170/241(70.54)	K02985	RP-S3e, RPS3	small subunit ribosomal protein S3e	ko03010|ko05130|ko05132	Ribosome|Pathogenic Escherichia coli infection|Salmonella infection	KOG3181	40S ribosomal protein S3	[J]	INFORMATION STORAGE AND PROCESSING	Translation, ribosomal structure and biogenesis	J	COG0092	Binds the lower part of the 30S subunit head. Binds mRNA in the 70S ribosome, positioning it for translation (By similarity)	Molecular Function: RNA polymerase II regulatory region sequence-specific DNA binding (GO:0000977);|Molecular Function: damaged DNA binding (GO:0003684);|Molecular Function: mRNA binding (GO:0003729);|Molecular Function: structural constituent of ribosome (GO:0003735);|Molecular Function: DNA-(apurinic or apyrimidinic site) endonuclease activity (GO:0003906);|Molecular Function: endodeoxyribonucl…	PF00189.20,PF07650.17	Ribosomal protein S3, C-terminal domain|KH domain
TRINITY_DN10415_c0_g1_i1_1	2.094934932	2.061526663	-0.173293382	0.780651784	-0.357248928	0.862420825	0.953864601	0.9204232	0.006396608	0.1498607	0.0784947	0.1470667	0.6415118	RZF37065.1	hypothetical protein LSTR_LSTR014003 [Laodelphax striatellus]	--	--	--	--	--	--	--	--	KOG1238	Glucose dehydrogenase/choline dehydrogenase/mandelonitrile lyase (GMC oxidoreductase family)	[R]	POORLY CHARACTERIZED	General function prediction only	E	COG2303	oxidoreductase	--	--	--
TRINITY_DN10416_c0_g1_i1_2	28.53055595	0.587537925	-3.056113826	0.288055204	-1.795582775	0.002242261	0.033534908	4.593382	5.388885	6.643738	2.387242	1.080571	1.516576	XP_015435171.1	PREDICTED: putative uncharacterized protein FLJ37770 [Dufourea novaeangliae]	--	--	--	--	--	--	--	--	--	--	--	--	--	--	--	--	--	--	--
TRINITY_DN10419_c0_g1_i1_2	6.816762348	1.390670755	-0.972965812	0.39145677	-1.3530751	0.330570294	0.650604145	2.544921	1.110454	1.557841	0.4804223	1.554143	0	--	--	--	--	--	--	--	--	--	--	--	--	--	--	--	--	--	--	--	--	--
TRINITY_DN1041_c0_g1_i1_2	5.971452385	0.991827711	0.439872658	1.353108841	0.436277891	0.66002934	0.871552453	1.001847	1.097309	0.9660533	0.8929727	1.444403	1.793824	XP_017871770.1	PREDICTED: probable 39S ribosomal protein L49, mitochondrial [Drosophila arizonae]	Q9VYI3|RM49_DROME	Probable 39S ribosomal protein L49, mitochondrial CG4647 OS=Drosophila melanogaster (Fruit fly) GN=CG4647 PE=3 SV=1	--	--	--	--	--	--	KOG4034	Uncharacterized conserved protein NOF (Neighbor of FAU)	[S]	POORLY CHARACTERIZED	Function unknown	J	ENOG4111N34	mitochondrial ribosomal protein, L49	Molecular Function: structural constituent of ribosome (GO:0003735);|Molecular Function: translation initiation factor activity (GO:0003743);|Cellular Component: mitochondrial large ribosomal subunit (GO:0005762);|Biological Process: mitochondrial translation (GO:0032543);	PF05046.14	Mitochondrial large subunit ribosomal protein (Img2)
TRINITY_DN10422_c0_g1_i1_2	5.929472943	1.050498612	-0.100116045	0.929694247	-0.105171767	0.920252197	0.973845423	1.267682	1.609808	0.5487174	1.262373	0.8645782	1.257568	KAE9444366.1	hypothetical protein GE061_04020 [Apolygus lucorum]	Q09103|DGK2_DROME	Eye-specific diacylglycerol kinase CG34344 OS=Drosophila melanogaster (Fruit fly) GN=CG34344 PE=2 SV=2	51/60(85.00)	K00901	dgkA, DGK	diacylglycerol kinase (ATP) [EC:2.7.1.107]	ko00561|ko00564|ko04070|ko04072|ko04361|ko05231	Glycerolipid metabolism|Glycerophospholipid metabolism|Phosphatidylinositol signaling system|Phospholipase D signaling pathway|Axon regeneration|Choline metabolism in cancer	KOG0782	Predicted diacylglycerol kinase	[T]	CELLULAR PROCESSES AND SIGNALING	Signal transduction mechanisms	I	ENOG410XSCB	diacylglycerol kinase	Molecular Function: NAD+ kinase activity (GO:0003951);|Molecular Function: diacylglycerol kinase activity (GO:0004143);|Molecular Function: ATP binding (GO:0005524);|Cellular Component: intracellular (GO:0005622);|Biological Process: phosphatidic acid biosynthetic process (GO:0006654);|Biological Process: phosphatidylinositol biosynthetic process (GO:0006661);|Biological Process: protein kinase C…	--	--
TRINITY_DN10424_c0_g1_i1_2	18.12151794	1.180017626	-1.172927376	0.383135078	-1.384074978	0.24082493	0.55622541	7.074903	2.277142	5.653825	0	2.813559	3.632485	--	--	--	--	--	--	--	--	--	--	--	--	--	--	--	--	--	--	--	--	--
TRINITY_DN10425_c0_g1_i1_1	3.833059914	1.614698406	0.901018726	2.741325234	1.454873502	0.367578363	0.684178401	0	0.6504701	0.2983438	0.8898657	0.2928328	1.592009	--	--	--	--	--	--	--	--	--	--	--	--	--	--	--	--	--	--	--	--	--
TRINITY_DN10428_c0_g1_i1_1	13.90021828	1.314383468	1.444919419	3.730006634	1.899178197	0.148480521	0.4375948	0	1.910989	0.2243106	2.800978	1.484183	4.30268	XP_017469947.1	PREDICTED: uncharacterized protein LOC108361737 [Rhagoletis zephyria]	--	--	--	--	--	--	--	--	--	--	--	--	--	S	ENOG41124X6	NA	--	--	--
TRINITY_DN1042_c0_g1_i1_1	11.63483826	1.523200188	0.188797868	1.220588539	0.287576949	0.850251243	0.949042117	2.970608	0.5684639	0.5436333	1.113306	1.38E-19	4.437318	XP_022195789.1	uncharacterized protein LOC111053245 [Nilaparvata lugens]	--	--	--	--	--	--	--	--	--	--	--	--	--	S	ENOG4111R5M	Reverse transcriptase (RNA-dependent DNA polymerase)	--	PF00078.27	Reverse transcriptase (RNA-dependent DNA polymerase)
TRINITY_DN10430_c1_g1_i1_2	28.52850759	0.735939386	-0.769709243	0.675272004	-0.566459348	0.441472386	0.739463437	6.645297	4.43615	7.78895	6.524871	4.84052	1.448567	--	--	--	--	--	--	--	--	--	--	--	--	--	--	--	--	--	--	--	--	--
TRINITY_DN10432_c0_g1_i1_2	4.070546161	1.609371963	-0.132071666	0.863009032	-0.212552437	0.894927606	0.965612885	1.594124	0	0.426615	0.7158361	0.4492618	0.8698978	--	--	--	--	--	--	--	--	--	--	--	--	--	--	--	--	--	--	--	--	--
TRINITY_DN10433_c0_g1_i1_1	18.11089089	0.767724994	1.185416143	1.879141363	0.910073601	0.235852952	0.550276646	0.7806426	1.332515	0.8341776	2.356711	0.7419945	2.921541	KAF0713478.1	Retrovirus-related Pol polyprotein from type-1 retrotransposable element R1, partial [Aphis craccivora]	Q03277|PO11_BRACO	Endonuclease . OS=Bradysia coprophila (Dark-winged fungus gnat) (Sciara coprophila) GN=. PE=4 SV=1	--	--	--	--	--	--	--	--	--	--	--	S	ENOG410Y65E	Reverse transcriptase (RNA-dependent DNA polymerase)	Molecular Function: RNA-directed DNA polymerase activity (GO:0003964);|Molecular Function: endonuclease activity (GO:0004519);	PF00078.27	Reverse transcriptase (RNA-dependent DNA polymerase)
TRINITY_DN10436_c0_g1_i1_2	16.18836319	0.661425784	0.250533982	1.121717695	0.165709635	0.802174429	0.932432383	2.344318	2.835383	2.026177	1.932119	2.666281	4.176785	--	--	--	--	--	--	--	--	--	--	--	--	--	--	--	--	--	--	--	--	--
TRINITY_DN10439_c0_g1_i1_1	8.461036305	2.899290534	1.227844645	11.79315935	3.559878358	0.219505293	0.530396215	0	0	0.4416713	5.11389	0	0	XP_015186950.1	PREDICTED: protein ERGIC-53 [Polistes dominula]	Q62902|LMAN1_RAT	Protein ERGIC-53 Ergic53 OS=Rattus norvegicus (Rat) GN=Ergic53 PE=1 SV=1	146/176(82.95)	K10080	LMAN1, ERGIC53	lectin, mannose-binding 1	ko04141	Protein processing in endoplasmic reticulum	KOG3838	Mannose lectin ERGIC-53, involved in glycoprotein traffic	[U]	CELLULAR PROCESSES AND SIGNALING	Intracellular trafficking, secretion, and vesicular transport	U	ENOG410ZFRX	lectin, mannose-binding 1	Cellular Component: Golgi membrane (GO:0000139);|Molecular Function: calcium ion binding (GO:0005509);|Molecular Function: mannose binding (GO:0005537);|Cellular Component: endoplasmic reticulum (GO:0005783);|Cellular Component: endoplasmic reticulum membrane (GO:0005789);|Cellular Component: endoplasmic reticulum-Golgi intermediate compartment (GO:0005793);|Cellular Component: Golgi apparatus (G…	PF03388.13,PF18483.1	Legume-like lectin family|Bacterial lectin
TRINITY_DN1043_c0_g1_i1_1	15.55993616	2.519966858	2.928025712	166.4018604	7.378527753	0.003411218	0.044691229	0	0	0	4.029901	0	0.1148598	XP_012288269.1	multifunctional protein ADE2 [Orussus abietinus]	Q9I7S8|PUR6_DROME	Phosphoribosylaminoimidazole carboxylase CG3989 OS=Drosophila melanogaster (Fruit fly) GN=CG3989 PE=2 SV=2	319/412(77.43)	K01587	PAICS	phosphoribosylaminoimidazole carboxylase / phosphoribosylaminoimidazole-succinocarboxamide synthase [EC:4.1.1.21 6.3.2.6]	ko00230	Purine metabolism	KOG2835	Phosphoribosylamidoimidazole-succinocarboxamide synthase	[F]	METABOLISM	Nucleotide transport and metabolism	F	COG0152	SAICAR synthetase	Molecular Function: phosphoribosylaminoimidazole carboxylase activity (GO:0004638);|Molecular Function: phosphoribosylaminoimidazolesuccinocarboxamide synthase activity (GO:0004639);|Molecular Function: ATP binding (GO:0005524);|Cellular Component: cytoplasm (GO:0005737);|Cellular Component: cytosol (GO:0005829);|Biological Process: 'de novo' IMP biosynthetic process (GO:0006189);|Molecular Funct…	PF01259.18,PF00731.20	SAICAR synthetase|AIR carboxylase
TRINITY_DN10441_c0_g1_i1_2	10.5060519	1.049025476	-0.016278679	0.988233078	-0.017076749	0.987012067	0.99520026	2.179412	2.351753	1.241886	3.058845	2.084182	0.4203456	--	--	--	--	--	--	--	--	--	--	--	--	--	--	--	--	--	--	--	--	--
TRINITY_DN10444_c0_g1_i1_1	10.50951293	1.272703319	0.678619532	1.819675665	0.86368133	0.497378964	0.777813165	0	1.890832	1.685028	1.2728	1.804217	3.97116	--	--	--	--	--	--	--	--	--	--	--	--	--	--	--	--	--	--	--	--	--
TRINITY_DN10444_c0_g1_i1_2	28.31739389	0.505996589	-1.277828948	0.638794108	-0.64657709	0.201309745	0.507326916	6.083084	4.571548	4.036095	3.190637	2.972504	3.593481	NP_001099760.1	60S ribosomal protein L27a [Rattus norvegicus]	P18445|RL27A_RAT	60S ribosomal protein L27a Rpl27a OS=Rattus norvegicus (Rat) GN=Rpl27a PE=1 SV=3	142/142(100.00)	K02900	RP-L27Ae, RPL27A	large subunit ribosomal protein L27Ae	ko03010	Ribosome	KOG1742	60s ribosomal protein L15/L27	[J]	INFORMATION STORAGE AND PROCESSING	Translation, ribosomal structure and biogenesis	J	COG0200	Binds to the 23S rRNA (By similarity)	Molecular Function: structural constituent of ribosome (GO:0003735);|Biological Process: translation (GO:0006412);|Cellular Component: cytosolic large ribosomal subunit (GO:0022625);	PF00828.19	Ribosomal proteins 50S-L15, 50S-L18e, 60S-L27A
TRINITY_DN10445_c0_g1_i1_1	8.182272147	0.961682473	-0.223676957	0.861482736	-0.215106209	0.823008677	0.939979682	1.904144	1.374235	1.754642	1.9496	0.6157161	2.276976	PSN45475.1	hypothetical protein C0J52_08663 [Blattella germanica]	--	--	--	--	--	--	--	--	--	--	--	--	--	--	--	--	--	--	--
TRINITY_DN10446_c0_g1_i1_2	11.85550761	0.885631818	0.161890645	1.104486287	0.143375506	0.87139197	0.957208893	1.439152	2.693721	0.9135266	0.8143218	2.736151	2.314346	--	--	--	--	--	--	--	--	--	--	--	--	--	--	--	--	--	--	--	--	--
TRINITY_DN10450_c0_g1_i1_2	461.6752447	0.468552017	3.361957533	2.97987535	1.575251983	0.00077392	0.015230719	11.89686	57.54324	44.75346	109.4731	105.374	141.8732	XP_022232273.1	60S ribosomal protein L38 [Drosophila obscura]	Q9W5N2|RL38_DROME	60S ribosomal protein L38 CG18001 OS=Drosophila melanogaster (Fruit fly) GN=CG18001 PE=1 SV=1	68/70(97.14)	K02923	RP-L38e, RPL38	large subunit ribosomal protein L38e	ko03010	Ribosome	KOG3499	60S ribosomal protein L38	[J]	INFORMATION STORAGE AND PROCESSING	Translation, ribosomal structure and biogenesis	J	ENOG4112229	Ribosomal protein L38	Biological Process: cytoplasmic translation (GO:0002181);|Molecular Function: structural constituent of ribosome (GO:0003735);|Cellular Component: cytosolic large ribosomal subunit (GO:0022625);|Cellular Component: cytosolic ribosome (GO:0022626);	--	--
TRINITY_DN10452_c0_g1_i1_1	3.653284354	2.094467769	0.063209078	1.096107562	0.132389378	0.949600016	0.983438817	0	2.13897	1.08E-29	0.9003223	0.5436259	0.8388447	--	--	--	--	--	--	--	--	--	--	--	--	--	--	--	--	--	--	--	--	--
TRINITY_DN10453_c0_g1_i1_2	10.62736191	0.916591241	-1.731811144	0.332779179	-1.587362925	0.083307193	0.324855649	2.590562	3.496634	2.447446	0.2924187	1.689497	0.8836058	RZF47274.1	hypothetical protein LSTR_LSTR004983 [Laodelphax striatellus]	Q01826|SATB1_HUMAN	DNA-binding protein SATB1 SATB1 OS=Homo sapiens (Human) GN=SATB1 PE=1 SV=1	--	--	--	--	--	--	KOG3755	SATB1 matrix attachment region binding protein	[K]	INFORMATION STORAGE AND PROCESSING	Transcription	K	ENOG410YYG8	SATB homeobox	--	PF16534.5	Ubiquitin-like oligomerisation domain of SATB	FBpp0071689	Homeobox
TRINITY_DN10456_c0_g1_i1_1	21.37114887	3.908728537	5.416566377	2362507.657	21.17188757	6.08E-08	3.81E-06	0	0	0	11.48538	0	0	XP_014481901.1	PREDICTED: protein D2-like [Dinoponera quadriceps]	P31729|OV16_ONCVO	OV-16 antigen OV16 OS=Onchocerca volvulus GN=OV16 PE=2 SV=2	--	--	--	--	--	--	KOG3346	Phosphatidylethanolamine binding protein	[R]	POORLY CHARACTERIZED	General function prediction only	S	COG1881	phosphatidylethanolamine-binding protein	--	PF01161.20	Phosphatidylethanolamine-binding protein
TRINITY_DN1045_c0_g1_i1_2	3.886903768	3.848492544	-1.424112828	0.022394875	-5.4806876	0.154413814	0.446230735	4.091036	0	0	0	0	0	--	--	--	--	--	--	--	--	--	--	--	--	--	--	--	--	--	--	--	--	--
TRINITY_DN1045_c0_g2_i1_2	6.590836824	3.438027143	-1.815728801	0.013207261	-6.242524904	0.069411984	0.295302133	6.350337	0	0	0	0	0	--	--	--	--	--	--	--	--	--	--	--	--	--	--	--	--	--	--	--	--	--
TRINITY_DN10466_c0_g1_i1_1	21.32670299	0.596236977	0.29121398	1.127894824	0.173632543	0.770887671	0.919258409	1.90071	1.72773	0.9938996	1.502235	1.879727	2.214513	XP_022185293.1	beta-galactoside alpha-2,6-sialyltransferase 2-like [Nilaparvata lugens]	Q96JF0|SIAT2_HUMAN	Beta-galactoside alpha-2,6-sialyltransferase 2 KIAA1877 OS=Homo sapiens (Human) GN=KIAA1877 PE=1 SV=2	138/259(53.28)	K00779	SIAT2, ST6GAL2	beta-galactoside alpha-2,6-sialyltransferase (sialyltransferase 2) [EC:2.4.99.1]	ko00510|ko00514	N-Glycan biosynthesis|Other types of O-glycan biosynthesis	KOG2692	Sialyltransferase	[G]	METABOLISM	Carbohydrate transport and metabolism	S	ENOG410XT8P	ST3 beta-galactoside alpha-2,3-sialyltransferase	--	PF00777.18	Glycosyltransferase family 29 (sialyltransferase)
TRINITY_DN10466_c0_g2_i1_1	23.74505831	0.621441881	0.343859409	1.159649352	0.213688638	0.730952019	0.903810968	1.048046	2.267678	2.153563	1.526936	1.954731	3.392304	RZF45221.1	hypothetical protein LSTR_LSTR012644 [Laodelphax striatellus]	Q76K27|SIAT2_MOUSE	Beta-galactoside alpha-2,6-sialyltransferase 2 Kiaa1877 OS=Mus musculus (Mouse) GN=Kiaa1877 PE=2 SV=2	126/184(68.48)	K00779	SIAT2, ST6GAL2	beta-galactoside alpha-2,6-sialyltransferase (sialyltransferase 2) [EC:2.4.99.1]	ko00510|ko00514	N-Glycan biosynthesis|Other types of O-glycan biosynthesis	KOG2692	Sialyltransferase	[G]	METABOLISM	Carbohydrate transport and metabolism	S	ENOG410XT8P	ST3 beta-galactoside alpha-2,3-sialyltransferase	--	PF00777.18	Glycosyltransferase family 29 (sialyltransferase)
TRINITY_DN10467_c0_g1_i1_2	10.6940443	1.042504463	-0.571070622	0.661886765	-0.595343673	0.567951772	0.821905717	3.160919	2.406089	1.629106	0.7855065	0.5759308	3.97843	--	--	--	--	--	--	--	--	--	--	--	--	--	--	--	--	--	--	--	PF13909.6,PF13465.6,PF18387.1,PF00096.26	C2H2-type zinc-finger domain|Zinc-finger double domain|Zinc-fingers and homeoboxes C2H2 finger domain|Zinc finger, C2H2 type	ENSTNIP00000012919	zf-C2H2
TRINITY_DN10469_c0_g1_i1_2	30.43893002	0.690577148	-0.505099349	0.785231488	-0.348810068	0.613489059	0.847089716	5.174896	1.701527	2.677942	3.639353	1.411299	2.880791	--	--	--	--	--	--	--	--	--	--	--	--	--	--	--	--	--	--	--	--	--
TRINITY_DN1046_c0_g1_i1_1	22.66560004	0.651309424	0.301109191	1.145609415	0.196115254	0.763331233	0.916275718	1.590764	1.63622	0.6107814	1.390235	1.288792	1.954111	XP_018898877.1	PREDICTED: uncharacterized protein LOC109031673 [Bemisia tabaci]	--	--	--	--	--	--	--	--	--	--	--	--	--	S	ENOG4111MP1	Docking protein 7	--	--	--
TRINITY_DN10473_c0_g1_i1_1	20.02383251	0.955524243	1.453892065	2.619386798	1.389229114	0.145976233	0.434439153	1.132524	1.239625	2.887309	2.756568	1.397352	10.92816	KAE9433123.1	hypothetical protein GE061_21482 [Apolygus lucorum]	--	--	--	--	--	--	--	--	KOG1721	FOG: Zn-finger	[R]	POORLY CHARACTERIZED	General function prediction only	--	--	--	--	--	--	ENSORLP00000010362	ZBTB
TRINITY_DN10474_c0_g1_i1_1	12.55475168	1.35593644	0.465065333	1.548207703	0.630599032	0.641884671	0.862324827	0	3.478078	2.578615	0.7319336	3.238307	6.0026	--	--	--	--	--	--	--	--	--	--	--	--	--	--	--	--	--	--	--	--	--
TRINITY_DN10475_c0_g1_i1_1	13.00452596	0.914039455	2.517341371	4.927819237	2.300949336	0.01182442	0.105292884	0.5358846	0.3920238	0.5278547	2.73147	0.9084513	4.022328	XP_002072894.1	adenylosuccinate lyase [Drosophila willistoni]	P21265|PUR8_CHICK	Adenylosuccinate lyase ADSL OS=Gallus gallus (Chicken) GN=ADSL PE=2 SV=2	164/181(90.61)	K01756	purB, ADSL	adenylosuccinate lyase [EC:4.3.2.2]	ko00230|ko00250	Purine metabolism|Alanine, aspartate and glutamate metabolism	KOG2700	Adenylosuccinate lyase	[F]	METABOLISM	Nucleotide transport and metabolism	F	COG0015	adenylosuccinate lyase	Molecular Function: N6-(1,2-dicarboxyethyl)AMP AMP-lyase (fumarate-forming) activity (GO:0004018);|Cellular Component: cytosol (GO:0005829);|Biological Process: 'de novo' IMP biosynthetic process (GO:0006189);|Biological Process: 'de novo' AMP biosynthetic process (GO:0044208);|Molecular Function: (S)-2-(5-amino-1-(5-phospho-D-ribosyl)imidazole-4-carboxamido)succinate AMP-lyase (fumarate-forming)…	PF00206.20	Lyase
TRINITY_DN10481_c0_g1_i1_1	8.393767764	1.175633927	-0.365543332	0.74239292	-0.429745143	0.714705867	0.895686443	0.2386226	3.372733	0.747183	0.6849182	0.9403681	1.766729	--	--	--	--	--	--	--	--	--	--	--	--	--	--	--	--	--	--	--	--	--
TRINITY_DN10484_c0_g1_i1_1	10.44607483	1.416754954	2.493897414	11.57741705	3.533241515	0.012634906	0.109876211	0	0	0.8030776	2.299583	2.957146	5.395537	XP_023308158.1	ervatamin-B-like [Lucilia cuprina]	Q86GF7|CRUST_PANBO	Crustapain Cys OS=Pandalus borealis (Northern red shrimp) GN=Cys PE=1 SV=1	--	--	--	--	--	--	KOG1543	Cysteine proteinase Cathepsin L	[O]	CELLULAR PROCESSES AND SIGNALING	Posttranslational modification, protein turnover, chaperones	O	COG4870	cathepsin	Cellular Component: extracellular region (GO:0005576);|Biological Process: digestion (GO:0007586);|Molecular Function: cysteine-type peptidase activity (GO:0008234);|Biological Process: protein catabolic process (GO:0030163);|Biological Process: collagen catabolic process (GO:0030574);	PF00112.23	Papain family cysteine protease
TRINITY_DN10485_c0_g1_i1_1	8.56978382	1.42333201	0.422673703	1.517403754	0.601605012	0.672533344	0.877370155	2.169184	0.6559855	2.20E-12	2.169932	1.372058	0.8480302	XP_023711365.1	synaptotagmin-12 isoform X2 [Cryptotermes secundus]	P97610|SYT12_RAT	Synaptotagmin-12 Syt12 OS=Rattus norvegicus (Rat) GN=Syt12 PE=1 SV=1	--	--	--	--	--	--	KOG1028	Ca2+-dependent phospholipid-binding protein Synaptotagmin, required for synaptic vesicle and secretory granule exocytosis	[TU]	CELLULAR PROCESSES AND SIGNALING|CELLULAR PROCESSES AND SIGNALING	Signal transduction mechanisms |Intracellular trafficking, secretion, and vesicular transport	S	ENOG411011E	synaptotagmin XII	Molecular Function: SNARE binding (GO:0000149);|Molecular Function: phosphatidylserine binding (GO:0001786);|Molecular Function: calcium ion binding (GO:0005509);|Molecular Function: calcium-dependent phospholipid binding (GO:0005544);|Cellular Component: plasma membrane (GO:0005886);|Biological Process: regulation of dopamine secretion (GO:0014059);|Cellular Component: integral component of memb…	PF00168.30	C2 domain
TRINITY_DN10485_c0_g1_i1_2	20.89160126	0.68795283	1.092076507	1.683305605	0.751297123	0.274799475	0.595043624	1.883548	1.381116	1.073793	1.408593	2.140213	4.505005	--	--	--	--	--	--	--	--	--	--	--	--	--	--	--	--	--	--	--	--	--
TRINITY_DN10486_c0_g1_i1_1	18.53340366	0.902016648	2.585000635	5.034029281	2.331713608	0.009737882	0.092832324	0.2298007	0.6687483	0.2303944	2.054455	0.6687456	3.467891	XP_011209319.1	esterase B1 [Bactrocera dorsalis]	P16854|EST1_CULPI	Esterase B1 B1 OS=Culex pipiens (House mosquito) GN=B1 PE=3 SV=1	--	--	--	--	--	--	KOG1516	Carboxylesterase and related proteins	[R]	POORLY CHARACTERIZED	General function prediction only	I	COG2272	Carboxylesterase	Molecular Function: carboxylic ester hydrolase activity (GO:0052689);	PF00135.28	Carboxylesterase family
TRINITY_DN10487_c0_g1_i1_2	6.704513986	1.004803389	0.405977965	1.326778956	0.407928035	0.684758791	0.882559663	1.670555	0.9277116	0.7768964	1.879961	1.312204	1.480243	XP_023722019.1	uncharacterized protein LOC111872399 [Cryptotermes secundus]	--	--	--	--	--	--	--	--	--	--	--	--	--	--	--	--	--	--	--
TRINITY_DN10488_c0_g1_i1_1	4.171020471	1.994817982	1.167261898	5.022741491	2.328475025	0.243104621	0.558940416	0	0.8519666	0	0.3760782	0.7664658	3.229013	XP_022186166.1	histone-lysine N-methyltransferase SETMAR-like [Nilaparvata lugens]	Q53H47|SETMR_HUMAN	Transposon Hsmar1 transposase SETMAR OS=Homo sapiens (Human) GN=SETMAR PE=1 SV=2	54/103(52.43)	K11433	SETMAR	[histone H3]-lysine36 N-dimethyltransferase SETMAR [EC:2.1.1.357]	ko00310	Lysine degradation	--	--	--	--	--	S	ENOG4111T4U	to SET domain and mariner transposase fusion Hydra magnipapillata	--	--	--
TRINITY_DN10489_c0_g1_i1_1	7.750634368	0.901937446	0.700682637	1.549681687	0.631971908	0.483501094	0.768790449	0.7910563	0.6387843	0.830429	1.309945	0.8461974	1.72741	XP_022193985.1	uncharacterized protein LOC111051741 [Nilaparvata lugens]	Q95SX7|RTBS_DROME	Probable RNA-directed DNA polymerase from transposon BS RTase OS=Drosophila melanogaster (Fruit fly) GN=RTase PE=2 SV=1	--	--	--	--	--	--	KOG1075	FOG: Reverse transcriptase	[R]	POORLY CHARACTERIZED	General function prediction only	S	ENOG4111MHU	Reverse transcriptase (RNA-dependent DNA polymerase)	Molecular Function: RNA-directed DNA polymerase activity (GO:0003964);|Biological Process: transposition, DNA-mediated (GO:0006313);	PF00078.27	Reverse transcriptase (RNA-dependent DNA polymerase)
TRINITY_DN10489_c0_g1_i1_2	11.84886272	1.018138	-0.123464456	0.916556769	-0.125703854	0.901739319	0.968085646	2.788431	0.595057	3.448381	0.991693	1.734146	4.165584	--	--	--	--	--	--	--	--	--	--	--	--	--	--	--	--	--	--	--	--	--
TRINITY_DN1048_c0_g1_i1_1	4.696616049	1.950317859	0.666118021	2.46082467	1.299141871	0.505335667	0.783262632	0	0.7521105	0.7122249	1.982006	0	1.870904	XP_030375685.1	bifunctional coenzyme A synthase [Scaptodrosophila lebanonensis]	Q8MIR4|COASY_PIG	Dephospho-CoA kinase COASY OS=Sus scrofa (Pig) GN=COASY PE=1 SV=1	61/113(53.98)	K02318	COASY	phosphopantetheine adenylyltransferase / dephospho-CoA kinase [EC:2.7.7.3 2.7.1.24]	ko00770	Pantothenate and CoA biosynthesis	KOG3220	Similar to bacterial dephospho-CoA kinase	[H]	METABOLISM	Coenzyme transport and metabolism	H	COG1019	Reversibly transfers an adenylyl group from ATP to 4'- phosphopantetheine, yielding dephospho-CoA (dPCoA) and pyrophosphate (By similarity)	Molecular Function: dephospho-CoA kinase activity (GO:0004140);|Molecular Function: pantetheine-phosphate adenylyltransferase activity (GO:0004595);|Molecular Function: ATP binding (GO:0005524);|Cellular Component: nucleoplasm (GO:0005654);|Cellular Component: mitochondrial matrix (GO:0005759);|Cellular Component: cytosol (GO:0005829);|Biological Process: coenzyme A biosynthetic process (GO:00159…	PF01121.20	Dephospho-CoA kinase
TRINITY_DN1048_c0_g1_i1_2	31.86786881	0.51693965	-0.844250557	0.738962681	-0.436426587	0.398529408	0.707847462	2.147466	1.794794	1.445876	1.732569	1.118365	1.291709	NP_942048.1	60S ribosomal protein L3 [Rattus norvegicus]	P21531|RL3_RAT	60S ribosomal protein L3 Rpl3 OS=Rattus norvegicus (Rat) GN=Rpl3 PE=1 SV=3	403/403(100.00)	K02925	RP-L3e, RPL3	large subunit ribosomal protein L3e	ko03010	Ribosome	KOG0746	60S ribosomal protein L3 and related proteins	[J]	INFORMATION STORAGE AND PROCESSING	Translation, ribosomal structure and biogenesis	J	COG0087	One of the primary rRNA binding proteins, it binds directly near the 3'-end of the 23S rRNA, where it nucleates assembly of the 50S subunit (By similarity)	Biological Process: ribosomal large subunit assembly (GO:0000027);|Molecular Function: structural constituent of ribosome (GO:0003735);|Cellular Component: nucleolus (GO:0005730);|Cellular Component: ribosome (GO:0005840);|Biological Process: translation (GO:0006412);|Molecular Function: 5S rRNA binding (GO:0008097);|Cellular Component: cytosolic large ribosomal subunit (GO:0022625);|Cellular Com…	PF00297.22	Ribosomal protein L3
TRINITY_DN10490_c0_g1_i1_2	9.405299714	0.911706367	0.322581418	1.226119448	0.294099532	0.747012269	0.909717369	1.056332	1.434162	1.480306	0.941548	2.899062	1.241918	XP_008200082.1	PREDICTED: discoidin domain-containing receptor 2 [Tribolium castaneum]	Q18163|DDRA_CAEEL	Discoidin domain-containing receptor A C25F6.4 OS=Caenorhabditis elegans GN=C25F6.4 PE=2 SV=3	--	--	--	--	--	--	KOG1094	Discoidin domain receptor DDR1	[T]	CELLULAR PROCESSES AND SIGNALING	Signal transduction mechanisms	T	ENOG410XQAI	Discoidin domain receptor tyrosine kinase	Molecular Function: protein kinase activity (GO:0004672);|Molecular Function: ATP binding (GO:0005524);|Cellular Component: plasma membrane (GO:0005886);|Biological Process: motor neuron axon guidance (GO:0008045);|Cellular Component: integral component of membrane (GO:0016021);|Cellular Component: axon (GO:0030424);|Cellular Component: perikaryon (GO:0043204);|Biological Process: positive regula…	--	--
TRINITY_DN10492_c0_g1_i1_2	3.886903768	3.848492544	-1.424112828	0.022394875	-5.4806876	0.154413814	0.446230735	4.356405	0	0	0	0	0	XP_024080834.1	probable cytochrome P450 6a14 isoform X4 [Cimex lectularius]	--	--	--	--	--	--	--	--	--	--	--	--	--	--	--	--	--	--	--
TRINITY_DN10493_c0_g1_i1_1	11.86294758	0.859791422	0.223374633	1.142390268	0.192055594	0.823243945	0.940057241	1.71044	1.360288	3.253976	1.154697	2.744434	3.948091	--	--	--	--	--	--	--	--	--	--	--	--	--	--	--	--	--	--	--	--	--
TRINITY_DN10493_c0_g1_i1_2	4.866188508	1.526821454	-0.309152112	0.720954403	-0.472020076	0.75720582	0.913709124	0.7131633	0	1.376774	0.4329837	0.703288	0.5908618	ATU82497.1	venom peroxidase [Lethocerus distinctifemur]	Q9VZZ4|PXDN_DROME	Peroxidasin CG12002 OS=Drosophila melanogaster (Fruit fly) GN=CG12002 PE=1 SV=1	--	--	--	--	--	--	KOG2408	Peroxidase/oxygenase	[R]	POORLY CHARACTERIZED	General function prediction only	S	ENOG410XPZ3	prostaglandin G H synthase and cyclooxygenase	Molecular Function: peroxidase activity (GO:0004601);|Cellular Component: extracellular space (GO:0005615);|Biological Process: phagocytosis (GO:0006909);|Biological Process: response to oxidative stress (GO:0006979);|Molecular Function: heme binding (GO:0020037);|Biological Process: extracellular matrix organization (GO:0030198);|Cellular Component: extracellular matrix (GO:0031012);|Biological …	PF03098.15	Animal haem peroxidase
TRINITY_DN10495_c0_g1_i1_2	36.45719901	0.793412422	1.26634199	2.006569971	1.004731465	0.20539067	0.51257535	0.2829687	1.73015	2.684171	3.544898	2.52861	3.825668	XP_014098634.1	PREDICTED: uncharacterized protein LOC106623587 [Bactrocera oleae]	B0V3F8|PRKRA_DANRE	Interferon-inducible double-stranded RNA-dependent protein kinase activator A homolog si:ch73-57b20.1 OS=Danio rerio (Zebrafish) (Brachydanio rerio) GN=si:ch73-57b20.1 PE=2 SV=2	--	--	--	--	--	--	KOG3732	Staufen and related double-stranded-RNA-binding proteins	[UK]	CELLULAR PROCESSES AND SIGNALING|INFORMATION STORAGE AND PROCESSING	Intracellular trafficking, secretion, and vesicular transport |Transcription	K	ENOG410XSCK	RNA binding protein	Molecular Function: double-stranded RNA binding (GO:0003725);|Cellular Component: cytoplasm (GO:0005737);|Molecular Function: enzyme activator activity (GO:0008047);|Biological Process: production of siRNA involved in RNA interference (GO:0030422);|Cellular Component: perinuclear region of cytoplasm (GO:0048471);	PF00035.26,PF14709.7	Double-stranded RNA binding motif|double strand RNA binding domain from DEAD END PROTEIN 1
TRINITY_DN1049_c0_g1_i1_1	4.36993933	2.417473194	1.211927649	7.6200613	2.929802604	0.225540077	0.537942221	0.4918306	0	0	1.158411	0	2.662695	XP_030386918.1	protein Shroom isoform X1 [Scaptodrosophila lebanonensis]	--	--	--	--	--	--	--	--	--	--	--	--	--	Z	ENOG41113GY	Shroom family member	--	--	--
TRINITY_DN1049_c0_g1_i1_2	35.82214128	0.468530109	-0.363419814	0.888674425	-0.170273125	0.716291303	0.896609853	2.088435	1.644074	1.674197	1.941733	1.477604	1.518034	XP_008773895.1	PREDICTED: collagen alpha-2(I) chain isoform X2 [Rattus norvegicus]	P02466|CO1A2_RAT	Collagen alpha-2(I) chain Col1a2 OS=Rattus norvegicus (Rat) GN=Col1a2 PE=1 SV=3	261/261(100.00)	K06236	COL1A	collagen, type I, alpha	ko04151|ko04510|ko04512|ko04611|ko04926|ko04933|ko04974|ko05146|ko05165|ko05205	PI3K-Akt signaling pathway|Focal adhesion|ECM-receptor interaction|Platelet activation|Relaxin signaling pathway|AGE-RAGE signaling pathway in diabetic complications|Protein digestion and absorption|Amoebiasis|Human papillomavirus infection|Proteoglycans in cancer	KOG3544	Collagens (type IV and type XIII), and related proteins	[W]	CELLULAR PROCESSES AND SIGNALING	Extracellular structures	G	ENOG410ZZWR	collagen, type	Molecular Function: extracellular matrix structural constituent (GO:0005201);|Cellular Component: extracellular region (GO:0005576);|Cellular Component: collagen type I trimer (GO:0005584);|Cellular Component: extracellular space (GO:0005615);|Biological Process: extracellular matrix organization (GO:0030198);|Cellular Component: extracellular matrix (GO:0031012);|Molecular Function: metal ion bi…	PF01410.18,PF01391.18	Fibrillar collagen C-terminal domain|Collagen triple helix repeat (20 copies)
TRINITY_DN1049_c0_g2_i1_1	7.181526486	1.820793561	1.450996758	6.241814806	2.641965553	0.146780763	0.435008637	0	0	0.8408437	0.8092211	0.5806434	5.098665	--	--	--	--	--	--	--	--	--	--	--	--	--	--	--	--	--	--	--	--	--
TRINITY_DN104_c0_g1_i1_1	5.621142136	2.364289427	1.661834729	15.23226185	3.929058279	0.096545917	0.351146732	0	0.4229413	0	4.137829	0	1.189261	--	--	--	--	--	--	--	--	--	--	--	--	--	--	--	--	--	--	--	--	--
TRINITY_DN10500_c0_g1_i1_1	11.06893796	1.033838553	0.060629058	1.044404557	0.062680658	0.951654631	0.98382849	0.6381053	2.093239	2.511635	3.323451	0.633674	1.637021	--	--	--	--	--	--	--	--	--	--	--	--	--	--	--	--	--	--	--	--	--
TRINITY_DN10502_c0_g1_i1_1	21.65644604	0.657223563	0.667682858	1.35549229	0.438816907	0.504336054	0.782553812	3.670167	4.387044	1.678175	3.013965	4.894643	6.235437	--	--	--	--	--	--	--	--	--	--	--	--	--	--	--	--	--	--	--	--	--
TRINITY_DN10502_c0_g1_i1_2	10.81573222	3.155000114	-2.205108901	0.008048196	-6.957118832	0.027446454	0.177519651	6.478328	0	0	0	0	0	KNH06633.1	hsp70 [Perkinsela sp. CCAP 1560/4]	P17066|HSP76_HUMAN	Heat shock 70 kDa protein 6 HSP70B' OS=Homo sapiens (Human) GN=HSP70B' PE=1 SV=2	150/199(75.38)	K03283	HSPA1s	heat shock 70kDa protein 1/2/6/8	ko03040|ko04010|ko04141|ko04144|ko04213|ko04612|ko04915|ko05134|ko05145|ko05162	Spliceosome|MAPK signaling pathway|Protein processing in endoplasmic reticulum|Endocytosis|Longevity regulating pathway - multiple species|Antigen processing and presentation|Estrogen signaling pathway|Legionellosis|Toxoplasmosis|Measles	KOG0101	Molecular chaperones HSP70/HSC70, HSP70 superfamily	[O]	CELLULAR PROCESSES AND SIGNALING	Posttranslational modification, protein turnover, chaperones	O	COG0443	Heat shock protein	--	PF00012.20,PF06723.13,PF10712.9	Hsp70 protein|MreB/Mbl protein|NAD-specific glutamate dehydrogenase
TRINITY_DN10503_c0_g1_i1_1	4.736388176	2.890054253	1.960241955	50.74541598	5.665205599	0.049967517	0.248796671	0	0	0	0	0.2624884	4.79814	AEV66554.1	FI17860p1, partial [Drosophila melanogaster]	--	--	--	--	--	--	--	--	--	--	--	--	--	S	ENOG410ZJ17	NA	--	PF16086.5	Domain of unknown function (DUF4816)
TRINITY_DN10505_c0_g1_i1_1	7.34597099	1.465857313	-0.290927925	0.744085945	-0.426458827	0.771106443	0.91926668	0.73036	1.129248	1.414905	0	0.43041	2.451549	XP_014255655.1	NACHT and WD repeat domain-containing protein 2 isoform X2 [Cimex lectularius]	--	--	--	--	--	--	--	--	KOG3602	WD40 repeat-containing protein	[R]	POORLY CHARACTERIZED	General function prediction only	S	ENOG410ZVCC	NACHT and WD repeat	--	--	--
TRINITY_DN10508_c0_g1_i1_2	10.74108397	0.968270229	1.051699604	2.025572069	1.018329416	0.292937393	0.613973135	1.98929	0.8593157	1.137042	2.689072	4.332056	1.210467	--	--	--	--	--	--	--	--	--	--	--	--	--	--	--	--	--	--	--	--	--
TRINITY_DN10509_c0_g1_i1_1	14.94248798	1.08723244	3.043281909	9.909105402	3.308754816	0.00234013	0.034583172	0.4209828	0.8912914	0	2.876915	3.111324	8.228419	--	--	--	--	--	--	--	--	--	--	--	--	--	--	--	--	--	--	--	--	--
TRINITY_DN1050_c0_g1_i1_1	4.796887506	1.376335352	1.376085733	3.716527909	1.893955442	0.168795092	0.467804412	0	0.4239375	0.4129912	0.9831671	1.34988	1.275113	--	--	--	--	--	--	--	--	--	--	--	--	--	--	--	--	--	--	--	--	--
TRINITY_DN10510_c0_g1_i1_1	23.92807798	0.708693401	-0.134892661	0.93588454	-0.095597539	0.892696742	0.964735329	5.36367	2.392283	1.91219	2.981362	1.886127	4.881136	--	--	--	--	--	--	--	--	--	--	--	--	--	--	--	--	--	--	--	--	--
TRINITY_DN10511_c0_g1_i1_1	6.324408455	1.921261052	1.241623517	5.225187849	2.385482904	0.214375501	0.524225651	1.061139	0.006449261	2.32E-21	4.319394	0.7014558	0.6225044	--	--	--	--	--	--	--	--	--	--	--	--	--	--	--	--	--	--	--	--	--
TRINITY_DN10513_c0_g1_i1_2	7.750333975	1.275921634	0.941500232	2.29943675	1.201280515	0.34644857	0.665061133	1.1742	5.94E-24	0.676876	1.678866	1.443969	1.429787	XP_025190524.1	protein FAM200B-like [Melanaphis sacchari]	--	--	--	--	--	--	--	--	--	--	--	--	--	S	ENOG410YFND	ZnF_TTF	--	--	--
TRINITY_DN10514_c1_g1_i1_1	6.480790722	1.208072779	-0.411712596	0.708392685	-0.49737878	0.680550091	0.881204762	0.4774317	2.375001	0.2419289	0.7108618	0.9668362	0.7526129	RWS04752.1	solute carrier organic anion transporter family member 4A1-like protein [Dinothrombium tinctorium]	Q96BD0|SO4A1_HUMAN	Solute carrier organic anion transporter family member 4A1 OATP1 OS=Homo sapiens (Human) GN=OATP1 PE=1 SV=2	--	--	--	--	--	--	KOG3626	Organic anion transporter	[Q]	METABOLISM	Secondary metabolites biosynthesis, transport and catabolism	P	ENOG410XRSF	transporter activity	Cellular Component: plasma membrane (GO:0005886);|Cellular Component: integral component of plasma membrane (GO:0005887);|Molecular Function: sodium-independent organic anion transmembrane transporter activity (GO:0015347);|Molecular Function: thyroid hormone transmembrane transporter activity (GO:0015349);|Biological Process: sodium-independent organic anion transport (GO:0043252);	PF03137.20	Organic Anion Transporter Polypeptide (OATP) family
TRINITY_DN10515_c0_g1_i1_1	20.87745885	0.9273051	0.37590112	1.273302343	0.348575025	0.706990408	0.892412412	0.4982679	4.065414	2.662835	2.060517	1.604663	6.468603	XP_023301853.1	CDGSH iron-sulfur domain-containing protein 3, mitochondrial [Lucilia cuprina]	B1AR13|CISD3_MOUSE	CDGSH iron-sulfur domain-containing protein 3, mitochondrial Mel-13 OS=Mus musculus (Mouse) GN=Mel-13 PE=1 SV=1	--	--	--	--	--	--	KOG4605	Uncharacterized conserved protein containing CDGSH-type Zn-finger	[S]	POORLY CHARACTERIZED	Function unknown	S	ENOG41122TT	Zinc finger, CDGSH-type domain protein	Cellular Component: mitochondrion (GO:0005739);|Molecular Function: metal ion binding (GO:0046872);|Molecular Function: 2 iron, 2 sulfur cluster binding (GO:0051537);	PF09360.10	Iron-binding zinc finger CDGSH type
TRINITY_DN10516_c0_g1_i1_1	13.18927869	1.185582141	3.005551815	11.82139638	3.563328556	0.002650994	0.037516252	0	0.4295907	0.1037078	1.650293	1.052887	3.05828	CRK88597.1	CLUMA_CG002387, isoform A [Clunio marinus]	--	--	--	--	--	--	--	--	KOG1721	FOG: Zn-finger	[R]	POORLY CHARACTERIZED	General function prediction only	S	COG5048	Zinc finger protein	--	PF13465.6,PF12874.7,PF13894.6,PF00096.26,PF12171.8,PF13912.6,PF05605.12	Zinc-finger double domain|Zinc-finger of C2H2 type|C2H2-type zinc finger|Zinc finger, C2H2 type|Zinc-finger double-stranded RNA-binding|C2H2-type zinc finger|Drought induced 19 protein (Di19), zinc-binding	FBpp0087904	zf-C2H2
TRINITY_DN10517_c0_g1_i1_1	12.25186097	0.997500878	-0.717508552	0.608903111	-0.71571541	0.473060362	0.763179088	0.8159836	2.909708	2.674075	1.046273	0.3814525	2.690657	APZ81421.1	sensory neuron membrane protein 1b [Adelphocoris lineolatus]	E0W3E3|SNMP1_PEDHC	Sensory neuron membrane protein 1 PHUM603690 OS=Pediculus humanus subsp. corporis (Body louse) GN=PHUM603690 PE=3 SV=1	72/140(51.43)	K13885	SCARB1	scavenger receptor class B, member 1	ko04145|ko04913|ko04925|ko04927|ko04934|ko04975|ko04976|ko04977|ko04979|ko05160	Phagosome|Ovarian steroidogenesis|Aldosterone synthesis and secretion|Cortisol synthesis and secretion|Cushing syndrome|Fat digestion and absorption|Bile secretion|Vitamin digestion and absorption|Cholesterol metabolism|Hepatitis C	KOG3776	Plasma membrane glycoprotein CD36 and related membrane receptors	[T]	CELLULAR PROCESSES AND SIGNALING	Signal transduction mechanisms	U	ENOG410XS17	scavenger receptor class B, member	Cellular Component: plasma membrane (GO:0005886);|Biological Process: sensory perception of smell (GO:0007608);|Cellular Component: integral component of membrane (GO:0016021);|Biological Process: response to stimulus (GO:0050896);	PF01130.21	CD36 family
TRINITY_DN10518_c0_g1_i1_2	22.18104389	0.806836685	0.734408206	1.50790703	0.592547482	0.462699987	0.756058692	0.7618377	4.474196	3.095429	2.671307	6.310655	4.043179	--	--	--	--	--	--	--	--	--	--	--	--	--	--	--	--	--	--	--	--	--
TRINITY_DN1051_c0_g1_i1_1	42.20180551	0.8636987	2.568737258	4.654463973	2.218615031	0.010206981	0.095883657	0.04318292	0.7842337	0.6630852	2.214901	1.576347	3.52145	XP_011882947.1	PREDICTED: uncharacterized protein K02A2.6-like [Vollenhovia emeryi]	--	--	--	--	--	--	--	--	--	--	--	--	--	--	--	--	--	--	--
TRINITY_DN10520_c0_g1_i1_2	20.89674268	0.827526791	2.579110257	4.390188344	2.134282834	0.009905516	0.093880085	0.1446133	0.6261777	0.8882924	1.447811	3.449487	2.713169	XP_023296606.1	probable isoaspartyl peptidase/L-asparaginase CG7860 [Lucilia cuprina]	Q29I93|ASGL1_DROPS	Probable isoaspartyl peptidase/L-asparaginase GA20639 beta chain GA20639 OS=Drosophila pseudoobscura pseudoobscura (Fruit fly) GN=GA20639 PE=3 SV=1	189/283(66.78)	K13051	ASRGL1, iaaA	L-asparaginase / beta-aspartyl-peptidase [EC:3.5.1.1 3.4.19.5]	ko00250	Alanine, aspartate and glutamate metabolism	KOG1592	Asparaginase	[E]	METABOLISM	Amino acid transport and metabolism	E	COG1446	asparaginase	Molecular Function: asparaginase activity (GO:0004067);|Cellular Component: cytoplasm (GO:0005737);|Molecular Function: beta-aspartyl-peptidase activity (GO:0008798);|Biological Process: asparagine catabolic process via L-aspartate (GO:0033345);	PF01112.18	Asparaginase
TRINITY_DN10521_c0_g1_i1_2	116.5695637	0.581179194	2.155192749	2.382627116	1.252553185	0.031146754	0.190334848	1.12735	6.679788	5.357726	8.56095	10.40836	14.08441	XP_017475801.1	PREDICTED: probable ATP-dependent RNA helicase DDX43 [Rhagoletis zephyria]	--	--	--	--	--	--	--	--	KOG0336	ATP-dependent RNA helicase	[A]	INFORMATION STORAGE AND PROCESSING	RNA processing and modification	L	ENOG410XR3V	DEAD (Asp-Glu-Ala-Asp) box polypeptide	--	PF00013.29	KH domain
TRINITY_DN10527_c0_g1_i1_1	10.39516298	1.659864489	2.959796983	30.12442722	4.912861905	0.003078418	0.041633665	0	0	0.4348008	2.264632	0.9350522	9.091401	--	--	--	--	--	--	--	--	--	--	--	--	--	--	--	--	--	--	--	--	--
TRINITY_DN10529_c0_g1_i1_1	5.89510225	1.940732652	1.322987646	5.92808167	2.567565324	0.185839486	0.488806	0	0.5370876	0.2609155	1.175182	0	3.852795	XP_002134801.1	uncharacterized protein Dpse_GA23602, isoform A [Drosophila pseudoobscura pseudoobscura]	--	--	--	--	--	--	--	--	--	--	--	--	--	--	--	--	--	--	--
TRINITY_DN10530_c0_g1_i1_1	4.260334465	2.06964512	1.18129933	5.444767307	2.444870394	0.237483833	0.5520795	0	0	0.7952357	0.4014141	0.424431	3.890846	XP_023297044.1	transcription initiation factor TFIID subunit 8 [Lucilia cuprina]	Q9VWY6|TAF8_DROME	Transcription initiation factor TFIID subunit 8 CG7128 OS=Drosophila melanogaster (Fruit fly) GN=CG7128 PE=1 SV=1	73/100(73.00)	K14649	TAF8	transcription initiation factor TFIID subunit 8	ko03022	Basal transcription factors	KOG4336	TBP-associated transcription factor Prodos	[K]	INFORMATION STORAGE AND PROCESSING	Transcription	K	ENOG410ZRN5	TAF8 RNA polymerase II, TATA box binding protein (TBP)-associated factor, 43kDa	Cellular Component: transcription factor TFIID complex (GO:0005669);|Biological Process: transcription initiation from RNA polymerase II promoter (GO:0006367);|Biological Process: cellular process (GO:0009987);|Biological Process: positive regulation of transcription by RNA polymerase II (GO:0045944);|Molecular Function: protein heterodimerization activity (GO:0046982);|Biological Process: regula…	PF07524.13	Bromodomain associated
TRINITY_DN10532_c0_g1_i1_2	4.336089057	1.569950462	0.576101372	1.871831557	0.904450615	0.564546664	0.820148781	1.170204	2.90E-06	0.4794732	1.253695	0.3939619	1.675741	KPU81756.1	uncharacterized protein Dana_GF21660 [Drosophila ananassae]	P04146|COPIA_DROME	Copia protease COPIA OS=Drosophila melanogaster (Fruit fly) GN=COPIA PE=1 SV=3	--	--	--	--	--	--	KOG0017	FOG: Transposon-encoded proteins with TYA, reverse transcriptase, integrase domains in various combinations	[R]	POORLY CHARACTERIZED	General function prediction only	L	COG2801	Retrotransposon protein	Cellular Component: retrotransposon nucleocapsid (GO:0000943);|Molecular Function: nucleic acid binding (GO:0003676);|Molecular Function: aspartic-type endopeptidase activity (GO:0004190);|Molecular Function: ATP binding (GO:0005524);|Molecular Function: zinc ion binding (GO:0008270);|Biological Process: DNA integration (GO:0015074);	--	--
TRINITY_DN10533_c0_g1_i1_1	15.73654806	0.990565917	1.066059835	2.079162529	1.056002538	0.286396594	0.606860153	0.1728875	1.832204	1.048055	2.296147	0.8512574	3.803161	XP_011179766.1	mitochondrial carrier homolog 2 [Zeugodacus cucurbitae]	Q5R5M0|MTCH2_PONAB	Mitochondrial carrier homolog 2 MTCH2 OS=Pongo abelii (Sumatran orangutan) (Pongo pygmaeus abelii) GN=MTCH2 PE=2 SV=2	--	--	--	--	--	--	KOG2745	Mitochondrial carrier protein	[R]	POORLY CHARACTERIZED	General function prediction only	O	ENOG410XSXF	mitochondrial carrier	Cellular Component: mitochondrial inner membrane (GO:0005743);|Cellular Component: integral component of membrane (GO:0016021);	PF00153.27	Mitochondrial carrier protein
TRINITY_DN10533_c0_g1_i1_2	34.51592438	0.527620394	0.467308144	1.186375991	0.246561307	0.64027943	0.861553143	5.500588	5.200179	3.160225	3.685346	6.876894	7.095843	--	--	--	--	--	--	--	--	--	--	--	--	--	--	--	--	--	--	--	--	--
TRINITY_DN10535_c0_g1_i1_2	23.40485012	0.621578485	-1.749519561	0.470587949	-1.087463718	0.080201251	0.318672843	1.066363	1.889158	1.728584	0.4171113	0.9858	0.9380841	XP_021921772.1	leucine-zipper-like transcriptional regulator 1 isoform X2 [Zootermopsis nevadensis]	Q5R4Q7|LZTR1_PONAB	Leucine-zipper-like transcriptional regulator 1 LZTR1 OS=Pongo abelii (Sumatran orangutan) (Pongo pygmaeus abelii) GN=LZTR1 PE=2 SV=1	--	--	--	--	--	--	--	--	--	--	--	K	ENOG410Y2DF	leucine-zipper-like transcription regulator 1	Cellular Component: Golgi apparatus (GO:0005794);	PF01344.25,PF13415.6,PF13964.6,PF13418.6,PF13854.6,PF07646.15	Kelch motif|Galactose oxidase, central domain|Kelch motif|Galactose oxidase, central domain|Kelch motif|Kelch motif	ENSP00000215739	Others
TRINITY_DN10536_c0_g1_i1_2	23.54500767	0.564817793	0.031897816	1.012566356	0.018016454	0.97455354	0.990488192	1.038878	1.146381	0.958389	0.9269445	1.445206	0.9489436	XP_032682027.1	coagulation factor VII isoform X1 [Odontomachus brunneus]	Q5R5E8|HEPS_PONAB	Serine protease hepsin catalytic chain TMPRSS1 OS=Pongo abelii (Sumatran orangutan) (Pongo pygmaeus abelii) GN=TMPRSS1 PE=2 SV=1	--	--	--	--	--	--	KOG3627	Trypsin	[E]	METABOLISM	Amino acid transport and metabolism	O	COG5640	protease	Molecular Function: serine-type endopeptidase activity (GO:0004252);|Cellular Component: cytoplasm (GO:0005737);|Cellular Component: endoplasmic reticulum membrane (GO:0005789);|Cellular Component: plasma membrane (GO:0005886);|Cellular Component: integral component of plasma membrane (GO:0005887);|Cellular Component: cell-cell junction (GO:0005911);|Biological Process: proteolysis (GO:0006508);|…	PF00089.26,PF13365.6	Trypsin|Trypsin-like peptidase domain
TRINITY_DN10537_c0_g1_i1_2	11.53558636	0.736378232	0.356105047	1.199329442	0.262228005	0.721761898	0.89950501	1.872922	1.457716	1.431478	1.911791	1.630393	2.520717	--	--	--	--	--	--	--	--	--	--	--	--	--	--	--	--	--	--	--	--	--
TRINITY_DN10540_c0_g1_i1_1	5.668239272	2.418608594	1.655490093	16.0442291	4.003982567	0.097825124	0.353484196	0	0	0.2918471	4.834106	0	0.6333243	XP_017794509.1	PREDICTED: protein transport protein Sec23A isoform X2 [Habropoda laboriosa]	Q05AS9|SC23A_XENTR	Protein transport protein Sec23A sec23a OS=Xenopus tropicalis (Western clawed frog) (Silurana tropicalis) GN=sec23a PE=2 SV=1	95/115(82.61)	K14006	SEC23	protein transport protein SEC23	ko04141	Protein processing in endoplasmic reticulum	KOG1986	Vesicle coat complex COPII, subunit SEC23	[U]	CELLULAR PROCESSES AND SIGNALING	Intracellular trafficking, secretion, and vesicular transport	U	COG5047	transport protein	Cellular Component: Golgi membrane (GO:0000139);|Biological Process: regulation of COPII vesicle coating (GO:0003400);|Molecular Function: GTPase activator activity (GO:0005096);|Cellular Component: endoplasmic reticulum (GO:0005783);|Cellular Component: endoplasmic reticulum membrane (GO:0005789);|Cellular Component: cytosol (GO:0005829);|Biological Process: intracellular protein transport (GO:0…	PF04811.15	Sec23/Sec24 trunk domain
TRINITY_DN10540_c0_g1_i1_2	14.83872016	0.894188516	-0.34644974	0.806758412	-0.309791379	0.72900475	0.903011769	0.9722116	0.8935605	2.160787	0.2999542	1.603337	1.646942	XP_021916208.1	uncharacterized protein LOC110828126 [Zootermopsis nevadensis]	--	--	--	--	--	--	--	--	--	--	--	--	--	S	ENOG4111JK5	Zinc finger protein 839	--	--	--
TRINITY_DN10540_c1_g1_i2_1	7.105960392	2.290656129	1.897870523	20.35581029	4.347368746	0.05771314	0.268502982	0	0	0.229407	4.668989	0	1.177706	XP_018322904.1	protein transport protein Sec23A isoform X1 [Agrilus planipennis]	Q15436|SC23A_HUMAN	Protein transport protein Sec23A SEC23A OS=Homo sapiens (Human) GN=SEC23A PE=1 SV=2	125/141(88.65)	K14006	SEC23	protein transport protein SEC23	ko04141	Protein processing in endoplasmic reticulum	KOG1986	Vesicle coat complex COPII, subunit SEC23	[U]	CELLULAR PROCESSES AND SIGNALING	Intracellular trafficking, secretion, and vesicular transport	U	COG5047	transport protein	Cellular Component: Golgi membrane (GO:0000139);|Biological Process: antigen processing and presentation of peptide antigen via MHC class I (GO:0002474);|Biological Process: regulation of COPII vesicle coating (GO:0003400);|Molecular Function: GTPase activator activity (GO:0005096);|Cellular Component: endoplasmic reticulum (GO:0005783);|Cellular Component: endoplasmic reticulum membrane (GO:0005…	PF04810.15,PF04811.15	Sec23/Sec24 zinc finger|Sec23/Sec24 trunk domain
TRINITY_DN10543_c0_g1_i1_2	19.73619649	1.02174511	0.452821692	1.378088318	0.46266835	0.650677142	0.867092657	1.548652	1.852817	1.536768	0.1631823	4.735763	2.295187	--	--	--	--	--	--	--	--	--	--	--	--	--	--	--	--	--	--	--	--	--
TRINITY_DN10546_c0_g1_i1_1	5.766817948	3.550330679	1.674857232	61.66145449	5.946297015	0.093962246	0.346150823	0	0	0	6.311648	0	0	XP_017889791.1	serine/arginine-rich splicing factor 1B [Ceratina calcarata]	Q9NEW6|RSP3_CAEEL	Probable splicing factor, arginine/serine-rich 3 Y111B2A.18 OS=Caenorhabditis elegans GN=Y111B2A.18 PE=1 SV=2	61/64(95.31)	K12890	SFRS1, ASF, SF2	splicing factor, arginine/serine-rich 1	ko03040|ko04657|ko05168	Spliceosome|IL-17 signaling pathway|Herpes simplex virus 1 infection	KOG0105	Alternative splicing factor ASF/SF2 (RRM superfamily)	[A]	INFORMATION STORAGE AND PROCESSING	RNA processing and modification	S	COG0724	Rna-binding protein	Biological Process: regulation of alternative mRNA splicing, via spliceosome (GO:0000381);|Molecular Function: RNA binding (GO:0003723);|Cellular Component: nucleus (GO:0005634);|Biological Process: mRNA splice site selection (GO:0006376);|Biological Process: RNA splicing (GO:0008380);|Biological Process: embryo development ending in birth or egg hatching (GO:0009792);|Biological Process: mRNA ci…	--	--
TRINITY_DN10549_c0_g1_i1_1	8.047690813	1.146402203	-0.492989023	0.675878721	-0.565163702	0.622020344	0.852127332	1.095664	2.421561	0.3477148	0.2475823	1.285112	1.259051	XP_022199261.1	dynein heavy chain 7, axonemal-like, partial [Nilaparvata lugens]	Q63170|DYH7_RAT	Dynein heavy chain 7, axonemal Axob OS=Rattus norvegicus (Rat) GN=Axob PE=2 SV=2	87/153(56.86)	K10408	DNAH	dynein heavy chain, axonemal	ko05016	Huntington disease	KOG3595	Dyneins, heavy chain	[Z]	CELLULAR PROCESSES AND SIGNALING	Cytoskeleton	Z	COG5245	heavy chain	Biological Process: cilium movement (GO:0003341);|Molecular Function: calcium ion binding (GO:0005509);|Molecular Function: ATP binding (GO:0005524);|Cellular Component: microtubule (GO:0005874);|Biological Process: microtubule-based movement (GO:0007018);|Molecular Function: ATP-dependent microtubule motor activity, minus-end-directed (GO:0008569);|Cellular Component: dynein complex (GO:0030286)…	PF08393.13	Dynein heavy chain, N-terminal region 2
TRINITY_DN1054_c0_g1_i1_2	12.30148418	0.904201037	-0.661548203	0.66059018	-0.598172572	0.508260812	0.785523438	2.378616	1.455342	2.074386	0.4001424	1.194456	2.560385	--	--	--	--	--	--	--	--	--	--	--	--	--	--	--	--	--	--	--	--	--
TRINITY_DN10550_c0_g1_i1_1	19.35348822	0.602078182	-0.730159275	0.737332386	-0.439612968	0.465292833	0.75802826	1.721717	1.736344	2.379757	1.60132	1.146796	1.692685	--	--	--	--	--	--	--	--	--	--	--	--	--	--	--	--	--	--	--	--	--
TRINITY_DN10551_c0_g1_i1_2	23.55091464	0.690283816	-0.814417632	0.677278306	-0.562179311	0.415405741	0.720752196	2.508327	4.212088	4.590352	2.162216	4.205683	1.521891	--	--	--	--	--	--	--	--	--	--	--	--	--	--	--	--	--	--	--	--	--
TRINITY_DN10554_c0_g1_i1_1	13.34730791	0.758752947	1.58178976	2.297695536	1.200187641	0.113697574	0.383413556	0.9800428	1.062619	1.266118	1.681888	2.169077	4.122175	--	--	--	--	--	--	--	--	--	--	--	--	--	--	--	--	--	--	--	--	--
TRINITY_DN10554_c0_g1_i1_2	18.24738184	0.734475754	0.75693955	1.470140202	0.555953746	0.449086079	0.745497597	2.245531	1.042611	2.616556	2.328496	2.258686	5.024884	--	--	--	--	--	--	--	--	--	--	--	--	--	--	--	--	--	--	--	--	--
TRINITY_DN10556_c0_g1_i1_1	8.505778182	1.943916152	-0.283955084	0.682081068	-0.551984875	0.776444802	0.920906158	0	5.468297	0	1.217537	0.8585952	1.755774	ABH11529.1	reverse transcriptase, partial [Phengaris teleius]	P08548|LIN1_NYCCO	LINE-1 reverse transcriptase homolog . OS=Nycticebus coucang (Slow loris) GN=. PE=4 SV=1	--	--	--	--	--	--	KOG1075	FOG: Reverse transcriptase	[R]	POORLY CHARACTERIZED	General function prediction only	S	ENOG410Y65E	Reverse transcriptase (RNA-dependent DNA polymerase)	Molecular Function: RNA-directed DNA polymerase activity (GO:0003964);|Molecular Function: metal ion binding (GO:0046872);	PF00078.27	Reverse transcriptase (RNA-dependent DNA polymerase)
TRINITY_DN10557_c0_g1_i1_1	30.86943725	3.908122653	5.549021199	3374530.694	21.68625545	2.87E-08	2.08E-06	0	0	0	14.93982	0	0	--	--	--	--	--	--	--	--	--	--	--	--	--	--	--	--	--	--	--	PF07464.11	Apolipophorin-III precursor (apoLp-III)
TRINITY_DN10559_c0_g1_i1_1	30.623402	1.950170025	2.810174016	44.64160931	5.480317132	0.004951472	0.058498232	0	0.05949924	0.1112313	7.197007	0	0.112846	XP_003394978.1	malate dehydrogenase, cytoplasmic [Bombus terrestris]	P11708|MDHC_PIG	Malate dehydrogenase, cytoplasmic MDH1 OS=Sus scrofa (Pig) GN=MDH1 PE=1 SV=4	279/332(84.04)	K00025	MDH1	malate dehydrogenase [EC:1.1.1.37]	ko00020|ko00270|ko00620|ko00630|ko04964	Citrate cycle (TCA cycle)|Cysteine and methionine metabolism|Pyruvate metabolism|Glyoxylate and dicarboxylate metabolism|Proximal tubule bicarbonate reclamation	KOG1496	Malate dehydrogenase	[C]	METABOLISM	Energy production and conversion	C	COG0039	Catalyzes the reversible oxidation of malate to oxaloacetate (By similarity)	--	PF02866.18,PF00056.23	lactate/malate dehydrogenase, alpha/beta C-terminal domain|lactate/malate dehydrogenase, NAD binding domain
TRINITY_DN1055_c0_g1_i1_2	5.751113157	1.334448852	-1.054806614	0.376942017	-1.407585476	0.291513779	0.612555857	0.4267843	0.9246944	3.277548	0.3798783	1.051648	0.4569487	XP_023291746.1	thioredoxin domain-containing protein 17-like [Lucilia cuprina]	Q9BRA2|TXD17_HUMAN	Thioredoxin domain-containing protein 17 TXNL5 OS=Homo sapiens (Human) GN=TXNL5 PE=1 SV=1	--	--	--	--	--	--	KOG3425	Uncharacterized conserved protein	[S]	POORLY CHARACTERIZED	Function unknown	O	ENOG4111Q2V	Thioredoxin domain containing 17	Molecular Function: peroxidase activity (GO:0004601);|Cellular Component: cytosol (GO:0005829);|Biological Process: tumor necrosis factor-mediated signaling pathway (GO:0033209);|Molecular Function: protein-disulfide reductase activity (GO:0047134);|Cellular Component: extracellular exosome (GO:0070062);	--	--
TRINITY_DN10561_c0_g1_i1_2	8.93292529	1.274799096	-0.655028542	0.560571463	-0.835029793	0.512449378	0.788263939	1.406949	1.889334	2.678509	0	1.799117	1.782137	XP_014253154.1	tectonic-1 [Cimex lectularius]	--	--	--	--	--	--	--	--	--	--	--	--	--	--	--	--	--	--	--
TRINITY_DN10562_c0_g1_i1_1	9.779784764	1.370861006	3.040585337	17.97873828	4.168219873	0.002361188	0.034782779	0	0.549996	0	3.252746	3.513819	4.637667	XP_011198451.1	ER membrane protein complex subunit 1 isoform X2 [Bactrocera dorsalis]	Q6NRB9|EMC1_XENLA	ER membrane protein complex subunit 1 emc1 OS=Xenopus laevis (African clawed frog) GN=emc1 PE=2 SV=1	--	--	--	--	--	--	KOG2103	Uncharacterized conserved protein	[S]	POORLY CHARACTERIZED	Function unknown	S	ENOG410XPCR	ER membrane protein complex subunit 1	Cellular Component: integral component of membrane (GO:0016021);|Cellular Component: ER membrane protein complex (GO:0072546);	PF07774.13	ER membrane protein complex subunit 1, C-terminal
TRINITY_DN10564_c0_g1_i1_1	47.13080226	0.866369404	2.035322687	3.394834641	1.763341304	0.041818415	0.225166936	0.4060697	3.159243	7.77623	14.03474	9.989498	16.61759	XP_028036747.1	cytochrome c oxidase subunit 6C-like [Bombyx mandarina]	Q7YRK2|COX6C_MACSL	Cytochrome c oxidase subunit 6C COX6C OS=Macaca silenus (Lion-tailed macaque) GN=COX6C PE=3 SV=1	36/81(44.44)	K02268	COX6C	cytochrome c oxidase subunit 6c	ko00190|ko04260|ko04714|ko04932|ko05010|ko05012|ko05016	Oxidative phosphorylation|Cardiac muscle contraction|Thermogenesis|Non-alcoholic fatty liver disease (NAFLD)|Alzheimer disease|Parkinson disease|Huntington disease	--	--	--	--	--	O	ENOG41124VH	cytochrome C oxidase subunit	Molecular Function: cytochrome-c oxidase activity (GO:0004129);|Cellular Component: mitochondrial inner membrane (GO:0005743);|Cellular Component: integral component of membrane (GO:0016021);	--	--
TRINITY_DN10565_c0_g1_i1_1	5.681153637	1.598087921	1.053768828	3.213209921	1.684015236	0.291988768	0.613086272	0.3566138	0.3865831	0.6556776	2.935392	0	2.1299	XP_017781001.1	PREDICTED: cardioacceleratory peptide receptor-like isoform X2 [Nicrophorus vespilloides]	Q868T3|CCAPR_DROME	Cardioacceleratory peptide receptor CG33344 OS=Drosophila melanogaster (Fruit fly) GN=CG33344 PE=2 SV=4	--	--	--	--	--	--	KOG3656	FOG: 7 transmembrane receptor	[R]	POORLY CHARACTERIZED	General function prediction only	U	ENOG410XRW9	Receptor	Molecular Function: vasopressin receptor activity (GO:0005000);|Cellular Component: integral component of plasma membrane (GO:0005887);|Biological Process: G protein-coupled receptor signaling pathway (GO:0007186);|Biological Process: neuropeptide signaling pathway (GO:0007218);|Molecular Function: neuropeptide receptor activity (GO:0008188);|Cellular Component: integral component of membrane (GO…	PF00001.21	7 transmembrane receptor (rhodopsin family)
TRINITY_DN10565_c0_g1_i1_2	35.89300496	0.556834591	-1.20064011	0.629135229	-0.668557945	0.229890835	0.54347916	2.065837	2.813421	5.232451	2.067988	2.284295	2.435213	XP_028166266.1	uncharacterized protein LOC114357040 [Ostrinia furnacalis]	--	--	--	--	--	--	--	--	--	--	--	--	--	S	ENOG410YWG5	NA	--	--	--
TRINITY_DN10567_c0_g1_i1_1	34.24827528	0.651762195	0.229634269	1.109313343	0.149666935	0.818375975	0.937986338	3.635955	1.834561	1.761953	2.344221	1.428885	4.994474	--	--	--	--	--	--	--	--	--	--	--	--	--	--	--	--	--	--	--	--	--
TRINITY_DN10567_c0_g1_i1_2	8.202306584	0.989490764	0.638531969	1.549520117	0.631821485	0.523127451	0.796182777	1.85665	1.02832	0.6322623	0.9305689	2.726463	1.991698	--	--	--	--	--	--	--	--	--	--	--	--	--	--	--	--	--	--	--	PF00096.26	Zinc finger, C2H2 type	ENSRNOP00000022086	zf-C2H2
TRINITY_DN10570_c0_g1_i1_1	12.55179715	1.147971383	1.426108163	3.110467344	1.63713136	0.153837123	0.445964234	0.4125554	1.805855	1.244842	0.8002276	2.064168	9.191336	XP_028897651.1	probable cytochrome P450 6u1 [Zeugodacus cucurbitae]	Q4V6M7|UFSP1_DROME	Probable Ufm1-specific protease 1 CG30157 OS=Drosophila melanogaster (Fruit fly) GN=CG30157 PE=1 SV=1	--	--	--	--	--	--	KOG2433	Uncharacterized conserved protein	[S]	POORLY CHARACTERIZED	Function unknown	O	ENOG410XTJE	ufm1-specific peptidase	Molecular Function: thiolester hydrolase activity (GO:0016790);|Molecular Function: UFM1 hydrolase activity (GO:0071567);	PF07910.13	Peptidase family C78
TRINITY_DN10571_c0_g1_i1_1	30.0392902	0.598052337	0.591351889	1.277797639	0.353659379	0.554284669	0.815054688	7.266679	3.597808	3.49354	5.41739	4.763262	9.572582	--	--	--	--	--	--	--	--	--	--	--	--	--	--	--	--	--	--	--	--	--
TRINITY_DN10573_c0_g1_i1_1	16.76343115	1.128617563	1.519581724	3.283027017	1.715026622	0.128616134	0.408816837	0	2.16179	1.605057	5.314625	2.449254	5.040556	XP_011187577.1	cleft lip and palate transmembrane protein 1-like protein [Zeugodacus cucurbitae]	Q6DHU1|CLP1L_DANRE	Cleft lip and palate transmembrane protein 1-like protein zgc:92063 OS=Danio rerio (Zebrafish) (Brachydanio rerio) GN=zgc:92063 PE=2 SV=1	--	--	--	--	--	--	KOG2489	Transmembrane protein	[R]	POORLY CHARACTERIZED	General function prediction only	S	ENOG410XPEV	cleft lip and palate	Biological Process: apoptotic process (GO:0006915);|Cellular Component: integral component of membrane (GO:0016021);	--	--
TRINITY_DN10577_c0_g1_i1_2	28.39849956	0.603051711	-0.085170717	0.965024619	-0.051362347	0.93212567	0.977506397	3.051433	2.14331	4.222018	1.98831	2.753165	5.04927	KMQ86634.1	bel12-ag transposon polyprotein, partial [Lasius niger]	--	--	--	--	--	--	--	--	--	--	--	--	--	S	ENOG410Y7Q4	NA	--	PF03564.15	Protein of unknown function (DUF1759)
TRINITY_DN1057_c0_g1_i1_1	45.30899262	0.803611124	1.904649625	2.889054913	1.530597626	0.056825631	0.266231003	0.1324108	1.17682	1.422207	2.235465	1.958587	4.156337	XP_030381820.1	serine/threonine-protein phosphatase 4 regulatory subunit 2 isoform X1 [Scaptodrosophila lebanonensis]	Q9W2U4|PP4R2_DROME	Serine/threonine-protein phosphatase 4 regulatory subunit 2 CG2890 OS=Drosophila melanogaster (Fruit fly) GN=CG2890 PE=1 SV=2	--	--	--	--	--	--	KOG3175	Protein phosphatase 4 regulatory subunit 2 related protein	[R]	POORLY CHARACTERIZED	General function prediction only	T	ENOG4110IV7	protein phosphatase 4, regulatory subunit 2	Biological Process: mitotic cell cycle (GO:0000278);|Cellular Component: chromosome, centromeric region (GO:0000775);|Cellular Component: nucleus (GO:0005634);|Cellular Component: cytoplasm (GO:0005737);|Biological Process: protein dephosphorylation (GO:0006470);|Molecular Function: protein phosphatase regulator activity (GO:0019888);|Cellular Component: protein phosphatase 4 complex (GO:0030289)…	PF09184.11	PPP4R2
TRINITY_DN10580_c0_g1_i1_1	4.409919607	3.758434366	1.47910156	47.14739427	5.559106134	0.139113173	0.423841139	0	0	0	4.976199	0	0	XP_017798525.1	PREDICTED: probable chitinase 2 [Habropoda laboriosa]	Q9W092|CHIT2_DROME	Probable chitinase 2 CG2054 OS=Drosophila melanogaster (Fruit fly) GN=CG2054 PE=1 SV=1	58/97(59.79)	K01183	E3.2.1.14	chitinase [EC:3.2.1.14]	ko00520	Amino sugar and nucleotide sugar metabolism	KOG2806	Chitinase	[G]	METABOLISM	Carbohydrate transport and metabolism	G	COG3325	chitinase	Biological Process: polysaccharide catabolic process (GO:0000272);|Molecular Function: chitinase activity (GO:0004568);|Cellular Component: extracellular region (GO:0005576);|Cellular Component: extracellular space (GO:0005615);|Biological Process: chitin catabolic process (GO:0006032);|Molecular Function: chitin binding (GO:0008061);|Biological Process: chitin-based embryonic cuticle biosyntheti…	PF00704.28	Glycosyl hydrolases family 18
TRINITY_DN10581_c0_g1_i1_1	16.81791318	1.101743662	1.776483387	3.883155047	1.957229312	0.075653278	0.309850856	0.7245196	1.557488	1.34E-27	3.688186	2.567346	3.008859	--	--	--	--	--	--	--	--	--	--	--	--	--	--	--	--	--	--	--	--	--
TRINITY_DN10582_c0_g1_i1_2	24.36289361	0.722685629	-0.559111182	0.755727687	-0.404061616	0.576085844	0.826897276	1.69593	1.103762	1.296266	1.441764	1.283229	0.4084117	GBO41554.1	hypothetical protein AVEN_248822_1 [Araneus ventricosus]	--	--	--	--	--	--	--	--	--	--	--	--	--	L	COG2801	Retrotransposon protein	--	PF18701.1,PF00665.26,PF17921.1	Family of unknown function (DUF5641)|Integrase core domain|Integrase zinc binding domain
TRINITY_DN10583_c0_g1_i1_2	13.66304506	0.772209288	-0.334261229	0.836177063	-0.258119626	0.738182444	0.906556364	1.810414	0.9793454	0.8637404	0.7744098	0.7972108	1.654703	KAE9430961.1	hypothetical protein GE061_21867 [Apolygus lucorum]	Q9JJX8|ST32B_MOUSE	Serine/threonine-protein kinase 32B Stk32b OS=Mus musculus (Mouse) GN=Stk32b PE=2 SV=2	--	--	--	--	--	--	--	--	--	--	--	T	ENOG410XNPH	protein serine/threonine kinase activity	Molecular Function: protein serine/threonine kinase activity (GO:0004674);|Molecular Function: ATP binding (GO:0005524);|Cellular Component: intracellular (GO:0005622);|Biological Process: peptidyl-serine phosphorylation (GO:0018105);|Biological Process: intracellular signal transduction (GO:0035556);|Molecular Function: metal ion binding (GO:0046872);	--	--
TRINITY_DN10584_c0_g1_i1_1	30.28327187	0.539245186	2.168171762	2.248832463	1.169176185	0.03014562	0.187199222	0.8496394	1.47909	1.236177	2.412646	2.159337	3.963677	XP_023291610.1	28S ribosomal protein S35, mitochondrial [Lucilia cuprina]	Q2YDF6|RT35_BOVIN	28S ribosomal protein S35, mitochondrial MRPS35 OS=Bos taurus (Bovine) GN=MRPS35 PE=1 SV=1	--	--	--	--	--	--	KOG3933	Mitochondrial ribosomal protein S28	[J]	INFORMATION STORAGE AND PROCESSING	Translation, ribosomal structure and biogenesis	S	ENOG410ZX0Y	(ribosomal) protein	Molecular Function: structural constituent of ribosome (GO:0003735);|Cellular Component: mitochondrial inner membrane (GO:0005743);|Cellular Component: mitochondrial small ribosomal subunit (GO:0005763);|Biological Process: mitochondrial translation (GO:0032543);	PF10213.9	Mitochondrial ribosomal subunit protein
TRINITY_DN10586_c0_g1_i1_1	8.176565424	1.268592714	2.014830673	5.880747354	2.555999511	0.043922394	0.231788	0.1902869	0.4102698	0.1819413	1.776935	0.197236	3.503685	XP_017478067.1	PREDICTED: zinc transporter foi-like [Rhagoletis zephyria]	Q9VSL7|FOI_DROME	Zinc transporter foi CG6817 OS=Drosophila melanogaster (Fruit fly) GN=CG6817 PE=1 SV=3	--	--	--	--	--	--	KOG2693	Putative zinc transporter	[P]	METABOLISM	Inorganic ion transport and metabolism	P	COG0428	zinc transporter	Molecular Function: zinc ion transmembrane transporter activity (GO:0005385);|Cellular Component: plasma membrane (GO:0005886);|Cellular Component: integral component of plasma membrane (GO:0005887);|Biological Process: zinc ion transport (GO:0006829);|Biological Process: cellular zinc ion homeostasis (GO:0006882);|Biological Process: pole cell migration (GO:0007280);|Biological Process: central …	PF02535.22	ZIP Zinc transporter
TRINITY_DN1058_c0_g1_i1_1	11.13305728	2.450296362	1.180408913	7.424797429	2.892351665	0.237837619	0.552420335	0	0	0.5237619	4.043156	0	0.09077114	XP_018392614.1	PREDICTED: actin-interacting protein 1 isoform X2 [Cyphomyrmex costatus]	Q9VU68|WDR1_DROME	Actin-interacting protein 1 CG10724 OS=Drosophila melanogaster (Fruit fly) GN=CG10724 PE=2 SV=1	--	--	--	--	--	--	KOG0318	WD40 repeat stress protein/actin interacting protein	[Z]	CELLULAR PROCESSES AND SIGNALING	Cytoskeleton	S	ENOG410XQN1	actin filament depolymerization	Biological Process: establishment of planar polarity (GO:0001736);|Molecular Function: actin binding (GO:0003779);|Cellular Component: cytoskeleton (GO:0005856);|Biological Process: border follicle cell migration (GO:0007298);|Biological Process: actin filament depolymerization (GO:0030042);|Biological Process: regulation of actin filament polymerization (GO:0030833);|Biological Process: regulati…	PF00400.32,PF12894.7,PF08662.11	WD domain, G-beta repeat|Anaphase-promoting complex subunit 4 WD40 domain|Eukaryotic translation initiation factor eIF2A
TRINITY_DN1058_c0_g1_i1_2	16.91915463	1.297371537	-0.384698789	0.707549379	-0.49909726	0.700460592	0.889590362	4.268102	4.637455	1.021036	0	3.586139	3.797709	XP_018784066.1	PREDICTED: uncharacterized protein LOC108965856 [Bactrocera latifrons]	--	--	--	--	--	--	--	--	--	--	--	--	--	S	ENOG4111H6Z	NA	--	PF13903.6	PMP-22/EMP/MP20/Claudin tight junction
TRINITY_DN10591_c0_g1_i1_2	22.70452316	0.587731242	0.216139631	1.092044778	0.127032014	0.828878908	0.942031483	2.081435	1.465484	1.157697	1.63713	2.067846	1.698229	XP_023726289.1	matrix metalloproteinase-25-like [Cryptotermes secundus]	Q9R0S3|MMP17_MOUSE	Matrix metalloproteinase-17 Mt4mmp OS=Mus musculus (Mouse) GN=Mt4mmp PE=1 SV=3	140/248(56.45)	K07997	MMP17	matrix metalloproteinase-17 (membrane-inserted) [EC:3.4.24.-]	ko04928	Parathyroid hormone synthesis, secretion and action	KOG1565	Gelatinase A and related matrix metalloproteases	[OW]	CELLULAR PROCESSES AND SIGNALING|CELLULAR PROCESSES AND SIGNALING	Posttranslational modification, protein turnover, chaperones |Extracellular structures	O	ENOG410XQ5D	matrix metallopeptidase	Biological Process: kidney development (GO:0001822);|Molecular Function: metalloendopeptidase activity (GO:0004222);|Cellular Component: plasma membrane (GO:0005886);|Molecular Function: zinc ion binding (GO:0008270);|Cellular Component: extracellular matrix (GO:0031012);|Cellular Component: anchored component of membrane (GO:0031225);|Biological Process: drinking behavior (GO:0042756);	PF00045.19	Hemopexin
TRINITY_DN10592_c0_g1_i1_2	14.6442303	0.896414373	0.726749814	1.570766766	0.651468979	0.467379232	0.75946652	0.7824668	0.8235028	2.904761	3.608719	1.493746	2.474522	--	--	--	--	--	--	--	--	--	--	--	--	--	--	--	--	--	--	--	--	--
TRINITY_DN10599_c0_g1_i1_1	10.93660327	0.942235475	0.005350575	1.003500615	0.005041502	0.995730879	0.998629083	1.628211	3.203325	1.264903	0.9887838	3.822814	1.716638	XP_021923386.1	vacuolar protein sorting-associated protein 13A-like isoform X4 [Zootermopsis nevadensis]	--	--	--	--	--	--	--	--	--	--	--	--	--	U	COG5043	Vacuolar Protein	--	--	--
TRINITY_DN1059_c0_g1_i1_1	3.89770821	1.785678046	1.256699467	4.737285591	2.244060649	0.208862481	0.516593715	0.4488177	0.2467188	0	0.8755252	0.2320155	2.603369	XP_017467541.1	PREDICTED: protein Gawky isoform X2 [Rhagoletis zephyria]	Q8SY33|GAWKY_DROME	Protein Gawky CG31992 OS=Drosophila melanogaster (Fruit fly) GN=CG31992 PE=1 SV=1	--	--	--	--	--	--	--	--	--	--	--	S	ENOG41110AX	positive regulation of nuclear-transcribed mRNA catabolic process, deadenylation-dependent decay	Cellular Component: P-body (GO:0000932);|Biological Process: embryonic development via the syncytial blastoderm (GO:0001700);|Molecular Function: RNA binding (GO:0003723);|Cellular Component: nucleoplasm (GO:0005654);|Biological Process: mRNA catabolic process (GO:0006402);|Biological Process: regulation of protein localization (GO:0032880);|Cellular Component: micro-ribonucleoprotein complex (GO…	--	--
TRINITY_DN105_c0_g1_i1_1	10.76247816	1.742815138	1.4665159	5.880203607	2.55586611	0.142507793	0.42930644	0	1.653042	0	3.57224	0.567499	6.071804	--	--	--	--	--	--	--	--	--	--	--	--	--	--	--	--	--	--	--	--	--
TRINITY_DN10602_c0_g1_i1_1	6.256076501	3.027245706	1.01768186	8.460676594	3.080773039	0.308829171	0.63168396	0	0	0.6351217	5.102111	0	0	XP_015516439.1	PREDICTED: tumor protein D52 [Neodiprion lecontei]	--	--	--	--	--	--	--	--	KOG4010	Coiled-coil protein TPD52	[R]	POORLY CHARACTERIZED	General function prediction only	S	ENOG4111M9H	tumor protein	--	PF04201.15	Tumour protein D52 family
TRINITY_DN10604_c0_g1_i1_1	12.71996971	1.043888487	3.36588876	11.42096401	3.513612525	0.000762975	0.015090454	0.442516	0.4823606	0	4.615823	3.158163	5.156097	CRK92705.1	CLUMA_CG006306, isoform A [Clunio marinus]	Q9QYN3|KLK11_MOUSE	Kallikrein-11 Prss20 OS=Mus musculus (Mouse) GN=Prss20 PE=2 SV=1	--	--	--	--	--	--	KOG3627	Trypsin	[E]	METABOLISM	Amino acid transport and metabolism	O	COG5640	protease	Molecular Function: serine-type endopeptidase activity (GO:0004252);|Cellular Component: extracellular region (GO:0005576);|Cellular Component: secretory granule (GO:0030141);	PF00089.26	Trypsin
TRINITY_DN10605_c0_g1_i1_1	12.45250587	0.94932061	-0.289592166	0.826498547	-0.274915811	0.772128261	0.919656864	0.8157486	4.41736	2.890166	3.170526	2.10273	1.319663	AYV99582.1	venom polypeptide [Dolopus genitalis]	--	--	--	--	--	--	--	--	--	--	--	--	--	--	--	--	--	PF00089.26	Trypsin
TRINITY_DN10605_c0_g1_i1_2	94.81686938	0.278969664	-0.399656158	0.925630338	-0.111491944	0.689409788	0.885116362	6.473305	5.657889	5.821147	5.432733	5.882205	6.143546	XP_022198742.1	protein FRA10AC1-like [Nilaparvata lugens]	Q8BP78|F10C1_MOUSE	Protein FRA10AC1 homolog Fra10ac1 OS=Mus musculus (Mouse) GN=Fra10ac1 PE=1 SV=3	--	--	--	--	--	--	KOG1297	Uncharacterized conserved protein	[S]	POORLY CHARACTERIZED	Function unknown	S	ENOG410YN91	Fragile site, folic acid type, rare, fra(10)(Q23.3) or fra(10)(Q24.2) candidate 1	Cellular Component: nucleus (GO:0005634);	PF09725.9	Folate-sensitive fragile site protein Fra10Ac1
TRINITY_DN10607_c0_g1_i1_2	9.842222797	1.21449326	0.58437928	1.635491993	0.709724696	0.558965164	0.817361169	2.198262	0.7956257	0.2564761	0.6343771	3.898432	1.061151	--	--	--	--	--	--	--	--	--	--	--	--	--	--	--	--	--	--	--	--	--
TRINITY_DN10608_c0_g1_i1_2	51.55880462	0.703256354	-0.969595873	0.623354838	-0.681874459	0.332247971	0.652400806	5.919997	2.325584	0.9550695	2.196344	1.724644	2.111561	CRL02918.1	CLUMA_CG015850, isoform A [Clunio marinus]	Q9QXA6|BAT1_MOUSE	b(0,+)-type amino acid transporter 1 Bat1 OS=Mus musculus (Mouse) GN=Bat1 PE=1 SV=1	128/360(35.56)	K13868	SLC7A9, BAT1	solute carrier family 7 (L-type amino acid transporter), member 9	ko04974	Protein digestion and absorption	KOG1287	Amino acid transporters	[E]	METABOLISM	Amino acid transport and metabolism	E	COG0531	amino acid	Cellular Component: plasma membrane (GO:0005886);|Biological Process: amino acid transport (GO:0006865);|Molecular Function: amino acid transmembrane transporter activity (GO:0015171);|Molecular Function: neutral amino acid transmembrane transporter activity (GO:0015175);|Molecular Function: L-amino acid transmembrane transporter activity (GO:0015179);|Molecular Function: L-cystine transmembrane …	PF13520.6	Amino acid permease
TRINITY_DN10611_c0_g1_i1_2	3.717907952	3.889298357	-1.392682416	0.023412821	-5.416557434	0.163715848	0.459790132	4.281478	0	0	0	0	0	XP_018580040.1	trypsin-3-like [Anoplophora glabripennis]	P35037|TRY3_ANOGA	Trypsin-3 AGAP008294 OS=Anopheles gambiae (African malaria mosquito) GN=AGAP008294 PE=2 SV=5	37/101(36.63)	K01312	PRSS1_2_3	trypsin [EC:3.4.21.4]	ko04080|ko04972|ko04974|ko05164	Neuroactive ligand-receptor interaction|Pancreatic secretion|Protein digestion and absorption|Influenza A	KOG3627	Trypsin	[E]	METABOLISM	Amino acid transport and metabolism	O	COG5640	protease	Molecular Function: serine-type endopeptidase activity (GO:0004252);|Cellular Component: extracellular region (GO:0005576);|Cellular Component: cytoplasm (GO:0005737);|Biological Process: digestion (GO:0007586);	PF00089.26	Trypsin
TRINITY_DN10614_c0_g1_i1_1	8.310819336	1.561072991	0.315893063	1.407497274	0.493132129	0.752083677	0.911613549	0	2.959647	0.5424144	0.4958155	1.080257	3.838188	--	--	--	--	--	--	--	--	--	--	--	--	--	--	--	--	--	--	--	--	--
TRINITY_DN10617_c0_g1_i1_2	5.068320492	1.21498312	-0.451616332	0.683632922	-0.54870622	0.651545402	0.867545773	0.7268536	0.3169485	1.592749	0.6025135	0.8710626	0.4613724	XP_022199066.1	leucine-rich repeat serine/threonine-protein kinase 1-like [Nilaparvata lugens]	--	--	--	--	--	--	--	--	KOG0504	FOG: Ankyrin repeat	[R]	POORLY CHARACTERIZED	General function prediction only	S	COG0666	Ankyrin Repeat	--	PF13606.6,PF12796.7,PF13857.6,PF00023.30,PF13637.6	Ankyrin repeat|Ankyrin repeats (3 copies)|Ankyrin repeats (many copies)|Ankyrin repeat|Ankyrin repeats (many copies)
TRINITY_DN10618_c0_g1_i1_1	4.693787242	2.089469082	2.705485902	50.3189232	5.653029145	0.006820454	0.073260278	0	0	0	0.5975157	1.186871	4.466094	--	--	--	--	--	--	--	--	--	--	--	--	--	--	--	--	--	--	--	--	--
TRINITY_DN1061_c0_g1_i1_1	76.48226659	0.569711418	3.047651471	3.3317539	1.73628184	0.002306373	0.034297033	1.029864	5.031272	3.877396	8.662875	12.00507	14.17599	XP_308300.3	AGAP007574-PA [Anopheles gambiae str. PEST]	Q02368|NDUB7_BOVIN	NADH dehydrogenase [ubiquinone] 1 beta subcomplex subunit 7 NDUFB7 OS=Bos taurus (Bovine) GN=NDUFB7 PE=1 SV=2	81/119(68.07)	K03963	NDUFB7	NADH dehydrogenase (ubiquinone) 1 beta subcomplex subunit 7	ko00190|ko04714|ko04723|ko04932|ko05010|ko05012|ko05016	Oxidative phosphorylation|Thermogenesis|Retrograde endocannabinoid signaling|Non-alcoholic fatty liver disease (NAFLD)|Alzheimer disease|Parkinson disease|Huntington disease	KOG3468	NADH:ubiquinone oxidoreductase, NDUFB7/B18 subunit	[C]	METABOLISM	Energy production and conversion	I	ENOG411230N	NADH dehydrogenase (ubiquinone) 1 beta subcomplex	Cellular Component: mitochondrial respiratory chain complex I (GO:0005747);|Cellular Component: mitochondrial intermembrane space (GO:0005758);|Molecular Function: NADH dehydrogenase (ubiquinone) activity (GO:0008137);|Biological Process: mitochondrial respiratory chain complex I assembly (GO:0032981);	PF05676.13	NADH-ubiquinone oxidoreductase B18 subunit (NDUFB7)
TRINITY_DN10620_c0_g1_i1_1	7.41950269	1.566543761	1.864728911	7.574651117	2.921179441	0.062219412	0.279371772	0	1.101353	0	1.889365	2.481475	3.619226	--	--	--	--	--	--	--	--	--	--	--	--	--	--	--	--	--	--	--	--	--
TRINITY_DN10623_c0_g1_i1_2	28.11355896	0.65554212	-0.327762004	0.861628694	-0.214861799	0.743091618	0.908174882	1.716636	1.913814	1.310084	0.748213	2.547918	1.171924	--	--	--	--	--	--	--	--	--	--	--	--	--	--	--	--	--	--	--	--	--
TRINITY_DN10624_c0_g1_i1_2	11.86244639	0.974886407	-1.144614454	0.461413119	-1.115869072	0.252368902	0.570224003	4.856474	1.370892	1.125933	1.036755	0.6652607	1.910979	XP_014256929.1	uncharacterized protein LOC106670819 isoform X1 [Cimex lectularius]	--	--	--	--	--	--	--	--	--	--	--	--	--	--	--	--	--	--	--
TRINITY_DN10625_c0_g1_i1_1	26.6773061	0.763663129	1.111640473	1.801150634	0.848918842	0.266292764	0.585933312	2.9551	2.853169	1.440381	5.501961	1.331572	7.181934	--	--	--	--	--	--	--	--	--	--	--	--	--	--	--	--	--	--	--	--	--
TRINITY_DN10625_c0_g1_i1_2	9.184355861	1.418126085	0.371766134	1.441140758	0.527211252	0.71006698	0.893491786	2.107266	1.684853	0	0.4614144	3.208127	2.099548	--	--	--	--	--	--	--	--	--	--	--	--	--	--	--	--	--	--	--	--	--
TRINITY_DN10630_c0_g1_i1_1	5.922991194	1.232356632	1.082819331	2.521740083	1.334419584	0.278888623	0.599087977	0.5537736	0.4577796	0.845397	1.998455	0.4347539	2.706979	XP_011195299.1	uncharacterized protein LOC105220554, partial [Zeugodacus cucurbitae]	--	--	--	--	--	--	--	--	--	--	--	--	--	S	ENOG4112AZ8	NA	--	PF05380.13	Pao retrotransposon peptidase
TRINITY_DN10631_c0_g1_i1_2	111.7182123	0.297048972	2.056968816	1.52733917	0.611020471	0.039689226	0.21897766	5.036535	3.892457	5.749712	7.504723	7.858413	8.323485	--	--	--	--	--	--	--	--	--	--	--	--	--	--	--	--	--	--	--	--	--
TRINITY_DN10632_c0_g1_i1_2	6.949093861	1.97664867	-1.00786035	0.251357768	-1.99218582	0.313521509	0.63576575	4.67318	0	0.8986296	0	1.166677	0.3217026	XP_022201808.1	facilitated trehalose transporter Tret1-like [Nilaparvata lugens]	B4HNS1|TRE12_DROSE	Facilitated trehalose transporter Tret1-2 homolog GM21299 OS=Drosophila sechellia (Fruit fly) GN=GM21299 PE=3 SV=1	--	--	--	--	--	--	KOG0254	Predicted transporter (major facilitator superfamily)	[R]	POORLY CHARACTERIZED	General function prediction only	G	ENOG410XNQK	Transporter	Cellular Component: plasma membrane (GO:0005886);|Biological Process: trehalose transport (GO:0015771);|Cellular Component: integral component of membrane (GO:0016021);|Molecular Function: transmembrane transporter activity (GO:0022857);	PF00083.24	Sugar (and other) transporter
TRINITY_DN10636_c0_g1_i1_2	6.74570007	1.445607565	-0.958356743	0.382781296	-1.385407757	0.3378829	0.657523463	2.378174	0.9700604	1.952542	0	1.794861	0.3076146	XP_019562955.2	cilia- and flagella-associated protein 43 [Aedes albopictus]	--	--	--	--	--	--	--	--	--	--	--	--	--	S	ENOG410Y5IS	WD repeat domain 96	--	--	--
TRINITY_DN10637_c0_g1_i1_1	20.21325606	0.833128645	-0.283090883	0.849183872	-0.235851124	0.77710717	0.921271701	4.047671	2.407294	5.625424	5.692026	1.124643	4.061064	--	--	--	--	--	--	--	--	--	--	--	--	--	--	--	--	--	--	--	--	--
TRINITY_DN10638_c0_g1_i1_2	80.09072975	0.370134072	-0.968727975	0.779943093	-0.35855923	0.332680931	0.652750113	5.670549	9.333567	6.501554	4.188574	6.823685	6.664904	XP_022196618.1	dynein light chain 4, axonemal [Nilaparvata lugens]	Q9DCM4|DNAL4_MOUSE	Dynein light chain 4, axonemal Dnalc4 OS=Mus musculus (Mouse) GN=Dnalc4 PE=3 SV=2	76/96(79.17)	K10412	DNAL4	dynein light chain 4, axonemal	ko05016	Huntington disease	KOG3430	Dynein light chain type 1	[Z]	CELLULAR PROCESSES AND SIGNALING	Cytoskeleton	S	ENOG4111NK2	dynein, light chain	Molecular Function: motor activity (GO:0003774);|Cellular Component: cytoplasm (GO:0005737);|Cellular Component: microtubule (GO:0005874);|Cellular Component: cilium (GO:0005929);|Biological Process: microtubule-based process (GO:0007017);|Cellular Component: dynein complex (GO:0030286);|Molecular Function: dynein intermediate chain binding (GO:0045505);|Molecular Function: dynein light intermedi…	PF01221.18	Dynein light chain type 1
TRINITY_DN1063_c0_g1_i1_1	15.68777613	0.94992933	1.862892767	3.409633038	1.769616478	0.062477355	0.280239183	0.1565907	1.183454	1.094971	2.273133	1.746299	4.496956	XP_023303238.1	uncharacterized protein LOC111685221 [Lucilia cuprina]	--	--	--	--	--	--	--	--	--	--	--	--	--	S	ENOG4111SVR	NA	--	--	--
TRINITY_DN10640_c0_g1_i1_2	4875.849448	0.149984125	-2.496638545	0.771396151	-0.374456148	0.012537668	0.109298854	434.1345	429.7079	432.3795	343.4384	379.7441	321.5162	XP_014245521.1	acyl carrier protein, mitochondrial isoform X1 [Cimex lectularius]	Q94519|ACPM_DROME	Acyl carrier protein, mitochondrial CG9160 OS=Drosophila melanogaster (Fruit fly) GN=CG9160 PE=2 SV=1	85/153(55.56)	K03955	NDUFAB1	NADH dehydrogenase (ubiquinone) 1 alpha/beta subcomplex 1, acyl-carrier protein	ko00061|ko00190|ko04714|ko04723|ko04932|ko05010|ko05012|ko05016	Fatty acid biosynthesis|Oxidative phosphorylation|Thermogenesis|Retrograde endocannabinoid signaling|Non-alcoholic fatty liver disease (NAFLD)|Alzheimer disease|Parkinson disease|Huntington disease	KOG1748	Acyl carrier protein/NADH-ubiquinone oxidoreductase, NDUFAB1/SDAP subunit	[CIQ]	METABOLISM|METABOLISM|METABOLISM	Energy production and conversion |Lipid transport and metabolism |Secondary metabolites biosynthesis, transport and catabolism	I	COG0236	Carrier of the growing fatty acid chain in fatty acid biosynthesis (By similarity)	Molecular Function: acyl binding (GO:0000035);|Molecular Function: acyl carrier activity (GO:0000036);|Cellular Component: mitochondrion (GO:0005739);|Cellular Component: cytosol (GO:0005829);|Biological Process: mitochondrial electron transport, NADH to ubiquinone (GO:0006120);|Biological Process: fatty acid biosynthetic process (GO:0006633);|Biological Process: lipid A biosynthetic process (GO:…	PF00550.25	Phosphopantetheine attachment site
TRINITY_DN10643_c0_g1_i1_1	11.33721572	1.129653777	2.221074886	5.692433897	2.509045633	0.02634589	0.173371009	0	0.4395814	0.4022633	1.436473	1.055806	2.885095	XP_011202523.1	chromodomain-helicase-DNA-binding protein 1 [Bactrocera dorsalis]	--	--	--	--	--	--	--	--	--	--	--	--	--	--	--	--	--	--	--
TRINITY_DN10644_c0_g1_i1_1	5.564198614	1.256222705	0.031201768	1.027541292	0.03919637	0.97510863	0.990731697	0.7955537	1.291677	0.1919264	0.871723	0.4281248	1.22668	--	--	--	--	--	--	--	--	--	--	--	--	--	--	--	--	--	--	--	--	--
TRINITY_DN10646_c0_g1_i1_1	7.016041665	1.393016913	0.912314736	2.413070151	1.270869857	0.361603059	0.678779711	1.118989	1.222806	0	1.717807	0.7578211	3.795156	--	--	--	--	--	--	--	--	--	--	--	--	--	--	--	--	--	--	--	--	--
TRINITY_DN10647_c0_g1_i1_1	20.74195334	0.690526771	-1.170940022	0.570949309	-0.808565432	0.241622886	0.557286032	1.93093	5.011712	5.012006	2.439556	1.657531	3.278908	--	--	--	--	--	--	--	--	--	--	--	--	--	--	--	--	--	--	--	--	--
TRINITY_DN10647_c0_g1_i1_2	4.119811077	1.582252551	0.020175898	1.022374222	0.031923366	0.983903055	0.993849315	0	1.382109	1.232893	0.916786	1.203084	0.455063	RZF36711.1	hypothetical protein LSTR_LSTR005024, partial [Laodelphax striatellus]	--	--	--	--	--	--	--	--	KOG0516	Dystonin, GAS (Growth-arrest-specific protein), and related proteins	[Z]	CELLULAR PROCESSES AND SIGNALING	Cytoskeleton	Z	COG5069	Microtubule associated monoxygenase, calponin and LIM domain containing	--	--	--
TRINITY_DN10647_c0_g2_i1_1	13.5467616	0.963955941	0.456465526	1.356616228	0.440012655	0.648055256	0.865673632	0.8482753	2.801378	2.789611	0.7780488	3.410147	5.490939	--	--	--	--	--	--	--	--	--	--	--	--	--	--	--	--	--	--	--	--	--
TRINITY_DN10649_c0_g1_i1_1	5.517276115	1.355783704	2.08340882	7.084429731	2.824651726	0.037213975	0.210670338	0.426165	0.4670932	4.19E-07	1.251017	2.115726	2.605501	--	--	--	--	--	--	--	--	--	--	--	--	--	--	--	--	--	--	--	--	--
TRINITY_DN10651_c0_g1_i1_1	10.36532292	0.9573083	0.635819887	1.524858798	0.608675655	0.524893824	0.797398229	1.611909	2.057974	0.2623399	1.580315	2.151311	2.56364	XP_022191566.1	uncharacterized protein LOC111049714 [Nilaparvata lugens]	--	--	--	--	--	--	--	--	--	--	--	--	--	--	--	--	--	--	--
TRINITY_DN10651_c0_g1_i2_2	39.62191066	0.480473218	1.141469224	1.462508887	0.548445391	0.253674712	0.571786924	6.269511	6.037795	5.630527	10.39079	5.753705	11.60938	--	--	--	--	--	--	--	--	--	--	--	--	--	--	--	--	--	--	--	--	--
TRINITY_DN10652_c0_g1_i1_1	6.354774779	2.555300258	2.382457961	68.02039325	6.087895442	0.017197495	0.133229975	0	0	0	2.74864	0	5.545981	XP_005181497.1	PREDICTED: maternal protein tudor [Musca domestica]	P25823|TUD_DROME	Maternal protein tudor CG9450 OS=Drosophila melanogaster (Fruit fly) GN=CG9450 PE=1 SV=2	--	--	--	--	--	--	KOG2039	Transcriptional coactivator p100	[K]	INFORMATION STORAGE AND PROCESSING	Transcription	S	ENOG410ZHUW	tudor domain containing 6	Cellular Component: nucleus (GO:0005634);|Cellular Component: cytoplasm (GO:0005737);|Cellular Component: mitochondrion (GO:0005739);|Biological Process: pole cell development (GO:0007277);|Biological Process: germ cell development (GO:0007281);|Biological Process: pole plasm assembly (GO:0007315);|Biological Process: intracellular mRNA localization (GO:0008298);|Biological Process: P granule org…	PF00567.24	Tudor domain
TRINITY_DN10658_c0_g1_i1_2	14.63843753	0.73797867	-0.19410292	0.905480944	-0.143243815	0.846095295	0.948071437	2.621193	3.698096	1.210717	2.440134	2.202628	2.584097	--	--	--	--	--	--	--	--	--	--	--	--	--	--	--	--	--	--	--	--	--
TRINITY_DN10660_c0_g1_i1_1	10.5719614	0.972246616	0.589669319	1.487927261	0.573304	0.555412368	0.815141719	1.717207	1.87769	0.870123	1.71634	0.8698867	4.627255	--	--	--	--	--	--	--	--	--	--	--	--	--	--	--	--	--	--	--	--	--
TRINITY_DN10661_c0_g1_i1_1	3.819513155	1.344175774	0.022342093	1.02103456	0.0300317	0.982175072	0.993239686	0.3570605	1.189589	0.3334662	0.9222252	0.5211024	0.55959	XP_021506446.1	guanine nucleotide-binding protein G(s) subunit alpha isoforms short [Meriones unguiculatus]	Q6R0H7|GNAS1_MOUSE	Guanine nucleotide-binding protein G(s) subunit alpha isoforms XLas Gnas OS=Mus musculus (Mouse) GN=Gnas PE=1 SV=1	121/121(100.00)	K04632	GNAS	guanine nucleotide-binding protein G(s) subunit alpha	ko01522|ko04015|ko04020|ko04024|ko04072|ko04261|ko04270|ko04361|ko04540|ko04611|ko04713|ko04714|ko04724|ko04726|ko04728|ko04730|ko04750|ko04911|ko04912|ko04913|ko04915|ko04916|ko04918|ko04921|ko04922|ko04923|ko04924|ko04925|ko04926|ko04927|ko04928|ko04934|ko04935|ko04961|ko04962|ko04970|ko04971|ko04972|ko04976|ko05030|ko05031|ko05032|ko05034|ko05110|ko05142|ko05146|ko05163|ko05165|ko05200|ko05414	Endocrine resistance|Rap1 signaling pathway|Calcium signaling pathway|cAMP signaling pathway|Phospholipase D signaling pathway|Adrenergic signaling in cardiomyocytes|Vascular smooth muscle contraction|Axon regeneration|Gap junction|Platelet activation|Circadian entrainment|Thermogenesis|Glutamatergic synapse|Serotonergic synapse|Dopaminergic synapse|Long-term depression|Inflammatory mediator regu…	KOG0099	G protein subunit Galphas, small G protein superfamily	[T]	CELLULAR PROCESSES AND SIGNALING	Signal transduction mechanisms	S	ENOG410XPC4	Guanine nucleotide binding protein (G protein), alpha activating activity polypeptide, olfactory type	Biological Process: skeletal system development (GO:0001501);|Molecular Function: G protein-coupled receptor binding (GO:0001664);|Cellular Component: ruffle (GO:0001726);|Biological Process: tissue homeostasis (GO:0001894);|Biological Process: positive regulation of protein phosphorylation (GO:0001934);|Biological Process: endochondral ossification (GO:0001958);|Molecular Function: G-protein alp…	PF00503.20	G-protein alpha subunit
TRINITY_DN10661_c0_g1_i1_2	14.36125164	0.852399525	0.048940355	1.029337959	0.041716735	0.960966829	0.98682587	3.031525	1.66604	2.578536	0.7934231	4.094098	2.965847	--	--	--	--	--	--	--	--	--	--	--	--	--	--	--	--	--	--	--	--	--
TRINITY_DN10663_c0_g1_i1_1	4.749144193	3.697569693	1.532376411	50.77577937	5.666068574	0.125429575	0.403195251	0	0	0	3.247432	0	0	--	--	--	--	--	--	--	--	--	--	--	--	--	--	--	--	--	--	--	--	--
TRINITY_DN10667_c0_g1_i1_2	30.10595109	0.570485003	1.071492874	1.527604013	0.611270615	0.283947873	0.604314121	2.021371	2.964595	1.400866	2.161885	3.33573	4.959919	--	--	--	--	--	--	--	--	--	--	--	--	--	--	--	--	--	--	--	--	--
TRINITY_DN10668_c0_g1_i1_1	5.036534164	1.205000354	1.200849586	2.726450904	1.447024177	0.229809553	0.543384221	0.2843819	0.6189158	0.5649416	0.5263165	1.396634	2.394545	XP_022193246.1	microtubule-associated protein futsch-like, partial [Nilaparvata lugens]	Q9W596|FUTSC_DROME	Futsch light chain LC(f) CG34387 OS=Drosophila melanogaster (Fruit fly) GN=CG34387 PE=1 SV=4	--	--	--	--	--	--	KOG3592	Microtubule-associated proteins	[Z]	CELLULAR PROCESSES AND SIGNALING	Cytoskeleton	S	ENOG410XRYM	Microtubule-associated protein	Biological Process: microtubule cytoskeleton organization (GO:0000226);|Molecular Function: actin binding (GO:0003779);|Cellular Component: cytosol (GO:0005829);|Cellular Component: microtubule (GO:0005874);|Cellular Component: microtubule associated complex (GO:0005875);|Biological Process: microtubule-based process (GO:0007017);|Biological Process: nervous system development (GO:0007399);|Biolo…	--	--
TRINITY_DN10670_c0_g1_i1_2	28.69264262	0.570339322	-0.480282837	0.827066829	-0.273924188	0.631026291	0.857032175	2.054313	2.011349	2.390377	1.073439	2.717465	1.827971	XP_021921772.1	leucine-zipper-like transcriptional regulator 1 isoform X2 [Zootermopsis nevadensis]	Q8N653|LZTR1_HUMAN	Leucine-zipper-like transcriptional regulator 1 LZTR1 OS=Homo sapiens (Human) GN=LZTR1 PE=1 SV=2	--	--	--	--	--	--	--	--	--	--	--	K	ENOG410Y2DF	leucine-zipper-like transcription regulator 1	Molecular Function: DNA-binding transcription factor activity (GO:0003700);|Cellular Component: Golgi apparatus (GO:0005794);|Biological Process: anatomical structure morphogenesis (GO:0009653);	PF00651.31	BTB/POZ domain	ENSP00000215739	Others
TRINITY_DN10672_c0_g1_i1_2	250.0246924	0.228774996	0.156511886	1.025129383	0.035806006	0.875629551	0.958622484	5.262101	4.342647	4.818229	5.653835	4.532437	5.36291	--	--	--	--	--	--	--	--	--	--	--	--	--	--	--	--	--	--	--	--	--
TRINITY_DN10673_c0_g1_i2_2	11.73441758	1.133306351	0.182622574	1.154259273	0.206967323	0.855094171	0.951167624	2.423067	1.426822	0.3571688	0.5629806	3.547467	0.7710495	XP_023705363.1	cell adhesion molecule 3-like [Cryptotermes secundus]	--	--	--	--	--	--	--	--	--	--	--	--	--	S	ENOG4111HK9	beat protein	--	PF13927.6,PF13895.6,PF07679.16,PF07686.17	Immunoglobulin domain|Immunoglobulin domain|Immunoglobulin I-set domain|Immunoglobulin V-set domain
TRINITY_DN10674_c0_g1_i1_2	9.418438135	1.264678555	-0.520527845	0.633624312	-0.658300403	0.602695725	0.841482631	1.340785	2.136487	1.580715	0	1.594051	1.944178	XP_021926261.1	transcription factor SPT20 homolog isoform X3 [Zootermopsis nevadensis]	--	--	74/188(39.36)	K21245	SUPT20H	transcription factor SPT20 homolog	ko04140	Autophagy - animal	--	--	--	--	--	--	--	--	--	--	--
TRINITY_DN10676_c1_g1_i1_1	8.75156738	1.057694077	1.611818796	3.259862681	1.704811193	0.107001377	0.370929517	0.3368247	1.437438	0.3275263	1.261676	2.689333	2.743476	XP_017057173.1	PREDICTED: ER membrane protein complex subunit 1 isoform X2 [Drosophila ficusphila]	Q5ZL00|EMC1_CHICK	ER membrane protein complex subunit 1 RCJMB04_8i12 OS=Gallus gallus (Chicken) GN=RCJMB04_8i12 PE=2 SV=1	--	--	--	--	--	--	KOG2103	Uncharacterized conserved protein	[S]	POORLY CHARACTERIZED	Function unknown	S	ENOG410XPCR	ER membrane protein complex subunit 1	Cellular Component: integral component of membrane (GO:0016021);|Biological Process: protein folding in endoplasmic reticulum (GO:0034975);|Cellular Component: ER membrane protein complex (GO:0072546);	--	--
TRINITY_DN10677_c0_g1_i1_1	7.462655465	1.551524467	2.162387205	10.23186092	3.354996654	0.030588343	0.188333167	0	0	0.5974747	1.676435	1.599549	4.11356	XP_016965564.1	PREDICTED: uncharacterized protein LOC108034875 isoform X3 [Drosophila biarmipes]	Q9UD97|TITIN_HUMAN	Titin TTN OS=Homo sapiens (Human) GN=TTN PE=1 SV=4	--	--	--	--	--	--	--	--	--	--	--	S	ENOG410ZVAD	IGc2	--	PF07679.16,PF13927.6	Immunoglobulin I-set domain|Immunoglobulin domain
TRINITY_DN10677_c0_g1_i1_2	23.85754834	0.574152885	0.630257647	1.285085409	0.361864246	0.528526028	0.799803645	2.628886	1.747554	3.011699	2.519772	2.983616	4.620504	--	--	--	--	--	--	--	--	--	--	--	--	--	--	--	--	--	--	--	--	--
TRINITY_DN10678_c0_g1_i1_1	15.62510956	0.784819446	1.05359615	1.773848438	0.826882747	0.292067852	0.613153475	1.636325	1.591277	0.3796571	2.433832	2.122987	2.235391	--	--	--	--	--	--	--	--	--	--	--	--	--	--	--	--	--	--	--	--	--
TRINITY_DN1067_c0_g1_i1_2	25.7713137	3.736304714	-0.564466851	0.231804398	-2.109020156	0.572436454	0.824788324	6.99E-110	1.35E-104	13.62422	2.767318	1.40E-77	0.3041856	XP_011054615.1	PREDICTED: 40S ribosomal protein S23 [Acromyrmex echinatior]	Q6EV23|RS23_PAPDA	40S ribosomal protein S23 RpS23 OS=Papilio dardanus (African swallowtail butterfly) GN=RpS23 PE=2 SV=1	143/143(100.00)	K02973	RP-S23e, RPS23	small subunit ribosomal protein S23e	ko03010	Ribosome	KOG1749	40S ribosomal protein S23	[J]	INFORMATION STORAGE AND PROCESSING	Translation, ribosomal structure and biogenesis	J	COG0048	Interacts with and stabilizes bases of the 16S rRNA that are involved in tRNA selection in the A site and with the mRNA backbone. Located at the interface of the 30S and 50S subunits, it traverses the body of the 30S subunit contacting proteins on the other side and probably holding the rRNA structure together. The combined cluster of proteins S8, S12 and S17 appears to hold together the shoulder…	Biological Process: cytoplasmic translation (GO:0002181);|Molecular Function: structural constituent of ribosome (GO:0003735);|Cellular Component: rough endoplasmic reticulum (GO:0005791);|Cellular Component: cytosolic small ribosomal subunit (GO:0022627);|Cellular Component: polysomal ribosome (GO:0042788);	PF00164.25	Ribosomal protein S12/S23
TRINITY_DN10681_c0_g1_i1_2	265.4437966	0.267383416	-1.772543211	0.719991281	-0.473948659	0.076304429	0.311134568	27.26744	26.10001	26.49855	17.43275	25.66852	16.99871	XP_023726465.1	single-stranded DNA-binding protein, mitochondrial [Cryptotermes secundus]	P54622|SSBP_DROME	Single-stranded DNA-binding protein, mitochondrial CG4337 OS=Drosophila melanogaster (Fruit fly) GN=CG4337 PE=1 SV=2	83/142(58.45)	K03111	ssb	single-strand DNA-binding protein	ko03030|ko03430|ko03440	DNA replication|Mismatch repair|Homologous recombination	KOG1653	Single-stranded DNA-binding protein	[L]	INFORMATION STORAGE AND PROCESSING	Replication, recombination and repair	L	COG0629	single-stranded DNA-binding protein	Biological Process: mitochondrial genome maintenance (GO:0000002);|Cellular Component: mitochondrial chromosome (GO:0000262);|Molecular Function: single-stranded DNA binding (GO:0003697);|Cellular Component: mitochondrion (GO:0005739);|Biological Process: mitochondrial DNA replication (GO:0006264);|Cellular Component: nucleoid (GO:0009295);|Cellular Component: mitochondrial nucleoid (GO:0042645);…	PF00436.25	Single-strand binding protein family
TRINITY_DN10682_c0_g1_i1_1	6.681060533	1.124485463	0.197317994	1.166253342	0.221881216	0.843578699	0.946839976	0.3568698	2.461978	0.7150483	1.170349	1.365921	1.937949	XP_023726407.1	cilia- and flagella-associated protein 43 [Cryptotermes secundus]	--	--	--	--	--	--	--	--	--	--	--	--	--	--	--	--	--	--	--
TRINITY_DN10683_c0_g1_i1_2	25.18234434	0.584324701	-0.851722582	0.708243547	-0.497682543	0.394368084	0.70451416	4.440303	3.398765	2.456166	1.898371	2.05629	3.876617	--	--	--	--	--	--	--	--	--	--	--	--	--	--	--	--	--	--	--	--	--
TRINITY_DN10686_c0_g1_i1_2	15.25932666	0.782305273	-0.598086149	0.723023303	-0.467885948	0.549782452	0.811851105	1.169429	1.730275	1.020877	1.059012	1.29744	0.48331	--	--	--	--	--	--	--	--	--	--	--	--	--	--	--	--	--	--	--	--	--
TRINITY_DN10688_c0_g1_i1_2	55.34890204	0.719058484	0.314986242	1.169987835	0.226493529	0.7527721	0.911750474	0.9958121	6.460329	7.678071	5.162835	5.028934	8.630464	XP_013099920.1	PREDICTED: probable nuclear transport factor 2 [Stomoxys calcitrans]	Q21735|NTF2_CAEEL	Probable nuclear transport factor 2 R05D11.3 OS=Caenorhabditis elegans GN=R05D11.3 PE=3 SV=1	--	--	--	--	--	--	KOG2104	Nuclear transport factor 2	[U]	CELLULAR PROCESSES AND SIGNALING	Intracellular trafficking, secretion, and vesicular transport	U	ENOG4111QUX	nuclear transport factor	Cellular Component: cytoplasm (GO:0005737);|Biological Process: protein import into nucleus (GO:0006606);|Biological Process: nucleocytoplasmic transport (GO:0006913);|Molecular Function: protein transporter activity (GO:0008565);|Cellular Component: nuclear pore central transport channel (GO:0044613);	PF02136.20	Nuclear transport factor 2 (NTF2) domain
TRINITY_DN10690_c0_g1_i1_1	5.822574317	1.997857348	0.847012457	3.231513595	1.692210061	0.396988178	0.706656752	0	1.182483	0.3635766	3.594573	0	1.152785	XP_023292475.1	beta-mannosidase-like [Lucilia cuprina]	Q95327|MANBA_CAPHI	Beta-mannosidase MANBA OS=Capra hircus (Goat) GN=MANBA PE=1 SV=1	70/115(60.87)	K01192	E3.2.1.25, MANBA, manB	beta-mannosidase [EC:3.2.1.25]	ko00511|ko04142	Other glycan degradation|Lysosome	KOG2230	Predicted beta-mannosidase	[G]	METABOLISM	Carbohydrate transport and metabolism	G	COG3250	hydrolase family 2	Molecular Function: beta-mannosidase activity (GO:0004567);|Cellular Component: lysosome (GO:0005764);|Biological Process: carbohydrate metabolic process (GO:0005975);	--	--
TRINITY_DN10690_c0_g1_i1_2	58.7396416	0.530988516	0.31889468	1.124535662	0.169329413	0.749806378	0.910814583	3.39207	4.386188	3.323312	2.119759	6.877464	4.095402	XP_026805728.1	uncharacterized protein LOC113548842 [Rhopalosiphum maidis]	--	--	--	--	--	--	--	--	--	--	--	--	--	--	--	--	--	--	--
TRINITY_DN10692_c0_g1_i1_1	9.306473122	1.249777746	1.24437269	2.93872283	1.555189295	0.213362429	0.522732671	0	0.7747766	0.9621614	0.8109236	1.789342	2.685227	XP_017105844.1	PREDICTED: methylglutaconyl-CoA hydratase, mitochondrial [Drosophila bipectinata]	Q13825|AUHM_HUMAN	Methylglutaconyl-CoA hydratase, mitochondrial AUH OS=Homo sapiens (Human) GN=AUH PE=1 SV=1	119/144(82.64)	K05607	AUH	methylglutaconyl-CoA hydratase [EC:4.2.1.18]	ko00280	Valine, leucine and isoleucine degradation	KOG1679	Enoyl-CoA hydratase	[I]	METABOLISM	Lipid transport and metabolism	I	COG1024	Enoyl-CoA hydratase	Molecular Function: mRNA 3'-UTR binding (GO:0003730);|Molecular Function: enoyl-CoA hydratase activity (GO:0004300);|Molecular Function: methylglutaconyl-CoA hydratase activity (GO:0004490);|Cellular Component: mitochondrion (GO:0005739);|Cellular Component: mitochondrial matrix (GO:0005759);|Biological Process: leucine catabolic process (GO:0006552);|Biological Process: fatty acid beta-oxidation…	PF00378.20	Enoyl-CoA hydratase/isomerase
TRINITY_DN10692_c0_g1_i1_2	14.28470453	0.999186976	-1.118196049	0.460959872	-1.117286929	0.263483271	0.582701686	5.053185	1.800108	2.755056	0.283592	2.961059	1.399137	--	--	--	--	--	--	--	--	--	--	--	--	--	--	--	--	--	--	--	--	--
TRINITY_DN10693_c0_g1_i1_1	23.14780865	0.568934305	-1.092587697	0.649944925	-0.621610622	0.274574867	0.59488165	2.849734	2.520452	2.839511	1.928148	1.191748	2.562035	XP_017889314.1	fatty acyl-CoA reductase wat-like [Ceratina calcarata]	Q8MS59|WAT_DROME	Fatty acyl-CoA reductase wat CG1443 OS=Drosophila melanogaster (Fruit fly) GN=CG1443 PE=1 SV=1	65/218(29.82)	K13356	FAR	alcohol-forming fatty acyl-CoA reductase [EC:1.2.1.84]	ko04146|ko04212	Peroxisome|Longevity regulating pathway - worm	KOG1221	Acyl-CoA reductase	[I]	METABOLISM	Lipid transport and metabolism	S	ENOG410XS7R	fatty-acyl-CoA reductase (alcohol-forming) activity	Cellular Component: cytoplasm (GO:0005737);|Cellular Component: peroxisome (GO:0005777);|Biological Process: lipid metabolic process (GO:0006629);|Biological Process: wax biosynthetic process (GO:0010025);|Cellular Component: integral component of membrane (GO:0016021);|Cellular Component: apical plasma membrane (GO:0016324);|Biological Process: liquid clearance, open tracheal system (GO:0035002)…	PF03015.19	Male sterility protein
TRINITY_DN10695_c0_g1_i1_1	12.21208507	3.117278936	2.254902179	130.6133965	7.029159066	0.02413947	0.164369627	0	0	0	8.166587	0	0	XP_011164603.1	retinol dehydrogenase 14 [Solenopsis invicta]	Q9HBH5|RDH14_HUMAN	Retinol dehydrogenase 14 UNQ529/PRO1072 OS=Homo sapiens (Human) GN=UNQ529/PRO1072 PE=1 SV=1	--	--	--	--	--	--	KOG1208	Dehydrogenases with different specificities (related to short-chain alcohol dehydrogenases)	[Q]	METABOLISM	Secondary metabolites biosynthesis, transport and catabolism	S	COG1028	Dehydrogenase reductase	Biological Process: osteoblast differentiation (GO:0001649);|Cellular Component: nucleus (GO:0005634);|Cellular Component: lysosomal membrane (GO:0005765);|Cellular Component: endoplasmic reticulum (GO:0005783);|Cellular Component: endoplasmic reticulum membrane (GO:0005789);|Cellular Component: membrane (GO:0016020);|Molecular Function: NADP-retinol dehydrogenase activity (GO:0052650);	PF00106.25,PF13561.6	short chain dehydrogenase|Enoyl-(Acyl carrier protein) reductase
TRINITY_DN10695_c0_g1_i1_2	15.10833906	0.936530512	-0.05269117	0.96637371	-0.049346889	0.957977974	0.985632901	1.493117	2.247376	0.6574681	0.3265062	2.316857	1.726444	XP_022195850.1	teneurin-a [Nilaparvata lugens]	Q9VYN8|TENA_DROME	Teneurin-a CG42338 OS=Drosophila melanogaster (Fruit fly) GN=CG42338 PE=1 SV=2	--	--	--	--	--	--	--	--	--	--	--	S	ENOG410YBUX	NA	Biological Process: postsynaptic membrane organization (GO:0001941);|Molecular Function: catalytic activity (GO:0003824);|Cellular Component: extracellular region (GO:0005576);|Biological Process: cell adhesion (GO:0007155);|Biological Process: neuromuscular synaptic transmission (GO:0007274);|Biological Process: synaptic target recognition (GO:0008039);|Biological Process: motor neuron axon guid…	--	--
TRINITY_DN10697_c0_g1_i1_1	25.46101698	0.85953867	1.723039804	2.791458953	1.481019342	0.084881327	0.32820861	0.3311108	2.280253	0.3386625	2.799877	2.355776	3.49284	XP_011182232.1	ataxin-10 [Zeugodacus cucurbitae]	P28658|ATX10_MOUSE	Ataxin-10 Sca10 OS=Mus musculus (Mouse) GN=Sca10 PE=1 SV=2	--	--	--	--	--	--	--	--	--	--	--	S	ENOG410YBUH	ataxin 10	Cellular Component: cytoplasm (GO:0005737);|Cellular Component: cytosol (GO:0005829);|Cellular Component: plasma membrane (GO:0005886);|Biological Process: nervous system development (GO:0007399);|Molecular Function: enzyme binding (GO:0019899);|Cellular Component: dendrite (GO:0030425);|Biological Process: neuron projection development (GO:0031175);|Molecular Function: identical protein binding …	PF09759.9	Spinocerebellar ataxia type 10 protein domain
TRINITY_DN10697_c0_g2_i1_1	14.53178381	0.808535899	2.232880766	3.495173946	1.805364257	0.025556808	0.170319563	0.7412737	1.356014	0.747071	3.504654	1.830436	5.098894	--	--	--	--	--	--	--	--	--	--	--	--	--	--	--	--	--	--	--	--	--
TRINITY_DN10698_c0_g1_i1_1	11.57355119	0.997919145	-1.079132707	0.47405055	-1.076887188	0.280528573	0.600923929	1.662807	2.932904	1.010122	0.7791834	0.2111047	1.879383	XP_022195789.1	uncharacterized protein LOC111053245 [Nilaparvata lugens]	P21329|RTJK_DROFU	RNA-directed DNA polymerase from mobile element jockey pol OS=Drosophila funebris (Fruit fly) GN=pol PE=1 SV=1	--	--	--	--	--	--	KOG1075	FOG: Reverse transcriptase	[R]	POORLY CHARACTERIZED	General function prediction only	S	ENOG410Y65V	Retrotransposon protein	Molecular Function: RNA-directed DNA polymerase activity (GO:0003964);	PF00078.27	Reverse transcriptase (RNA-dependent DNA polymerase)
TRINITY_DN10699_c0_g1_i1_2	11.7480608	1.051326353	-0.255470621	0.830134497	-0.268582997	0.798359632	0.930569988	1.647102	1.208514	1.418245	0.3593641	2.708772	0.5692979	XP_021918412.1	polycystin-2-like [Zootermopsis nevadensis]	Q4GZT3|PKD2_BOVIN	Polycystin-2 PKD2 OS=Bos taurus (Bovine) GN=PKD2 PE=2 SV=1	--	--	--	--	--	--	KOG3599	Ca2+-modulated nonselective cation channel polycystin	[PT]	METABOLISM|CELLULAR PROCESSES AND SIGNALING	Inorganic ion transport and metabolism |Signal transduction mechanisms	S	ENOG410XTGE	Polycystic kidney disease	Biological Process: branching involved in ureteric bud morphogenesis (GO:0001658);|Biological Process: embryonic placenta development (GO:0001892);|Biological Process: heart looping (GO:0001947);|Cellular Component: polycystin complex (GO:0002133);|Biological Process: detection of nodal flow (GO:0003127);|Molecular Function: signaling receptor binding (GO:0005102);|Molecular Function: voltage-gat…	PF08016.12	Polycystin cation channel
TRINITY_DN106_c0_g1_i1_2	7.266820088	3.375597733	-1.891038928	0.011978684	-6.38338672	0.058619148	0.270727133	7.025599	0	0	0	0	0	QBH73964.1	mitochondrial 3-ketoacyl-coa thiolase [Carausius morosus]	P42765|THIM_HUMAN	3-ketoacyl-CoA thiolase, mitochondrial ACAA2 OS=Homo sapiens (Human) GN=ACAA2 PE=1 SV=2	64/81(79.01)	K07508	ACAA2	acetyl-CoA acyltransferase 2 [EC:2.3.1.16]	ko00062|ko00071|ko00280	Fatty acid elongation|Fatty acid degradation|Valine, leucine and isoleucine degradation	KOG1391	Acetyl-CoA acetyltransferase	[I]	METABOLISM	Lipid transport and metabolism	I	COG0183	acetyl-coa acetyltransferase	Molecular Function: RNA binding (GO:0003723);|Molecular Function: acetyl-CoA C-acyltransferase activity (GO:0003988);|Cellular Component: mitochondrion (GO:0005739);|Cellular Component: mitochondrial matrix (GO:0005759);|Biological Process: fatty acid beta-oxidation (GO:0006635);|Biological Process: cholesterol biosynthetic process (GO:0006695);|Biological Process: cellular response to hypoxia (G…	--	--
TRINITY_DN10701_c0_g1_i1_1	28.91176116	0.556096589	0.579248321	1.250164565	0.322118016	0.562421631	0.81905921	5.624651	3.278219	3.172638	3.80879	4.970342	7.315007	--	--	--	--	--	--	--	--	--	--	--	--	--	--	--	--	--	--	--	--	--
TRINITY_DN10704_c0_g1_i1_1	15.16124345	0.724129108	1.885696516	2.576634201	1.365487736	0.059335863	0.272235775	1.095573	1.601003	1.147967	2.983213	2.314199	5.434424	--	--	--	--	--	--	--	--	--	--	--	--	--	--	--	--	--	--	--	--	--
TRINITY_DN10704_c0_g1_i1_2	10.13974896	3.187281097	-2.153562788	0.008584739	-6.864009963	0.031274475	0.19073579	7.564793	0	0	0	0	0	--	--	--	--	--	--	--	--	--	--	--	--	--	--	--	--	--	--	--	--	--
TRINITY_DN10705_c0_g1_i1_2	3.717907952	3.889298357	-1.392682416	0.023412821	-5.416557434	0.163715848	0.459790132	3.632221	0	0	0	0	0	XP_021938448.1	trypsin-7-like isoform X3 [Zootermopsis nevadensis]	P52905|TRYI_DROME	Trypsin iota CG7754 OS=Drosophila melanogaster (Fruit fly) GN=CG7754 PE=2 SV=1	38/102(37.25)	K01312	PRSS1_2_3	trypsin [EC:3.4.21.4]	ko04080|ko04972|ko04974|ko05164	Neuroactive ligand-receptor interaction|Pancreatic secretion|Protein digestion and absorption|Influenza A	KOG3627	Trypsin	[E]	METABOLISM	Amino acid transport and metabolism	O	COG5640	protease	Molecular Function: serine-type endopeptidase activity (GO:0004252);|Cellular Component: extracellular space (GO:0005615);|Cellular Component: cytoplasm (GO:0005737);|Biological Process: proteolysis (GO:0006508);	PF00089.26	Trypsin
TRINITY_DN10707_c0_g1_i1_1	5.230624548	1.909029017	0.067323329	1.093173346	0.128522189	0.946324305	0.9822326	1.288498	0	1.297873	0	1.369046	1.806159	PSN37880.1	hypothetical protein C0J52_21949 [Blattella germanica]	--	--	--	--	--	--	--	--	--	--	--	--	--	S	ENOG410Y65V	Retrotransposon protein	--	--	--
TRINITY_DN10709_c0_g1_i1_1	11.85116226	1.061370299	-0.50672326	0.688810472	-0.537821018	0.612349008	0.846327363	2.605046	2.654479	0.2045826	1.183582	0.8262317	2.252121	XP_023720713.1	adenylate cyclase type 3 [Cryptotermes secundus]	O60266|ADCY3_HUMAN	Adenylate cyclase type 3 KIAA0511 OS=Homo sapiens (Human) GN=KIAA0511 PE=1 SV=3	--	--	--	--	--	--	KOG3619	Adenylate/guanylate cyclase	[C]	METABOLISM	Energy production and conversion	T	COG2114	Guanylate Cyclase	Biological Process: renal water homeostasis (GO:0003091);|Molecular Function: adenylate cyclase activity (GO:0004016);|Molecular Function: calmodulin binding (GO:0005516);|Molecular Function: ATP binding (GO:0005524);|Cellular Component: cytoplasm (GO:0005737);|Cellular Component: Golgi apparatus (GO:0005794);|Cellular Component: plasma membrane (GO:0005886);|Cellular Component: integral componen…	PF16214.5	Adenylyl cyclase N-terminal extracellular and transmembrane region
TRINITY_DN10709_c0_g1_i1_2	6.315678962	1.056354495	-0.038488036	0.972212096	-0.04065701	0.96929857	0.988636613	0.7501936	1.086822	1.570296	0.4989688	1.674442	1.216251	--	--	--	--	--	--	--	--	--	--	--	--	--	--	--	--	--	--	--	--	--
TRINITY_DN1070_c0_g1_i1_1	3.3145172	1.664172227	1.17861591	3.894450724	1.961419864	0.238551153	0.553349091	0	0.3849179	0.3475513	0.9463827	0.3956371	1.86417	--	--	--	--	--	--	--	--	--	--	--	--	--	--	--	--	--	--	--	--	--
TRINITY_DN10710_c0_g1_i1_1	7.020840177	1.204070531	1.916238051	4.949510212	2.307285768	0.055334802	0.262770182	0.1966776	0.2084711	0.4006558	1.065238	0.4179924	3.120662	--	--	--	--	--	--	--	--	--	--	--	--	--	--	--	--	--	--	--	--	--
TRINITY_DN10710_c0_g1_i1_2	87.38219346	0.319984016	-0.355325555	0.9242157	-0.113698498	0.722345712	0.899783718	8.275648	9.135704	11.89982	8.086618	10.03528	10.52326	--	--	--	--	--	--	--	--	--	--	--	--	--	--	--	--	--	--	--	--	--
TRINITY_DN10712_c0_g1_i1_1	7.047356964	1.501100527	1.917838247	7.355727339	2.878868003	0.055131524	0.262271873	0	0.1814178	0.3305151	1.299495	0.163748	2.711541	XP_011214575.1	active breakpoint cluster region-related protein isoform X3 [Bactrocera dorsalis]	P11274|BCR_HUMAN	Breakpoint cluster region protein BCR1 OS=Homo sapiens (Human) GN=BCR1 PE=1 SV=2	--	--	--	--	--	--	KOG4269	Rac GTPase-activating protein BCR/ABR	[T]	CELLULAR PROCESSES AND SIGNALING	Signal transduction mechanisms	T	ENOG410XPGZ	breakpoint cluster region	--	PF00620.27	RhoGAP domain	ENSDNOP00000028008	bHLH
TRINITY_DN10712_c0_g1_i1_2	15.55561018	1.073846778	-0.544463647	0.666801598	-0.584670533	0.586122458	0.832890706	1.063817	4.33365	4.147169	3.836571	2.034084	0.4247387	--	--	--	--	--	--	--	--	--	--	--	--	--	--	--	--	--	--	--	--	--
TRINITY_DN10717_c0_g1_i1_2	30.39577575	0.738201555	-1.925810472	0.373288693	-1.421636285	0.054128043	0.259481131	2.197981	2.114165	5.182583	1.228422	0.4944953	2.144732	--	--	--	--	--	--	--	--	--	--	--	--	--	--	--	--	--	--	--	--	--
TRINITY_DN10717_c0_g2_i1_2	9.785157418	1.211716147	-2.325794508	0.141787007	-2.81820276	0.020029516	0.146987353	3.662669	1.598335	2.89795	6.99E-18	0.3453431	1.029373	--	--	--	--	--	--	--	--	--	--	--	--	--	--	--	--	--	--	--	--	--
TRINITY_DN10718_c0_g1_i1_2	23.43346602	0.646696668	0.026359654	1.011885955	0.0170467	0.978970474	0.992076176	5.237446	2.838872	3.382215	2.992686	2.942068	6.853327	--	--	--	--	--	--	--	--	--	--	--	--	--	--	--	--	--	--	--	--	--
TRINITY_DN1071_c0_g1_i1_2	13.17723107	1.48437454	-4.879004415	0.006604798	-7.242269934	1.07E-06	5.08E-05	3.704354	4.995921	5.866836	0	0	0	--	--	--	--	--	--	--	--	--	--	--	--	--	--	--	S	ENOG4111G42	NA	--	PF13668.6	Ferritin-like domain
TRINITY_DN1071_c1_g1_i1_2	8.740715025	1.399535542	-3.386483507	0.037434076	-4.739504029	0.000707945	0.01427793	1.286017	1.709628	2.614657	0.1457623	0	0.1474291	OWA52935.1	hypothetical protein BV898_17377 [Hypsibius dujardini]	--	--	--	--	--	--	--	--	--	--	--	--	--	S	ENOG4111G42	NA	--	PF13668.6	Ferritin-like domain
TRINITY_DN10720_c0_g1_i1_1	12.434465	0.858895827	2.58284116	4.653742846	2.218391493	0.009799043	0.0932032	0.3247953	1.048749	1.009428	4.008326	2.513772	4.970696	--	--	--	--	--	--	--	--	--	--	--	--	--	--	--	--	--	--	--	--	--
TRINITY_DN10726_c0_g1_i1_2	264.8255821	0.243152402	-0.52847061	0.914782772	-0.128498899	0.59717274	0.839014618	17.32412	16.90897	18.62428	13.42014	20.87638	16.58587	XP_014283898.1	mediator of RNA polymerase II transcription subunit 4 [Halyomorpha halys]	Q7QH62|MED4_ANOGA	Mediator of RNA polymerase II transcription subunit 4 AGAP004063 OS=Anopheles gambiae (African malaria mosquito) GN=AGAP004063 PE=3 SV=3	172/252(68.25)	K15146	MED4	mediator of RNA polymerase II transcription subunit 4	ko04919	Thyroid hormone signaling pathway	KOG4552	Vitamin-D-receptor interacting protein complex component	[K]	INFORMATION STORAGE AND PROCESSING	Transcription	K	ENOG410XQ30	Component of the Mediator complex, a coactivator involved in the regulated transcription of nearly all RNA polymerase II-dependent genes. Mediator functions as a bridge to convey information from gene-specific regulatory proteins to the basal RNA polymerase II transcription machinery. Mediator is recruited to promoters by direct interactions with regulatory proteins and serves as a scaffold for t…	Molecular Function: transcription coregulator activity (GO:0003712);|Biological Process: regulation of transcription by RNA polymerase II (GO:0006357);|Cellular Component: mediator complex (GO:0016592);|Cellular Component: core mediator complex (GO:0070847);	PF10018.9	Vitamin-D-receptor interacting Mediator subunit 4
TRINITY_DN10729_c0_g1_i1_2	16.85273797	0.940867188	1.198108733	2.184436538	1.127261194	0.23087469	0.544520973	0.5686522	1.489344	0.6345283	2.041784	3.291141	0.5617507	XP_017839445.1	PREDICTED: uncharacterized protein LOC108597409 [Drosophila busckii]	--	--	--	--	--	--	--	--	KOG2504	Monocarboxylate transporter	[G]	METABOLISM	Carbohydrate transport and metabolism	G	COG0477	major facilitator Superfamily	--	--	--
TRINITY_DN10730_c0_g1_i1_2	8.201673848	1.106064567	-0.369842012	0.753109137	-0.409069145	0.71150021	0.893984682	1.398527	0.3838105	1.979544	0.5494262	0.4856117	2.173247	XP_026676803.1	transcription factor AP-2-epsilon isoform X3 [Diaphorina citri]	Q9CRY4|AP2A_MOUSE	Transcription factor AP-2-alpha Ap2tf OS=Mus musculus (Mouse) GN=Ap2tf PE=1 SV=2	--	--	--	--	--	--	KOG3811	Transcription factor AP-2	[K]	INFORMATION STORAGE AND PROCESSING	Transcription	K	ENOG410XR9E	activating enhancer binding protein 2	Biological Process: negative regulation of transcription by RNA polymerase II (GO:0000122);|Molecular Function: transcription regulatory region sequence-specific DNA binding (GO:0000976);|Molecular Function: RNA polymerase II regulatory region sequence-specific DNA binding (GO:0000977);|Molecular Function: RNA polymerase II proximal promoter sequence-specific DNA binding (GO:0000978);|Molecular F…	PF03299.14	Transcription factor AP-2	ENSTGUP00000005876	AP-2
TRINITY_DN10734_c0_g1_i1_1	9.247231383	1.42710035	-0.196691083	0.823192696	-0.280697913	0.844069289	0.947119835	0	2.598163	3.040466	1.839841	2.373891	0.6481858	XP_001985245.1	UDP-glucuronosyltransferase [Drosophila grimshawi]	--	--	39/65(60.00)	K00699	UGT	glucuronosyltransferase [EC:2.4.1.17]	ko00040|ko00053|ko00140|ko00830|ko00860|ko00980|ko00982|ko00983|ko05204	Pentose and glucuronate interconversions|Ascorbate and aldarate metabolism|Steroid hormone biosynthesis|Retinol metabolism|Porphyrin and chlorophyll metabolism|Metabolism of xenobiotics by cytochrome P450|Drug metabolism - cytochrome P450|Drug metabolism - other enzymes|Chemical carcinogenesis	KOG1192	UDP-glucuronosyl and UDP-glucosyl transferase	[GC]	METABOLISM|METABOLISM	Carbohydrate transport and metabolism |Energy production and conversion	S	COG1819	Transferase	--	--	--
TRINITY_DN10734_c0_g2_i1_1	6.677128733	1.594189819	2.638067425	18.45040053	4.205580231	0.008338	0.08409933	0	0.3625626	0	2.782698	1.390008	2.861961	XP_004534092.1	UDP-glucuronosyltransferase [Ceratitis capitata]	A0A291PQH4|UGT2_DACCO	UDP-glucosyltransferase 2 UTG2 OS=Dactylopius coccus (Cochineal) GN=UTG2 PE=1 SV=1	45/108(41.67)	K00699	UGT	glucuronosyltransferase [EC:2.4.1.17]	ko00040|ko00053|ko00140|ko00830|ko00860|ko00980|ko00982|ko00983|ko05204	Pentose and glucuronate interconversions|Ascorbate and aldarate metabolism|Steroid hormone biosynthesis|Retinol metabolism|Porphyrin and chlorophyll metabolism|Metabolism of xenobiotics by cytochrome P450|Drug metabolism - cytochrome P450|Drug metabolism - other enzymes|Chemical carcinogenesis	KOG1192	UDP-glucuronosyl and UDP-glucosyl transferase	[GC]	METABOLISM|METABOLISM	Carbohydrate transport and metabolism |Energy production and conversion	S	COG1819	Transferase	--	PF00201.18,PF04101.16	UDP-glucoronosyl and UDP-glucosyl transferase|Glycosyltransferase family 28 C-terminal domain
TRINITY_DN10736_c0_g2_i1_2	4.739132815	1.447025898	-1.15364343	0.314394543	-1.66935192	0.248646385	0.565358146	1.417954	1.537254	0.1467357	0.6306325	0.3037081	0.1604917	XP_014242340.1	alpha-2A adrenergic receptor [Cimex lectularius]	Q91081|ADRA2_LABOS	Alpha-2 adrenergic receptor . OS=Labrus ossifagus (Cuckoo wrasse) GN=. PE=3 SV=1	--	--	--	--	--	--	KOG3656	FOG: 7 transmembrane receptor	[R]	POORLY CHARACTERIZED	General function prediction only	U	ENOG410XRW9	Receptor	Molecular Function: alpha2-adrenergic receptor activity (GO:0004938);|Cellular Component: plasma membrane (GO:0005886);|Biological Process: regulation of smooth muscle contraction (GO:0006940);|Cellular Component: integral component of membrane (GO:0016021);|Biological Process: regulation of vasoconstriction (GO:0019229);|Biological Process: platelet activation (GO:0030168);	PF00001.21	7 transmembrane receptor (rhodopsin family)
TRINITY_DN10737_c0_g1_i1_1	6.29500712	1.698181775	2.421534076	17.29406409	4.112205035	0.015455152	0.125118826	0	0.4132967	0	3.381586	0.7611843	2.077839	XP_014090712.1	PREDICTED: endonuclease III-like protein 1 [Bactrocera oleae]	Q2KID2|NTH_BOVIN	Endonuclease III-like protein 1 NTHL1 OS=Bos taurus (Bovine) GN=NTHL1 PE=2 SV=1	45/68(66.18)	K10773	NTH	endonuclease III [EC:4.2.99.18]	ko03410	Base excision repair	KOG1921	Endonuclease III	[L]	INFORMATION STORAGE AND PROCESSING	Replication, recombination and repair	L	COG0177	endonuclease III	Molecular Function: oxidized pyrimidine nucleobase lesion DNA N-glycosylase activity (GO:0000703);|Molecular Function: double-stranded DNA binding (GO:0003690);|Molecular Function: DNA-(apurinic or apyrimidinic site) endonuclease activity (GO:0003906);|Cellular Component: nucleus (GO:0005634);|Cellular Component: mitochondrion (GO:0005739);|Biological Process: base-excision repair, AP site format…	--	--
TRINITY_DN10737_c0_g1_i1_2	39.90371083	0.572771256	0.424988872	1.183796757	0.24342141	0.670844787	0.876679139	1.010772	2.979593	3.106273	2.219505	3.308215	3.390867	XP_023297476.1	protein SEC13 homolog [Lucilia cuprina]	Q9V3J4|SEC13_DROME	Protein SEC13 homolog CG6773 OS=Drosophila melanogaster (Fruit fly) GN=CG6773 PE=1 SV=1	226/289(78.20)	K14004	SEC13	protein transport protein SEC13	ko03013|ko04141|ko04150	RNA transport|Protein processing in endoplasmic reticulum|mTOR signaling pathway	KOG1332	Vesicle coat complex COPII, subunit SEC13	[U]	CELLULAR PROCESSES AND SIGNALING	Intracellular trafficking, secretion, and vesicular transport	U	ENOG410XPFM	Component of the coat protein complex II (COPII) which promotes the formation of transport vesicles from the endoplasmic reticulum (ER). The coat has two main functions, the physical deformation of the endoplasmic reticulum membrane into vesicles and the selection of cargo molecules. It also functions as a component of the nuclear pore complex (NPC). NPC components, collectively referred to as nu…	Cellular Component: Golgi membrane (GO:0000139);|Cellular Component: chromatin (GO:0000785);|Molecular Function: chromatin binding (GO:0003682);|Molecular Function: structural molecule activity (GO:0005198);|Cellular Component: nuclear envelope (GO:0005635);|Cellular Component: nucleoplasm (GO:0005654);|Cellular Component: polytene chromosome puff (GO:0005703);|Cellular Component: lysosomal membr…	PF00400.32,PF12894.7	WD domain, G-beta repeat|Anaphase-promoting complex subunit 4 WD40 domain
TRINITY_DN10738_c0_g1_i1_2	52.05071133	3.907631996	-5.598531595	2.60E-07	-21.87700119	2.16E-08	1.77E-06	32.40425	0	0	0	0	0	--	--	--	--	--	--	--	--	--	--	--	--	--	--	--	--	--	--	--	--	--
TRINITY_DN1073_c0_g1_i1_2	5.435684476	3.570697745	-1.670525029	0.016009367	-5.964939953	0.094815532	0.347875958	0	0	5.415662	0	0	0	--	--	--	--	--	--	--	--	--	--	--	--	--	--	--	--	--	--	--	--	--
TRINITY_DN1073_c0_g2_i1_2	4.447378208	3.728763737	-1.52208073	0.019566379	-5.67547943	0.127988854	0.407854815	0	0	4.216232	5.91E-19	0	0	XP_015591780.1	protein transport protein Sec61 subunit beta [Cephus cinctus]	P60467|SC61B_CANLF	Protein transport protein Sec61 subunit beta SEC61B OS=Canis lupus familiaris (Dog) (Canis familiaris) GN=SEC61B PE=1 SV=2	66/93(70.97)	K09481	SEC61B, SBH2	protein transport protein SEC61 subunit beta	ko03060|ko04141|ko04145|ko05110	Protein export|Protein processing in endoplasmic reticulum|Phagosome|Vibrio cholerae infection	KOG3457	Sec61 protein translocation complex, beta subunit	[O]	CELLULAR PROCESSES AND SIGNALING	Posttranslational modification, protein turnover, chaperones	U	ENOG4111UAR	protein transport protein SEC61 subunit	Biological Process: protein import into nucleus, translocation (GO:0000060);|Molecular Function: ARF guanyl-nucleotide exchange factor activity (GO:0005086);|Cellular Component: endoplasmic reticulum (GO:0005783);|Cellular Component: Sec61 translocon complex (GO:0005784);|Cellular Component: endoplasmic reticulum membrane (GO:0005789);|Biological Process: SRP-dependent cotranslational protein tar…	--	--
TRINITY_DN10743_c0_g1_i1_1	10.96366158	1.050859958	-0.868229232	0.531305173	-0.912387335	0.385268854	0.698176729	0.9668796	3.14626	1.382939	0.239744	0.6922863	2.236507	XP_022193018.1	neurobeachin-like protein 1 [Nilaparvata lugens]	Q6ZS30|NBEL1_HUMAN	Neurobeachin-like protein 1 ALS2CR16 OS=Homo sapiens (Human) GN=ALS2CR16 PE=2 SV=3	--	--	--	--	--	--	KOG1787	Kinase A-anchor protein Neurobeachin and related BEACH and WD40 repeat proteins	[U]	CELLULAR PROCESSES AND SIGNALING	Intracellular trafficking, secretion, and vesicular transport	S	ENOG410XNQC	beige BEACH domain containing protein	--	PF15787.5	Domain of unknown function (DUF4704)
TRINITY_DN10745_c0_g1_i1_1	4.035946723	2.027510135	2.680002004	43.22311751	5.433731227	0.007362172	0.077286027	0	0	0	1.234429	0.8738486	2.656335	XP_011290615.1	PREDICTED: kinesin-like protein costa [Musca domestica]	O16844|COS_DROME	Kinesin-like protein costa CG1708 OS=Drosophila melanogaster (Fruit fly) GN=CG1708 PE=1 SV=2	50/83(60.24)	K06227	COS2	costal 2	ko04341	Hedgehog signaling pathway - fly	--	--	--	--	--	Z	ENOG4110CRV	positive regulation of hh target transcription factor activity	Molecular Function: motor activity (GO:0003774);|Molecular Function: microtubule motor activity (GO:0003777);|Molecular Function: smoothened binding (GO:0005119);|Molecular Function: ATP binding (GO:0005524);|Cellular Component: cytoplasm (GO:0005737);|Cellular Component: cytosol (GO:0005829);|Cellular Component: kinesin complex (GO:0005871);|Cellular Component: microtubule (GO:0005874);|Cellular…	--	--
TRINITY_DN10745_c0_g2_i1_1	12.40429074	1.457910665	3.105080822	23.0537645	4.526930446	0.00190227	0.029807413	0	0.2972292	0	1.979611	0.8751894	5.099236	XP_013118530.1	PREDICTED: kinesin-like protein costa [Stomoxys calcitrans]	Q292S8|COS_DROPS	Kinesin-like protein costa GA14314 OS=Drosophila pseudoobscura pseudoobscura (Fruit fly) GN=GA14314 PE=3 SV=2	101/158(63.92)	K06227	COS2	costal 2	ko04341	Hedgehog signaling pathway - fly	--	--	--	--	--	Z	ENOG4110CRV	positive regulation of hh target transcription factor activity	Molecular Function: microtubule motor activity (GO:0003777);|Molecular Function: smoothened binding (GO:0005119);|Molecular Function: ATP binding (GO:0005524);|Cellular Component: cytoplasm (GO:0005737);|Cellular Component: microtubule (GO:0005874);|Cellular Component: microtubule associated complex (GO:0005875);|Cellular Component: plasma membrane (GO:0005886);|Cellular Component: cilium (GO:000…	--	--
TRINITY_DN10747_c0_g1_i1_2	4.393891216	3.741371544	-1.512163322	0.019810858	-5.657564822	0.130492319	0.411345938	3.792214	0	0	0	4.33E-57	0	XP_015605143.1	venom carboxylesterase-6 isoform X1 [Cephus cinctus]	Q04791|SASB_ANAPL	Fatty acyl-CoA hydrolase precursor, medium chain . OS=Anas platyrhynchos (Mallard) (Anas boschas) GN=. PE=1 SV=1	--	--	--	--	--	--	KOG1516	Carboxylesterase and related proteins	[R]	POORLY CHARACTERIZED	General function prediction only	I	COG2272	Carboxylesterase	Biological Process: fatty acid biosynthetic process (GO:0006633);|Molecular Function: hydrolase activity (GO:0016787);	PF00135.28	Carboxylesterase family
TRINITY_DN10748_c0_g1_i1_2	24.28662151	0.769675408	-0.44484231	0.788736774	-0.342384186	0.656433716	0.870015437	6.101045	4.836285	2.59576	1.297595	3.187204	7.338055	--	--	--	--	--	--	--	--	--	--	--	--	--	--	--	--	--	--	--	--	--
TRINITY_DN10750_c0_g1_i1_2	10.45216062	0.963708354	1.124003382	2.118747182	1.083211449	0.261011591	0.580048144	0.6042663	0.3387818	1.378258	1.288159	2.804939	1.205775	XP_022193621.1	carcinine transporter isoform X1 [Nilaparvata lugens]	Q9VIK2|CART_DROME	Carcinine transporter CG9317 OS=Drosophila melanogaster (Fruit fly) GN=CG9317 PE=2 SV=1	--	--	--	--	--	--	KOG0255	Synaptic vesicle transporter SVOP and related transporters (major facilitator superfamily)	[R]	POORLY CHARACTERIZED	General function prediction only	G	ENOG410XSRI	solute carrier family 22	Biological Process: neurotransmitter uptake (GO:0001504);|Molecular Function: neurotransmitter transporter activity (GO:0005326);|Cellular Component: plasma membrane (GO:0005886);|Biological Process: visual perception (GO:0007601);|Cellular Component: integral component of membrane (GO:0016021);|Cellular Component: axon terminus (GO:0043679);|Biological Process: positive phototaxis (GO:0046956);|…	PF07690.16	Major Facilitator Superfamily
TRINITY_DN10750_c0_g2_i1_2	11.71987295	1.026465436	1.371601516	2.653509195	1.407901548	0.170187522	0.469596337	0.1555864	1.009786	1.431436	3.122477	2.273479	1.569435	XP_022193621.1	carcinine transporter isoform X1 [Nilaparvata lugens]	Q9VIK2|CART_DROME	Carcinine transporter CG9317 OS=Drosophila melanogaster (Fruit fly) GN=CG9317 PE=2 SV=1	63/112(56.25)	K08202	SLC22A4_5, OCTN	MFS transporter, OCT family, solute carrier family 22 (organic cation transporter), member 4/5	ko05231	Choline metabolism in cancer	KOG0255	Synaptic vesicle transporter SVOP and related transporters (major facilitator superfamily)	[R]	POORLY CHARACTERIZED	General function prediction only	G	ENOG410XSRI	solute carrier family 22	Biological Process: neurotransmitter uptake (GO:0001504);|Molecular Function: neurotransmitter transporter activity (GO:0005326);|Cellular Component: plasma membrane (GO:0005886);|Biological Process: visual perception (GO:0007601);|Cellular Component: integral component of membrane (GO:0016021);|Cellular Component: axon terminus (GO:0043679);|Biological Process: positive phototaxis (GO:0046956);|…	--	--
TRINITY_DN10756_c0_g1_i1_1	10.88499975	1.308988698	1.382459034	3.50550733	1.809623252	0.166830801	0.4645914	0	1.593428	0.21277	2.10894	1.552868	3.065222	EDW57850.2	LOW QUALITY PROTEIN: uncharacterized protein Dvir_GJ18317 [Drosophila virilis]	--	--	--	--	--	--	--	--	KOG4338	Predicted lipoprotein	[I]	METABOLISM	Lipid transport and metabolism	S	ENOG410XR10	Domain of Unknown Function (DUF1081)	--	--	--
TRINITY_DN10756_c0_g1_i1_2	11.50872514	0.844923743	0.231136933	1.144956734	0.195293083	0.817208423	0.937618431	1.139948	0.9416033	2.870658	1.81614	2.10025	2.064927	--	--	--	--	--	--	--	--	--	--	--	--	--	--	--	--	--	--	--	--	--
TRINITY_DN10758_c0_g1_i1_1	34.08551405	0.820415878	1.997101749	3.113320245	1.638453984	0.045814131	0.237334922	0.2319228	1.171381	1.22294	1.023552	3.073906	4.760546	XP_017483224.1	PREDICTED: protein transport protein Sec24A [Rhagoletis zephyria]	A6QNT8|SC24A_BOVIN	Protein transport protein Sec24A SEC24A OS=Bos taurus (Bovine) GN=SEC24A PE=2 SV=1	213/253(84.19)	K14007	SEC24	protein transport protein SEC24	ko04141|ko05130	Protein processing in endoplasmic reticulum|Pathogenic Escherichia coli infection	KOG1985	Vesicle coat complex COPII, subunit SEC24/subunit SFB2	[U]	CELLULAR PROCESSES AND SIGNALING	Intracellular trafficking, secretion, and vesicular transport	U	COG5028	SEC24 family, member	Cellular Component: Golgi membrane (GO:0000139);|Cellular Component: endoplasmic reticulum membrane (GO:0005789);|Cellular Component: cytosol (GO:0005829);|Biological Process: intracellular protein transport (GO:0006886);|Biological Process: ER to Golgi vesicle-mediated transport (GO:0006888);|Molecular Function: zinc ion binding (GO:0008270);|Cellular Component: COPII vesicle coat (GO:0030127);|…	PF04811.15,PF04810.15	Sec23/Sec24 trunk domain|Sec23/Sec24 zinc finger
TRINITY_DN10759_c0_g1_i1_1	10.28342182	1.152624777	0.517518885	1.512049206	0.59650509	0.604793989	0.842557084	0.3085289	2.014572	1.227595	3.542693	0.5918161	1.287059	RZF46633.1	hypothetical protein LSTR_LSTR015514 [Laodelphax striatellus]	--	--	--	--	--	--	--	--	--	--	--	--	--	--	--	--	--	--	--
TRINITY_DN1075_c0_g1_i1_1	7.396348739	2.675147128	2.356882027	79.06713171	6.305006184	0.018429101	0.138984625	0	0	0	5.67584	0	0.5101745	XP_029048124.1	V-type proton ATPase subunit d [Osmia bicornis bicornis]	Q25531|VA0D_MANSE	V-type proton ATPase subunit d . OS=Manduca sexta (Tobacco hawkmoth) (Tobacco hornworm) GN=. PE=2 SV=1	139/141(98.58)	K02146	ATPeV0D, ATP6D	V-type H+-transporting ATPase subunit d	ko00190|ko04142|ko04145|ko04721|ko04966|ko05110|ko05120|ko05152|ko05165|ko05203|ko05323	Oxidative phosphorylation|Lysosome|Phagosome|Synaptic vesicle cycle|Collecting duct acid secretion|Vibrio cholerae infection|Epithelial cell signaling in Helicobacter pylori infection|Tuberculosis|Human papillomavirus infection|Viral carcinogenesis|Rheumatoid arthritis	KOG2957	Vacuolar H+-ATPase V0 sector, subunit d	[C]	METABOLISM	Energy production and conversion	C	COG1527	ATP synthase, subunit	Molecular Function: proton transmembrane transporter activity (GO:0015078);|Biological Process: ATP hydrolysis coupled proton transport (GO:0015991);|Cellular Component: proton-transporting V-type ATPase, V0 domain (GO:0033179);	PF01992.16	ATP synthase (C/AC39) subunit
TRINITY_DN10761_c1_g1_i1_2	8.05858773	0.891442014	-0.712772652	0.643764314	-0.635395489	0.475986451	0.765192988	1.526304	0.9074229	1.030571	0.7303814	0.9089506	0.7079096	RZF39733.1	hypothetical protein LSTR_LSTR011142 [Laodelphax striatellus]	Q18120|TWK18_CAEEL	TWiK family of potassium channels protein 18 C24A3.6 OS=Caenorhabditis elegans GN=C24A3.6 PE=1 SV=2	--	--	--	--	--	--	KOG1418	Tandem pore domain K+ channel	[P]	METABOLISM	Inorganic ion transport and metabolism	P	COG1226	PotAssium voltage-gated channel	Cellular Component: integral component of plasma membrane (GO:0005887);|Biological Process: potassium ion transport (GO:0006813);|Biological Process: muscle contraction (GO:0006936);|Molecular Function: outward rectifier potassium channel activity (GO:0015271);|Cellular Component: membrane (GO:0016020);|Molecular Function: potassium ion leak channel activity (GO:0022841);|Biological Process: loco…	PF07885.16	Ion channel
TRINITY_DN10764_c0_g1_i1_1	79.96316475	3.907285558	2.492984042	855.6046684	9.740800544	0.012667454	0.110055375	0	0	0	16.73711	0	44.1469	--	--	--	--	--	--	--	--	--	--	--	--	--	--	--	--	--	--	--	--	--
TRINITY_DN10765_c0_g1_i1_1	7.259027052	1.833494363	2.37642179	20.4943731	4.357155955	0.017481467	0.13452494	0.3947018	0	0	0.3586252	1.645842	6.431414	--	--	--	--	--	--	--	--	--	--	--	--	--	--	--	--	--	--	--	--	--
TRINITY_DN10767_c0_g1_i1_1	16.55514375	0.744643974	-2.150143147	0.32962758	-1.601091137	0.031543894	0.191718949	3.360896	7.239316	3.422224	1.182026	2.122594	1.376815	--	--	--	--	--	--	--	--	--	--	--	--	--	--	--	--	--	--	--	--	--
TRINITY_DN10768_c0_g1_i1_1	10.94260713	0.819777518	0.028398863	1.01626789	0.023280749	0.977344031	0.991363815	1.019977	2.075435	1.612461	1.844392	1.021064	2.200442	--	--	--	--	--	--	--	--	--	--	--	--	--	--	--	--	--	--	--	--	--
TRINITY_DN10768_c0_g1_i1_2	9.070910287	1.770225441	0.87502624	2.926129688	1.548993712	0.381559628	0.694755426	0	1.10E-20	2.635118	1.600528	4.851362	1.779252	--	--	--	--	--	--	--	--	--	--	--	--	--	--	--	--	--	--	--	--	--
TRINITY_DN1076_c0_g1_i1_1	5.651505958	1.547486671	1.395982997	4.469969791	2.160265081	0.162719615	0.458933061	0	0.5978967	0.1363475	1.467188	0.2728716	1.299685	XP_017849786.1	PREDICTED: G-protein-signaling modulator 2 [Drosophila busckii]	P81274|GPSM2_HUMAN	G-protein-signaling modulator 2 LGN OS=Homo sapiens (Human) GN=LGN PE=1 SV=3	--	--	--	--	--	--	KOG1130	Predicted G-alpha GTPase interaction protein, contains GoLoco domain	[T]	CELLULAR PROCESSES AND SIGNALING	Signal transduction mechanisms	S	ENOG410XP6N	G-protein signaling modulator	Biological Process: establishment of mitotic spindle orientation (GO:0000132);|Molecular Function: nucleotide binding (GO:0000166);|Molecular Function: G-protein alpha-subunit binding (GO:0001965);|Molecular Function: GDP-dissociation inhibitor activity (GO:0005092);|Cellular Component: cytoplasm (GO:0005737);|Cellular Component: centrosome (GO:0005813);|Cellular Component: cytosol (GO:0005829);|…	PF00515.28,PF13424.6,PF13176.6,PF07719.17,PF13374.6,PF13181.6	Tetratricopeptide repeat|Tetratricopeptide repeat|Tetratricopeptide repeat|Tetratricopeptide repeat|Tetratricopeptide repeat|Tetratricopeptide repeat
TRINITY_DN1076_c0_g1_i1_2	19.75959894	1.136491692	-0.2815889	0.801056859	-0.320023446	0.778258752	0.921769573	1.445957	2.228674	0.3508522	0.2360915	2.687227	0.3666822	XP_022193985.1	uncharacterized protein LOC111051741 [Nilaparvata lugens]	--	--	--	--	--	--	--	--	--	--	--	--	--	--	--	--	--	--	--
TRINITY_DN10770_c0_g1_i1_1	5.088368778	3.643236185	1.582562136	54.40425707	5.76564764	0.113521299	0.383094881	0	0	0	4.795525	0	0	XP_006612712.2	chymotrypsin-2-like [Apis dorsata]	P39675|DERP3_DERPT	Mite allergen Der p 3 DERP3 OS=Dermatophagoides pteronyssinus (European house dust mite) GN=DERP3 PE=1 SV=1	52/124(41.94)	K01312	PRSS1_2_3	trypsin [EC:3.4.21.4]	ko04080|ko04972|ko04974|ko05164	Neuroactive ligand-receptor interaction|Pancreatic secretion|Protein digestion and absorption|Influenza A	KOG3627	Trypsin	[E]	METABOLISM	Amino acid transport and metabolism	O	COG5640	protease	Molecular Function: serine-type endopeptidase activity (GO:0004252);|Cellular Component: extracellular region (GO:0005576);	PF00089.26	Trypsin
TRINITY_DN10777_c0_g1_i1_1	20.13483159	0.820723988	0.601575559	1.408078232	0.493727492	0.547456702	0.810478725	1.911841	3.347492	1.585385	5.615048	1.168193	3.14469	--	--	--	--	--	--	--	--	--	--	--	--	--	--	--	--	--	--	--	--	--
TRINITY_DN10778_c0_g1_i1_2	11.60132907	0.857885118	-0.627277197	0.68866212	-0.538131772	0.530477548	0.800722843	0.9983569	0.7280528	2.294979	0.8241111	1.129579	0.9140398	XP_022203738.1	uncharacterized protein LOC111060385 [Nilaparvata lugens]	Q9VD09|PINTA_DROME	Retinol-binding protein pinta CG13848 OS=Drosophila melanogaster (Fruit fly) GN=CG13848 PE=2 SV=1	--	--	--	--	--	--	KOG1471	Phosphatidylinositol transfer protein SEC14 and related proteins	[I]	METABOLISM	Lipid transport and metabolism	S	ENOG410XRSQ	Transfer protein	Molecular Function: retinoid binding (GO:0005501);|Biological Process: visual perception (GO:0007601);|Biological Process: phototransduction (GO:0007602);|Biological Process: rhodopsin biosynthetic process (GO:0016063);|Molecular Function: retinal binding (GO:0016918);|Molecular Function: retinol binding (GO:0019841);	PF00650.20	CRAL/TRIO domain
TRINITY_DN10779_c0_g1_i1_1	10.40320871	0.90963299	-0.134939658	0.918438125	-0.122745565	0.892659583	0.964724938	0.7401849	2.138226	1.792289	1.263892	0.8282282	2.404172	--	--	--	--	--	--	--	--	--	--	--	--	--	--	--	--	--	--	--	--	--
TRINITY_DN10779_c0_g1_i1_2	26.04977934	0.58224043	0.126360982	1.052319265	0.073572473	0.899446186	0.967388713	5.068338	3.249938	3.076894	4.18929	2.661664	5.730229	--	--	--	--	--	--	--	--	--	--	--	--	--	--	--	--	--	--	--	--	--
TRINITY_DN10779_c0_g2_i1_2	20.44779345	0.702554489	-0.657497145	0.726015588	-0.461927571	0.510861306	0.787167236	5.300759	3.817307	3.557792	1.642688	5.224204	3.0105	--	--	--	--	--	--	--	--	--	--	--	--	--	--	--	--	--	--	--	--	--
TRINITY_DN10779_c0_g3_i1_2	24.63183825	0.608691899	-0.144796374	0.940737174	-0.08813638	0.884871645	0.962192036	3.662915	3.918193	3.343046	1.664678	4.495529	4.968241	--	--	--	--	--	--	--	--	--	--	--	--	--	--	--	--	--	--	--	--	--
TRINITY_DN10781_c0_g1_i1_2	20.48541249	0.740871503	0.417539027	1.239143068	0.309342766	0.676284185	0.879349907	2.834775	3.376359	2.478454	1.412051	3.35852	6.951837	--	--	--	--	--	--	--	--	--	--	--	--	--	--	--	--	--	--	--	--	--
TRINITY_DN10783_c0_g1_i1_1	17.0157894	1.001086595	-0.06579031	0.955374452	-0.065861798	0.947544771	0.98279074	2.349133	3.226675	1.385927	4.662146	0.352326	1.741963	--	--	--	--	--	--	--	--	--	--	--	--	--	--	--	--	--	--	--	--	--
TRINITY_DN10783_c0_g1_i1_2	10.65290117	2.887199343	-0.833193326	0.188731191	-2.405595222	0.404735706	0.712756287	7.03218	4.85E-57	1.27E-55	1.33952	2.45E-73	4.38E-72	KFB35117.1	AGAP006456-PA-like protein [Anopheles sinensis]	Q9VZU4|NDUS3_DROME	NADH dehydrogenase [ubiquinone] iron-sulfur protein 3, mitochondrial CG12079 OS=Drosophila melanogaster (Fruit fly) GN=CG12079 PE=1 SV=1	87/136(63.97)	K03936	NDUFS3	NADH dehydrogenase (ubiquinone) Fe-S protein 3 [EC:7.1.1.2 1.6.99.3]	ko00190|ko04714|ko04723|ko04932|ko05010|ko05012|ko05016	Oxidative phosphorylation|Thermogenesis|Retrograde endocannabinoid signaling|Non-alcoholic fatty liver disease (NAFLD)|Alzheimer disease|Parkinson disease|Huntington disease	KOG1713	NADH-ubiquinone oxidoreductase, NDUFS3/30 kDa subunit	[C]	METABOLISM	Energy production and conversion	C	COG0852	NDH-1 shuttles electrons from NADH, via FMN and iron- sulfur (Fe-S) centers, to quinones in the respiratory chain. The immediate electron acceptor for the enzyme in this species is believed to be ubiquinone. Couples the redox reaction to proton translocation (for every two electrons transferred, four hydrogen ions are translocated across the cytoplasmic membrane), and thus conserves the redox ene…	--	--	--
TRINITY_DN10786_c0_g1_i1_2	6.587083773	1.584415723	0.022991529	1.025571546	0.03642814	0.98165703	0.993148611	0.985982	1.840497	0.4536395	0.508648	2.820106	1.39E-30	--	--	--	--	--	--	--	--	--	--	--	--	--	--	--	--	--	--	--	--	--
TRINITY_DN10790_c0_g1_i1_1	3.880829851	1.96585689	1.724679497	10.48658531	3.390473072	0.084585248	0.327615813	0.4183993	0	0	1.241731	0.4110352	3.136589	--	--	--	--	--	--	--	--	--	--	--	--	--	--	--	--	--	--	--	--	--
TRINITY_DN10794_c0_g1_i1_1	10.16968383	1.430208232	1.207669933	3.310890919	1.72721948	0.227174248	0.540151458	0	1.069342	1.780111	6.395708	0.6406082	2.649538	--	--	--	--	--	--	--	--	--	--	--	--	--	--	--	--	--	--	--	--	--
TRINITY_DN10796_c0_g1_i1_2	7.029435	1.915757679	-0.130218859	0.841206686	-0.249467778	0.896393275	0.966343742	1.062678	3.58E-05	3.084618	1.069756	2.637625	2.77E-08	--	--	--	--	--	--	--	--	--	--	--	--	--	--	--	--	--	--	--	--	--
TRINITY_DN10797_c0_g1_i1_2	8.111799168	3.309633689	-1.97667906	0.010730911	-6.54208361	0.048077919	0.243851714	9.018366	0	0	0	0	0	--	--	--	--	--	--	--	--	--	--	--	--	--	--	--	--	--	--	--	--	--
TRINITY_DN10797_c0_g2_i1_2	6.421841008	3.45538796	-1.795760837	0.013554819	-6.205050375	0.072532562	0.302233208	6.652103	0	0	0	0	0	--	--	--	--	--	--	--	--	--	--	--	--	--	--	--	--	--	--	--	--	--
TRINITY_DN10798_c0_g1_i1_1	14.87586123	0.679589305	0.768710862	1.43635034	0.52240768	0.442064975	0.739861594	1.944583	2.125476	1.912085	3.737365	3.06229	2.423767	--	--	--	--	--	--	--	--	--	--	--	--	--	--	--	--	--	--	--	--	--
TRINITY_DN1079_c0_g1_i1_1	17.14965972	0.703402615	0.770535762	1.45598639	0.54199687	0.44098215	0.739314374	1.112366	1.42835	0.5422297	1.36462	1.138011	2.29994	--	--	--	--	--	--	--	--	--	--	--	--	--	--	--	--	--	--	--	--	--
TRINITY_DN10801_c0_g1_i1_1	8.943616025	1.296542226	2.287088381	7.809913989	2.96530666	0.022190665	0.156250503	0	0.3291115	0.3181903	0.7107245	1.083402	3.690427	--	--	--	--	--	--	--	--	--	--	--	--	--	--	--	--	--	--	--	--	--
TRINITY_DN10803_c0_g1_i1_1	10.12962698	1.049387043	-0.317147819	0.793988044	-0.332810812	0.751131442	0.911438659	0.3123145	2.320717	1.032063	1.503843	0.5057312	0.9891734	--	--	--	--	--	--	--	--	--	--	--	--	--	--	--	--	--	--	--	--	--
TRINITY_DN10804_c0_g1_i1_1	5.049364404	1.673616141	1.870450194	8.756872069	3.130415635	0.061421327	0.277455354	0	0.5269825	0	1.366923	1.890789	2.455879	--	--	--	--	--	--	--	--	--	--	--	--	--	--	--	--	--	--	--	--	--
TRINITY_DN10805_c0_g1_i1_2	20.78194084	0.660537342	0.812350038	1.450537442	0.536587535	0.416590806	0.72162429	1.845004	1.415666	1.215837	2.520624	2.74891	1.339329	XP_024946353.1	matrix metalloproteinase-17 [Cephus cinctus]	Q9R0S3|MMP17_MOUSE	Matrix metalloproteinase-17 Mt4mmp OS=Mus musculus (Mouse) GN=Mt4mmp PE=1 SV=3	92/205(44.88)	K08002	MMP24	matrix metalloproteinase-24 (membrane-inserted) [EC:3.4.24.-]	ko04928	Parathyroid hormone synthesis, secretion and action	KOG1565	Gelatinase A and related matrix metalloproteases	[OW]	CELLULAR PROCESSES AND SIGNALING|CELLULAR PROCESSES AND SIGNALING	Posttranslational modification, protein turnover, chaperones |Extracellular structures	O	ENOG410XQ5D	matrix metallopeptidase	Biological Process: kidney development (GO:0001822);|Molecular Function: metalloendopeptidase activity (GO:0004222);|Cellular Component: plasma membrane (GO:0005886);|Molecular Function: zinc ion binding (GO:0008270);|Cellular Component: extracellular matrix (GO:0031012);|Cellular Component: anchored component of membrane (GO:0031225);|Biological Process: drinking behavior (GO:0042756);	PF00413.24,PF01471.18	Matrixin|Putative peptidoglycan binding domain
TRINITY_DN10806_c0_g1_i1_1	9.857379084	1.075293588	2.09852052	4.778393486	2.25652566	0.035859189	0.206331957	0.1786451	0.7910694	0.1799174	1.282631	1.058309	4.142466	XP_017967958.1	multidrug resistance-associated protein 4 [Drosophila navojoa]	P91660|L259_DROME	Probable multidrug resistance-associated protein lethal(2)03659 CG8799 OS=Drosophila melanogaster (Fruit fly) GN=CG8799 PE=2 SV=4	132/169(78.11)	K05673	ABCC4	ATP-binding cassette, subfamily C (CFTR/MRP), member 4	ko01523|ko02010|ko04024|ko04976	Antifolate resistance|ABC transporters|cAMP signaling pathway|Bile secretion	KOG0054	Multidrug resistance-associated protein/mitoxantrone resistance protein, ABC superfamily	[Q]	METABOLISM	Secondary metabolites biosynthesis, transport and catabolism	V	COG1132	(ABC) transporter	Molecular Function: ATP binding (GO:0005524);|Biological Process: multicellular organism development (GO:0007275);|Molecular Function: organic anion transmembrane transporter activity (GO:0008514);|Molecular Function: efflux transmembrane transporter activity (GO:0015562);|Biological Process: organic anion transport (GO:0015711);|Cellular Component: membrane (GO:0016020);|Cellular Component: inte…	PF00005.27	ABC transporter
TRINITY_DN10807_c0_g1_i1_2	8.759337837	1.30840591	1.103526974	2.720479985	1.443861214	0.269798384	0.590090405	2.172626	0	0.614736	1.839108	3.219238	3.215047	--	--	--	--	--	--	--	--	--	--	--	--	--	--	--	--	--	--	--	--	--
TRINITY_DN10808_c0_g1_i1_1	12.14380586	1.10146702	2.703166183	7.875919688	2.9774484	0.00686824	0.073701614	0.6829839	0.7180283	0	4.287349	1.927713	4.409578	--	--	--	--	--	--	--	--	--	--	--	--	--	--	--	--	--	--	--	--	--
TRINITY_DN10810_c1_g1_i1_2	15.9137592	1.044731736	-1.350469263	0.376082714	-1.410878098	0.176865507	0.478286527	3.462444	3.115198	1.502681	0.1707001	2.209395	0.7963818	--	--	--	--	--	--	--	--	--	--	--	--	--	--	--	--	--	--	--	--	--
TRINITY_DN10811_c0_g1_i1_1	9.461399016	1.016369378	1.169674501	2.279664228	1.188821345	0.242131983	0.557909636	0.4004595	0.8595048	0.7889761	2.60323	0.6133722	1.679992	XP_005183328.1	PREDICTED: 26S proteasome non-ATPase regulatory subunit 5 [Musca domestica]	Q9VYG1|PSMD5_DROME	26S proteasome non-ATPase regulatory subunit 5 CG12096 OS=Drosophila melanogaster (Fruit fly) GN=CG12096 PE=1 SV=3	--	--	--	--	--	--	KOG4413	26S proteasome regulatory complex, subunit PSMD5	[O]	CELLULAR PROCESSES AND SIGNALING	Posttranslational modification, protein turnover, chaperones	O	ENOG410XTFA	protein folding	Cellular Component: proteasome regulatory particle, base subcomplex (GO:0008540);|Biological Process: proteasome assembly (GO:0043248);	PF10508.9	Proteasome non-ATPase 26S subunit
TRINITY_DN10812_c0_g1_i1_1	8.042571337	1.422980635	1.497850896	4.381463433	2.131412818	0.134171994	0.416784593	0.2601715	0	0.9754232	0.9474938	0.805516	4.538129	--	--	--	--	--	--	--	--	--	--	--	--	--	--	--	--	--	--	--	--	--
TRINITY_DN10813_c0_g1_i1_1	25.06152916	0.781647758	3.237789154	5.778963003	2.530810634	0.001204598	0.021178856	0.1347062	0.5528618	1.088609	2.983722	2.88099	5.328577	XP_011185169.1	serine protease 1-like [Zeugodacus cucurbitae]	P08897|COGS_HYPLI	Collagenase . OS=Hypoderma lineatum (Early cattle grub) (Common cattle grub) GN=. PE=1 SV=3	78/234(33.33)	K01346	CELA2	pancreatic elastase II [EC:3.4.21.71]	ko04972|ko04974	Pancreatic secretion|Protein digestion and absorption	KOG3627	Trypsin	[E]	METABOLISM	Amino acid transport and metabolism	O	COG5640	protease	Molecular Function: serine-type endopeptidase activity (GO:0004252);|Cellular Component: extracellular region (GO:0005576);|Biological Process: collagen catabolic process (GO:0030574);	PF00089.26	Trypsin
TRINITY_DN10814_c0_g1_i1_1	20.70718989	0.858236529	1.661492946	2.686921065	1.425953939	0.096614484	0.351314305	0.1445226	0.8791848	0.5335412	1.2426	0.7448273	2.489244	XP_020715933.1	luc7-like protein 3 [Ceratitis capitata]	Q3SX41|LC7L3_BOVIN	Luc7-like protein 3 CROP OS=Bos taurus (Bovine) GN=CROP PE=2 SV=1	--	--	--	--	--	--	KOG0796	Spliceosome subunit	[A]	INFORMATION STORAGE AND PROCESSING	RNA processing and modification	A	COG5200	S. cerevisiae	Molecular Function: DNA binding (GO:0003677);|Molecular Function: mRNA binding (GO:0003729);|Cellular Component: nucleus (GO:0005634);|Cellular Component: U1 snRNP (GO:0005685);|Biological Process: mRNA splice site selection (GO:0006376);|Biological Process: RNA splicing (GO:0008380);|Cellular Component: nuclear speck (GO:0016607);|Cellular Component: U2-type prespliceosome (GO:0071004);	PF03194.15	LUC7 N_terminus
TRINITY_DN10815_c1_g1_i1_1	9.821527793	1.573757472	3.06696371	28.37713543	4.826657056	0.002162451	0.032691548	0	0	0.2264866	1.441762	1.126692	5.35195	GBP69882.1	PiggyBac transposable element-derived protein 4 [Eumeta japonica]	--	--	--	--	--	--	--	--	--	--	--	--	--	--	--	--	--	--	--
TRINITY_DN10819_c0_g1_i1_1	25.68852462	0.962297075	1.290697762	2.365318859	1.24203468	0.196808501	0.502816794	0.1069339	1.865987	1.718907	3.977942	2.164603	2.808359	XP_011195027.1	ER membrane protein complex subunit 3 [Zeugodacus cucurbitae]	Q7SXW4|EMC3_DANRE	ER membrane protein complex subunit 3 zgc:63727 OS=Danio rerio (Zebrafish) (Brachydanio rerio) GN=zgc:63727 PE=2 SV=1	--	--	--	--	--	--	KOG3188	Uncharacterized conserved protein	[S]	POORLY CHARACTERIZED	Function unknown	S	ENOG410XQK6	ER membrane protein complex subunit 3	Cellular Component: Golgi apparatus (GO:0005794);|Cellular Component: integral component of membrane (GO:0016021);|Cellular Component: trans-Golgi network transport vesicle (GO:0030140);|Biological Process: protein folding in endoplasmic reticulum (GO:0034975);|Biological Process: photoreceptor cell maintenance (GO:0045494);|Biological Process: retina development in camera-type eye (GO:0060041);|…	PF01956.16	Integral membrane protein EMC3/TMCO1-like
TRINITY_DN1081_c0_g1_i1_1	6.975953574	1.814009414	2.379318298	19.91944838	4.316105791	0.017344692	0.13394231	0	0	0.2783342	1.776555	0.2732675	3.970869	XP_004524901.1	poly(A) RNA polymerase, mitochondrial [Ceratitis capitata]	O46102|PAPD1_DROME	Poly(A) RNA polymerase, mitochondrial CG11418 OS=Drosophila melanogaster (Fruit fly) GN=CG11418 PE=2 SV=2	--	--	--	--	--	--	KOG2277	S-M checkpoint control protein CID1 and related nucleotidyltransferases	[D]	CELLULAR PROCESSES AND SIGNALING	Cell cycle control, cell division, chromosome partitioning	L	COG5260	domain) containing	Molecular Function: RNA binding (GO:0003723);|Molecular Function: ATP binding (GO:0005524);|Cellular Component: mitochondrion (GO:0005739);|Biological Process: mRNA polyadenylation (GO:0006378);|Biological Process: tRNA stabilization (GO:0036416);|Molecular Function: metal ion binding (GO:0046872);|Biological Process: mitochondrial mRNA polyadenylation (GO:0097222);|Molecular Function: RNA adenyl…	PF03828.19	Cid1 family poly A polymerase
TRINITY_DN10820_c0_g1_i1_1	10.45323901	1.054569502	2.407946494	5.813257988	2.539346936	0.016042532	0.128139968	0.2072969	0.5084184	0.2033463	2.011481	0.6964094	3.234168	Q26240.1	RecName: Full=Nitric oxide synthase, salivary gland; Short=NOS [Rhodnius prolixus]	Q26240|NOS_RHOPR	Nitric oxide synthase, salivary gland . OS=Rhodnius prolixus (Triatomid bug) GN=. PE=2 SV=1	90/122(73.77)	K13240	NOS1	nitric-oxide synthase, brain [EC:1.14.13.39]	ko00220|ko00330|ko04020|ko04145|ko04371|ko04713|ko04730|ko04926|ko04970|ko05010|ko05014	Arginine biosynthesis|Arginine and proline metabolism|Calcium signaling pathway|Phagosome|Apelin signaling pathway|Circadian entrainment|Long-term depression|Relaxin signaling pathway|Salivary secretion|Alzheimer disease|Amyotrophic lateral sclerosis (ALS)	KOG1158	NADP/FAD dependent oxidoreductase	[C]	METABOLISM	Energy production and conversion	P	COG0369	Component of the sulfite reductase complex that catalyzes the 6-electron reduction of sulfite to sulfide. This is one of several activities required for the biosynthesis of L- cysteine from sulfate. The flavoprotein component catalyzes the electron flow from NADPH - FAD - FMN to the hemoprotein component (By similarity)	Molecular Function: nitric-oxide synthase activity (GO:0004517);|Molecular Function: calmodulin binding (GO:0005516);|Biological Process: nitric oxide biosynthetic process (GO:0006809);|Molecular Function: FMN binding (GO:0010181);|Molecular Function: heme binding (GO:0020037);|Molecular Function: metal ion binding (GO:0046872);|Molecular Function: flavin adenine dinucleotide binding (GO:0050660)…	--	--
TRINITY_DN10826_c0_g1_i1_1	5.270476751	1.218341928	-0.726549697	0.541417731	-0.885185959	0.467501853	0.759585388	0.8201425	2.363147	0.7345337	0.2931292	0.5071547	1.391922	XP_026279774.1	A disintegrin and metalloproteinase with thrombospondin motifs 9-like isoform X2 [Frankliniella occidentalis]	Q19791|GON1_CAEEL	A disintegrin and metalloproteinase with thrombospondin motifs gon-1 F25H8.3 OS=Caenorhabditis elegans GN=F25H8.3 PE=1 SV=3	--	--	--	--	--	--	KOG3538	Disintegrin metalloproteinases with thrombospondin repeats	[O]	CELLULAR PROCESSES AND SIGNALING	Posttranslational modification, protein turnover, chaperones	S	ENOG410XPKZ	ADAM metallopeptidase with thrombospondin type 1, motif	Molecular Function: metalloendopeptidase activity (GO:0004222);|Cellular Component: basement membrane (GO:0005604);|Cellular Component: endoplasmic reticulum (GO:0005783);|Cellular Component: Golgi apparatus (GO:0005794);|Biological Process: ER to Golgi vesicle-mediated transport (GO:0006888);|Molecular Function: metallopeptidase activity (GO:0008237);|Molecular Function: zinc ion binding (GO:000…	PF17771.1	ADAM cysteine-rich domain
TRINITY_DN10828_c0_g1_i1_1	18.06871669	0.827771804	1.181052761	1.969244402	0.977642175	0.237581764	0.55219593	0.3260754	1.767118	1.836796	1.867928	2.492532	3.850406	XP_013111604.1	PREDICTED: UPF0687 protein C20orf27 homolog [Stomoxys calcitrans]	Q68FA2|CT027_XENTR	UPF0687 protein C20orf27 homolog . OS=Xenopus tropicalis (Western clawed frog) (Silurana tropicalis) GN=. PE=2 SV=1	--	--	--	--	--	--	--	--	--	--	--	S	ENOG4111MWE	NA	--	PF15006.6	Domain of unknown function (DUF4517)
TRINITY_DN10833_c0_g1_i1_2	24.59461335	0.644465544	-0.302982063	0.873414568	-0.1952615	0.761903531	0.915848468	2.989259	3.433276	1.194527	1.679218	2.864985	2.395352	XP_029034299.1	uncharacterized protein LOC114871902 [Osmia bicornis bicornis]	--	--	--	--	--	--	--	--	--	--	--	--	--	--	--	--	--	PF15139.6	Domain of unknown function (DUF4572)
TRINITY_DN10834_c0_g1_i1_2	4.1177896	1.6040159	0.339587451	1.458720694	0.544703672	0.734167229	0.905017107	0.5958339	3.73E-22	0.6106623	1.21948	0.4742047	0.3313277	XP_023717946.1	tubulin polyglutamylase TTLL6 isoform X2 [Cryptotermes secundus]	--	--	--	--	--	--	--	--	--	--	--	--	--	S	ENOG410XTI2	tubulin tyrosine ligase-like family, member 4	--	--	--
TRINITY_DN10837_c0_g1_i2_1	7.013128706	1.887937502	0.435328294	1.76769897	0.821872612	0.66332415	0.87316141	2.236257	0	0	1.075346	0.7444121	2.754114	--	--	--	--	--	--	--	--	--	--	--	--	--	--	--	--	--	--	--	--	--
TRINITY_DN10839_c0_g1_i1_1	11.06763549	1.095724078	0.89931265	1.979860146	0.985398525	0.368486151	0.684681948	0.3379796	0.7308965	0.8517621	0.9464606	0.2374667	3.063118	TMW47915.1	hypothetical protein DOY81_007004 [Sarcophaga bullata]	Q9W3R7|ATG5_DROME	Autophagy protein 5 CG1643 OS=Drosophila melanogaster (Fruit fly) GN=CG1643 PE=1 SV=2	173/230(75.22)	K08339	ATG5	autophagy-related protein 5	ko04136|ko04137|ko04140|ko04211|ko04213|ko04216|ko04621|ko04622|ko05131	Autophagy - other|Mitophagy - animal|Autophagy - animal|Longevity regulating pathway|Longevity regulating pathway - multiple species|Ferroptosis|NOD-like receptor signaling pathway|RIG-I-like receptor signaling pathway|Shigellosis	KOG2976	Protein involved in autophagy and nutrient starvation	[O]	CELLULAR PROCESSES AND SIGNALING	Posttranslational modification, protein turnover, chaperones	U	ENOG410XQ71	autophagy protein	Biological Process: autophagosome assembly (GO:0000045);|Biological Process: autophagy of mitochondrion (GO:0000422);|Cellular Component: cytoplasm (GO:0005737);|Cellular Component: autophagosome (GO:0005776);|Biological Process: C-terminal protein lipidation (GO:0006501);|Biological Process: autophagy (GO:0006914);|Biological Process: cellular response to nitrogen starvation (GO:0006995);|Biolog…	PF04106.12	Autophagy protein Apg5
TRINITY_DN10839_c0_g1_i1_2	8.350855224	1.110335597	-0.423500081	0.721850902	-0.470227216	0.671930439	0.877089297	1.589643	0.6856463	2.475004	0.2971581	0.9725143	2.634944	XP_022195789.1	uncharacterized protein LOC111053245 [Nilaparvata lugens]	--	--	--	--	--	--	--	--	KOG1075	FOG: Reverse transcriptase	[R]	POORLY CHARACTERIZED	General function prediction only	S	ENOG4111MHU	Reverse transcriptase (RNA-dependent DNA polymerase)	--	PF00078.27	Reverse transcriptase (RNA-dependent DNA polymerase)
TRINITY_DN10841_c0_g1_i1_2	15.8856067	2.986526057	-7.240163967	3.10E-07	-21.62293834	4.48E-13	2.68E-10	12.80127	1.39E-56	1.67E-56	2.45E-26	6.74E-48	1.39E-57	PSN54551.1	hypothetical protein C0J52_07114 [Blattella germanica]	--	--	30/55(54.55)	K03957	NDUFB1	NADH dehydrogenase (ubiquinone) 1 beta subcomplex subunit 1	ko00190|ko04714|ko04723|ko04932|ko05010|ko05012|ko05016	Oxidative phosphorylation|Thermogenesis|Retrograde endocannabinoid signaling|Non-alcoholic fatty liver disease (NAFLD)|Alzheimer disease|Parkinson disease|Huntington disease	--	--	--	--	--	--	--	--	--	--	--
TRINITY_DN10842_c0_g1_i1_1	7.117113822	1.041663951	0.006935126	1.005019902	0.00722407	0.994466615	0.998178319	2.115995	0.9294013	0.8617878	0.5497068	2.040082	1.833609	XP_023711365.1	synaptotagmin-12 isoform X2 [Cryptotermes secundus]	P41823|SY65_APLCA	Synaptotagmin-1 SYT1 OS=Aplysia californica (California sea hare) GN=SYT1 PE=1 SV=2	--	--	--	--	--	--	KOG1028	Ca2+-dependent phospholipid-binding protein Synaptotagmin, required for synaptic vesicle and secretory granule exocytosis	[TU]	CELLULAR PROCESSES AND SIGNALING|CELLULAR PROCESSES AND SIGNALING	Signal transduction mechanisms |Intracellular trafficking, secretion, and vesicular transport	S	ENOG411011E	synaptotagmin XII	Molecular Function: SNARE binding (GO:0000149);|Molecular Function: calcium ion binding (GO:0005509);|Molecular Function: calcium-dependent phospholipid binding (GO:0005544);|Biological Process: synaptic vesicle exocytosis (GO:0016079);|Cellular Component: cell junction (GO:0030054);|Cellular Component: integral component of synaptic vesicle membrane (GO:0030285);|Biological Process: negative reg…	PF00168.30	C2 domain
TRINITY_DN10847_c0_g1_i1_1	6.784491704	3.43901515	1.797275394	72.54766674	6.18085731	0.07229191	0.302018371	0	0	0	6.515823	0	0	--	--	--	--	--	--	--	--	--	--	--	--	--	--	--	--	--	--	--	PF12799.7,PF13855.6,PF14580.6	Leucine Rich repeats (2 copies)|Leucine rich repeat|Leucine-rich repeat
TRINITY_DN1084_c0_g1_i1_1	7.591766413	1.021059975	1.402470132	2.698216509	1.432006117	0.160774904	0.455862068	0.4972851	1.067735	0.243401	1.922316	1.234324	2.037164	XP_002106224.1	uncharacterized protein Dsimw501_GD16749 [Drosophila simulans]	Q8TBE9|NANP_HUMAN	N-acylneuraminate-9-phosphatase C20orf147 OS=Homo sapiens (Human) GN=C20orf147 PE=1 SV=1	--	--	--	--	--	--	KOG3085	Predicted hydrolase (HAD superfamily)	[R]	POORLY CHARACTERIZED	General function prediction only	S	COG1011	Hydrolase	Cellular Component: cytosol (GO:0005829);|Biological Process: carbohydrate metabolic process (GO:0005975);|Biological Process: N-acetylglucosamine biosynthetic process (GO:0006045);|Biological Process: N-acetylneuraminate biosynthetic process (GO:0046380);|Molecular Function: N-acylneuraminate-9-phosphatase activity (GO:0050124);	PF13419.6,PF00702.26,PF13242.6	Haloacid dehalogenase-like hydrolase|haloacid dehalogenase-like hydrolase|HAD-hyrolase-like
TRINITY_DN1084_c0_g1_i1_2	8.589147573	1.093895316	-0.355604686	0.763661766	-0.388994301	0.722136634	0.89961105	2.626357	0.2412997	1.293916	0.6799042	1.069277	1.873391	--	--	--	--	--	--	--	--	--	--	--	--	--	--	--	--	--	--	--	--	--
TRINITY_DN10850_c0_g1_i1_1	5.860824767	2.359766979	0.935148421	4.61628522	2.206732364	0.349711816	0.668234333	0	0.9750543	0	1.74709	0	3.274023	--	--	--	--	--	--	--	--	--	--	--	--	--	--	--	--	--	--	--	--	--
TRINITY_DN10850_c0_g2_i1_1	13.06174862	1.294984285	1.400149033	3.514138361	1.813170995	0.161468694	0.457013453	0	0.7299856	0.5016852	1.1575	0.412677	3.099753	XP_008484575.1	uncharacterized protein K02A2.6-like, partial [Diaphorina citri]	Q09575|YRD6_CAEEL	Uncharacterized protein K02A2.6 K02A2.6 OS=Caenorhabditis elegans GN=K02A2.6 PE=4 SV=1	--	--	--	--	--	--	KOG0017	FOG: Transposon-encoded proteins with TYA, reverse transcriptase, integrase domains in various combinations	[R]	POORLY CHARACTERIZED	General function prediction only	L	COG2801	Retrotransposon protein	Molecular Function: nucleic acid binding (GO:0003676);|Molecular Function: zinc ion binding (GO:0008270);|Biological Process: DNA integration (GO:0015074);	--	--
TRINITY_DN10851_c0_g1_i1_1	28.26093288	0.885751981	1.486543008	2.490971326	1.316708415	0.13713555	0.421555687	0.1596331	0.7576629	0.9765753	1.16698	0.6273193	3.340951	XP_011186700.1	dynein heavy chain, cytoplasmic isoform X9 [Zeugodacus cucurbitae]	P37276|DYHC_DROME	Dynein heavy chain, cytoplasmic CG7507 OS=Drosophila melanogaster (Fruit fly) GN=CG7507 PE=2 SV=2	447/488(91.60)	K10413	DYNC1H	dynein heavy chain 1, cytosolic	ko04145|ko04962|ko05132	Phagosome|Vasopressin-regulated water reabsorption|Salmonella infection	KOG3595	Dyneins, heavy chain	[Z]	CELLULAR PROCESSES AND SIGNALING	Cytoskeleton	Z	COG5245	heavy chain	Biological Process: mitotic cell cycle (GO:0000278);|Cellular Component: kinetochore (GO:0000776);|Molecular Function: microtubule motor activity (GO:0003777);|Molecular Function: ATP binding (GO:0005524);|Cellular Component: cytoplasm (GO:0005737);|Cellular Component: Golgi apparatus (GO:0005794);|Cellular Component: cytoplasmic dynein complex (GO:0005868);|Cellular Component: microtubule (GO:00…	PF18199.1,PF18198.1	Dynein heavy chain C-terminal domain|Dynein heavy chain AAA lid domain
TRINITY_DN10851_c0_g1_i1_2	14.57925035	0.877970637	0.485268886	1.343551696	0.426051833	0.627485623	0.855084971	2.906552	0.804455	1.870459	1.056467	3.660825	3.469817	GBO26309.1	Transposon Ty3-I Gag-Pol polyprotein [Araneus ventricosus]	Q8I7P9|POL5_DROME	Endonuclease pol OS=Drosophila melanogaster (Fruit fly) GN=pol PE=4 SV=1	--	--	--	--	--	--	KOG0017	FOG: Transposon-encoded proteins with TYA, reverse transcriptase, integrase domains in various combinations	[R]	POORLY CHARACTERIZED	General function prediction only	L	COG2801	Retrotransposon protein	Molecular Function: nucleic acid binding (GO:0003676);|Molecular Function: RNA-directed DNA polymerase activity (GO:0003964);|Molecular Function: endonuclease activity (GO:0004519);|Cellular Component: nucleus (GO:0005634);|Biological Process: transposition, DNA-mediated (GO:0006313);|Molecular Function: peptidase activity (GO:0008233);|Biological Process: DNA integration (GO:0015074);	PF17919.1,PF17917.1	RNase H-like domain found in reverse transcriptase|RNase H-like domain found in reverse transcriptase
TRINITY_DN10852_c0_g1_i1_1	43.07837402	0.453640494	0.047134483	1.014931324	0.02138211	0.962406045	0.987155973	2.366071	2.905224	2.140669	1.938632	3.467427	2.537553	--	--	--	--	--	--	--	--	--	--	--	--	--	--	--	--	--	--	--	--	--
TRINITY_DN10853_c0_g1_i1_1	149.5861295	0.309624489	0.323401822	1.071872364	0.100133124	0.74639095	0.909425825	11.00961	14.41344	10.1336	15.89964	11.35502	12.27486	--	--	--	--	--	--	--	--	--	--	--	--	--	--	--	--	--	--	--	--	--
TRINITY_DN10855_c0_g1_i1_1	9.805884543	0.985648277	1.955277348	3.803205114	1.927215748	0.050550343	0.250732316	0.2994267	0.6460059	0.2894637	1.271226	0.752781	2.774914	TMW49414.1	hypothetical protein DOY81_005500 [Sarcophaga bullata]	Q58DD2|S2611_BOVIN	Sodium-independent sulfate anion transporter SLC26A11 OS=Bos taurus (Bovine) GN=SLC26A11 PE=2 SV=1	--	--	--	--	--	--	KOG0236	Sulfate/bicarbonate/oxalate exchanger SAT-1 and related transporters (SLC26 family)	[P]	METABOLISM	Inorganic ion transport and metabolism	P	COG0659	sulfate transporter	Cellular Component: nucleoplasm (GO:0005654);|Cellular Component: lysosomal membrane (GO:0005765);|Cellular Component: endoplasmic reticulum (GO:0005783);|Cellular Component: Golgi apparatus (GO:0005794);|Cellular Component: plasma membrane (GO:0005886);|Molecular Function: secondary active sulfate transmembrane transporter activity (GO:0008271);|Biological Process: sulfate transport (GO:0008272)…	PF00916.20	Sulfate permease family
TRINITY_DN10856_c0_g1_i1_1	33.03836923	0.580214986	2.056524332	2.286635223	1.193226237	0.039732003	0.219027734	2.208685	3.118133	1.472158	6.478067	3.288078	6.464234	--	--	--	--	--	--	--	--	--	--	--	--	--	--	--	--	--	--	--	--	--
TRINITY_DN10857_c0_g1_i1_2	10.6160937	1.746841576	1.396681026	5.425591708	2.439780485	0.162509513	0.458578669	0	0	1.753618	1.228336	7.664316	1.401175	AAG30246.1	serine protease K12/F2R1, partial [Chrysomya bezziana]	P08897|COGS_HYPLI	Collagenase . OS=Hypoderma lineatum (Early cattle grub) (Common cattle grub) GN=. PE=1 SV=3	--	--	--	--	--	--	KOG3627	Trypsin	[E]	METABOLISM	Amino acid transport and metabolism	O	COG5640	protease	Molecular Function: serine-type endopeptidase activity (GO:0004252);|Cellular Component: extracellular region (GO:0005576);|Biological Process: collagen catabolic process (GO:0030574);	PF00089.26	Trypsin
TRINITY_DN1085_c0_g1_i1_1	9.076406933	0.953297345	2.049098392	3.872861896	1.953400057	0.040452495	0.220939497	0.6536751	0.7314513	0.7266691	3.044928	1.468177	4.396177	--	--	--	--	--	--	--	--	--	--	--	--	--	--	--	--	--	--	--	--	--
TRINITY_DN10862_c0_g1_i1_1	7.86410277	1.229156371	1.220992239	2.829977123	1.50079039	0.222088958	0.533964343	0.482413	1.075867	0.245306	2.208614	0.2361872	3.089844	XP_030383558.1	serine/threonine-protein kinase Tor [Scaptodrosophila lebanonensis]	Q9VK45|TOR_DROME	Serine/threonine-protein kinase Tor CG5092 OS=Drosophila melanogaster (Fruit fly) GN=CG5092 PE=1 SV=1	130/136(95.59)	K07203	MTOR, FRAP, TOR	serine/threonine-protein kinase mTOR [EC:2.7.11.1]	ko01521|ko01522|ko04012|ko04066|ko04072|ko04136|ko04140|ko04150|ko04151|ko04152|ko04211|ko04212|ko04213|ko04218|ko04361|ko04371|ko04630|ko04659|ko04714|ko04910|ko04919|ko04920|ko04930|ko04931|ko04935|ko05010|ko05016|ko05131|ko05163|ko05165|ko05167|ko05168|ko05170|ko05200|ko05205|ko05206|ko05210|ko05212|ko05214|ko05215|ko05221|ko05224|ko05225|ko05226|ko05230|ko05231|ko05235	EGFR tyrosine kinase inhibitor resistance|Endocrine resistance|ErbB signaling pathway|HIF-1 signaling pathway|Phospholipase D signaling pathway|Autophagy - other|Autophagy - animal|mTOR signaling pathway|PI3K-Akt signaling pathway|AMPK signaling pathway|Longevity regulating pathway|Longevity regulating pathway - worm|Longevity regulating pathway - multiple species|Cellular senescence|Axon regener…	KOG0891	DNA-dependent protein kinase	[L]	INFORMATION STORAGE AND PROCESSING	Replication, recombination and repair	BDLTU	COG5032	phosphatidylinositol kinase activity	Biological Process: regulation of cell growth (GO:0001558);|Biological Process: positive regulation of protein phosphorylation (GO:0001934);|Molecular Function: protein serine/threonine kinase activity (GO:0004674);|Molecular Function: ATP binding (GO:0005524);|Cellular Component: nucleus (GO:0005634);|Biological Process: protein phosphorylation (GO:0006468);|Biological Process: autophagy (GO:000…	PF00454.27	Phosphatidylinositol 3- and 4-kinase
TRINITY_DN10862_c0_g1_i1_2	5.375194076	1.450368842	-0.128401849	0.878899408	-0.18623004	0.897830968	0.966787647	0.7362285	0.5992282	1.147546	0.1870965	1.924487	0.1824538	ANO54001.1	mycb2 [Eyprepocnemis plorans]	F1RD40|MYCB2_DANRE	E3 ubiquitin-protein ligase MYCBP2 mycbp2 OS=Danio rerio (Zebrafish) (Brachydanio rerio) GN=mycbp2 PE=2 SV=1	77/108(71.30)	K10693	MYCBP2, PAM	RCR-type E3 ubiquitin transferase [EC:2.3.2.33]	ko04361	Axon regeneration	KOG1428	Inhibitor of type V adenylyl cyclases/Neuronal presynaptic protein Highwire/PAM/RPM-1	[T]	CELLULAR PROCESSES AND SIGNALING	Signal transduction mechanisms	S	ENOG410ZHPZ	PHR domain	Molecular Function: ubiquitin-protein transferase activity (GO:0004842);|Molecular Function: guanyl-nucleotide exchange factor activity (GO:0005085);|Cellular Component: nucleus (GO:0005634);|Cellular Component: cytoplasm (GO:0005737);|Cellular Component: cytoskeleton (GO:0005856);|Biological Process: axon guidance (GO:0007411);|Molecular Function: Ran GTPase binding (GO:0008536);|Biological Proc…	--	--
TRINITY_DN10862_c0_g2_i1_1	12.98775873	0.939261488	1.518592702	2.687669312	1.426355641	0.128865049	0.409261734	0.3873169	0.3139645	0.9670843	1.436199	0.5940964	2.925101	XP_014087383.1	PREDICTED: target of rapamycin [Bactrocera oleae]	Q9VK45|TOR_DROME	Serine/threonine-protein kinase Tor CG5092 OS=Drosophila melanogaster (Fruit fly) GN=CG5092 PE=1 SV=1	183/239(76.57)	K07203	MTOR, FRAP, TOR	serine/threonine-protein kinase mTOR [EC:2.7.11.1]	ko01521|ko01522|ko04012|ko04066|ko04072|ko04136|ko04140|ko04150|ko04151|ko04152|ko04211|ko04212|ko04213|ko04218|ko04361|ko04371|ko04630|ko04659|ko04714|ko04910|ko04919|ko04920|ko04930|ko04931|ko04935|ko05010|ko05016|ko05131|ko05163|ko05165|ko05167|ko05168|ko05170|ko05200|ko05205|ko05206|ko05210|ko05212|ko05214|ko05215|ko05221|ko05224|ko05225|ko05226|ko05230|ko05231|ko05235	EGFR tyrosine kinase inhibitor resistance|Endocrine resistance|ErbB signaling pathway|HIF-1 signaling pathway|Phospholipase D signaling pathway|Autophagy - other|Autophagy - animal|mTOR signaling pathway|PI3K-Akt signaling pathway|AMPK signaling pathway|Longevity regulating pathway|Longevity regulating pathway - worm|Longevity regulating pathway - multiple species|Cellular senescence|Axon regener…	KOG0891	DNA-dependent protein kinase	[L]	INFORMATION STORAGE AND PROCESSING	Replication, recombination and repair	BDLTU	COG5032	phosphatidylinositol kinase activity	Biological Process: regulation of cell growth (GO:0001558);|Biological Process: positive regulation of protein phosphorylation (GO:0001934);|Molecular Function: protein serine/threonine kinase activity (GO:0004674);|Molecular Function: ATP binding (GO:0005524);|Cellular Component: nucleus (GO:0005634);|Biological Process: protein phosphorylation (GO:0006468);|Biological Process: autophagy (GO:000…	PF00454.27,PF02260.20	Phosphatidylinositol 3- and 4-kinase|FATC domain
TRINITY_DN10863_c0_g1_i1_1	12.34908102	1.243841776	1.789502787	4.677891258	2.225858325	0.073533879	0.304856863	0	0.3432621	0.9527784	2.076238	0.8247745	3.152194	XP_031630680.1	vacuolar protein sorting-associated protein 13D isoform X1 [Contarinia nasturtii]	Q9VU08|VP13D_DROME	Vacuolar protein sorting-associated protein 13D CG32113 OS=Drosophila melanogaster (Fruit fly) GN=CG32113 PE=1 SV=3	--	--	--	--	--	--	KOG1796	Vacuolar protein sorting-associated protein	[U]	CELLULAR PROCESSES AND SIGNALING	Intracellular trafficking, secretion, and vesicular transport	U	COG5043	Vacuolar Protein	Cellular Component: lysosome (GO:0005764);|Biological Process: protein targeting to vacuole (GO:0006623);|Cellular Component: extrinsic component of membrane (GO:0019898);|Molecular Function: carbohydrate binding (GO:0030246);|Biological Process: protein retention in Golgi apparatus (GO:0045053);	PF16909.5	Vacuolar-sorting-associated 13 protein C-terminal
TRINITY_DN10863_c1_g1_i1_1	12.15542075	1.32777218	2.102733587	6.925658061	2.791951159	0.035489064	0.205287309	0.14769	0.4719547	0.1460067	0.4135662	0.2969653	5.258792	KNC34391.1	hypothetical protein FF38_04472 [Lucilia cuprina]	Q9VU08|VP13D_DROME	Vacuolar protein sorting-associated protein 13D CG32113 OS=Drosophila melanogaster (Fruit fly) GN=CG32113 PE=1 SV=3	--	--	--	--	--	--	KOG1796	Vacuolar protein sorting-associated protein	[U]	CELLULAR PROCESSES AND SIGNALING	Intracellular trafficking, secretion, and vesicular transport	U	COG5043	Vacuolar Protein	Cellular Component: lysosome (GO:0005764);|Biological Process: protein targeting to vacuole (GO:0006623);|Cellular Component: extrinsic component of membrane (GO:0019898);|Molecular Function: carbohydrate binding (GO:0030246);|Biological Process: protein retention in Golgi apparatus (GO:0045053);	--	--
TRINITY_DN10864_c0_g1_i1_1	22.74436453	0.578842215	1.137520551	1.578380366	0.658444916	0.255320739	0.573839416	3.675737	3.427028	2.151434	4.254652	4.255535	7.031213	--	--	--	--	--	--	--	--	--	--	--	--	--	--	--	--	--	--	--	--	--
TRINITY_DN10866_c0_g1_i1_1	98.89928936	0.474853565	-5.017776549	0.191748995	-2.382709081	5.23E-07	2.65E-05	7.301519	3.922872	8.916073	0.7933273	1.664392	1.650777	XP_001602950.1	venom serine carboxypeptidase isoform X2 [Nasonia vitripennis]	C9WMM5|VCP_APIME	Venom serine carboxypeptidase . OS=Apis mellifera (Honeybee) GN=. PE=2 SV=1	--	--	--	--	--	--	KOG1282	Serine carboxypeptidases (lysosomal cathepsin A)	[OE]	CELLULAR PROCESSES AND SIGNALING|METABOLISM	Posttranslational modification, protein turnover, chaperones |Amino acid transport and metabolism	E	COG2939	carboxy-peptidase	Molecular Function: serine-type carboxypeptidase activity (GO:0004185);|Cellular Component: extracellular region (GO:0005576);	PF00450.22	Serine carboxypeptidase
TRINITY_DN10868_c0_g1_i1_1	11.18581658	1.023682841	0.699501589	1.642698569	0.716067774	0.48423862	0.769197864	0.4212497	1.399461	1.247648	1.447783	0.6314941	3.469146	XP_011209420.1	pre-mRNA-splicing factor RBM22 [Bactrocera dorsalis]	Q6NZZ9|RBM22_DANRE	Pre-mRNA-splicing factor RBM22 zgc:77910 OS=Danio rerio (Zebrafish) (Brachydanio rerio) GN=zgc:77910 PE=2 SV=1	103/164(62.80)	K12872	RBM22, SLT11	pre-mRNA-splicing factor RBM22/SLT11	ko03040	Spliceosome	KOG0153	Predicted RNA-binding protein (RRM superfamily)	[R]	POORLY CHARACTERIZED	General function prediction only	S	ENOG410XSFK	RNA binding motif protein 22	Biological Process: spliceosomal snRNP assembly (GO:0000387);|Cellular Component: Prp19 complex (GO:0000974);|Cellular Component: nucleus (GO:0005634);|Cellular Component: cytoplasm (GO:0005737);|Molecular Function: U6 snRNA binding (GO:0017070);|Biological Process: positive regulation of RNA splicing (GO:0033120);|Molecular Function: pre-mRNA binding (GO:0036002);|Biological Process: chordate em…	--	--
TRINITY_DN10869_c0_g1_i1_1	8.777980113	1.418613756	1.429839399	4.079492928	2.02838984	0.152763118	0.444191408	0	0.8960504	0.1376752	1.402132	0.7039358	2.172662	XP_011206725.1	activating signal cointegrator 1 complex subunit 3 [Bactrocera dorsalis]	F1NTD6|ASCC3_CHICK	Activating signal cointegrator 1 complex subunit 3 ascc3 OS=Gallus gallus (Chicken) GN=ascc3 PE=3 SV=2	--	--	--	--	--	--	KOG0952	DNA/RNA helicase MER3/SLH1, DEAD-box superfamily	[A]	INFORMATION STORAGE AND PROCESSING	RNA processing and modification	L	COG1204	helicase	Molecular Function: nucleic acid binding (GO:0003676);|Molecular Function: ATP binding (GO:0005524);|Cellular Component: nucleus (GO:0005634);|Cellular Component: cytosol (GO:0005829);|Biological Process: DNA dealkylation involved in DNA repair (GO:0006307);|Molecular Function: ATP-dependent helicase activity (GO:0008026);|Biological Process: cell proliferation (GO:0008283);|Cellular Component: n…	PF00270.29	DEAD/DEAH box helicase
TRINITY_DN10869_c0_g2_i1_1	10.52958951	0.87441139	1.34486243	2.259436524	1.175963027	0.178669665	0.480744368	1.07318	0.6651693	0.3091333	1.701651	1.810496	1.493851	XP_002054289.1	activating signal cointegrator 1 complex subunit 3 [Drosophila virilis]	E9PZJ8|ASCC3_MOUSE	Activating signal cointegrator 1 complex subunit 3 Ascc3 OS=Mus musculus (Mouse) GN=Ascc3 PE=1 SV=1	--	--	--	--	--	--	KOG0952	DNA/RNA helicase MER3/SLH1, DEAD-box superfamily	[A]	INFORMATION STORAGE AND PROCESSING	RNA processing and modification	L	COG1204	helicase	Molecular Function: nucleic acid binding (GO:0003676);|Molecular Function: ATP binding (GO:0005524);|Cellular Component: intracellular (GO:0005622);|Cellular Component: nucleus (GO:0005634);|Cellular Component: cytosol (GO:0005829);|Biological Process: DNA dealkylation involved in DNA repair (GO:0006307);|Molecular Function: ATP-dependent helicase activity (GO:0008026);|Biological Process: cell p…	PF00271.31	Helicase conserved C-terminal domain
TRINITY_DN1086_c0_g1_i1_1	7.171640997	1.318814907	1.026365171	2.555464743	1.353585687	0.304719489	0.627247965	0.1627717	0.5453467	0.8157174	0.6665539	0.3116757	3.42487	XP_023291895.1	activating transcription factor 7-interacting protein 1 [Lucilia cuprina]	Q5ZIE8|MCAF1_CHICK	Activating transcription factor 7-interacting protein 1 RCJMB04_27g4 OS=Gallus gallus (Chicken) GN=RCJMB04_27g4 PE=2 SV=1	--	--	--	--	--	--	--	--	--	--	--	S	ENOG4111MQ7	NA	Cellular Component: nucleus (GO:0005634);	PF16794.5	Fibronectin-III type domain
TRINITY_DN10870_c0_g1_i1_1	51.05330007	3.907583663	5.728550583	5476378.274	22.38479067	1.01E-08	1.03E-06	0	0	0	16.68145	0	0	--	--	--	--	--	--	--	--	--	--	--	--	--	--	--	--	--	--	--	--	--
TRINITY_DN10870_c0_g1_i2_2	15.26093735	1.124572074	-0.826521168	0.525046599	-0.929482624	0.408508515	0.715393202	7.47129	1.562475	0.7067158	2.63021	0.6719737	2.22375	--	--	--	--	--	--	--	--	--	--	--	--	--	--	--	--	--	--	--	--	--
TRINITY_DN10871_c0_g1_i1_1	42.42637276	0.519307317	-0.145166462	0.94908815	-0.075386006	0.884579445	0.962155078	5.829467	4.614638	6.810279	7.414575	3.292227	6.453049	--	--	--	--	--	--	--	--	--	--	--	--	--	--	--	--	--	--	--	--	--
TRINITY_DN10872_c0_g1_i1_2	9.590075409	1.253860473	-0.973778624	0.428990461	-1.220982526	0.330166469	0.65025389	1.16587	0.8153748	1.61468	0	0.5870548	1.124193	XP_018907044.1	PREDICTED: putative fatty acyl-CoA reductase CG5065 [Bemisia tabaci]	Q8MS59|WAT_DROME	Fatty acyl-CoA reductase wat CG1443 OS=Drosophila melanogaster (Fruit fly) GN=CG1443 PE=1 SV=1	95/213(44.60)	K13356	FAR	alcohol-forming fatty acyl-CoA reductase [EC:1.2.1.84]	ko04146|ko04212	Peroxisome|Longevity regulating pathway - worm	KOG1221	Acyl-CoA reductase	[I]	METABOLISM	Lipid transport and metabolism	S	ENOG410XS7R	fatty-acyl-CoA reductase (alcohol-forming) activity	Cellular Component: cytoplasm (GO:0005737);|Cellular Component: peroxisome (GO:0005777);|Biological Process: lipid metabolic process (GO:0006629);|Biological Process: wax biosynthetic process (GO:0010025);|Cellular Component: integral component of membrane (GO:0016021);|Cellular Component: apical plasma membrane (GO:0016324);|Biological Process: liquid clearance, open tracheal system (GO:0035002)…	PF07993.12	Male sterility protein
TRINITY_DN10873_c0_g1_i1_1	58.47708429	3.761424264	1.445519176	43.32749436	5.437210902	0.148312111	0.43746157	0	0	1.023862	41.87209	0	0	XP_014472837.1	PREDICTED: 40S ribosomal protein S21 [Dinoponera quadriceps]	Q4GXP2|RS21_BIPLU	40S ribosomal protein S21 RpS21 OS=Biphyllus lunatus (Beetle) GN=RpS21 PE=3 SV=1	78/83(93.98)	K02971	RP-S21e, RPS21	small subunit ribosomal protein S21e	ko03010	Ribosome	KOG3486	40S ribosomal protein S21	[J]	INFORMATION STORAGE AND PROCESSING	Translation, ribosomal structure and biogenesis	J	ENOG4112266	40S ribosomal protein S21	Molecular Function: structural constituent of ribosome (GO:0003735);|Cellular Component: rough endoplasmic reticulum (GO:0005791);|Cellular Component: cytosol (GO:0005829);|Cellular Component: ribosome (GO:0005840);|Biological Process: translation (GO:0006412);	--	--
TRINITY_DN10874_c0_g1_i1_2	22.21887748	0.775490901	-0.401860067	0.805725977	-0.311638825	0.687787013	0.884335984	4.962704	1.164452	2.560413	3.0062	2.573059	1.71639	--	--	--	--	--	--	--	--	--	--	--	--	--	--	--	--	--	--	--	--	--
TRINITY_DN10875_c0_g1_i1_1	13.47748906	1.339407818	0.224473656	1.231709273	0.300661769	0.822388764	0.939731662	1.919871	4.749324	0	2.343467	1.295219	5.332459	--	--	--	--	--	--	--	--	--	--	--	--	--	--	--	--	--	--	--	--	--
TRINITY_DN10878_c0_g1_i1_1	10.12105763	1.387610334	0.840767652	2.244910429	1.166657883	0.400478112	0.70941485	0.4000712	1.958565	0	2.37779	0.7835429	2.101182	XP_023299675.1	valine--tRNA ligase [Lucilia cuprina]	Q9Z1Q9|SYVC_MOUSE	Valine--tRNA ligase Bat6 OS=Mus musculus (Mouse) GN=Bat6 PE=1 SV=1	152/168(90.48)	K01873	VARS, valS	valyl-tRNA synthetase [EC:6.1.1.9]	ko00970	Aminoacyl-tRNA biosynthesis	KOG0432	Valyl-tRNA synthetase	[J]	INFORMATION STORAGE AND PROCESSING	Translation, ribosomal structure and biogenesis	J	COG0525	amino acids such as threonine, to avoid such errors, it has a posttransfer editing activity that hydrolyzes mischarged Thr-tRNA(Val) in a tRNA-dependent manner (By similarity)	Molecular Function: aminoacyl-tRNA editing activity (GO:0002161);|Molecular Function: valine-tRNA ligase activity (GO:0004832);|Molecular Function: ATP binding (GO:0005524);|Cellular Component: mitochondrion (GO:0005739);|Cellular Component: cytosol (GO:0005829);|Biological Process: valyl-tRNA aminoacylation (GO:0006438);	PF00133.22	tRNA synthetases class I (I, L, M and V)
TRINITY_DN10880_c0_g1_i1_1	679.5953087	3.716395807	2.783701711	1300.93879	10.34533737	0.005374243	0.061853761	0	0.4944396	0	523.5827	0	53.08638	XP_023294735.1	larval cuticle protein 8-like [Lucilia cuprina]	P45589|CU12_HYACE	Flexible cuticle protein 12 CP12 OS=Hyalophora cecropia (Cecropia moth) GN=CP12 PE=2 SV=1	--	--	--	--	--	--	--	--	--	--	--	S	ENOG41125BY	Insect cuticle protein	Molecular Function: structural constituent of cuticle (GO:0042302);	PF00379.23	Insect cuticle protein
TRINITY_DN10882_c0_g1_i1_1	12.72092194	3.098822896	2.287343003	136.0573295	7.088070868	0.02217581	0.156193659	0	0	0	8.590022	0	0	--	--	--	--	--	--	--	--	--	--	--	--	--	--	--	--	--	--	--	--	--
TRINITY_DN10883_c0_g1_i1_1	11.86392549	0.854232166	-0.201119881	0.887732505	-0.171803072	0.840604837	0.945801467	1.170004	2.185032	1.710957	2.353396	0.604054	1.824353	--	--	--	--	--	--	--	--	--	--	--	--	--	--	--	--	--	--	--	--	--
TRINITY_DN10886_c0_g1_i1_2	18.0969415	1.094700966	-0.401748694	0.737239521	-0.439794684	0.687868984	0.884416693	5.573696	0.8159181	2.708022	0.3527735	3.855222	3.154397	--	--	--	--	--	--	--	--	--	--	--	--	--	--	--	--	--	--	--	--	--
TRINITY_DN10887_c0_g1_i1_1	318.7014978	3.906891335	6.383101653	32144855.72	24.93808454	1.74E-10	4.14E-08	0	0	0	146.8851	0	0	XP_015116205.1	transmembrane protease serine 9-like [Diachasma alloeum]	P35035|TRY1_ANOGA	Trypsin-1 AGAP008296 OS=Anopheles gambiae (African malaria mosquito) GN=AGAP008296 PE=2 SV=3	110/255(43.14)	K01312	PRSS1_2_3	trypsin [EC:3.4.21.4]	ko04080|ko04972|ko04974|ko05164	Neuroactive ligand-receptor interaction|Pancreatic secretion|Protein digestion and absorption|Influenza A	KOG3627	Trypsin	[E]	METABOLISM	Amino acid transport and metabolism	O	COG5640	protease	Molecular Function: serine-type endopeptidase activity (GO:0004252);|Cellular Component: extracellular region (GO:0005576);|Cellular Component: cytoplasm (GO:0005737);|Biological Process: digestion (GO:0007586);	PF00089.26	Trypsin
TRINITY_DN10887_c0_g1_i2_2	10.78149544	0.849437717	-0.355966128	0.810918564	-0.302371055	0.721865932	0.89950501	1.268184	1.504774	1.10794	1.471577	1.149647	0.5938439	--	--	--	--	--	--	--	--	--	--	--	--	--	--	--	--	--	--	--	--	--
TRINITY_DN10888_c0_g1_i1_2	524.9181316	0.207594016	-1.830958791	0.768386411	-0.38009609	0.067106694	0.290035913	65.64362	53.52277	56.13192	38.23152	55.39422	48.44987	XP_015584890.1	bolA-like protein 3 [Cephus cinctus]	Q53S33|BOLA3_HUMAN	BolA-like protein 3 BOLA3 OS=Homo sapiens (Human) GN=BOLA3 PE=1 SV=1	--	--	--	--	--	--	KOG3348	BolA (bacterial stress-induced morphogen)-related protein	[T]	CELLULAR PROCESSES AND SIGNALING	Signal transduction mechanisms	T	COG0271	Bola-like protein	Molecular Function: DNA-binding transcription factor activity, RNA polymerase II-specific (GO:0000981);|Cellular Component: mitochondrion (GO:0005739);	PF01722.18	BolA-like protein
TRINITY_DN10889_c0_g1_i1_1	31.85384627	0.637601856	-0.184825125	0.921563292	-0.117844843	0.853366201	0.950323976	1.306664	3.09269	3.453161	3.318535	1.474703	2.815714	RZF39445.1	hypothetical protein LSTR_LSTR000966 [Laodelphax striatellus]	--	--	--	--	--	--	--	--	--	--	--	--	--	--	--	--	--	--	--	ENSDNOP00000025334	zf-C2H2
TRINITY_DN1088_c0_g1_i1_1	21.65920567	0.882328698	-1.184776573	0.484523193	-1.04536237	0.236105798	0.550598768	2.970938	4.898947	3.521514	1.406276	0.3621284	4.248641	--	--	--	--	--	--	--	--	--	--	--	--	--	--	--	--	--	--	--	--	--
TRINITY_DN10890_c0_g1_i1_2	25.58777588	0.575357496	0.125095771	1.05115454	0.071974789	0.900447732	0.967723622	4.0847	2.817852	4.762841	3.684444	5.524967	3.521739	--	--	--	--	--	--	--	--	--	--	--	--	--	--	--	--	--	--	--	--	--
TRINITY_DN10891_c0_g1_i1_1	30.11145142	0.607871877	1.735764923	2.077894897	1.055122682	0.082605409	0.323703577	0.816137	1.913806	2.651738	3.892808	3.355008	4.540724	XP_011205032.1	ER membrane protein complex subunit 4 [Bactrocera dorsalis]	Q6PBF7|EMC4_XENTR	ER membrane protein complex subunit 4 tmem85 OS=Xenopus tropicalis (Western clawed frog) (Silurana tropicalis) GN=tmem85 PE=2 SV=1	--	--	--	--	--	--	KOG3318	Predicted membrane protein	[S]	POORLY CHARACTERIZED	Function unknown	S	ENOG41118KQ	ER membrane protein complex subunit 4	Cellular Component: integral component of membrane (GO:0016021);|Biological Process: protein folding in endoplasmic reticulum (GO:0034975);|Cellular Component: ER membrane protein complex (GO:0072546);	PF06417.12	Protein of unknown function (DUF1077)
TRINITY_DN10892_c0_g1_i1_1	7.290340793	1.324477877	2.483135546	9.773383446	3.288858095	0.013023152	0.112023901	0	0.4294918	0.3953654	1.388833	1.695934	4.625076	--	--	--	--	--	--	--	--	--	--	--	--	--	--	--	--	--	--	--	--	--
TRINITY_DN10892_c0_g1_i1_2	7163.968849	0.233636877	-1.661435099	0.764096889	-0.388172508	0.096626093	0.351328784	980.1432	972.835	907.3811	753.0123	946.3586	565.011	ABD98765.1	putative mitochondrial cytochrome c oxidase subunit VI a polypeptide 1 [Graphocephala atropunctata]	P10818|CX6A1_RAT	Cytochrome c oxidase subunit 6A1, mitochondrial Cox6al OS=Rattus norvegicus (Rat) GN=Cox6al PE=1 SV=2	61/108(56.48)	K02266	COX6A	cytochrome c oxidase subunit 6a	ko00190|ko04260|ko04714|ko04932|ko05010|ko05012|ko05016	Oxidative phosphorylation|Cardiac muscle contraction|Thermogenesis|Non-alcoholic fatty liver disease (NAFLD)|Alzheimer disease|Parkinson disease|Huntington disease	KOG3469	Cytochrome c oxidase, subunit VIa/COX13	[C]	METABOLISM	Energy production and conversion	O	ENOG411253X	Cytochrome c oxidase polypeptide VIa	Molecular Function: cytochrome-c oxidase activity (GO:0004129);|Cellular Component: mitochondrial respiratory chain complex IV (GO:0005751);|Biological Process: mitochondrial electron transport, cytochrome c to oxygen (GO:0006123);|Biological Process: aerobic respiration (GO:0009060);|Molecular Function: enzyme regulator activity (GO:0030234);	PF02046.15	Cytochrome c oxidase subunit VIa
TRINITY_DN10896_c0_g2_i1_2	58.1633551	0.366039991	-1.315991	0.716130623	-0.481705334	0.188177063	0.491395727	2.883652	3.139547	2.892104	2.549315	1.918266	2.250002	XP_021563986.1	SPARC isoform X3 [Carlito syrichta]	P16975|SPRC_RAT	SPARC Sparc OS=Rattus norvegicus (Rat) GN=Sparc PE=1 SV=4	--	--	--	--	--	--	KOG4004	Matricellular protein Osteonectin/SPARC/BM-40	[W]	CELLULAR PROCESSES AND SIGNALING	Extracellular structures	S	ENOG41101WW	secreted protein, acidic, cysteine-rich (osteonectin)	Biological Process: ossification (GO:0001503);|Biological Process: negative regulation of endothelial cell proliferation (GO:0001937);|Molecular Function: calcium ion binding (GO:0005509);|Molecular Function: collagen binding (GO:0005518);|Cellular Component: basement membrane (GO:0005604);|Cellular Component: extracellular space (GO:0005615);|Cellular Component: intracellular (GO:0005622);|Cellu…	PF10591.9,PF00050.21,PF07648.15,PF09289.10	Secreted protein acidic and rich in cysteine Ca binding region|Kazal-type serine protease inhibitor domain|Kazal-type serine protease inhibitor domain|Follistatin/Osteonectin-like EGF domain
TRINITY_DN10899_c0_g1_i1_2	8.189489462	1.093639585	-0.620417509	0.624808876	-0.678513147	0.534982948	0.802779712	3.534568	0.4215936	1.905347	1.361304	0.8617097	1.648332	--	--	--	--	--	--	--	--	--	--	--	--	--	--	--	--	--	--	--	--	--
TRINITY_DN1089_c0_g1_i1_2	4.783860372	1.293003711	-1.175903061	0.348577892	-1.520447022	0.239633615	0.554864927	2.250106	0.7431193	0.6568472	0.2329045	0.4420549	0.7162513	RZF37824.1	hypothetical protein LSTR_LSTR007186 [Laodelphax striatellus]	--	--	--	--	--	--	--	--	--	--	--	--	--	S	ENOG4111F2N	CUB	--	--	--
TRINITY_DN10903_c0_g1_i1_2	13.36883074	1.42345639	0.238915484	1.265831849	0.340085772	0.811171119	0.935665116	5.981608	0	0.6989895	4.119154	1.463626	3.568256	--	--	--	--	--	--	--	--	--	--	--	--	--	--	--	--	--	--	--	--	--
TRINITY_DN10904_c0_g1_i1_1	8.932119195	1.168430957	1.810871584	4.33453856	2.115878417	0.070160732	0.297541374	0.7285284	0	0.8276411	2.717083	1.749474	2.903871	--	--	--	--	--	--	--	--	--	--	--	--	--	--	--	--	--	--	--	--	--
TRINITY_DN10905_c0_g1_i1_1	9.508212686	1.283550543	0.740027305	1.931688476	0.949862449	0.459283426	0.753396616	0	2.322575	1.290688	2.423916	1.331133	3.601425	XP_012156452.1	uncharacterized protein CG7065 [Ceratitis capitata]	Q7YZA2|Y7065_DROME	Uncharacterized protein CG7065 CG7065 OS=Drosophila melanogaster (Fruit fly) GN=CG7065 PE=1 SV=1	--	--	--	--	--	--	--	--	--	--	--	S	ENOG4111KB2	NA	--	--	--
TRINITY_DN10907_c0_g1_i1_2	18.65882532	0.662581116	-1.33527454	0.541589737	-0.884727696	0.181786508	0.483951552	2.862453	1.88777	3.736513	1.224846	1.330311	2.318344	--	--	--	--	--	--	--	--	--	--	--	--	--	--	--	--	--	--	--	--	--
TRINITY_DN10909_c0_g1_i1_2	14.0642416	0.994236287	-0.191447205	0.876396873	-0.190343759	0.848175239	0.948490677	2.849217	1.784771	0.403741	0.6734943	2.700083	1.27253	--	--	--	--	--	--	--	--	--	--	--	--	--	--	--	--	--	--	--	--	--
TRINITY_DN1090_c0_g1_i1_1	6.815439312	1.803861504	1.089043027	3.902727661	1.964482792	0.276134912	0.596449338	0	1.405657	0	1.512791	0.6589463	3.36761	XP_023304562.1	THO complex subunit 2 [Lucilia cuprina]	B1AZI6|THOC2_MOUSE	THO complex subunit 2 Thoc2 OS=Mus musculus (Mouse) GN=Thoc2 PE=1 SV=1	107/127(84.25)	K12879	THOC2	THO complex subunit 2	ko03013|ko03040	RNA transport|Spliceosome	KOG1874	KEKE-like motif-containing transcription regulator (Rlr1)/suppressor of sin4	[K]	INFORMATION STORAGE AND PROCESSING	Transcription	S	ENOG410XQ2A	tHO complex	Cellular Component: transcription export complex (GO:0000346);|Cellular Component: THO complex (GO:0000347);|Cellular Component: THO complex part of transcription export complex (GO:0000445);|Biological Process: cell morphogenesis (GO:0000902);|Biological Process: blastocyst development (GO:0001824);|Molecular Function: mRNA binding (GO:0003729);|Cellular Component: nucleus (GO:0005634);|Biologic…	PF16134.5	THO complex subunit 2 N-terminus
TRINITY_DN1090_c0_g1_i1_2	10.84969943	0.917540456	-0.378796855	0.785911388	-0.347561439	0.704838723	0.89144891	3.843188	0.9205325	1.777551	2.035427	2.208541	1.388565	--	--	--	--	--	--	--	--	--	--	--	--	--	--	--	--	--	--	--	--	--
TRINITY_DN10912_c0_g1_i1_1	3.90108273	3.865246549	1.392446412	41.7050068	5.382148688	0.163787258	0.459790132	0	0	0	3.12546	0	0	XP_031829086.1	esterase FE4-like isoform X2 [Nomia melanderi]	P35502|ESTF_MYZPE	Esterase FE4 . OS=Myzus persicae (Green peach aphid) (Aphis persicae) GN=. PE=1 SV=1	--	--	--	--	--	--	KOG1516	Carboxylesterase and related proteins	[R]	POORLY CHARACTERIZED	General function prediction only	I	COG2272	Carboxylesterase	Molecular Function: carboxylic ester hydrolase activity (GO:0052689);	PF00135.28,PF07859.13	Carboxylesterase family|alpha/beta hydrolase fold
TRINITY_DN10912_c0_g2_i1_1	7.971777752	3.340187199	1.92013457	85.2488762	6.413608911	0.054840904	0.261402254	0	0	0	4.759303	0	0	KOC60174.1	Esterase FE4 [Habropoda laboriosa]	B2D0J5|EST6_APIME	Venom carboxylesterase-6 . OS=Apis mellifera (Honeybee) GN=. PE=2 SV=1	--	--	--	--	--	--	KOG1516	Carboxylesterase and related proteins	[R]	POORLY CHARACTERIZED	General function prediction only	I	COG2272	Carboxylesterase	Cellular Component: extracellular region (GO:0005576);|Molecular Function: carboxylic ester hydrolase activity (GO:0052689);	PF00135.28	Carboxylesterase family
TRINITY_DN10913_c0_g2_i1_2	21.21642239	0.699171009	2.390377462	3.184976266	1.671282622	0.016831065	0.131608794	1.673346	0.8982899	1.065304	2.464946	6.106766	3.806135	--	--	--	--	--	--	--	--	--	--	--	--	--	--	--	--	--	--	--	--	--
TRINITY_DN10916_c0_g1_i1_1	1.696122926	3.931541337	1.062930014	18.11299597	4.178953289	0.287813691	0.608464347	0	0	0	1.580185	0	0	XP_031777822.1	prominin-like protein isoform X2 [Nasonia vitripennis]	--	--	55/75(73.33)	K06532	PROM1, CD133	prominin 1	ko05202	Transcriptional misregulation in cancer	--	--	--	--	--	S	ENOG4110RA5	NA	--	--	--
TRINITY_DN10917_c0_g1_i1_2	14.67335313	0.915220107	0.768117167	1.627882169	0.702996276	0.442417579	0.740048266	0.940778	1.135273	1.078812	0.6525111	3.615806	1.097014	--	--	--	--	--	--	--	--	--	--	--	--	--	--	--	--	--	--	--	--	--
TRINITY_DN10918_c0_g1_i1_1	4.134738167	1.80412306	1.918183931	11.00921627	3.460639864	0.055087693	0.262117497	0	0.3965457	0	1.048428	2.159926	1.126067	XP_014261398.1	uncharacterized protein K02A2.6-like [Cimex lectularius]	--	--	--	--	--	--	--	--	--	--	--	--	--	S	ENOG41118VJ	NA	--	--	--
TRINITY_DN10919_c0_g1_i1_2	13.50076826	0.858802359	0.190184803	1.119869915	0.163331158	0.849164319	0.948632323	1.450477	0.7019932	2.476665	2.338463	1.080619	2.132701	KAE8740717.1	ABC-transporter, subfamily B member 01 [Frankliniella occidentalis]	P21448|MDR1_CRIGR	ATP-dependent translocase ABCB1 PGP1 OS=Cricetulus griseus (Chinese hamster) (Cricetulus barabensis griseus) GN=PGP1 PE=1 SV=2	--	--	--	--	--	--	KOG0055	Multidrug/pheromone exporter, ABC superfamily	[Q]	METABOLISM	Secondary metabolites biosynthesis, transport and catabolism	V	COG1132	(ABC) transporter	Molecular Function: ATP binding (GO:0005524);|Molecular Function: xenobiotic transmembrane transporting ATPase activity (GO:0008559);|Cellular Component: integral component of membrane (GO:0016021);|Cellular Component: apical plasma membrane (GO:0016324);|Cellular Component: intercellular canaliculus (GO:0046581);|Molecular Function: phosphatidylcholine-translocating ATPase activity (GO:0090554);…	PF00005.27	ABC transporter
TRINITY_DN1091_c0_g1_i1_1	7.56174029	1.188950947	2.264031572	6.46129113	2.691822481	0.023572173	0.161935062	0.2639653	0.2802886	0.2840945	0.7325283	1.352969	4.050524	--	--	--	--	--	--	--	--	--	--	--	--	--	--	--	--	--	--	--	--	--
TRINITY_DN1091_c0_g1_i1_2	60.5988706	3.728101755	0.144437303	1.452438385	0.538476963	0.885155162	0.962192036	0	0	17.30828	24.33713	0	0.3615129	XP_011145241.1	40S ribosomal protein S15 [Harpegnathos saltator]	P62846|RS15_CHICK	40S ribosomal protein S15 RIG OS=Gallus gallus (Chicken) GN=RIG PE=2 SV=2	135/147(91.84)	K02958	RP-S15e, RPS15	small subunit ribosomal protein S15e	ko03010	Ribosome	KOG0898	40S ribosomal protein S15	[J]	INFORMATION STORAGE AND PROCESSING	Translation, ribosomal structure and biogenesis	J	COG0185	Protein S19 forms a complex with S13 that binds strongly to the 16S ribosomal RNA (By similarity)	Biological Process: ribosomal small subunit assembly (GO:0000028);|Molecular Function: RNA binding (GO:0003723);|Molecular Function: structural constituent of ribosome (GO:0003735);|Biological Process: translation (GO:0006412);|Cellular Component: cytosolic small ribosomal subunit (GO:0022627);	PF00203.21	Ribosomal protein S19
TRINITY_DN10920_c0_g1_i1_1	19.14638109	0.632398775	0.765325668	1.398607372	0.483991015	0.444077643	0.741253675	2.910039	2.349607	1.401146	2.699518	3.491887	3.567924	--	--	--	--	--	--	--	--	--	--	--	--	--	--	--	--	--	--	--	--	--
TRINITY_DN10920_c0_g1_i1_2	7.049887749	1.543820412	-2.462288421	0.071727436	-3.801331125	0.01380536	0.11626043	2.631402	1.291937	1.922965	2.90E-48	0.4922703	1.14E-59	--	--	--	--	--	--	--	--	--	--	--	--	--	--	--	--	--	--	--	--	--
TRINITY_DN10922_c0_g1_i1_1	38.86081142	0.557277831	-0.402294825	0.856075541	-0.224189988	0.687467063	0.884097344	5.48722	9.289984	5.593398	8.522488	3.663942	5.633722	--	--	--	--	--	--	--	--	--	--	--	--	--	--	--	--	--	--	--	--	--
TRINITY_DN10924_c0_g1_i1_1	3.996312272	1.759616492	0.23538466	1.332547287	0.41418673	0.813910191	0.936877381	0.5896947	1.256102	0.2660203	0.6247207	0	2.410086	AOR81467.1	transient receptor potential cation channel gamma [Nilaparvata lugens]	Q9VJJ7|TRPG_DROME	Transient receptor potential-gamma protein CG5996 OS=Drosophila melanogaster (Fruit fly) GN=CG5996 PE=1 SV=2	106/107(99.07)	K04967	TRPC4	transient receptor potential cation channel subfamily C member 4	ko04360|ko04745|ko04929	Axon guidance|Phototransduction - fly|GnRH secretion	KOG3609	Receptor-activated Ca2+-permeable cation channels (STRPC family)	[PT]	METABOLISM|CELLULAR PROCESSES AND SIGNALING	Inorganic ion transport and metabolism |Signal transduction mechanisms	U	ENOG410XQ0Y	Transient receptor potential cation channel subfamily C member	Molecular Function: cation channel activity (GO:0005261);|Molecular Function: calcium channel activity (GO:0005262);|Cellular Component: integral component of plasma membrane (GO:0005887);|Biological Process: cation transport (GO:0006812);|Biological Process: calcium ion transport (GO:0006816);|Biological Process: manganese ion transport (GO:0006828);|Biological Process: adult walking behavior (G…	PF08344.11	Transient receptor ion channel II
TRINITY_DN10924_c0_g1_i2_2	9.463765696	3.2221312	-2.099379112	0.009197931	-6.764474937	0.035783495	0.20606712	7.933003	0	0	0	0	0	--	--	--	--	--	--	--	--	--	--	--	--	--	--	--	--	--	--	--	--	--
TRINITY_DN10925_c0_g1_i1_1	10.15106943	0.858981821	1.425036819	2.336065492	1.224080721	0.154146558	0.446230735	1.117531	1.203982	1.192868	1.507124	2.921993	4.823189	--	--	--	--	--	--	--	--	--	--	--	--	--	--	--	--	--	--	--	--	--
TRINITY_DN10928_c0_g1_i1_2	18.32817973	0.692217304	0.271946162	1.139377513	0.188245839	0.785663416	0.925540165	2.565942	1.210401	3.162269	2.722645	2.159873	3.312855	--	--	--	--	--	--	--	--	--	--	--	--	--	--	--	--	--	--	--	--	--
TRINITY_DN10929_c0_g2_i1_2	29.26324325	0.557734022	0.100242972	1.039513804	0.055908916	0.920151431	0.973845423	1.067121	1.181201	1.424141	0.7297952	1.59521	1.802354	XP_022185984.1	uncharacterized protein LOC111044999 [Nilaparvata lugens]	--	--	41/100(41.00)	K06086	SORBS1, SH3D5, PONSIN, CAP	sorbin and SH3 domain containing 1	ko03320|ko04520|ko04910	PPAR signaling pathway|Adherens junction|Insulin signaling pathway	--	--	--	--	--	--	--	--	--	--	--
TRINITY_DN1092_c0_g1_i1_1	12.17403721	0.889379947	-0.133516354	0.920987342	-0.118746767	0.893785032	0.965126086	1.053864	2.447978	0.5940548	1.485566	0.7395623	1.830216	--	--	--	--	--	--	--	--	--	--	--	--	--	--	--	--	--	--	--	--	--
TRINITY_DN10930_c0_g1_i1_1	6.465809943	1.027264233	-1.091954121	0.459543898	-1.121725412	0.274853268	0.595104156	1.226447	2.667682	1.265062	0.5875949	0.9362674	0.9791226	--	--	--	--	--	--	--	--	--	--	--	--	--	--	--	--	--	--	--	--	--
TRINITY_DN10931_c0_g1_i1_1	39.02144211	1.236187626	2.437063028	8.07055091	3.012667158	0.014807098	0.121929598	0	0.08573031	1.312382	3.760135	2.448342	5.945369	XP_017467224.1	PREDICTED: diacylglycerol O-acyltransferase 2-like [Rhagoletis zephyria]	Q2KHS5|MOG2A_XENLA	2-acylglycerol O-acyltransferase 2-A mogat2-a OS=Xenopus laevis (African clawed frog) GN=mogat2-a PE=2 SV=1	181/352(51.42)	K14457	MOGAT2, MGAT2	2-acylglycerol O-acyltransferase 2 [EC:2.3.1.22]	ko00561|ko04975	Glycerolipid metabolism|Fat digestion and absorption	KOG0831	Acyl-CoA:diacylglycerol acyltransferase (DGAT)	[I]	METABOLISM	Lipid transport and metabolism	S	ENOG410XTG3	o-acyltransferase	Molecular Function: 2-acylglycerol O-acyltransferase activity (GO:0003846);|Cellular Component: endoplasmic reticulum membrane (GO:0005789);|Biological Process: glycerol metabolic process (GO:0006071);|Cellular Component: integral component of membrane (GO:0016021);|Biological Process: triglyceride biosynthetic process (GO:0019432);	PF03982.13	Diacylglycerol acyltransferase
TRINITY_DN10931_c0_g1_i1_2	5.238870296	3.600766893	-1.641683743	0.016615569	-5.911320471	0.100655562	0.358564521	4.993498	0	0	0	0	0	--	--	--	--	--	--	--	--	--	--	--	--	--	--	--	--	--	--	--	--	--
TRINITY_DN10931_c0_g2_i1_1	9.235345552	2.488639352	0.341905568	1.803600295	0.850879651	0.732421959	0.904087164	0	0	3.505587	0.3475159	1.63E-50	7.04122	XP_020713446.1	2-acylglycerol O-acyltransferase 2 [Ceratitis capitata]	Q86VF5|MOGT3_HUMAN	2-acylglycerol O-acyltransferase 3 UNQ9383/PRO34208 OS=Homo sapiens (Human) GN=UNQ9383/PRO34208 PE=1 SV=1	53/113(46.90)	K14457	MOGAT2, MGAT2	2-acylglycerol O-acyltransferase 2 [EC:2.3.1.22]	ko00561|ko04975	Glycerolipid metabolism|Fat digestion and absorption	KOG0831	Acyl-CoA:diacylglycerol acyltransferase (DGAT)	[I]	METABOLISM	Lipid transport and metabolism	S	ENOG410XTG3	o-acyltransferase	Molecular Function: 2-acylglycerol O-acyltransferase activity (GO:0003846);|Molecular Function: diacylglycerol O-acyltransferase activity (GO:0004144);|Cellular Component: endoplasmic reticulum membrane (GO:0005789);|Biological Process: glycerol metabolic process (GO:0006071);|Cellular Component: integral component of membrane (GO:0016021);|Biological Process: triglyceride biosynthetic process (G…	PF03982.13	Diacylglycerol acyltransferase
TRINITY_DN10931_c1_g1_i1_2	8.618786616	3.273810209	-2.025024565	0.010099684	-6.629546095	0.042864842	0.228572223	4.661393	0	0	0	0	0	--	--	--	--	--	--	--	--	--	--	--	--	--	--	--	--	--	--	--	--	--
TRINITY_DN10932_c0_g1_i1_1	11.19321235	0.847745261	0.324900248	1.210357005	0.275432645	0.74525657	0.908961252	1.582038	0.5188268	0.766603	1.097966	1.086743	1.475361	XP_017469404.1	PREDICTED: uncharacterized protein LOC108361315 [Rhagoletis zephyria]	--	--	--	--	--	--	--	--	--	--	--	--	--	S	ENOG410YP2D	Integrase core domain protein	--	PF00665.26,PF17921.1	Integrase core domain|Integrase zinc binding domain
TRINITY_DN10936_c0_g1_i1_2	9.999966693	1.075614145	0.434256346	1.38232061	0.467092268	0.664102301	0.873535362	0.834784	0.8871379	2.600638	2.652196	3.104694	0.5970872	XP_023308159.1	ervatamin-B-like [Lucilia cuprina]	--	--	42/86(48.84)	K01365	CTSL	cathepsin L [EC:3.4.22.15]	ko04140|ko04142|ko04145|ko04210|ko04612|ko05205|ko05323|ko05418	Autophagy - animal|Lysosome|Phagosome|Apoptosis|Antigen processing and presentation|Proteoglycans in cancer|Rheumatoid arthritis|Fluid shear stress and atherosclerosis	--	--	--	--	--	O	COG4870	cathepsin	--	PF00112.23	Papain family cysteine protease
TRINITY_DN10939_c0_g1_i2_1	6.048856523	1.513298955	1.358464285	4.157633487	2.055762584	0.174316408	0.475018399	0	0.3767555	0.7216525	0.3212623	1.89107	3.019487	--	--	--	--	--	--	--	--	--	--	--	--	--	--	--	--	--	--	--	--	--
TRINITY_DN1093_c0_g1_i1_1	27.66644073	0.889142541	2.541345097	4.788646824	2.259618037	0.011042687	0.100834001	0.133323	0.7135882	0.3171001	1.215581	0.7625498	3.854173	TMW53253.1	hypothetical protein DOY81_001669 [Sarcophaga bullata]	O94913|PCF11_HUMAN	Pre-mRNA cleavage complex 2 protein Pcf11 KIAA0824 OS=Homo sapiens (Human) GN=KIAA0824 PE=1 SV=3	--	--	--	--	--	--	KOG2071	mRNA cleavage and polyadenylation factor I/II complex, subunit Pcf11	[A]	INFORMATION STORAGE AND PROCESSING	RNA processing and modification	A	ENOG410Y266	PCF11, cleavage and polyadenylation factor subunit, homolog (S. cerevisiae)	Biological Process: mRNA splicing, via spliceosome (GO:0000398);|Molecular Function: RNA polymerase II complex binding (GO:0000993);|Molecular Function: mRNA binding (GO:0003729);|Cellular Component: nucleoplasm (GO:0005654);|Cellular Component: cytoplasm (GO:0005737);|Cellular Component: mitochondrion (GO:0005739);|Cellular Component: mRNA cleavage factor complex (GO:0005849);|Biological Process…	--	--
TRINITY_DN10943_c0_g1_i1_2	10.93872386	0.960773987	-0.12602272	0.91949947	-0.121079351	0.89971394	0.967411251	0.9998472	1.329676	3.212646	0.6512557	2.138073	2.701106	--	--	--	--	--	--	--	--	--	--	--	--	--	--	--	--	--	--	--	--	--
TRINITY_DN10948_c0_g1_i1_2	21.36370597	0.570385353	-0.980879141	0.678547118	-0.559479095	0.326652345	0.646980471	1.279777	1.768295	1.268095	0.764249	1.203864	1.07903	RZF33757.1	hypothetical protein LSTR_LSTR008016 [Laodelphax striatellus]	B6RSP1|PKHA7_DANRE	Pleckstrin homology domain-containing family A member 7 hadp1 OS=Danio rerio (Zebrafish) (Brachydanio rerio) GN=hadp1 PE=2 SV=2	--	--	--	--	--	--	--	--	--	--	--	S	ENOG4111YSB	Pleckstrin homology domain containing, family A member	Cellular Component: cytoplasm (GO:0005737);|Cellular Component: centrosome (GO:0005813);|Cellular Component: zonula adherens (GO:0005915);|Biological Process: regulation of heart contraction (GO:0008016);|Biological Process: zonula adherens maintenance (GO:0045218);|Biological Process: cardiac muscle cell differentiation (GO:0055007);|Molecular Function: delta-catenin binding (GO:0070097);|Biolog…	PF00169.29	PH domain
TRINITY_DN10949_c0_g1_i1_2	8.233677988	0.996701035	0.059173866	1.041728015	0.058978654	0.952813625	0.984248092	0.4093237	1.141121	2.129687	0.8441867	1.379704	1.893982	XP_021942022.1	adenosine receptor A2b-like [Zootermopsis nevadensis]	--	--	--	--	--	--	--	--	--	--	--	--	--	--	--	--	--	--	--
TRINITY_DN1094_c0_g1_i1_1	8.248156195	1.041745567	2.718078223	7.118365146	2.83154594	0.006566231	0.071169314	0.4109632	0.4396087	0.3936873	2.723897	1.667635	3.678594	--	--	--	--	--	--	--	--	--	--	--	--	--	--	--	--	--	--	--	--	--
TRINITY_DN10952_c0_g1_i1_1	22.70547576	0.580236686	-0.612469807	0.78166511	-0.355377451	0.540226968	0.805603405	1.86811	2.045324	1.351128	1.618551	0.9606995	1.739943	XP_032742706.1	60S ribosomal protein L6 [Rattus rattus]	P21533|RL6_RAT	60S ribosomal protein L6 Rpl6 OS=Rattus norvegicus (Rat) GN=Rpl6 PE=1 SV=5	291/293(99.32)	K02934	RP-L6e, RPL6	large subunit ribosomal protein L6e	ko03010	Ribosome	KOG1694	60s ribosomal protein L6	[J]	INFORMATION STORAGE AND PROCESSING	Translation, ribosomal structure and biogenesis	J	COG2163	(ribosomal) protein	Biological Process: ribosomal large subunit assembly (GO:0000027);|Molecular Function: tRNA binding (GO:0000049);|Biological Process: cytoplasmic translation (GO:0002181);|Molecular Function: RNA binding (GO:0003723);|Molecular Function: mRNA binding (GO:0003729);|Molecular Function: structural constituent of ribosome (GO:0003735);|Cellular Component: rough endoplasmic reticulum (GO:0005791);|Cel…	PF01159.19,PF03868.15	Ribosomal protein L6e|Ribosomal protein L6, N-terminal domain
TRINITY_DN10952_c0_g1_i1_2	27.92024795	0.619227097	-1.593132748	0.504696866	-0.986510967	0.111130414	0.378688519	3.42889	1.702514	2.708438	1.361579	1.810856	0.9517804	XP_308813.4	AGAP006943-PA [Anopheles gambiae str. PEST]	O00400|ACATN_HUMAN	Acetyl-coenzyme A transporter 1 ACATN OS=Homo sapiens (Human) GN=ACATN PE=1 SV=1	136/223(60.99)	K03372	ACATN, SLC33A1	MFS transporter, PAT family, solute carrier family 33 (acetyl-CoA transportor), member 1 [EC:2.3.1.-]	ko00604	Glycosphingolipid biosynthesis - ganglio series	KOG3574	Acetyl-CoA transporter	[P]	METABOLISM	Inorganic ion transport and metabolism	G	COG0477	major facilitator Superfamily	--	PF13000.7	Acetyl-coenzyme A transporter 1
TRINITY_DN10953_c0_g1_i1_1	13.78952062	1.089807951	1.010410887	2.145261948	1.101153819	0.312298474	0.634850529	0.2874403	0.9236814	1.376092	2.366879	0.3073726	3.437569	XP_005180992.1	PREDICTED: annexin B10 [Musca domestica]	P22465|ANX10_DROME	Annexin B10 CG9579 OS=Drosophila melanogaster (Fruit fly) GN=CG9579 PE=2 SV=3	--	--	--	--	--	--	KOG0819	Annexin	[U]	CELLULAR PROCESSES AND SIGNALING	Intracellular trafficking, secretion, and vesicular transport	S	ENOG410XPUN	annexin A7	Molecular Function: actin binding (GO:0003779);|Molecular Function: calcium ion binding (GO:0005509);|Molecular Function: calcium-dependent phospholipid binding (GO:0005544);|Cellular Component: membrane (GO:0016020);	PF00191.20	Annexin
TRINITY_DN10955_c0_g1_i1_1	20.03283012	0.950680147	1.700282184	3.066142007	1.616424516	0.08907786	0.336969906	1.008366	1.083466	0.6141971	3.173284	0.4095024	5.6146	--	--	--	--	--	--	--	--	--	--	--	--	--	--	--	--	--	--	--	--	--
TRINITY_DN10957_c0_g1_i1_1	4.516527536	1.786648631	-1.514446499	0.15327733	-2.705783764	0.129912634	0.410670845	0.9769888	2.436963	1.192022	0	0	0.7865865	XP_014254893.1	DNA polymerase alpha catalytic subunit [Cimex lectularius]	P09884|DPOLA_HUMAN	DNA polymerase alpha catalytic subunit POLA OS=Homo sapiens (Human) GN=POLA PE=1 SV=2	76/108(70.37)	K02320	POLA1	DNA polymerase alpha subunit A [EC:2.7.7.7]	ko03030	DNA replication	KOG0970	DNA polymerase alpha, catalytic subunit	[L]	INFORMATION STORAGE AND PROCESSING	Replication, recombination and repair	L	COG0417	DNA polymerase	--	PF00136.21	DNA polymerase family B
TRINITY_DN1095_c0_g1_i1_1	11.52384673	2.782703472	1.824138834	33.73180157	5.076037468	0.068131086	0.292740938	0	0	0.1812369	6.985438	0	0	XP_029166616.1	uncharacterized protein LOC114937355 [Nylanderia fulva]	Q7JR49|VAS1_DROME	V-type proton ATPase subunit S1 CG8029 OS=Drosophila melanogaster (Fruit fly) GN=CG8029 PE=1 SV=1	71/132(53.79)	K03662	ATPeVS1, ATP6S1	V-type H+-transporting ATPase S1 subunit	ko00190|ko04142|ko04145|ko05110|ko05120|ko05152|ko05161|ko05165|ko05323	Oxidative phosphorylation|Lysosome|Phagosome|Vibrio cholerae infection|Epithelial cell signaling in Helicobacter pylori infection|Tuberculosis|Hepatitis B|Human papillomavirus infection|Rheumatoid arthritis	KOG3868	Vacuolar H+-ATPase V0 sector, accessory subunit S1 (Ac45)	[C]	METABOLISM	Energy production and conversion	U	ENOG410XTHY	ATPase, H transporting, lysosomal accessory protein	--	PF05827.12	Vacuolar ATP synthase subunit S1 (ATP6S1)
TRINITY_DN10960_c0_g1_i1_2	10.45550466	0.917753326	-1.056106421	0.51077323	-0.96924518	0.290919597	0.612008972	1.35886	1.193812	1.251783	0.1863719	0.7701277	1.107962	--	--	--	--	--	--	--	--	--	--	--	--	--	--	--	--	--	--	--	--	--
TRINITY_DN10967_c0_g1_i1_1	12.30650313	0.823345189	-0.877756597	0.605963722	-0.722696671	0.380075823	0.693570999	2.490454	2.128531	1.079551	1.75888	0.8143653	1.089578	--	--	--	--	--	--	--	--	--	--	--	--	--	--	--	--	--	--	--	--	--
TRINITY_DN10968_c0_g1_i1_2	35.50607118	0.447614931	-0.184303235	0.944421716	-0.08249688	0.853775577	0.950418306	1.389583	1.643716	1.728947	1.186697	1.758552	1.792751	PNF40771.1	hypothetical protein B7P43_G17114 [Cryptotermes secundus]	Q9P219|DAPLE_HUMAN	Protein Daple DAPLE OS=Homo sapiens (Human) GN=DAPLE PE=1 SV=3	--	--	--	--	--	--	KOG4643	Uncharacterized coiled-coil protein	[S]	POORLY CHARACTERIZED	Function unknown	S	ENOG410YFRJ	coiledcoil domain containing	Biological Process: regulation of protein phosphorylation (GO:0001932);|Cellular Component: cytoplasm (GO:0005737);|Cellular Component: centrosome (GO:0005813);|Molecular Function: microtubule binding (GO:0008017);|Biological Process: Wnt signaling pathway (GO:0016055);|Molecular Function: PDZ domain binding (GO:0030165);|Biological Process: cytoskeleton-dependent intracellular transport (GO:0030…	PF05622.12	HOOK protein	ENSSTOP00000018374	TF_bZIP
TRINITY_DN1096_c0_g1_i1_1	1.521616052	3.935354711	0.735525768	7.436144445	2.894554795	0.462019353	0.755577743	0	0	0.2277451	1.461583	0	0	XP_015609990.1	very long-chain specific acyl-CoA dehydrogenase, mitochondrial isoform X1 [Cephus cinctus]	P48818|ACADV_BOVIN	Very long-chain specific acyl-CoA dehydrogenase, mitochondrial VLCAD OS=Bos taurus (Bovine) GN=VLCAD PE=2 SV=3	88/107(82.24)	K09479	ACADVL	very long chain acyl-CoA dehydrogenase [EC:1.3.8.9]	ko00071	Fatty acid degradation	KOG0137	Very-long-chain acyl-CoA dehydrogenase	[I]	METABOLISM	Lipid transport and metabolism	I	COG1960	acyl-CoA dehydrogenase	Molecular Function: fatty-acyl-CoA binding (GO:0000062);|Biological Process: temperature homeostasis (GO:0001659);|Cellular Component: nucleolus (GO:0005730);|Cellular Component: mitochondrion (GO:0005739);|Cellular Component: mitochondrial inner membrane (GO:0005743);|Cellular Component: cytosol (GO:0005829);|Biological Process: response to cold (GO:0009409);|Molecular Function: very-long-chain-…	PF00441.24,PF08028.11	Acyl-CoA dehydrogenase, C-terminal domain|Acyl-CoA dehydrogenase, C-terminal domain
TRINITY_DN10970_c0_g1_i1_1	8.887427612	1.352228001	1.273816707	3.300056258	1.722490619	0.202728383	0.509019962	0	1.221471	0.1989455	1.184825	1.198807	2.874098	XP_001985880.1	longitudinals lacking protein-like [Drosophila grimshawi]	Q7KRI2|LOLAL_DROME	Longitudinals lacking protein-like CG5738 OS=Drosophila melanogaster (Fruit fly) GN=CG5738 PE=1 SV=1	--	--	--	--	--	--	--	--	--	--	--	S	ENOG4111H3T	BTB/POZ domain	Cellular Component: condensed nuclear chromosome (GO:0000794);|Biological Process: embryonic development via the syncytial blastoderm (GO:0001700);|Molecular Function: DNA binding (GO:0003677);|Cellular Component: nucleus (GO:0005634);|Cellular Component: polytene chromosome (GO:0005700);|Biological Process: chromatin silencing (GO:0006342);|Biological Process: regulation of transcription by RNA …	PF00651.31	BTB/POZ domain	FBpp0304816	ZBTB
TRINITY_DN10970_c0_g2_i1_1	14.86047467	0.980530316	2.347886394	4.93200338	2.302173788	0.018880279	0.141185255	0.1852004	0.1988489	1.131945	1.709463	2.049109	4.672544	--	--	--	--	--	--	--	--	--	--	--	--	--	--	--	--	--	--	--	--	--
TRINITY_DN10974_c0_g1_i1_1	9.595671122	1.22817771	1.654960412	4.091374189	2.032585489	0.097932528	0.353678086	0	1.645498	0.5193202	3.277917	2.168862	4.379901	XP_030380451.1	chitinase domain-containing protein 1 isoform X1 [Scaptodrosophila lebanonensis]	Q66IL0|CHID1_XENTR	Chitinase domain-containing protein 1 chid1 OS=Xenopus tropicalis (Western clawed frog) (Silurana tropicalis) GN=chid1 PE=2 SV=1	--	--	--	--	--	--	KOG2091	Predicted member of glycosyl hydrolase family 18	[G]	METABOLISM	Carbohydrate transport and metabolism	G	ENOG410XQB6	Chitinase domain containing 1	Cellular Component: extracellular region (GO:0005576);|Cellular Component: lysosome (GO:0005764);|Biological Process: carbohydrate metabolic process (GO:0005975);|Molecular Function: chitin binding (GO:0008061);	--	--
TRINITY_DN10974_c0_g1_i1_2	7.966407163	1.352293216	0.419850334	1.482221193	0.567760758	0.674594792	0.878637064	5.54E-16	1.308591	1.622366	2.033381	0.7221876	1.849047	XP_022198662.1	NACHT domain- and WD repeat-containing protein 1 [Nilaparvata lugens]	--	--	--	--	--	--	--	--	KOG4155	FOG: WD40 repeat	[R]	POORLY CHARACTERIZED	General function prediction only	S	ENOG410XP1Z	wD repeat domain	--	--	--
TRINITY_DN10975_c0_g1_i1_2	6.709640581	1.709774797	-2.133572954	0.079774459	-3.647929264	0.032877754	0.196201691	2.973978	0.4582558	2.520478	0.4405896	0	0	XP_014283937.2	serine protease inhibitor dipetalogastin-like [Halyomorpha halys]	--	--	--	--	--	--	--	--	--	--	--	--	--	--	--	--	--	PF00050.21,PF07648.15	Kazal-type serine protease inhibitor domain|Kazal-type serine protease inhibitor domain
TRINITY_DN10975_c0_g2_i1_2	6.053578414	1.461286078	-1.837681788	0.155460632	-2.685378813	0.066109309	0.288158517	2.455176	0.7697203	1.300891	0.5480292	0	0.1810405	XP_014283937.2	serine protease inhibitor dipetalogastin-like [Halyomorpha halys]	O96790|DPGN_DIPMA	Serine protease inhibitor dipetalogastin . OS=Dipetalogaster maximus (Blood-sucking bug) GN=. PE=1 SV=2	--	--	--	--	--	--	--	--	--	--	--	O	ENOG410YC3T	Serine peptidase inhibitor, Kazal type	Molecular Function: serine-type endopeptidase inhibitor activity (GO:0004867);|Cellular Component: extracellular region (GO:0005576);|Biological Process: negative regulation of coagulation (GO:0050819);	PF00050.21,PF07648.15	Kazal-type serine protease inhibitor domain|Kazal-type serine protease inhibitor domain
TRINITY_DN10976_c0_g1_i1_2	46.93528478	0.477360583	0.070127555	1.02347519	0.03347613	0.944092135	0.98161612	1.168893	2.011028	2.105746	2.15912	1.935515	1.485281	RZF46708.1	hypothetical protein LSTR_LSTR002571 [Laodelphax striatellus]	Q8TBP0|TBC16_HUMAN	TBC1 domain family member 16 TBC1D16 OS=Homo sapiens (Human) GN=TBC1D16 PE=2 SV=1	--	--	--	--	--	--	KOG2224	Uncharacterized conserved protein, contains TBC domain	[TR]	CELLULAR PROCESSES AND SIGNALING|POORLY CHARACTERIZED	Signal transduction mechanisms |General function prediction only	S	COG5210	TBC1 domain family member	Biological Process: regulation of receptor recycling (GO:0001919);|Molecular Function: GTPase activator activity (GO:0005096);|Cellular Component: early endosome (GO:0005769);|Cellular Component: cytosol (GO:0005829);|Biological Process: intracellular protein transport (GO:0006886);|Molecular Function: Rab GTPase binding (GO:0017137);|Biological Process: activation of GTPase activity (GO:0090630);	PF00566.18	Rab-GTPase-TBC domain
TRINITY_DN10977_c0_g1_i1_2	20.66292415	0.821095354	0.275322991	1.169641519	0.226066428	0.783068103	0.924263948	3.320534	3.760621	1.632116	1.148315	2.821802	7.209763	--	--	--	--	--	--	--	--	--	--	--	--	--	--	--	--	--	--	--	--	--
TRINITY_DN1097_c0_g1_i1_1	19.05595687	0.773736974	0.403297759	1.241467409	0.312046388	0.68672919	0.883543094	2.250595	2.106815	1.390402	4.163287	1.62897	1.362261	--	--	--	--	--	--	--	--	--	--	--	--	--	--	--	--	--	--	--	--	--
TRINITY_DN10980_c0_g1_i1_1	6.191426395	3.487085351	1.735207208	66.29442446	6.050815636	0.08270411	0.323869943	0	0	0	0	0	7.107093	XP_014099266.1	PREDICTED: LOW QUALITY PROTEIN: uncharacterized protein LOC106624107 [Bactrocera oleae]	--	--	--	--	--	--	--	--	--	--	--	--	--	S	ENOG4110NP2	NA	--	--	--
TRINITY_DN10983_c0_g1_i2_2	71.79796779	0.515530077	-0.284950273	0.903188839	-0.146900436	0.77568224	0.920654256	9.1829	9.13736	15.60273	10.32472	14.93996	6.30101	--	--	--	--	--	--	--	--	--	--	--	--	--	--	--	--	--	--	--	--	--
TRINITY_DN10984_c0_g1_i1_1	18.00881775	0.635886713	1.150786813	1.660675327	0.731770044	0.249819951	0.566979369	1.929574	1.899913	1.770977	1.947149	3.866041	3.801377	--	--	--	--	--	--	--	--	--	--	--	--	--	--	--	--	--	--	--	--	--
TRINITY_DN10985_c0_g1_i1_1	4.918756485	3.669803288	1.557772013	52.59000956	5.716716854	0.119287303	0.39303443	0	0	0	5.722283	0	0	--	--	--	--	--	--	--	--	--	--	--	--	--	--	--	--	--	--	--	--	--
TRINITY_DN10985_c0_g1_i1_2	89.29503076	0.32317553	-0.706654757	0.853596682	-0.228373526	0.479781052	0.767044721	11.86044	17.82405	14.13618	11.08488	14.72689	13.25061	--	--	--	--	--	--	--	--	--	--	--	--	--	--	--	--	--	--	--	--	--
TRINITY_DN10986_c0_g1_i1_2	7.448794193	1.153958483	-0.839232471	0.511058579	-0.968439429	0.401338869	0.709984012	2.047884	2.2418	1.231904	0.3752907	2.103628	0.4251968	--	--	--	--	--	--	--	--	--	--	--	--	--	--	--	--	--	--	--	--	--
TRINITY_DN10987_c0_g1_i1_1	5.748260233	1.939346819	0.154330373	1.230547304	0.299300118	0.87734925	0.959347601	0	2.026656	0.6083504	1.717935	0	1.914891	--	--	--	--	--	--	--	--	--	--	--	--	--	--	--	--	--	--	--	--	--
TRINITY_DN10989_c0_g1_i1_1	223.7477545	0.47795861	0.972222428	1.380013213	0.464682081	0.330939905	0.650933307	6.360284	24.41474	17.04533	14.84886	22.44574	33.18877	XP_011200035.1	high mobility group protein D [Bactrocera dorsalis]	Q05783|HMGD_DROME	High mobility group protein D CG17950 OS=Drosophila melanogaster (Fruit fly) GN=CG17950 PE=1 SV=1	--	--	--	--	--	--	KOG0381	HMG box-containing protein	[R]	POORLY CHARACTERIZED	General function prediction only	B	COG5648	high mobility group	Cellular Component: nuclear chromatin (GO:0000790);|Molecular Function: DNA binding (GO:0003677);|Molecular Function: AT DNA binding (GO:0003680);|Cellular Component: nucleus (GO:0005634);|Biological Process: chromatin organization (GO:0006325);|Biological Process: chromatin remodeling (GO:0006338);|Biological Process: regulation of transcription by RNA polymerase II (GO:0006357);|Molecular Funct…	PF00505.19,PF09011.10	HMG (high mobility group) box|HMG-box domain	FBpp0071625	HMG
TRINITY_DN1098_c0_g1_i1_1	40.44267225	0.542316167	1.730844857	1.916753944	0.938665148	0.083479439	0.325192125	1.562296	1.887871	2.162906	4.559788	1.948469	4.81568	--	--	--	--	--	--	--	--	--	--	--	--	--	--	--	--	--	--	--	--	--
TRINITY_DN10991_c0_g1_i1_2	45.74672873	0.545004947	0.875407798	1.391944396	0.477101581	0.381352058	0.694639101	9.367642	4.191259	4.031788	9.873582	6.624118	9.513684	--	--	--	--	--	--	--	--	--	--	--	--	--	--	--	--	--	--	--	--	--
TRINITY_DN10992_c0_g1_i1_1	25.94578619	3.908391607	1.862791653	155.4728936	7.280519261	0.062491585	0.280266027	0	0	0.06521229	8.626636	0	0	XP_015514288.1	PREDICTED: complement component 1 Q subcomponent-binding protein, mitochondrial [Neodiprion lecontei]	O35796|C1QBP_RAT	Complement component 1 Q subcomponent-binding protein, mitochondrial Gc1qbp OS=Rattus norvegicus (Rat) GN=Gc1qbp PE=1 SV=2	--	--	--	--	--	--	KOG4024	Complement component 1, Q subcomponent binding protein/mRNA splicing factor SF2, subunit P32	[V]	CELLULAR PROCESSES AND SIGNALING	Defense mechanisms	S	ENOG4111G4Z	complement component 1, q subcomponent binding protein	Biological Process: negative regulation of transcription by RNA polymerase II (GO:0000122);|Molecular Function: complement component C1q binding (GO:0001849);|Molecular Function: transcription corepressor activity (GO:0003714);|Molecular Function: mRNA binding (GO:0003729);|Molecular Function: protein kinase C binding (GO:0005080);|Molecular Function: hyaluronic acid binding (GO:0005540);|Cellula…	PF02330.16	Mitochondrial glycoprotein
TRINITY_DN10992_c0_g1_i1_2	11.10622522	0.832001133	0.864892945	1.646716169	0.719591911	0.38709755	0.699569994	0.8861243	0.4785751	1.54465	1.375498	1.895886	1.867318	--	--	--	--	--	--	--	--	--	--	--	--	--	--	--	--	--	--	--	--	--
TRINITY_DN10995_c0_g1_i1_1	43.97233158	0.656118579	1.807487943	2.275094421	1.185926421	0.070686233	0.298806152	0.6258065	3.4844	2.389119	3.622845	4.979768	7.109437	XP_004533748.1	uncharacterized protein LOC101449545 [Ceratitis capitata]	--	--	--	--	--	--	--	--	--	--	--	--	--	S	ENOG4111XBF	NA	--	--	--
TRINITY_DN10995_c0_g1_i1_2	4.848607575	1.19900659	0.078506199	1.067421111	0.09412945	0.9374254	0.979329227	0.2580789	0.3228549	0.975	0.4966361	0.6527203	0.6942552	--	--	--	--	--	--	--	--	--	--	--	--	--	--	--	--	--	--	--	--	--
TRINITY_DN10996_c0_g1_i1_2	11.39063958	1.082150979	-0.534317521	0.669793264	-0.578212229	0.593121872	0.837132833	1.262896	0.4545144	4.919091	1.208484	2.460679	1.278223	--	--	--	--	--	--	--	--	--	--	--	--	--	--	--	--	--	--	--	--	--
TRINITY_DN10997_c0_g1_i1_1	9.667900678	3.231960869	2.070573027	103.394168	6.692011001	0.038398715	0.214552091	0	0	0	8.333662	0	0	--	--	--	--	--	--	--	--	--	--	--	--	--	--	--	--	--	--	--	--	--
TRINITY_DN10997_c0_g1_i1_2	18.85032688	0.600326748	1.024393834	1.531527232	0.614971019	0.305649293	0.62823743	1.128056	1.389563	1.250042	1.433238	2.153754	2.550789	RZF47966.1	hypothetical protein LSTR_LSTR008770 [Laodelphax striatellus]	P10105|LAB_DROME	Homeotic protein labial CG1264 OS=Drosophila melanogaster (Fruit fly) GN=CG1264 PE=1 SV=2	117/202(57.92)	K09301	HOX_1	homeobox protein HoxA/B/D1	ko04550	Signaling pathways regulating pluripotency of stem cells	KOG0489	Transcription factor zerknullt and related HOX domain proteins	[R]	POORLY CHARACTERIZED	General function prediction only	K	ENOG410ZTBY	homeobox	Biological Process: cell fate determination (GO:0001709);|Cellular Component: nucleus (GO:0005634);|Biological Process: brain development (GO:0007420);|Biological Process: midgut development (GO:0007494);|Biological Process: cell differentiation (GO:0030154);|Biological Process: brain segmentation (GO:0035284);|Molecular Function: enhancer binding (GO:0035326);|Molecular Function: sequence-specif…	PF00046.29	Homeodomain	ENSMLUP00000013183	Homeobox
TRINITY_DN10998_c0_g1_i1_2	74.18474882	0.490876	-0.427864183	0.864520297	-0.210028259	0.668750005	0.875697886	11.27729	26.16738	10.4846	9.847065	16.73126	17.1421	--	--	--	--	--	--	--	--	--	--	--	--	--	--	--	--	--	--	--	--	--
TRINITY_DN10999_c0_g1_i1_1	196.4077486	0.439573611	3.916430144	3.297926712	1.721559339	8.99E-05	0.002705728	3.032915	9.259663	9.324383	21.72328	19.57382	34.33587	XP_013100056.1	PREDICTED: ATP synthase subunit d, mitochondrial [Stomoxys calcitrans]	Q24251|ATP5H_DROME	ATP synthase subunit d, mitochondrial CG6030 OS=Drosophila melanogaster (Fruit fly) GN=CG6030 PE=2 SV=2	123/170(72.35)	K02138	ATPeF0D, ATP5H, ATP7	F-type H+-transporting ATPase subunit d	ko00190|ko04714|ko05010|ko05012|ko05016	Oxidative phosphorylation|Thermogenesis|Alzheimer disease|Parkinson disease|Huntington disease	KOG3366	Mitochondrial F1F0-ATP synthase, subunit d/ATP7	[C]	METABOLISM	Energy production and conversion	S	ENOG4111IHJ	energy coupled proton transport, down electrochemical gradient	Cellular Component: mitochondrial proton-transporting ATP synthase, stator stalk (GO:0000274);|Cellular Component: mitochondrial proton-transporting ATP synthase complex, coupling factor F(o) (GO:0000276);|Cellular Component: mitochondrion (GO:0005739);|Biological Process: response to oxidative stress (GO:0006979);|Biological Process: determination of adult lifespan (GO:0008340);|Molecular Functi…	PF05873.12	ATP synthase D chain, mitochondrial (ATP5H)
TRINITY_DN10999_c0_g1_i1_2	4.259376788	1.767329234	-0.719709785	0.414095623	-1.271964143	0.4717037	0.762401704	1.639437	0.3065687	1.478917	0	1.380657	0.2836674	--	--	--	--	--	--	--	--	--	--	--	--	--	--	--	--	--	--	--	--	--
TRINITY_DN1099_c0_g1_i1_2	19.60351466	3.909065867	-5.604292758	2.54E-07	-21.90754953	2.09E-08	1.74E-06	20.47324	0	0	0	0	0	OWF37040.1	40S ribosomal protein S25 [Mizuhopecten yessoensis]	Q8ISN9|RS25_BRABE	40S ribosomal protein S25 RPS25 OS=Branchiostoma belcheri (Amphioxus) GN=RPS25 PE=2 SV=1	55/79(69.62)	K02975	RP-S25e, RPS25	small subunit ribosomal protein S25e	ko03010	Ribosome	KOG1767	40S ribosomal protein S25	[J]	INFORMATION STORAGE AND PROCESSING	Translation, ribosomal structure and biogenesis	J	COG4901	Ribosomal protein S25	Cellular Component: ribosome (GO:0005840);	PF03297.15	S25 ribosomal protein
TRINITY_DN109_c0_g1_i1_1	5.295296715	1.80646168	1.170613084	4.330902453	2.114667678	0.241754336	0.557372884	0	0	0.7684218	1.54653	0.4591048	1.285867	XP_020713001.1	myosin heavy chain 95F isoform X4 [Ceratitis capitata]	Q01989|MYS9_DROME	Myosin heavy chain 95F CG5695 OS=Drosophila melanogaster (Fruit fly) GN=CG5695 PE=2 SV=4	154/162(95.06)	K10358	MYO6	myosin VI	ko05130|ko05132	Pathogenic Escherichia coli infection|Salmonella infection	KOG0163	Myosin class VI heavy chain	[Z]	CELLULAR PROCESSES AND SIGNALING	Cytoskeleton	Z	COG5022	myosin heavy chain	Molecular Function: microfilament motor activity (GO:0000146);|Molecular Function: motor activity (GO:0003774);|Molecular Function: actin binding (GO:0003779);|Molecular Function: calmodulin binding (GO:0005516);|Molecular Function: ATP binding (GO:0005524);|Cellular Component: cytoplasm (GO:0005737);|Cellular Component: cytosol (GO:0005829);|Cellular Component: microtubule associated complex (GO…	PF16521.5	Myosin VI cargo binding domain
TRINITY_DN109_c0_g1_i1_2	3.976803725	2.154180676	-0.742571581	0.329960824	-1.599633351	0.457741099	0.752382657	0	0.3806858	2.471762	0.6698586	0.3530547	1.51E-23	XP_017124962.1	PREDICTED: ataxin-10 [Drosophila elegans]	P28658|ATX10_MOUSE	Ataxin-10 Sca10 OS=Mus musculus (Mouse) GN=Sca10 PE=1 SV=2	--	--	--	--	--	--	--	--	--	--	--	S	ENOG410YBUH	ataxin 10	Cellular Component: cytoplasm (GO:0005737);|Cellular Component: cytosol (GO:0005829);|Cellular Component: plasma membrane (GO:0005886);|Biological Process: nervous system development (GO:0007399);|Molecular Function: enzyme binding (GO:0019899);|Cellular Component: dendrite (GO:0030425);|Biological Process: neuron projection development (GO:0031175);|Molecular Function: identical protein binding …	PF09759.9	Spinocerebellar ataxia type 10 protein domain
TRINITY_DN10_c0_g1_i1_2	13.67157005	3.045426306	-7.032629111	3.57E-07	-21.41735369	2.03E-12	7.91E-10	0	0	12.06722	0	0	0	--	--	--	--	--	--	--	--	--	--	--	--	--	--	--	--	--	--	--	--	--
TRINITY_DN11001_c0_g1_i1_1	9.169759699	0.963986018	1.170054315	2.185428228	1.127915999	0.241979112	0.557688788	0.4069073	0.8700529	1.063464	2.627642	1.456176	1.099237	XP_014099955.1	PREDICTED: transcription initiation factor TFIID subunit 13 [Bactrocera oleae]	Q148M7|TAF13_BOVIN	Transcription initiation factor TFIID subunit 13 TAF13 OS=Bos taurus (Bovine) GN=TAF13 PE=2 SV=1	114/132(86.36)	K03127	TAF13	transcription initiation factor TFIID subunit 13	ko03022	Basal transcription factors	KOG3901	Transcription initiation factor IID subunit	[K]	INFORMATION STORAGE AND PROCESSING	Transcription	K	COG5248	TAF13 RNA polymerase II, TATA box binding protein (TBP)-associated factor	Molecular Function: DNA binding (GO:0003677);|Molecular Function: transcription coregulator activity (GO:0003712);|Cellular Component: transcription factor TFIID complex (GO:0005669);|Cellular Component: nucleolus (GO:0005730);|Biological Process: regulation of transcription by RNA polymerase II (GO:0006357);|Biological Process: transcription by RNA polymerase II (GO:0006366);|Molecular Function:…	PF02269.16	Transcription initiation factor IID, 18kD subunit
TRINITY_DN11002_c0_g1_i1_2	58.40614625	0.535084818	-1.223793759	0.635148806	-0.654833461	0.221030039	0.532768369	2.204843	6.916959	4.472828	2.062719	3.57323	3.488829	XP_015917328.1	protein ABHD17B [Parasteatoda tepidariorum]	Q7ZVZ7|AB17C_DANRE	Alpha/beta hydrolase domain-containing protein 17C zgc:55468 OS=Danio rerio (Zebrafish) (Brachydanio rerio) GN=zgc:55468 PE=2 SV=1	--	--	--	--	--	--	KOG1552	Predicted alpha/beta hydrolase	[R]	POORLY CHARACTERIZED	General function prediction only	S	COG1073	Hydrolase	Molecular Function: palmitoyl-(protein) hydrolase activity (GO:0008474);|Cellular Component: postsynaptic density (GO:0014069);|Cellular Component: cell junction (GO:0030054);|Cellular Component: dendritic spine (GO:0043197);|Cellular Component: postsynaptic membrane (GO:0045211);|Cellular Component: recycling endosome membrane (GO:0055038);	PF12146.8,PF12697.7,PF00561.20	Serine aminopeptidase, S33|Alpha/beta hydrolase family|alpha/beta hydrolase fold
TRINITY_DN11004_c0_g1_i1_2	65.94553706	0.544014161	0.706262745	1.305151186	0.384216935	0.480024757	0.767160268	3.361749	4.460684	8.281241	10.04535	4.422601	7.555664	--	--	--	--	--	--	--	--	--	--	--	--	--	--	--	--	--	--	--	--	--
TRINITY_DN11007_c0_g1_i1_1	16.35636291	0.835444675	-0.092426053	0.947884477	-0.077216854	0.926359541	0.975492325	4.526816	1.22764	3.676478	2.957192	1.677637	5.207102	--	--	--	--	--	--	--	--	--	--	--	--	--	--	--	--	--	--	--	--	--
TRINITY_DN1100_c0_g1_i1_1	7.352286351	1.691662647	2.572958743	20.42944629	4.352578197	0.010083323	0.095043621	0	0.3380438	0	1.177445	1.271501	6.15273	XP_014086310.1	PREDICTED: serine/threonine-protein kinase PITSLRE isoform X2 [Bactrocera oleae]	Q9VPC0|KP58_DROME	Serine/threonine-protein kinase PITSLRE CG4268 OS=Drosophila melanogaster (Fruit fly) GN=CG4268 PE=1 SV=1	--	--	--	--	--	--	KOG0663	Protein kinase PITSLRE and related kinases	[R]	POORLY CHARACTERIZED	General function prediction only	T	ENOG410XQ50	Cyclin-dependent kinase	Molecular Function: protein serine/threonine kinase activity (GO:0004674);|Molecular Function: cyclin-dependent protein serine/threonine kinase activity (GO:0004693);|Molecular Function: ATP binding (GO:0005524);|Cellular Component: nucleus (GO:0005634);|Biological Process: protein phosphorylation (GO:0006468);|Biological Process: cell cycle (GO:0007049);|Biological Process: positive regulation o…	--	--
TRINITY_DN11012_c0_g1_i1_2	11.61741684	0.937403083	-0.066979372	0.957413019	-0.06278667	0.946598125	0.982405932	2.403866	1.492637	1.124747	0.8974493	3.079819	0.8966591	KAE9434140.1	hypothetical protein GE061_19715, partial [Apolygus lucorum]	Q68US5|EVA1C_PANTR	Protein eva-1 homolog C FAM176C OS=Pan troglodytes (Chimpanzee) GN=FAM176C PE=3 SV=1	--	--	--	--	--	--	KOG4729	Galactoside-binding lectin	[R]	POORLY CHARACTERIZED	General function prediction only	S	ENOG410ZQJC	Galactose binding lectin domain	Cellular Component: plasma membrane (GO:0005886);|Molecular Function: heparin binding (GO:0008201);|Cellular Component: integral component of membrane (GO:0016021);|Molecular Function: carbohydrate binding (GO:0030246);	PF02140.18	Galactose binding lectin domain
TRINITY_DN11013_c0_g1_i1_1	14.3014241	0.700012449	1.03094197	1.649092374	0.721672214	0.302568033	0.624717025	1.225696	0.8965491	1.157428	1.55626	1.41339	2.619799	KYB29500.1	hypothetical protein TcasGA2_TC032967 [Tribolium castaneum]	P16425|Y2R2_DROME	Putative 115 kDa protein in type-1 retrotransposable element R1DM R1A1-element\ORF2 OS=Drosophila melanogaster (Fruit fly) GN=R1A1-element\ORF2 PE=4 SV=1	--	--	--	--	--	--	--	--	--	--	--	S	ENOG4111RKA	Reverse transcriptase	--	PF00078.27	Reverse transcriptase (RNA-dependent DNA polymerase)
TRINITY_DN11013_c0_g1_i1_2	11.23583878	1.521204888	-0.370790545	0.676401428	-0.564048389	0.710793544	0.893699099	1.158062	0.6190295	1.869379	1.04E-08	2.359791	0.1518453	XP_003199161.1	uncharacterized protein K02A2.6-like [Danio rerio]	P20825|POL2_DROME	Endonuclease pol OS=Drosophila melanogaster (Fruit fly) GN=pol PE=4 SV=1	--	--	--	--	--	--	KOG0017	FOG: Transposon-encoded proteins with TYA, reverse transcriptase, integrase domains in various combinations	[R]	POORLY CHARACTERIZED	General function prediction only	L	COG2801	Retrotransposon protein	Molecular Function: nucleic acid binding (GO:0003676);|Molecular Function: RNA-directed DNA polymerase activity (GO:0003964);|Molecular Function: aspartic-type endopeptidase activity (GO:0004190);|Molecular Function: endonuclease activity (GO:0004519);|Biological Process: DNA integration (GO:0015074);	PF00078.27,PF17919.1,PF17917.1	Reverse transcriptase (RNA-dependent DNA polymerase)|RNase H-like domain found in reverse transcriptase|RNase H-like domain found in reverse transcriptase
TRINITY_DN11015_c0_g1_i1_1	7.123144312	1.014564426	-0.152938219	0.898029239	-0.155165677	0.878446996	0.959722563	0.6020655	1.92442	1.119431	1.598647	1.000912	0.8339884	XP_014250923.1	sensory neuron membrane protein 1-like [Cimex lectularius]	--	--	21/57(36.84)	K13885	SCARB1	scavenger receptor class B, member 1	ko04145|ko04913|ko04925|ko04927|ko04934|ko04975|ko04976|ko04977|ko04979|ko05160	Phagosome|Ovarian steroidogenesis|Aldosterone synthesis and secretion|Cortisol synthesis and secretion|Cushing syndrome|Fat digestion and absorption|Bile secretion|Vitamin digestion and absorption|Cholesterol metabolism|Hepatitis C	--	--	--	--	--	--	--	--	--	--	--
TRINITY_DN11015_c0_g1_i1_2	44.07594893	0.593458247	0.60604965	1.28312806	0.359665163	0.544481784	0.80824337	4.581084	3.873155	9.931817	11.03413	6.294237	7.309046	--	--	--	--	--	--	--	--	--	--	--	--	--	--	--	--	--	--	--	--	--
TRINITY_DN11016_c0_g1_i1_1	86.52022526	0.30758141	0.095088812	1.020479747	0.029247551	0.924244285	0.974978559	4.537757	4.431511	4.126115	3.531822	5.10589	5.587486	XP_022185607.1	enkurin [Nilaparvata lugens]	Q6SP97|ENKUR_MOUSE	Enkurin Enkur OS=Mus musculus (Mouse) GN=Enkur PE=1 SV=1	--	--	--	--	--	--	--	--	--	--	--	S	ENOG410ZNA7	enkurin, TRPC channel interacting protein	Cellular Component: acrosomal vesicle (GO:0001669);|Molecular Function: calmodulin binding (GO:0005516);|Molecular Function: SH3 domain binding (GO:0017124);|Cellular Component: sperm principal piece (GO:0097228);	PF13864.6	Calmodulin-binding
TRINITY_DN11017_c0_g1_i1_2	1246.177335	0.182111905	-4.267423859	0.583518909	-0.777148688	1.98E-05	0.000728708	35.87661	41.30233	46.7706	19.94961	28.67906	27.77811	XP_018915157.1	PREDICTED: thiamine transporter 1-like [Bemisia tabaci]	Q9EQN9|S19A2_MOUSE	Thiamine transporter 1 Slc19a2 OS=Mus musculus (Mouse) GN=Slc19a2 PE=1 SV=1	158/430(36.74)	K14610	SLC19A2_3, THTR	solute carrier family 19 (thiamine transporter), member 2/3	ko04977	Vitamin digestion and absorption	KOG3810	Micronutrient transporters (folate transporter family)	[H]	METABOLISM	Coenzyme transport and metabolism	P	ENOG410XT34	reduced folate carrier activity	Cellular Component: plasma membrane (GO:0005886);|Molecular Function: thiamine transmembrane transporter activity (GO:0015234);|Biological Process: thiamine transport (GO:0015888);|Cellular Component: integral component of membrane (GO:0016021);|Biological Process: transmembrane transport (GO:0055085);|Biological Process: thiamine transmembrane transport (GO:0071934);	PF01770.18	Reduced folate carrier
TRINITY_DN11018_c0_g1_i1_2	33.10953213	0.695085767	-0.159032291	0.926240611	-0.110541082	0.873643433	0.957852914	1.612947	6.070088	3.606556	1.718573	3.955155	5.47179	--	--	--	--	--	--	--	--	--	--	--	--	--	--	--	--	--	--	--	--	--
TRINITY_DN11019_c0_g1_i1_2	47.54351933	0.437532098	-1.47636651	0.639068403	-0.645957736	0.139845528	0.425400806	9.485404	9.344233	12.46641	4.906371	6.477439	10.16091	--	--	--	--	--	--	--	--	--	--	--	--	--	--	--	--	--	--	--	--	--
TRINITY_DN11020_c0_g1_i1_2	7.25746431	1.487113754	-1.230217099	0.281367428	-1.829472768	0.218615819	0.529538278	2.006033	3.404065	0.5247995	0.3053706	1.34223	4.34E-22	XP_023706358.1	fibrillin-2-like [Cryptotermes secundus]	Q75N90|FBN3_HUMAN	Fibrillin-3 C-terminal peptide KIAA1776 OS=Homo sapiens (Human) GN=KIAA1776 PE=2 SV=3	--	--	--	--	--	--	KOG1217	Fibrillins and related proteins containing Ca2+-binding EGF-like domains	[T]	CELLULAR PROCESSES AND SIGNALING	Signal transduction mechanisms	S	ENOG410XSTY	Latent transforming growth factor beta binding protein 2	Molecular Function: extracellular matrix structural constituent (GO:0005201);|Molecular Function: calcium ion binding (GO:0005509);|Cellular Component: extracellular matrix (GO:0031012);|Cellular Component: collagen-containing extracellular matrix (GO:0062023);	PF00683.17,PF00008.27	TB domain|EGF-like domain
TRINITY_DN11021_c0_g1_i1_2	2.872928872	3.922437879	-1.286089843	0.030298548	-5.044607514	0.198411709	0.504422813	2.155721	0	0	0	0	0	--	--	--	--	--	--	--	--	--	--	--	--	--	--	--	--	--	--	--	--	--
TRINITY_DN11022_c0_g1_i1_1	14.01994336	0.706634778	1.047482632	1.670393099	0.740187657	0.294877038	0.61616402	0.8605787	1.058118	1.163272	2.232628	1.807169	1.50168	--	--	--	--	--	--	--	--	--	--	--	--	--	--	--	--	--	--	--	--	--
TRINITY_DN11023_c0_g1_i1_1	27.29521997	0.722795344	0.421859922	1.235348752	0.304918387	0.673127265	0.877811464	2.746033	1.776403	6.591813	3.973611	3.30587	7.871818	--	--	--	--	--	--	--	--	--	--	--	--	--	--	--	--	--	--	--	--	--
TRINITY_DN11023_c0_g1_i1_2	25.68778539	0.548903333	0.616622338	1.264411495	0.338466056	0.537483857	0.804079838	1.847716	2.865736	2.491157	2.046013	3.38734	4.153499	XP_025074469.1	LOW QUALITY PROTEIN: solute carrier organic anion transporter family member 2A1 [Pogonomyrmex barbatus]	Q9H2Y9|SO5A1_HUMAN	Solute carrier organic anion transporter family member 5A1 OATP5A1 OS=Homo sapiens (Human) GN=OATP5A1 PE=2 SV=2	--	--	--	--	--	--	KOG3626	Organic anion transporter	[Q]	METABOLISM	Secondary metabolites biosynthesis, transport and catabolism	P	ENOG410XRSF	transporter activity	Cellular Component: integral component of plasma membrane (GO:0005887);|Molecular Function: sodium-independent organic anion transmembrane transporter activity (GO:0015347);|Biological Process: sodium-independent organic anion transport (GO:0043252);	PF03137.20	Organic Anion Transporter Polypeptide (OATP) family
TRINITY_DN11023_c0_g2_i1_1	31.56631311	0.648003868	0.711549962	1.376578734	0.461087128	0.476743502	0.765433596	4.730315	5.753444	2.456715	6.087783	2.882574	10.01227	--	--	--	--	--	--	--	--	--	--	--	--	--	--	--	--	--	--	--	--	--
TRINITY_DN11024_c0_g1_i1_1	10.21599331	1.207478926	1.780734786	4.438892365	2.150199726	0.074955788	0.308633297	0.1121579	0.6007903	0.2241402	1.188789	0.3315769	2.90583	XP_011191031.1	regulator of nonsense transcripts 1 homolog [Zeugodacus cucurbitae]	Q9VYS3|RENT1_DROME	Regulator of nonsense transcripts 1 homolog CG1559 OS=Drosophila melanogaster (Fruit fly) GN=CG1559 PE=1 SV=2	--	--	--	--	--	--	KOG1802	RNA helicase nonsense mRNA reducing factor (pNORF1)	[A]	INFORMATION STORAGE AND PROCESSING	RNA processing and modification	L	COG1112	Helicase	Biological Process: nuclear-transcribed mRNA catabolic process, nonsense-mediated decay (GO:0000184);|Molecular Function: DNA binding (GO:0003677);|Molecular Function: ATP-dependent RNA helicase activity (GO:0004004);|Molecular Function: ATP binding (GO:0005524);|Cellular Component: cytoplasm (GO:0005737);|Molecular Function: zinc ion binding (GO:0008270);|Biological Process: cellular response to…	PF09416.10,PF18141.1	RNA helicase (UPF2 interacting domain)|Domain of unknown function (DUF5599)
TRINITY_DN11024_c0_g1_i1_2	6.833928714	1.126539227	-0.86931408	0.507220018	-0.979316412	0.384675364	0.697545411	1.758774	0.8490004	1.70903	0.1983438	0.9807379	1.269643	XP_022186995.1	acetylcholine receptor subunit alpha-like [Nilaparvata lugens]	P91766|ACH1_MANSE	Acetylcholine receptor subunit alpha-like ARA1 OS=Manduca sexta (Tobacco hawkmoth) (Tobacco hornworm) GN=ARA1 PE=2 SV=1	--	--	--	--	--	--	KOG3645	Acetylcholine receptor	[T]	CELLULAR PROCESSES AND SIGNALING	Signal transduction mechanisms	U	ENOG410XQGR	cholinergic receptor, nicotinic	Molecular Function: transmembrane signaling receptor activity (GO:0004888);|Cellular Component: integral component of membrane (GO:0016021);|Molecular Function: acetylcholine-gated cation-selective channel activity (GO:0022848);|Cellular Component: cell junction (GO:0030054);|Cellular Component: postsynaptic membrane (GO:0045211);	PF02931.23,PF02932.16	Neurotransmitter-gated ion-channel ligand binding domain|Neurotransmitter-gated ion-channel transmembrane region	ENSTRUP00000021947	Homeobox
TRINITY_DN11024_c0_g2_i1_1	14.10407747	1.224419366	0.848415332	2.054541059	1.038816162	0.396206707	0.706043222	0	2.445565	1.086149	1.937999	1.645193	4.026443	XP_004518893.1	regulator of nonsense transcripts 1 homolog [Ceratitis capitata]	Q9VYS3|RENT1_DROME	Regulator of nonsense transcripts 1 homolog CG1559 OS=Drosophila melanogaster (Fruit fly) GN=CG1559 PE=1 SV=2	--	--	--	--	--	--	KOG1802	RNA helicase nonsense mRNA reducing factor (pNORF1)	[A]	INFORMATION STORAGE AND PROCESSING	RNA processing and modification	L	COG1112	Helicase	Biological Process: nuclear-transcribed mRNA catabolic process, nonsense-mediated decay (GO:0000184);|Molecular Function: DNA binding (GO:0003677);|Molecular Function: ATP-dependent RNA helicase activity (GO:0004004);|Molecular Function: ATP binding (GO:0005524);|Cellular Component: cytoplasm (GO:0005737);|Molecular Function: zinc ion binding (GO:0008270);|Biological Process: cellular response to…	PF13086.6,PF13604.6,PF13245.6,PF04851.15	AAA domain|AAA domain|AAA domain|Type III restriction enzyme, res subunit
TRINITY_DN11025_c0_g1_i1_2	15.15744029	0.777836023	1.020064722	1.73320594	0.793443086	0.307697767	0.630697447	0.5823835	0.8289378	1.74719	1.526276	2.355194	1.745524	XP_022190659.1	uncharacterized protein LOC111048982 [Nilaparvata lugens]	--	--	--	--	--	--	--	--	--	--	--	--	--	--	--	--	--	--	--
TRINITY_DN11025_c0_g2_i1_2	8.336740641	1.21714934	-0.317099249	0.765271119	-0.385957141	0.751168295	0.911438659	2.548781	0.5529168	1.481651	2.593611	0.5040899	0.5304068	XP_018899208.1	PREDICTED: uncharacterized protein LOC109031864 [Bemisia tabaci]	--	--	--	--	--	--	--	--	--	--	--	--	--	S	ENOG4111G4R	coiled-coil domain containing 142	--	--	--
TRINITY_DN11027_c0_g1_i1_2	80.46906575	0.431832798	-0.085008509	0.974875937	-0.036709462	0.932254626	0.97751877	8.518819	16.41426	11.58084	7.360202	14.89509	15.60264	--	--	--	--	--	--	--	--	--	--	--	--	--	--	--	--	--	--	--	--	--
TRINITY_DN11028_c0_g1_i1_2	104.6775644	0.45611525	1.10417932	1.417779354	0.503633027	0.269515358	0.589798843	7.23529	7.661152	12.52116	15.77282	7.188572	18.2582	--	--	--	--	--	--	--	--	--	--	--	--	--	--	--	--	--	--	--	--	--
TRINITY_DN11029_c0_g1_i1_1	15.0851108	0.956179608	0.47624265	1.371137744	0.455373511	0.633901518	0.858849952	1.653736	0.2261087	1.47871	1.42594	1.070428	2.553594	RZF39187.1	hypothetical protein LSTR_LSTR014673 [Laodelphax striatellus]	A1ZAI5|FACR1_DROME	Putative fatty acyl-CoA reductase CG5065 CG5065 OS=Drosophila melanogaster (Fruit fly) GN=CG5065 PE=3 SV=1	52/99(52.53)	K13356	FAR	alcohol-forming fatty acyl-CoA reductase [EC:1.2.1.84]	ko04146|ko04212	Peroxisome|Longevity regulating pathway - worm	KOG1221	Acyl-CoA reductase	[I]	METABOLISM	Lipid transport and metabolism	S	ENOG410XS7R	fatty-acyl-CoA reductase (alcohol-forming) activity	Cellular Component: peroxisome (GO:0005777);|Cellular Component: peroxisomal membrane (GO:0005778);|Cellular Component: integral component of peroxisomal membrane (GO:0005779);|Biological Process: ether lipid biosynthetic process (GO:0008611);|Biological Process: wax biosynthetic process (GO:0010025);|Biological Process: long-chain fatty-acyl-CoA metabolic process (GO:0035336);|Molecular Function…	PF03015.19	Male sterility protein
TRINITY_DN11033_c0_g1_i1_2	179.4966037	0.856779562	3.358032965	7.346688032	2.877094014	0.000784993	0.01539374	1.264575	5.62959	5.527162	8.71234	8.116086	86.39532	XP_005188011.1	PREDICTED: uncharacterized protein LOC101897869 [Musca domestica]	--	--	--	--	--	--	--	--	--	--	--	--	--	S	ENOG410XU4Q	Insect cuticle protein	--	PF00379.23	Insect cuticle protein
TRINITY_DN11034_c0_g1_i1_1	7.748710509	1.859107219	-0.302962784	0.676780404	-0.5632403	0.761918223	0.915848468	0	3.726919	1.68777	1.57905	0	2.412523	--	--	--	--	--	--	--	--	--	--	--	--	--	--	--	--	--	--	--	--	--
TRINITY_DN11035_c0_g1_i1_2	27.66293227	0.630829459	-0.106275875	0.954593255	-0.067041952	0.915363472	0.972447025	4.593416	4.949625	1.668583	2.837621	4.414527	3.95647	--	--	--	--	--	--	--	--	--	--	--	--	--	--	--	--	--	--	--	--	--
[truncated: 45,364 more rows]
