# Supplementary material for: Fumigant activity and transcriptomic analysis of two plant essential oils against the tea green leafhopper, Empoasca onukii Matsuda
Source: Front Physiol. 2023 Sep 19;14:1217608. doi: 10.3389/fphys.2023.1217608 (PMC10546945; doi:10.3389/fphys.2023.1217608)
Supplement: Supplementary file 11 [file Table1.xlsx]

## Sheet: Sheet1
Supplementary Table 1. Chemical composition of C. camphora essential oil
Retention	Compounds	Molecular	Molecular	Peak area	Percentage content%
time(min)		formula	weight
19.531	(+)-2-Bornanone	C10H16O	152	450702891	25.817
25.039	Safrole	C10H10O2	162	237369460	13.597
14.761	Eucalyptol	C10H18O	154	196732212	11.269
17.236	Linalool	C10H18O	154	110727324	6.343
34.812	Nerolidol 2	C15H26O	222	102165209	5.852
14.582	D-Limonene	C10H16	136	93557553	5.359
21.071	L-.alpha.-Terpineol	C10H18O	154	80616854	4.618
29.895	Santalen	C15H24	204	54634180	3.13
11.161	.alpha.-Pinene	C10H16	136	52208523	2.991
12.491	sabinene	C10H16	136	48708041·	2.79
20.539	Terpinen-4-ol	C10H18O	154	33727785	1.932
31.324	.beta.-Santalene	C15H24	204	29773456	1.705
12.694	.beta.-Pinene	C10H16	136	29323314	1.68
12.922	.beta.-Myrcene	C10H16	136	28058559	1.607
11.71	Camphene	C10H16	136	23665898	1.356
14.358	o-Cymene	C10H14	134	20182057	1.156
30.381	trans-.alpha.-Bergamotene	C15H24	204	18736766	1.073
30.073	Caryophyllene	C15H24	204	15757269	0.903
32.246	Germacrene D	C15H24	204	14083618	0.807
15.634	.gamma.-Terpinene	C10H16	136	9934041	0.569
13.592	.alpha.-Phellandrene	C10H16	136	6727345	0.385
38.471	2-((2R,8R,8aS)-8,8a-Dimethyl-1,2,3,4,6,7,8,8a-octahydronaphthalen-2-yl)propan-2-ol	C15H26O	222	6687176	0.383
10.841	.alpha.-Thujene	C10H16	136	6231293	0.357
14.041	.alpha.-terpipene	C10H16	136	6103217	0.35
28.331	Copaene	C15H24	204	5784034	0.331
16.828	.alpha.-terpinolene	C10H16	136	5569403	0.319
20.209	Cyclohexanemethanol, .alpha.,.alpha.-dimethyl-4-methylene-	C10H18O	154	5079600	0.291
33.558	.delta.-cadinene	C15H24	204	4972066	0.285
30.879	(E)-.beta.-Famesene	C15H24	204	4939681	0.283
28.839	.beta.-elemene	C15H24	204	3720265	0.213
27.468	3-Allyl-6-methoxyphenol	C10H12O2	164	2753875	0.158
28.993	Methyleugenol	C11H14O2	178	2614742	0.15
33.393	1,3-Benzodioxole, 4-methoxy-6-(2-propenyl)-	C11H12O3	192	2504279	0.143
11.626	.alpha.-Fenchene	C10H16	136	2444490	0.14
32.894	.beta.-Bisabolene	C15H24	204	2265308	0.13
31.974	.gamma.-Muurolene	C15H24	204	1729116	0.099
23.554	piperitone	C10H16O	152	1665156	0.095
16.932	Fenchone	C10H16O	152	1283740	0.074
24.753	(-)-Bornyl acetate	C12H20O2	196	1090058	0.062
16.204	cis-Linaloloxide	C10H18O2	170	1052513	0.06
36.179	Tetradecanal	C14H28O	212	1000608	0.057
27.236	.alpha.-Cubebene	C15H24	204	764952	0.044
31.882	(+)-epi-Bicyclosesquiphellandrene	C15H24	204	772028	0.044
26.976	6-Octen-1-ol, 3,7-dimethyl-, acetate	C12H22O2	198	721534	0.041
26.767	.delta.-Elemene	C15H24	204	702861	0.04
33.933	Cubenene	C15H24	204	670440	0.038
13.449	2-Carene	C10H16	136	638521	0.037
55.5	Octan-2-yl palmitate	C24H48O2	368	618738	0.035
46.143	m-Camphorene	C20H32	272	358947	0.021
10.185	Bicyclo[2.2.1]hept-2-ene, 1,7,7-trimethyl-	C10H16	136	310487	0.018
13.829	3-Carene	C10H16	136	291686	0.017
22.829	Neral	C10H16O	152	288909	0.017
15.068	.beta.-Ocimene	C10H16	136	280893	0.016
12.073	2-Octene, 3,7-dimethyl-, (Z)-	C10H20	140	160547	0.009
13.084	2,3-Dehydro-1,8-cineole	C10H16O	152	157632	0.009
14.184	(2E,4E)-3,7-Dimethylocta-2,4-diene	C10H18	138	160006	0.009
11.296	R(-)3,7-Dimethyl-1,6-octadiene	C10H18	138	70507	0.004
13.958	Isocineole	C10H18O	154	66373	0.004
12.212	Heptanoic acid	C7H14O2	130	45948	0.003
