# Supplementary material for: Fumigant activity and transcriptomic analysis of two plant essential oils against the tea green leafhopper, Empoasca onukii Matsuda
Source: Front Physiol. 2023 Sep 19;14:1217608. doi: 10.3389/fphys.2023.1217608 (PMC10546945; doi:10.3389/fphys.2023.1217608)
Supplement: Supplementary file 12 [file Table8.xls]

#Gene id	NR id	NR annotation	Swissprot id	Swissprot annotation	KEGG id	KO	KEGG gene name	KEGG description	Pathway	Pathway definition	KOG id	KOG defination	KOG code	KOG categories	KOG class	eggNOG abbreviation	eggNOG id	eggNOG description	GO annotation	Pfam IDs	Pfam Description
TRINITY_DN10001_c0_g1_i1_1	--	--	--	--	--	--	--	--	--	--	--	--	--	--	--	--	--	--	--	--	--
TRINITY_DN10003_c0_g1_i1_2	XP_018797126.1	PREDICTED: serine protease gd [Bactrocera latifrons]	--	--	--	--	--	--	--	--	KOG3627	Trypsin	[E]	METABOLISM	Amino acid transport and metabolism	O	COG5640	protease	--	PF16030.5	Serine protease gd N-terminus
TRINITY_DN10004_c0_g1_i1_1	--	--	--	--	--	--	--	--	--	--	--	--	--	--	--	--	--	--	--	--	--
TRINITY_DN10005_c0_g1_i1_1	--	--	--	--	--	--	--	--	--	--	--	--	--	--	--	--	--	--	--	--	--
TRINITY_DN10008_c0_g1_i1_1	XP_023294004.1	uncharacterized protein LOC111677159 [Lucilia cuprina]	--	--	--	--	--	--	--	--	--	--	--	--	--	S	ENOG410XXY6	NA	--	--	--
TRINITY_DN10010_c0_g1_i1_1	--	--	--	--	--	--	--	--	--	--	--	--	--	--	--	--	--	--	--	--	--
TRINITY_DN10012_c0_g1_i1_1	--	--	--	--	--	--	--	--	--	--	--	--	--	--	--	--	--	--	--	--	--
TRINITY_DN10012_c0_g1_i1_2	--	--	--	--	--	--	--	--	--	--	--	--	--	--	--	--	--	--	--	--	--
TRINITY_DN10013_c0_g1_i1_1	--	--	--	--	--	--	--	--	--	--	--	--	--	--	--	--	--	--	--	--	--
TRINITY_DN10016_c0_g1_i1_1	XP_001354837.1	uncharacterized protein Dpse_GA17035 [Drosophila pseudoobscura pseudoobscura]	--	--	--	--	--	--	--	--	--	--	--	--	--	S	ENOG411297I	Angiotensin II, type I receptor-associated protein (AGTRAP)	--	PF06396.11	Angiotensin II, type I receptor-associated protein (AGTRAP)
TRINITY_DN10018_c0_g1_i1_1	RZF37236.1	hypothetical protein LSTR_LSTR006562 [Laodelphax striatellus]	Q9V5N8|STAN_DROME	Protocadherin-like wing polarity protein stan CG11895 OS=Drosophila melanogaster (Fruit fly) GN=CG11895 PE=1 SV=4	--	--	--	--	--	--	KOG4289	Cadherin EGF LAG seven-pass G-type receptor	[T]	CELLULAR PROCESSES AND SIGNALING	Signal transduction mechanisms	S	ENOG410XTGH	cadherin, EGF LAG seven-pass G-type receptor	Biological Process: establishment of planar polarity (GO:0001736);|Biological Process: morphogenesis of a polarized epithelium (GO:0001738);|Molecular Function: transmembrane signaling receptor activity (GO:0004888);|Molecular Function: G protein-coupled receptor activity (GO:0004930);|Molecular Function: calcium ion binding (GO:0005509);|Cellular Component: plasma membrane (GO:0005886);|Cellular…	PF00002.24	7 transmembrane receptor (Secretin family)
TRINITY_DN10020_c0_g1_i1_1	XP_014244949.1	plexin-B isoform X2 [Cimex lectularius]	Q9V4A7|PLXB_DROME	Plexin-B CG17245 OS=Drosophila melanogaster (Fruit fly) GN=CG17245 PE=1 SV=2	371/542(68.45)	K06820	PLXNA	plexin A	ko04360	Axon guidance	KOG3610	Plexins (functional semaphorin receptors)	[T]	CELLULAR PROCESSES AND SIGNALING	Signal transduction mechanisms	S	ENOG410XR88	semaphorin receptor activity	Cellular Component: semaphorin receptor complex (GO:0002116);|Cellular Component: plasma membrane (GO:0005886);|Cellular Component: integral component of plasma membrane (GO:0005887);|Biological Process: negative regulation of cell adhesion (GO:0007162);|Biological Process: axon guidance (GO:0007411);|Biological Process: motor neuron axon guidance (GO:0008045);|Biological Process: regulation of c…	PF01403.19,PF01437.25	Sema domain|Plexin repeat
TRINITY_DN10024_c0_g1_i1_1	--	--	--	--	--	--	--	--	--	--	--	--	--	--	--	--	--	--	--	--	--
TRINITY_DN10025_c0_g1_i1_1	KNC21619.1	hypothetical protein FF38_13426 [Lucilia cuprina]	Q8T113|P27K_BOMMO	27 kDa glycoprotein . OS=Bombyx mori (Silk moth) GN=. PE=1 SV=1	--	--	--	--	--	--	--	--	--	--	--	S	ENOG4111PQK	Protein of unknown function (DUF1397)	Cellular Component: extracellular region (GO:0005576);	PF07165.11	Protein of unknown function (DUF1397)
TRINITY_DN10026_c0_g1_i1_1	--	--	--	--	--	--	--	--	--	--	--	--	--	--	--	--	--	--	--	--	--
TRINITY_DN10029_c0_g1_i1_1	XP_011181137.1	ADAMTS-like protein 3 isoform X1 [Zeugodacus cucurbitae]	Q3UTY6|THSD4_MOUSE	Thrombospondin type-1 domain-containing protein 4 Thsd4 OS=Mus musculus (Mouse) GN=Thsd4 PE=1 SV=2	--	--	--	--	--	--	KOG4597	Serine proteinase inhibitor (KU family) with thrombospondin repeats	[O]	CELLULAR PROCESSES AND SIGNALING	Posttranslational modification, protein turnover, chaperones	S	ENOG41102GD	WAP, follistatin kazal, immunoglobulin, kunitz and netrin domain containing	Cellular Component: microfibril (GO:0001527);|Molecular Function: peptidase activity (GO:0008233);|Cellular Component: extracellular matrix (GO:0031012);|Biological Process: elastic fiber assembly (GO:0048251);	--	--
TRINITY_DN10032_c0_g1_i1_1	XP_022191606.1	copine-8-like [Nilaparvata lugens]	Q86YQ8|CPNE8_HUMAN	Copine-8 CPNE8 OS=Homo sapiens (Human) GN=CPNE8 PE=1 SV=2	--	--	--	--	--	--	KOG1327	Copine	[T]	CELLULAR PROCESSES AND SIGNALING	Signal transduction mechanisms	S	ENOG410XPC8	copine family	Molecular Function: calcium-dependent phospholipid binding (GO:0005544);|Cellular Component: plasma membrane (GO:0005886);|Cellular Component: extracellular exosome (GO:0070062);|Biological Process: cellular response to calcium ion (GO:0071277);	PF00168.30	C2 domain
TRINITY_DN10032_c0_g1_i1_2	--	--	--	--	--	--	--	--	--	--	--	--	--	--	--	--	--	--	--	--	--
TRINITY_DN10033_c0_g1_i1_1	RZF34337.1	hypothetical protein LSTR_LSTR008876 [Laodelphax striatellus]	--	--	45/82(54.88)	K17725	ETHE1	sulfur dioxygenase [EC:1.13.11.18]	ko00920	Sulfur metabolism	--	--	--	--	--	--	--	--	--	--	--
TRINITY_DN10034_c0_g1_i1_1	--	--	--	--	--	--	--	--	--	--	--	--	--	--	--	--	--	--	--	--	--
TRINITY_DN10035_c0_g1_i1_2	XP_023709691.1	uncharacterized protein LOC111865699 isoform X1 [Cryptotermes secundus]	--	--	--	--	--	--	--	--	--	--	--	--	--	S	ENOG4110W0Z	NA	--	--	--
TRINITY_DN10040_c0_g1_i1_1	XP_017863786.1	PREDICTED: brachyurin [Drosophila arizonae]	P17207|SER3_DROME	Serine protease 3 CG17951 OS=Drosophila melanogaster (Fruit fly) GN=CG17951 PE=2 SV=2	--	--	--	--	--	--	KOG3627	Trypsin	[E]	METABOLISM	Amino acid transport and metabolism	O	COG5640	protease	Molecular Function: endopeptidase activity (GO:0004175);|Molecular Function: serine-type endopeptidase activity (GO:0004252);|Biological Process: proteolysis (GO:0006508);	PF00089.26	Trypsin
TRINITY_DN10041_c0_g1_i1_1	--	--	--	--	--	--	--	--	--	--	--	--	--	--	--	--	--	--	--	--	--
TRINITY_DN10044_c0_g1_i1_1	XP_012535314.1	probable cytochrome P450 301a1, mitochondrial [Monomorium pharaonis]	Q9V6D6|CP301_DROME	Probable cytochrome P450 301a1, mitochondrial CG8587 OS=Drosophila melanogaster (Fruit fly) GN=CG8587 PE=2 SV=1	--	--	--	--	--	--	KOG0159	Cytochrome P450 CYP11/CYP12/CYP24/CYP27 subfamilies	[Q]	METABOLISM	Secondary metabolites biosynthesis, transport and catabolism	Q	COG2124	Cytochrome p450	Molecular Function: monooxygenase activity (GO:0004497);|Molecular Function: iron ion binding (GO:0005506);|Biological Process: tergite morphogenesis (GO:0007490);|Molecular Function: oxidoreductase activity, acting on paired donors, with incorporation or reduction of molecular oxygen (GO:0016705);|Molecular Function: heme binding (GO:0020037);|Cellular Component: mitochondrial membrane (GO:00319…	--	--
TRINITY_DN10045_c0_g1_i1_2	--	--	--	--	--	--	--	--	--	--	--	--	--	--	--	--	--	--	--	--	--
TRINITY_DN10046_c0_g2_i1_1	XP_018914338.1	PREDICTED: bromodomain and WD repeat-containing protein 3 [Bemisia tabaci]	--	--	--	--	--	--	--	--	--	--	--	--	--	BK	COG5076	bromodomain	--	--	--
TRINITY_DN10049_c0_g1_i2_1	PNI33024.1	KRT8 isoform 9 [Pan troglodytes]	Q6GMY0|K2C8_HUMAN	Keratin, type II cytoskeletal 8 CYK8 OS=Homo sapiens (Human) GN=CYK8 PE=1 SV=7	--	--	--	--	--	--	--	--	--	--	--	S	ENOG410YY6B	structural constituent of epidermis	--	PF00038.21,PF16208.5,PF07926.12	Intermediate filament protein|Keratin type II head|TPR/MLP1/MLP2-like protein
TRINITY_DN1004_c0_g1_i1_1	XP_030371316.1	fasciclin-1 isoform X15 [Scaptodrosophila lebanonensis]	P10674|FAS1_DROME	Fasciclin-1 CG6588 OS=Drosophila melanogaster (Fruit fly) GN=CG6588 PE=1 SV=1	--	--	--	--	--	--	KOG1437	Fasciclin and related adhesion glycoproteins	[MW]	CELLULAR PROCESSES AND SIGNALING|CELLULAR PROCESSES AND SIGNALING	Cell wall/membrane/envelope biogenesis |Extracellular structures	M	COG2335	Beta-Ig-H3 fasciclin	Cellular Component: plasma membrane (GO:0005886);|Biological Process: homophilic cell adhesion via plasma membrane adhesion molecules (GO:0007156);|Biological Process: axon guidance (GO:0007411);|Biological Process: neuron recognition (GO:0008038);|Biological Process: calcium-independent cell-cell adhesion via plasma membrane cell-adhesion molecules (GO:0016338);|Cellular Component: anchored comp…	PF02469.22	Fasciclin domain
TRINITY_DN1004_c0_g1_i1_2	XP_022195789.1	uncharacterized protein LOC111053245 [Nilaparvata lugens]	Q9NBX4|RTXE_DROME	Probable RNA-directed DNA polymerase from transposon X-element ORF2 OS=Drosophila melanogaster (Fruit fly) GN=ORF2 PE=3 SV=1	--	--	--	--	--	--	KOG1075	FOG: Reverse transcriptase	[R]	POORLY CHARACTERIZED	General function prediction only	S	ENOG410Y65E	Reverse transcriptase (RNA-dependent DNA polymerase)	Molecular Function: RNA-directed DNA polymerase activity (GO:0003964);|Biological Process: transposition, DNA-mediated (GO:0006313);	PF00078.27	Reverse transcriptase (RNA-dependent DNA polymerase)
TRINITY_DN1004_c0_g2_i1_1	XP_015027665.1	fasciclin-1 isoform X5 [Drosophila virilis]	P10674|FAS1_DROME	Fasciclin-1 CG6588 OS=Drosophila melanogaster (Fruit fly) GN=CG6588 PE=1 SV=1	--	--	--	--	--	--	KOG1437	Fasciclin and related adhesion glycoproteins	[MW]	CELLULAR PROCESSES AND SIGNALING|CELLULAR PROCESSES AND SIGNALING	Cell wall/membrane/envelope biogenesis |Extracellular structures	M	COG2335	Beta-Ig-H3 fasciclin	Cellular Component: plasma membrane (GO:0005886);|Biological Process: homophilic cell adhesion via plasma membrane adhesion molecules (GO:0007156);|Biological Process: axon guidance (GO:0007411);|Biological Process: neuron recognition (GO:0008038);|Biological Process: calcium-independent cell-cell adhesion via plasma membrane cell-adhesion molecules (GO:0016338);|Cellular Component: anchored comp…	PF02469.22	Fasciclin domain
TRINITY_DN10051_c0_g1_i1_1	PNF31818.1	hypothetical protein B7P43_G09333 [Cryptotermes secundus]	Q9VUN0|TOLL6_DROME	Toll-like receptor 6 CG7250 OS=Drosophila melanogaster (Fruit fly) GN=CG7250 PE=1 SV=1	--	--	--	--	--	--	KOG4641	FOG: Toll/interleukin receptor and related proteins containing LRR and TIR repeats	[T]	CELLULAR PROCESSES AND SIGNALING	Signal transduction mechanisms	S	COG4886	leucine Rich Repeat	Biological Process: axis elongation (GO:0003401);|Molecular Function: neurotrophin receptor activity (GO:0005030);|Cellular Component: plasma membrane (GO:0005886);|Cellular Component: integral component of membrane (GO:0016021);|Biological Process: convergent extension (GO:0060026);|Biological Process: dendrite guidance (GO:0070983);	PF13855.6	Leucine rich repeat
TRINITY_DN10053_c0_g1_i1_1	XP_023306249.1	myb-like protein AA [Lucilia cuprina]	--	--	--	--	--	--	--	--	--	--	--	--	--	S	ENOG4111J7C	zinc finger, C2HC-type containing	--	--	--
TRINITY_DN10053_c0_g2_i1_1	XP_019846740.1	probable WRKY transcription factor protein 1 isoform X5 [Bactrocera dorsalis]	--	--	--	--	--	--	--	--	--	--	--	--	--	S	ENOG4111J7C	zinc finger, C2HC-type containing	--	--	--
TRINITY_DN10054_c0_g1_i1_1	GBL74090.1	hypothetical protein AVEN_230990_1 [Araneus ventricosus]	--	--	--	--	--	--	--	--	--	--	--	--	--	--	--	--	--	--	--
TRINITY_DN10054_c0_g2_i1_1	PNF26089.1	hypothetical protein B7P43_G04923 [Cryptotermes secundus]	--	--	--	--	--	--	--	--	--	--	--	--	--	--	--	--	--	--	--
TRINITY_DN10055_c0_g1_i1_1	XP_021924335.1	serine/threonine-protein phosphatase rdgC isoform X2 [Zootermopsis nevadensis]	P40421|RDGC_DROME	Serine/threonine-protein phosphatase rdgC CG44746 OS=Drosophila melanogaster (Fruit fly) GN=CG44746 PE=2 SV=1	96/131(73.28)	K13807	PPEF, PPP7C	serine/threonine-protein phosphatase with EF-hands [EC:3.1.3.16]	ko04745	Phototransduction - fly	KOG0377	Protein serine/threonine phosphatase RDGC/PPEF, contains STphosphatase and EF-hand domains	[T]	CELLULAR PROCESSES AND SIGNALING	Signal transduction mechanisms	T	COG0639	serine threonine-protein phosphatase	Molecular Function: protein serine/threonine phosphatase activity (GO:0004722);|Molecular Function: calcium-dependent protein serine/threonine phosphatase activity (GO:0004723);|Molecular Function: iron ion binding (GO:0005506);|Molecular Function: calcium ion binding (GO:0005509);|Molecular Function: calmodulin binding (GO:0005516);|Cellular Component: nucleus (GO:0005634);|Cellular Component: c…	PF00036.32,PF13499.6,PF13405.6,PF13833.6,PF13202.6	EF hand|EF-hand domain pair|EF-hand domain|EF-hand domain pair|EF hand
TRINITY_DN10058_c0_g1_i1_1	XP_013114487.1	PREDICTED: proteasome maturation protein [Stomoxys calcitrans]	Q9CQT5|POMP_MOUSE	Proteasome maturation protein Pomp OS=Mus musculus (Mouse) GN=Pomp PE=1 SV=1	90/131(68.70)	K11599	POMP, UMP1	proteasome maturation protein	ko03050	Proteasome	KOG3061	Proteasome maturation factor	[O]	CELLULAR PROCESSES AND SIGNALING	Posttranslational modification, protein turnover, chaperones	O	ENOG410XUI5	Proteasome maturation protein	Cellular Component: nucleus (GO:0005634);|Cellular Component: cytoplasm (GO:0005737);|Cellular Component: endoplasmic reticulum (GO:0005783);|Cellular Component: cytosol (GO:0005829);|Cellular Component: nuclear speck (GO:0016607);|Cellular Component: organelle membrane (GO:0031090);|Biological Process: proteasome assembly (GO:0043248);	PF05348.11	Proteasome maturation factor UMP1
TRINITY_DN1005_c0_g1_i1_1	KNC21212.1	hypothetical protein FF38_10983 [Lucilia cuprina]	Q19753|YU0O_CAEEL	Uncharacterized protein F23B12.7 F23B12.7 OS=Caenorhabditis elegans GN=F23B12.7 PE=3 SV=1	--	--	--	--	--	--	KOG2038	CAATT-binding transcription factor/60S ribosomal subunit biogenesis protein	[JK]	INFORMATION STORAGE AND PROCESSING|INFORMATION STORAGE AND PROCESSING	Translation, ribosomal structure and biogenesis |Transcription	J	COG5593	CCAAT enhancer binding protein (C EBP), zeta	Cellular Component: nucleus (GO:0005634);	--	--
TRINITY_DN10060_c0_g1_i1_1	XP_004536310.1	F-box-like/WD repeat-containing protein ebi [Ceratitis capitata]	Q95RJ9|EBI_DROME	F-box-like/WD repeat-containing protein ebi CG4063 OS=Drosophila melanogaster (Fruit fly) GN=CG4063 PE=1 SV=2	91/99(91.92)	K04508	TBL1	transducin (beta)-like 1	ko04013|ko04310	MAPK signaling pathway - fly|Wnt signaling pathway	KOG0273	Beta-transducin family (WD-40 repeat) protein	[B]	INFORMATION STORAGE AND PROCESSING	Chromatin structure and dynamics	S	ENOG410XRSY	f-box-like WD repeat-containing protein	Cellular Component: histone deacetylase complex (GO:0000118);|Molecular Function: chromatin binding (GO:0003682);|Molecular Function: transcription corepressor activity (GO:0003714);|Cellular Component: nucleus (GO:0005634);|Cellular Component: polytene chromosome (GO:0005700);|Biological Process: regulation of transcription by RNA polymerase II (GO:0006357);|Biological Process: response to oxida…	PF00400.32	WD domain, G-beta repeat
TRINITY_DN10061_c0_g1_i1_1	--	--	--	--	--	--	--	--	--	--	--	--	--	--	--	--	--	--	--	PF00089.26	Trypsin
TRINITY_DN10063_c0_g1_i1_2	--	--	--	--	--	--	--	--	--	--	--	--	--	--	--	--	--	--	--	--	--
TRINITY_DN10064_c0_g1_i1_2	--	--	--	--	--	--	--	--	--	--	--	--	--	--	--	--	--	--	--	--	--
TRINITY_DN10066_c0_g1_i1_1	--	--	--	--	--	--	--	--	--	--	--	--	--	--	--	--	--	--	--	--	--
TRINITY_DN10067_c0_g1_i1_1	XP_031839991.1	uncharacterized protein LOC116430250 [Nomia melanderi]	--	--	--	--	--	--	--	--	--	--	--	--	--	S	ENOG4110S1J	Apolipophorin-III precursor (apoLp-III)	--	PF07464.11	Apolipophorin-III precursor (apoLp-III)
TRINITY_DN1006_c0_g1_i1_1	XP_030369624.1	guanine nucleotide exchange factor DBS isoform X2 [Scaptodrosophila lebanonensis]	Q63406|MCF2L_RAT	Guanine nucleotide exchange factor DBS Ost OS=Rattus norvegicus (Rat) GN=Ost PE=1 SV=3	--	--	--	--	--	--	KOG0689	Guanine nucleotide exchange factor for Rho and Rac GTPases	[T]	CELLULAR PROCESSES AND SIGNALING	Signal transduction mechanisms	T	ENOG410XSWY	pleckstrin homology domain containing, family G (with RhoGef domain) member	Molecular Function: Rho guanyl-nucleotide exchange factor activity (GO:0005089);|Cellular Component: cytoplasm (GO:0005737);|Cellular Component: plasma membrane (GO:0005886);|Molecular Function: lipid binding (GO:0008289);|Cellular Component: extrinsic component of membrane (GO:0019898);|Biological Process: positive regulation of Rho protein signal transduction (GO:0035025);|Biological Process: i…	PF00621.20	RhoGEF domain
TRINITY_DN1006_c0_g1_i1_2	--	--	--	--	--	--	--	--	--	--	--	--	--	--	--	--	--	--	--	--	--
TRINITY_DN10070_c0_g1_i1_1	--	--	--	--	--	--	--	--	--	--	--	--	--	--	--	--	--	--	--	--	--
TRINITY_DN10071_c0_g1_i1_1	TMW49570.1	hypothetical protein DOY81_005358 [Sarcophaga bullata]	Q8BHA0|IN80C_MOUSE	INO80 complex subunit C Ino80c OS=Mus musculus (Mouse) GN=Ino80c PE=1 SV=1	--	--	--	--	--	--	KOG4137	Uncharacterized conserved protein	[S]	POORLY CHARACTERIZED	Function unknown	S	COG5195	INO80 complex subunit	Cellular Component: fibrillar center (GO:0001650);|Biological Process: DNA repair (GO:0006281);|Biological Process: DNA recombination (GO:0006310);|Biological Process: chromatin remodeling (GO:0006338);|Cellular Component: Ino80 complex (GO:0031011);|Cellular Component: MLL1 complex (GO:0071339);	PF08265.11	YL1 nuclear protein C-terminal domain
TRINITY_DN10076_c0_g1_i1_1	XP_003698732.1	small integral membrane protein 14 [Apis florea]	--	--	--	--	--	--	--	--	--	--	--	--	--	S	ENOG41127PU	chromosome 4 open reading frame 34	--	--	--
TRINITY_DN10077_c0_g1_i1_1	XP_013111094.1	PREDICTED: serine palmitoyltransferase 1 [Stomoxys calcitrans]	O35704|SPTC1_MOUSE	Serine palmitoyltransferase 1 Lcb1 OS=Mus musculus (Mouse) GN=Lcb1 PE=1 SV=2	105/135(77.78)	K00654	SPT	serine palmitoyltransferase [EC:2.3.1.50]	ko00600|ko04071	Sphingolipid metabolism|Sphingolipid signaling pathway	KOG1358	Serine palmitoyltransferase	[O]	CELLULAR PROCESSES AND SIGNALING	Posttranslational modification, protein turnover, chaperones	H	COG0156	8-Amino-7-oxononanoate synthase	Cellular Component: endoplasmic reticulum (GO:0005783);|Biological Process: sphingomyelin biosynthetic process (GO:0006686);|Cellular Component: integral component of membrane (GO:0016021);|Molecular Function: transferase activity, transferring acyl groups (GO:0016746);|Cellular Component: serine C-palmitoyltransferase complex (GO:0017059);|Biological Process: sphingolipid biosynthetic process (G…	--	--
TRINITY_DN10078_c0_g1_i1_1	--	--	--	--	--	--	--	--	--	--	--	--	--	--	--	--	--	--	--	--	--
TRINITY_DN10079_c0_g1_i1_1	--	--	--	--	--	--	--	--	--	--	--	--	--	--	--	--	--	--	--	--	--
TRINITY_DN10081_c0_g1_i1_2	--	--	--	--	--	--	--	--	--	--	--	--	--	--	--	--	--	--	--	--	--
TRINITY_DN10082_c0_g1_i1_1	XP_023162035.1	ADP,ATP carrier protein [Drosophila hydei]	Q26365|ADT_DROME	ADP,ATP carrier protein CG16944 OS=Drosophila melanogaster (Fruit fly) GN=CG16944 PE=2 SV=4	276/299(92.31)	K05863	SLC25A4S, ANT	solute carrier family 25 (mitochondrial adenine nucleotide translocator), member 4/5/6/31	ko04020|ko04022|ko04217|ko04218|ko05010|ko05012|ko05016|ko05164|ko05166	Calcium signaling pathway|cGMP-PKG signaling pathway|Necroptosis|Cellular senescence|Alzheimer disease|Parkinson disease|Huntington disease|Influenza A|Human T-cell leukemia virus 1 infection	KOG0749	Mitochondrial ADP/ATP carrier proteins	[C]	METABOLISM	Energy production and conversion	U	ENOG410XNW0	transmembrane transport	Biological Process: action potential (GO:0001508);|Molecular Function: ATP:ADP antiporter activity (GO:0005471);|Cellular Component: mitochondrion (GO:0005739);|Cellular Component: mitochondrial inner membrane (GO:0005743);|Biological Process: mitochondrial transport (GO:0006839);|Biological Process: chemical synaptic transmission (GO:0007268);|Biological Process: determination of adult lifespan …	PF00153.27	Mitochondrial carrier protein
TRINITY_DN10082_c0_g1_i1_2	--	--	--	--	--	--	--	--	--	--	--	--	--	--	--	--	--	--	--	--	--
TRINITY_DN10085_c0_g1_i1_1	XP_013105272.1	PREDICTED: probable sulfite oxidase, mitochondrial [Stomoxys calcitrans]	Q9VWP4|SUOX_DROME	Sulfite oxidase, mitochondrial CG7280 OS=Drosophila melanogaster (Fruit fly) GN=CG7280 PE=1 SV=1	114/150(76.00)	K00387	SUOX	sulfite oxidase [EC:1.8.3.1]	ko00920	Sulfur metabolism	KOG4576	Sulfite oxidase, heme-binding component	[C]	METABOLISM	Energy production and conversion	S	COG2041	The exact function is not known. Can catalyze the reduction of a variety of substrates like dimethyl sulfoxide, trimethylamine N-oxide, phenylmethyl sulfoxide and L-methionine sulfoxide. Cannot reduce cyclic N-oxides. Shows no activity as sulfite oxidase (By similarity)	Cellular Component: mitochondrion (GO:0005739);|Cellular Component: mitochondrial intermembrane space (GO:0005758);|Biological Process: sulfur compound metabolic process (GO:0006790);|Molecular Function: sulfite oxidase activity (GO:0008482);|Molecular Function: heme binding (GO:0020037);|Molecular Function: molybdenum ion binding (GO:0030151);|Biological Process: nitrate assimilation (GO:0042128…	PF00173.28	Cytochrome b5-like Heme/Steroid binding domain
TRINITY_DN10088_c0_g1_i1_1	--	--	--	--	--	--	--	--	--	--	--	--	--	--	--	--	--	--	--	--	--
TRINITY_DN10090_c0_g1_i1_2	KAE9427302.1	hypothetical protein GE061_06683 [Apolygus lucorum]	P0C588|CNNM4_RAT	Metal transporter CNNM4 Acdp4 OS=Rattus norvegicus (Rat) GN=Acdp4 PE=1 SV=1	--	--	--	--	--	--	KOG2118	Predicted membrane protein, contains two CBS domains	[S]	POORLY CHARACTERIZED	Function unknown	P	COG1253	CBS Domain protein	Biological Process: visual perception (GO:0007601);|Biological Process: magnesium ion homeostasis (GO:0010960);|Molecular Function: sodium ion transmembrane transporter activity (GO:0015081);|Molecular Function: magnesium ion transmembrane transporter activity (GO:0015095);|Cellular Component: integral component of membrane (GO:0016021);|Cellular Component: basolateral plasma membrane (GO:0016323…	PF01595.20	Cyclin M transmembrane N-terminal domain
TRINITY_DN10091_c0_g1_i1_1	--	--	--	--	--	--	--	--	--	--	--	--	--	--	--	--	--	--	--	--	--
TRINITY_DN10092_c0_g1_i1_1	XP_018903738.1	PREDICTED: uncharacterized protein LOC109034823 [Bemisia tabaci]	O75575|RPC9_HUMAN	DNA-directed RNA polymerase III subunit RPC9 CRCP OS=Homo sapiens (Human) GN=CRCP PE=1 SV=1	--	--	--	--	--	--	KOG4168	Predicted RNA polymerase III subunit C17	[K]	INFORMATION STORAGE AND PROCESSING	Transcription	S	ENOG4111TUG	CGRP receptor component	Molecular Function: nucleotide binding (GO:0000166);|Molecular Function: calcitonin gene-related peptide receptor activity (GO:0001635);|Cellular Component: acrosomal vesicle (GO:0001669);|Molecular Function: DNA-directed 5'-3' RNA polymerase activity (GO:0003899);|Cellular Component: nucleoplasm (GO:0005654);|Cellular Component: RNA polymerase III complex (GO:0005666);|Cellular Component: cytoso…	--	--
TRINITY_DN10093_c0_g1_i1_1	XP_002046130.1	transmembrane emp24 domain-containing protein B [Drosophila virilis]	Q9CXE7|TMED5_MOUSE	Transmembrane emp24 domain-containing protein 5 Tmed5 OS=Mus musculus (Mouse) GN=Tmed5 PE=1 SV=1	--	--	--	--	--	--	KOG3287	Membrane trafficking protein, emp24/gp25L/p24 family	[U]	CELLULAR PROCESSES AND SIGNALING	Intracellular trafficking, secretion, and vesicular transport	U	ENOG410Z18S	Golgi ribbon formation	Cellular Component: endoplasmic reticulum (GO:0005783);|Cellular Component: endoplasmic reticulum membrane (GO:0005789);|Cellular Component: endoplasmic reticulum-Golgi intermediate compartment (GO:0005793);|Cellular Component: Golgi apparatus (GO:0005794);|Cellular Component: cis-Golgi network (GO:0005801);|Biological Process: intracellular protein transport (GO:0006886);|Biological Process: ER …	PF01105.24	emp24/gp25L/p24 family/GOLD
TRINITY_DN10096_c0_g1_i1_2	ETN62623.1	signal anchor-containing putative conserved peptide [Anopheles darlingi]	Q9VVA8|TM258_DROME	Transmembrane protein 258 CG9669 OS=Drosophila melanogaster (Fruit fly) GN=CG9669 PE=3 SV=1	--	--	--	--	--	--	KOG4452	Predicted membrane protein	[S]	POORLY CHARACTERIZED	Function unknown	S	ENOG4111TZ7	Chromosome 11 open reading frame 10	Biological Process: protein N-linked glycosylation (GO:0006487);|Cellular Component: integral component of nuclear outer membrane (GO:0031309);|Cellular Component: oligosaccharyltransferase I complex (GO:0034998);	--	--
TRINITY_DN10097_c0_g1_i1_2	--	--	--	--	--	--	--	--	--	--	--	--	--	--	--	--	--	--	--	--	--
TRINITY_DN10103_c0_g1_i1_2	--	--	--	--	--	--	--	--	--	--	--	--	--	--	--	--	--	--	--	--	--
TRINITY_DN10105_c0_g1_i1_1	XP_030380218.1	tyrosine-protein phosphatase 1 [Scaptodrosophila lebanonensis]	Q9WU22|PTN4_MOUSE	Tyrosine-protein phosphatase non-receptor type 4 Ptpn4 OS=Mus musculus (Mouse) GN=Ptpn4 PE=1 SV=2	--	--	--	--	--	--	KOG0792	Protein tyrosine phosphatase PTPMEG, contains FERM domain	[T]	CELLULAR PROCESSES AND SIGNALING	Signal transduction mechanisms	T	COG5599	protein tyrosine phosphatase	Molecular Function: non-membrane spanning protein tyrosine phosphatase activity (GO:0004726);|Cellular Component: cytoplasm (GO:0005737);|Cellular Component: cytoskeleton (GO:0005856);|Molecular Function: cytoskeletal protein binding (GO:0008092);|Cellular Component: cytoplasmic side of plasma membrane (GO:0009898);	PF00102.27,PF00595.24,PF17820.1	Protein-tyrosine phosphatase|PDZ domain|PDZ domain
TRINITY_DN10106_c0_g1_i1_2	--	--	--	--	--	--	--	--	--	--	--	--	--	--	--	--	--	--	--	--	--
TRINITY_DN1010_c0_g1_i1_1	XP_005174790.1	PREDICTED: probable trafficking protein particle complex subunit 13 homolog [Musca domestica]	Q95TN1|TPC13_DROME	Probable trafficking protein particle complex subunit 13 homolog CG4953 OS=Drosophila melanogaster (Fruit fly) GN=CG4953 PE=2 SV=1	--	--	--	--	--	--	KOG2625	Uncharacterized conserved protein	[S]	POORLY CHARACTERIZED	Function unknown	S	ENOG410XSJK	chromosome 5 open reading frame 44	--	PF06159.13	Protein of unknown function (DUF974)
TRINITY_DN1010_c0_g1_i1_2	AWC68029.1	chemosensory protein 27 [Empoasca onukii]	Q9W1C9|PEB3_DROME	Ejaculatory bulb-specific protein 3 CG11390 OS=Drosophila melanogaster (Fruit fly) GN=CG11390 PE=2 SV=2	--	--	--	--	--	--	--	--	--	--	--	S	ENOG4111U5H	protein serine threonine kinase	Cellular Component: extracellular region (GO:0005576);|Biological Process: metamorphosis (GO:0007552);|Biological Process: response to virus (GO:0009615);|Biological Process: post-mating behavior (GO:0045297);	PF03392.13	Insect pheromone-binding family, A10/OS-D
TRINITY_DN10111_c0_g1_i1_1	XP_007171024.1	cofilin-1 [Balaenoptera acutorostrata scammoni]	P45592|COF1_RAT	Cofilin-1 Cfl1 OS=Rattus norvegicus (Rat) GN=Cfl1 PE=1 SV=3	168/168(100.00)	K05765	CFL	cofilin	ko04360|ko04666|ko04810|ko05133|ko05170	Axon guidance|Fc gamma R-mediated phagocytosis|Regulation of actin cytoskeleton|Pertussis|Human immunodeficiency virus 1 infection	KOG1735	Actin depolymerizing factor	[Z]	CELLULAR PROCESSES AND SIGNALING	Cytoskeleton	S	ENOG41122P5	actin-depolymerizing factor	Biological Process: mitotic cytokinesis (GO:0000281);|Biological Process: neural crest cell migration (GO:0001755);|Biological Process: neural fold formation (GO:0001842);|Molecular Function: actin binding (GO:0003779);|Molecular Function: signaling receptor binding (GO:0005102);|Cellular Component: cytoplasm (GO:0005737);|Cellular Component: cell-cell junction (GO:0005911);|Biological Process: p…	PF00241.20	Cofilin/tropomyosin-type actin-binding protein
TRINITY_DN10113_c0_g1_i1_1	XP_018797269.1	PREDICTED: transmembrane protease serine 3-like [Bactrocera latifrons]	Q29461|CEL2A_BOVIN	Chymotrypsin-like elastase family member 2A ELA2 OS=Bos taurus (Bovine) GN=ELA2 PE=2 SV=1	36/80(45.00)	K01310	CTRB	chymotrypsin [EC:3.4.21.1]	ko04972|ko04974	Pancreatic secretion|Protein digestion and absorption	KOG3627	Trypsin	[E]	METABOLISM	Amino acid transport and metabolism	O	COG5640	protease	Molecular Function: serine-type endopeptidase activity (GO:0004252);|Cellular Component: extracellular space (GO:0005615);|Biological Process: proteolysis (GO:0006508);	PF00089.26	Trypsin
TRINITY_DN10113_c0_g2_i1_1	KNC30741.1	hypothetical protein FF38_11650 [Lucilia cuprina]	Q27083|CFGB_TACTR	Clotting factor G beta subunit heavy chain . OS=Tachypleus tridentatus (Japanese horseshoe crab) GN=. PE=1 SV=1	57/119(47.90)	K01312	PRSS1_2_3	trypsin [EC:3.4.21.4]	ko04080|ko04972|ko04974|ko05164	Neuroactive ligand-receptor interaction|Pancreatic secretion|Protein digestion and absorption|Influenza A	KOG3627	Trypsin	[E]	METABOLISM	Amino acid transport and metabolism	O	COG5640	protease	--	PF00089.26	Trypsin
TRINITY_DN10125_c0_g1_i1_1	KAF0696164.1	RNA-directed DNA polymerase from mobile element jockey [Aphis craccivora]	--	--	--	--	--	--	--	--	--	--	--	--	--	J	COG0154	Allows the formation of correctly charged Gln-tRNA(Gln) through the transamidation of misacylated Glu-tRNA(Gln) in organisms which lack glutaminyl-tRNA synthetase. The reaction takes place in the presence of glutamine and ATP through an activated gamma-phospho-Glu-tRNA(Gln) (By similarity)	--	--	--
TRINITY_DN10125_c0_g1_i1_2	--	--	--	--	--	--	--	--	--	--	--	--	--	--	--	--	--	--	--	--	--
TRINITY_DN10126_c0_g1_i1_1	KAF2893475.1	hypothetical protein ILUMI_12693 [Ignelater luminosus]	--	--	--	--	--	--	--	--	--	--	--	--	--	--	--	--	--	PF14223.6	gag-polypeptide of LTR copia-type
TRINITY_DN10131_c0_g1_i1_1	--	--	--	--	--	--	--	--	--	--	--	--	--	--	--	--	--	--	--	--	--
TRINITY_DN10132_c0_g1_i1_1	XP_018397386.1	PREDICTED: 1,5-anhydro-D-fructose reductase [Cyphomyrmex costatus]	Q5ZK84|AK1A1_CHICK	Aldo-keto reductase family 1 member A1 RCJMB04_12g8 OS=Gallus gallus (Chicken) GN=RCJMB04_12g8 PE=2 SV=1	188/266(70.68)	K00002	AKR1A1, adh	alcohol dehydrogenase (NADP+) [EC:1.1.1.2]	ko00010|ko00040|ko00561	Glycolysis / Gluconeogenesis|Pentose and glucuronate interconversions|Glycerolipid metabolism	KOG1577	Aldo/keto reductase family proteins	[R]	POORLY CHARACTERIZED	General function prediction only	S	COG0656	reductase	Molecular Function: alditol:NADP+ 1-oxidoreductase activity (GO:0004032);|Molecular Function: alcohol dehydrogenase (NADP+) activity (GO:0008106);|Molecular Function: oxidoreductase activity (GO:0016491);|Biological Process: L-ascorbic acid biosynthetic process (GO:0019853);|Biological Process: D-glucuronate catabolic process (GO:0042840);|Biological Process: aldehyde catabolic process (GO:004618…	PF00248.21	Aldo/keto reductase family
TRINITY_DN10133_c0_g1_i1_1	XP_021925359.1	A disintegrin and metalloproteinase with thrombospondin motifs 9-like, partial [Zootermopsis nevadensis]	P59510|ATS20_HUMAN	A disintegrin and metalloproteinase with thrombospondin motifs 20 ADAMTS20 OS=Homo sapiens (Human) GN=ADAMTS20 PE=2 SV=2	--	--	--	--	--	--	KOG3538	Disintegrin metalloproteinases with thrombospondin repeats	[O]	CELLULAR PROCESSES AND SIGNALING	Posttranslational modification, protein turnover, chaperones	S	ENOG410XPKZ	ADAM metallopeptidase with thrombospondin type 1, motif	Molecular Function: metalloendopeptidase activity (GO:0004222);|Cellular Component: extracellular space (GO:0005615);|Molecular Function: zinc ion binding (GO:0008270);|Biological Process: positive regulation of signal transduction (GO:0009967);|Biological Process: extracellular matrix organization (GO:0030198);|Biological Process: negative regulation of apoptotic process (GO:0043066);|Biological…	PF08685.11	GON domain
TRINITY_DN10134_c0_g1_i1_1	XP_018797696.1	PREDICTED: uncharacterized protein LOC108974376 isoform X2 [Bactrocera latifrons]	--	--	--	--	--	--	--	--	--	--	--	--	--	S	ENOG410YWPP	NA	--	--	--
TRINITY_DN10138_c0_g1_i1_1	XP_021913589.1	cytoplasmic dynein 2 heavy chain 1 [Zootermopsis nevadensis]	Q8BJL5|DYHC2_MOUSE	Cytoplasmic dynein 2 heavy chain 1 Dhc1b OS=Mus musculus (Mouse) GN=Dhc1b PE=1 SV=1	--	--	--	--	--	--	KOG3595	Dyneins, heavy chain	[Z]	CELLULAR PROCESSES AND SIGNALING	Cytoskeleton	Z	COG5245	heavy chain	Molecular Function: ATP binding (GO:0005524);|Cellular Component: Golgi apparatus (GO:0005794);|Cellular Component: cytoplasmic dynein complex (GO:0005868);|Cellular Component: microtubule (GO:0005874);|Cellular Component: plasma membrane (GO:0005886);|Cellular Component: axoneme (GO:0005930);|Biological Process: microtubule-based movement (GO:0007018);|Biological Process: Golgi organization (GO:…	PF03028.15	Dynein heavy chain region D6 P-loop domain
TRINITY_DN1013_c0_g1_i1_1	XP_014092420.1	PREDICTED: sodium-independent sulfate anion transporter isoform X1 [Bactrocera oleae]	Q86WA9|S2611_HUMAN	Sodium-independent sulfate anion transporter SLC26A11 OS=Homo sapiens (Human) GN=SLC26A11 PE=1 SV=2	--	--	--	--	--	--	KOG0236	Sulfate/bicarbonate/oxalate exchanger SAT-1 and related transporters (SLC26 family)	[P]	METABOLISM	Inorganic ion transport and metabolism	P	COG0659	sulfate transporter	Cellular Component: nucleoplasm (GO:0005654);|Cellular Component: lysosomal membrane (GO:0005765);|Cellular Component: endoplasmic reticulum (GO:0005783);|Cellular Component: Golgi apparatus (GO:0005794);|Cellular Component: plasma membrane (GO:0005886);|Biological Process: ion transport (GO:0006811);|Molecular Function: secondary active sulfate transmembrane transporter activity (GO:0008271);|Bi…	PF00916.20	Sulfate permease family
TRINITY_DN10140_c0_g1_i1_1	--	--	--	--	--	--	--	--	--	--	--	--	--	--	--	--	--	--	--	--	--
TRINITY_DN10141_c0_g1_i1_1	XP_023307140.1	uncharacterized protein LOC111688868 [Lucilia cuprina]	Q7YZA2|Y7065_DROME	Uncharacterized protein CG7065 CG7065 OS=Drosophila melanogaster (Fruit fly) GN=CG7065 PE=1 SV=1	--	--	--	--	--	--	--	--	--	--	--	S	ENOG4111KB2	NA	--	--	--
TRINITY_DN10142_c0_g1_i1_1	XP_026472942.1	Kv channel-interacting protein 1 [Ctenocephalides felis]	Q9NZI2|KCIP1_HUMAN	Kv channel-interacting protein 1 KCHIP1 OS=Homo sapiens (Human) GN=KCHIP1 PE=1 SV=2	--	--	--	--	--	--	KOG0044	Ca2+ sensor (EF-Hand superfamily)	[T]	CELLULAR PROCESSES AND SIGNALING	Signal transduction mechanisms	DTZ	COG5126	Calcium-binding protein	Molecular Function: voltage-gated ion channel activity (GO:0005244);|Molecular Function: potassium channel activity (GO:0005267);|Molecular Function: calcium ion binding (GO:0005509);|Cellular Component: cytoplasm (GO:0005737);|Cellular Component: plasma membrane (GO:0005886);|Cellular Component: voltage-gated potassium channel complex (GO:0008076);|Molecular Function: potassium channel regulator…	PF13499.6,PF00036.32,PF13405.6,PF13202.6,PF13833.6	EF-hand domain pair|EF hand|EF-hand domain|EF hand|EF-hand domain pair
TRINITY_DN10143_c0_g1_i1_1	XP_024081280.1	cyclic nucleotide-gated cation channel subunit A isoform X2 [Cimex lectularius]	Q24278|CNGA_DROME	Cyclic nucleotide-gated cation channel subunit A CG7779 OS=Drosophila melanogaster (Fruit fly) GN=CG7779 PE=2 SV=2	120/127(94.49)	K04950	CNGA3	cyclic nucleotide gated channel alpha 3	ko04024|ko04740	cAMP signaling pathway|Olfactory transduction	KOG0500	Cyclic nucleotide-gated cation channel CNGA1-3 and related proteins	[PT]	METABOLISM|CELLULAR PROCESSES AND SIGNALING	Inorganic ion transport and metabolism |Signal transduction mechanisms	U	ENOG410YWWI	cyclic nucleotide gated channel alpha	Biological Process: response to hypoxia (GO:0001666);|Molecular Function: intracellular cyclic nucleotide activated cation channel activity (GO:0005221);|Molecular Function: intracellular cAMP-activated cation channel activity (GO:0005222);|Molecular Function: intracellular cGMP-activated cation channel activity (GO:0005223);|Cellular Component: intracellular (GO:0005622);|Biological Process: cat…	PF00520.31	Ion transport protein
TRINITY_DN10144_c0_g1_i1_1	XP_004517855.1	focal adhesion kinase 1 isoform X1 [Ceratitis capitata]	Q91738|FAK1_XENLA	Focal adhesion kinase 1 fak1 OS=Xenopus laevis (African clawed frog) GN=fak1 PE=2 SV=2	--	--	--	--	--	--	KOG4257	Focal adhesion tyrosine kinase FAK, contains FERM domain	[T]	CELLULAR PROCESSES AND SIGNALING	Signal transduction mechanisms	T	ENOG410ZH9Y	Protein tyrosine kinase 2	Molecular Function: non-membrane spanning protein tyrosine kinase activity (GO:0004715);|Molecular Function: ATP binding (GO:0005524);|Cellular Component: cytoskeleton (GO:0005856);|Cellular Component: plasma membrane (GO:0005886);|Cellular Component: focal adhesion (GO:0005925);|Biological Process: signal complex assembly (GO:0007172);|Biological Process: multicellular organism development (GO:0…	PF07714.17,PF00069.25	Protein tyrosine kinase|Protein kinase domain
TRINITY_DN10144_c0_g1_i1_2	CAB0008842.1	unnamed protein product [Nesidiocoris tenuis]	--	--	--	--	--	--	--	--	--	--	--	--	--	S	ENOG410XZMY	NA	--	--	--
TRINITY_DN10150_c0_g1_i1_1	--	--	--	--	--	--	--	--	--	--	--	--	--	--	--	--	--	--	--	--	--
TRINITY_DN10151_c0_g1_i1_1	--	--	--	--	--	--	--	--	--	--	--	--	--	--	--	--	--	--	--	--	--
TRINITY_DN10152_c0_g1_i1_1	--	--	--	--	--	--	--	--	--	--	--	--	--	--	--	--	--	--	--	--	--
TRINITY_DN10158_c0_g1_i1_1	AAQ23558.1	RE49802p [Drosophila melanogaster]	P15348|TOP2_DROME	DNA topoisomerase 2 CG10223 OS=Drosophila melanogaster (Fruit fly) GN=CG10223 PE=1 SV=1	133/145(91.72)	K03164	TOP2	DNA topoisomerase II [EC:5.6.2.2]	ko01524	Platinum drug resistance	KOG0355	DNA topoisomerase type II	[B]	INFORMATION STORAGE AND PROCESSING	Chromatin structure and dynamics	L	COG0188	DNA gyrase negatively supercoils closed circular double- stranded DNA in an ATP-dependent manner and also catalyzes the interconversion of other topological isomers of double-stranded DNA rings, including catenanes and knotted rings (By similarity)	Biological Process: mitotic sister chromatid segregation (GO:0000070);|Molecular Function: rDNA binding (GO:0000182);|Biological Process: mitotic cell cycle (GO:0000278);|Molecular Function: four-way junction DNA binding (GO:0000400);|Biological Process: sister chromatid segregation (GO:0000819);|Molecular Function: DNA binding (GO:0003677);|Molecular Function: chromatin binding (GO:0003682);|Mol…	PF16898.5,PF01751.22	C-terminal associated domain of TOPRIM|Toprim domain
TRINITY_DN10158_c0_g2_i1_1	AUW77301.1	topoisomerase 2, partial [Rhantus suturalis]	P15348|TOP2_DROME	DNA topoisomerase 2 CG10223 OS=Drosophila melanogaster (Fruit fly) GN=CG10223 PE=1 SV=1	118/134(88.06)	K03164	TOP2	DNA topoisomerase II [EC:5.6.2.2]	ko01524	Platinum drug resistance	KOG0355	DNA topoisomerase type II	[B]	INFORMATION STORAGE AND PROCESSING	Chromatin structure and dynamics	L	COG0188	DNA gyrase negatively supercoils closed circular double- stranded DNA in an ATP-dependent manner and also catalyzes the interconversion of other topological isomers of double-stranded DNA rings, including catenanes and knotted rings (By similarity)	Biological Process: mitotic sister chromatid segregation (GO:0000070);|Molecular Function: rDNA binding (GO:0000182);|Biological Process: mitotic cell cycle (GO:0000278);|Molecular Function: four-way junction DNA binding (GO:0000400);|Biological Process: sister chromatid segregation (GO:0000819);|Molecular Function: DNA binding (GO:0003677);|Molecular Function: chromatin binding (GO:0003682);|Mol…	PF00204.25	DNA gyrase B
TRINITY_DN10159_c0_g1_i1_1	XP_023292869.1	derlin-2 [Lucilia cuprina]	Q9GZP9|DERL2_HUMAN	Derlin-2 CGI-101 OS=Homo sapiens (Human) GN=CGI-101 PE=1 SV=1	207/259(79.92)	K13989	DERL2_3	Derlin-2/3	ko04141	Protein processing in endoplasmic reticulum	KOG0858	Predicted membrane protein	[S]	POORLY CHARACTERIZED	Function unknown	S	COG5291	Derlin 1	Biological Process: suckling behavior (GO:0001967);|Cellular Component: early endosome (GO:0005769);|Cellular Component: late endosome (GO:0005770);|Cellular Component: endoplasmic reticulum (GO:0005783);|Cellular Component: endoplasmic reticulum membrane (GO:0005789);|Biological Process: positive regulation of cell proliferation (GO:0008284);|Cellular Component: membrane (GO:0016020);|Cellular C…	PF04511.15	Der1-like family
TRINITY_DN1015_c0_g1_i1_1	--	--	--	--	--	--	--	--	--	--	--	--	--	--	--	--	--	--	--	--	--
TRINITY_DN1015_c0_g1_i1_2	--	--	--	--	--	--	--	--	--	--	--	--	--	--	--	--	--	--	--	--	--
TRINITY_DN10160_c0_g1_i1_1	XP_004517957.1	beta-catenin-like protein 1 [Ceratitis capitata]	O62703|CTBL1_BOVIN	Beta-catenin-like protein 1 CTNNBL1 OS=Bos taurus (Bovine) GN=CTNNBL1 PE=2 SV=3	116/147(78.91)	K12864	CTNNBL1	beta-catenin-like protein 1	ko03040	Spliceosome	KOG2734	Uncharacterized conserved protein	[S]	POORLY CHARACTERIZED	Function unknown	S	ENOG410XPFW	Catenin, beta like 1	Cellular Component: Prp19 complex (GO:0000974);|Cellular Component: nucleus (GO:0005634);|Cellular Component: spliceosomal complex (GO:0005681);|Biological Process: mRNA processing (GO:0006397);|Biological Process: apoptotic process (GO:0006915);|Biological Process: RNA splicing (GO:0008380);	--	--
TRINITY_DN10162_c0_g1_i1_1	XP_012160611.1	uncharacterized protein LOC101457644 isoform X1 [Ceratitis capitata]	--	--	--	--	--	--	--	--	KOG3930	Uncharacterized conserved protein	[S]	POORLY CHARACTERIZED	Function unknown	--	--	--	--	--	--
TRINITY_DN10162_c0_g2_i1_1	XP_013099832.1	PREDICTED: uncharacterized protein C19orf47 homolog [Stomoxys calcitrans]	--	--	--	--	--	--	--	--	--	--	--	--	--	--	--	--	--	--	--
TRINITY_DN10163_c0_g1_i1_1	--	--	--	--	--	--	--	--	--	--	--	--	--	--	--	--	--	--	--	PF00011.21	Hsp20/alpha crystallin family
TRINITY_DN10167_c0_g1_i1_2	RZF31940.1	hypothetical protein LSTR_LSTR011537 [Laodelphax striatellus]	--	--	--	--	--	--	--	--	--	--	--	--	--	T	ENOG410XQAI	Discoidin domain receptor tyrosine kinase	--	--	--
TRINITY_DN10168_c0_g1_i1_1	--	--	--	--	--	--	--	--	--	--	--	--	--	--	--	--	--	--	--	--	--
TRINITY_DN1016_c0_g1_i1_1	XP_030381709.1	putative pre-mRNA-splicing factor ATP-dependent RNA helicase PRP1 isoform X1 [Scaptodrosophila lebanonensis]	O35286|DHX15_MOUSE	Pre-mRNA-splicing factor ATP-dependent RNA helicase DHX15 Ddx15 OS=Mus musculus (Mouse) GN=Ddx15 PE=1 SV=2	657/730(90.00)	K12820	DHX15, PRP43	pre-mRNA-splicing factor ATP-dependent RNA helicase DHX15/PRP43 [EC:3.6.4.13]	ko03040	Spliceosome	KOG0925	mRNA splicing factor ATP-dependent RNA helicase	[A]	INFORMATION STORAGE AND PROCESSING	RNA processing and modification	L	COG1643	helicase	Molecular Function: RNA binding (GO:0003723);|Molecular Function: double-stranded RNA binding (GO:0003725);|Molecular Function: ATP binding (GO:0005524);|Cellular Component: U12-type spliceosomal complex (GO:0005689);|Cellular Component: nucleolus (GO:0005730);|Biological Process: mRNA processing (GO:0006397);|Biological Process: RNA splicing (GO:0008380);|Biological Process: response to toxic su…	PF04408.23,PF07717.16,PF00271.31,PF00270.29	Helicase associated domain (HA2)|Oligonucleotide/oligosaccharide-binding (OB)-fold|Helicase conserved C-terminal domain|DEAD/DEAH box helicase
TRINITY_DN1016_c0_g1_i1_2	XP_014260332.1	toll-like receptor 6 [Cimex lectularius]	--	--	--	--	--	--	--	--	--	--	--	--	--	S	COG4886	leucine Rich Repeat	--	PF13855.6,PF12799.7,PF00560.33	Leucine rich repeat|Leucine Rich repeats (2 copies)|Leucine Rich Repeat
TRINITY_DN10170_c0_g1_i1_1	XP_015190464.1	PREDICTED: nuclear valosin-containing protein-like isoform X1 [Polistes dominula]	Q9NAG4|MAC1_CAEEL	Protein mac-1 Y48C3A.7 OS=Caenorhabditis elegans GN=Y48C3A.7 PE=1 SV=2	55/105(52.38)	K14571	RIX7, NVL	ribosome biogenesis ATPase	ko03008	Ribosome biogenesis in eukaryotes	KOG0733	Nuclear AAA ATPase (VCP subfamily)	[O]	CELLULAR PROCESSES AND SIGNALING	Posttranslational modification, protein turnover, chaperones	O	COG0464	Aaa atpase	Molecular Function: ATP binding (GO:0005524);|Cellular Component: nucleus (GO:0005634);|Biological Process: apoptotic process (GO:0006915);|Molecular Function: ATPase activity (GO:0016887);|Biological Process: lipid storage (GO:0019915);|Biological Process: ribosome biogenesis (GO:0042254);|Biological Process: negative regulation of apoptotic process (GO:0043066);|Biological Process: positive reg…	--	--
TRINITY_DN10171_c0_g1_i1_1	XP_005188192.1	PREDICTED: THO complex subunit 1 [Musca domestica]	Q8R3N6|THOC1_MOUSE	THO complex subunit 1 Hpr1 OS=Mus musculus (Mouse) GN=Hpr1 PE=1 SV=1	161/279(57.71)	K12878	THOC1	THO complex subunit 1	ko03013|ko03040	RNA transport|Spliceosome	KOG2491	Nuclear matrix protein	[Y]	CELLULAR PROCESSES AND SIGNALING	Nuclear structure	S	ENOG410XQEX	tHO complex	Biological Process: regulation of DNA recombination (GO:0000018);|Cellular Component: transcription export complex (GO:0000346);|Cellular Component: THO complex (GO:0000347);|Cellular Component: THO complex part of transcription export complex (GO:0000445);|Cellular Component: nuclear chromosome, telomeric region (GO:0000784);|Molecular Function: DNA binding (GO:0003677);|Molecular Function: RNA …	PF11957.8,PF00531.22	THO complex subunit 1 transcription elongation factor|Death domain
TRINITY_DN10171_c0_g2_i1_1	XP_013102475.1	PREDICTED: THO complex subunit 1 [Stomoxys calcitrans]	Q96FV9|THOC1_HUMAN	THO complex subunit 1 HPR1 OS=Homo sapiens (Human) GN=HPR1 PE=1 SV=1	102/139(73.38)	K12878	THOC1	THO complex subunit 1	ko03013|ko03040	RNA transport|Spliceosome	KOG2491	Nuclear matrix protein	[Y]	CELLULAR PROCESSES AND SIGNALING	Nuclear structure	S	ENOG410XQEX	tHO complex	Biological Process: regulation of DNA recombination (GO:0000018);|Cellular Component: transcription export complex (GO:0000346);|Cellular Component: THO complex (GO:0000347);|Cellular Component: THO complex part of transcription export complex (GO:0000445);|Molecular Function: DNA binding (GO:0003677);|Molecular Function: RNA binding (GO:0003723);|Cellular Component: nucleus (GO:0005634);|Cellula…	PF11957.8	THO complex subunit 1 transcription elongation factor
TRINITY_DN10171_c1_g1_i1_1	XP_011184301.1	THO complex subunit 1 [Zeugodacus cucurbitae]	Q96FV9|THOC1_HUMAN	THO complex subunit 1 HPR1 OS=Homo sapiens (Human) GN=HPR1 PE=1 SV=1	117/136(86.03)	K12878	THOC1	THO complex subunit 1	ko03013|ko03040	RNA transport|Spliceosome	KOG2491	Nuclear matrix protein	[Y]	CELLULAR PROCESSES AND SIGNALING	Nuclear structure	S	ENOG410XQEX	tHO complex	Biological Process: regulation of DNA recombination (GO:0000018);|Cellular Component: transcription export complex (GO:0000346);|Cellular Component: THO complex (GO:0000347);|Cellular Component: THO complex part of transcription export complex (GO:0000445);|Molecular Function: DNA binding (GO:0003677);|Molecular Function: RNA binding (GO:0003723);|Cellular Component: nucleus (GO:0005634);|Cellula…	PF11957.8	THO complex subunit 1 transcription elongation factor
TRINITY_DN10172_c0_g1_i1_1	XP_002429191.1	cutaneous t cell lymphoma tumor antigen/rrm/rnp domain, putative [Pediculus humanus corporis]	Q8N3H5|RBM26_HUMAN	RNA-binding protein 26 PRO1777 OS=Homo sapiens (Human) GN=PRO1777 PE=1 SV=3	--	--	--	--	--	--	KOG2135	Proteins containing the RNA recognition motif	[R]	POORLY CHARACTERIZED	General function prediction only	S	ENOG410Y2TW	RNA binding motif protein	Molecular Function: RNA binding (GO:0003723);|Molecular Function: mRNA binding (GO:0003729);|Cellular Component: nucleus (GO:0005634);|Biological Process: mRNA processing (GO:0006397);|Biological Process: negative regulation of phosphatase activity (GO:0010923);|Biological Process: positive regulation of RNA export from nucleus (GO:0046833);|Molecular Function: metal ion binding (GO:0046872);	PF01480.17	PWI domain
TRINITY_DN10173_c0_g1_i1_1	XP_001954239.1	28S ribosomal protein S9, mitochondrial [Drosophila ananassae]	Q58DQ5|RT09_BOVIN	28S ribosomal protein S9, mitochondrial MRPS9 OS=Bos taurus (Bovine) GN=MRPS9 PE=1 SV=3	--	--	--	--	--	--	KOG1697	Mitochondrial/chloroplast ribosomal protein S9	[J]	INFORMATION STORAGE AND PROCESSING	Translation, ribosomal structure and biogenesis	J	COG0103	30S ribosomal protein S9	Biological Process: maturation of SSU-rRNA from tricistronic rRNA transcript (SSU-rRNA, 5.8S rRNA, LSU-rRNA) (GO:0000462);|Molecular Function: RNA binding (GO:0003723);|Molecular Function: structural constituent of ribosome (GO:0003735);|Cellular Component: nucleolus (GO:0005730);|Cellular Component: mitochondrial inner membrane (GO:0005743);|Cellular Component: mitochondrial small ribosomal subu…	PF00380.19	Ribosomal protein S9/S16
TRINITY_DN10176_c0_g1_i1_1	--	--	--	--	--	--	--	--	--	--	--	--	--	--	--	--	--	--	--	--	--
TRINITY_DN10178_c0_g1_i1_1	XP_022910425.1	uncharacterized protein LOC111421491 [Onthophagus taurus]	--	--	--	--	--	--	--	--	--	--	--	--	--	--	--	--	--	--	--
TRINITY_DN10179_c0_g1_i1_1	XP_011201063.1	acyl-CoA dehydrogenase family member 9, mitochondrial [Bactrocera dorsalis]	Q9H845|ACAD9_HUMAN	Complex I assembly factor ACAD9, mitochondrial ACAD9 OS=Homo sapiens (Human) GN=ACAD9 PE=1 SV=1	--	--	--	--	--	--	KOG0137	Very-long-chain acyl-CoA dehydrogenase	[I]	METABOLISM	Lipid transport and metabolism	I	COG1960	acyl-CoA dehydrogenase	Molecular Function: fatty-acyl-CoA binding (GO:0000062);|Biological Process: long-chain fatty acid metabolic process (GO:0001676);|Molecular Function: long-chain-acyl-CoA dehydrogenase activity (GO:0004466);|Cellular Component: nucleus (GO:0005634);|Cellular Component: mitochondrion (GO:0005739);|Cellular Component: mitochondrial inner membrane (GO:0005743);|Molecular Function: very-long-chain-ac…	PF02770.19	Acyl-CoA dehydrogenase, middle domain
TRINITY_DN10179_c0_g2_i1_1	TMW54527.1	hypothetical protein DOY81_000321 [Sarcophaga bullata]	Q9H845|ACAD9_HUMAN	Complex I assembly factor ACAD9, mitochondrial ACAD9 OS=Homo sapiens (Human) GN=ACAD9 PE=1 SV=1	--	--	--	--	--	--	KOG0137	Very-long-chain acyl-CoA dehydrogenase	[I]	METABOLISM	Lipid transport and metabolism	I	COG1960	acyl-CoA dehydrogenase	Molecular Function: fatty-acyl-CoA binding (GO:0000062);|Biological Process: long-chain fatty acid metabolic process (GO:0001676);|Molecular Function: long-chain-acyl-CoA dehydrogenase activity (GO:0004466);|Cellular Component: nucleus (GO:0005634);|Cellular Component: mitochondrion (GO:0005739);|Cellular Component: mitochondrial inner membrane (GO:0005743);|Molecular Function: very-long-chain-ac…	PF02771.16	Acyl-CoA dehydrogenase, N-terminal domain
TRINITY_DN1017_c0_g1_i1_1	XP_316942.3	AGAP008501-PA, partial [Anopheles gambiae str. PEST]	Q92947|GCDH_HUMAN	Glutaryl-CoA dehydrogenase, mitochondrial GCDH OS=Homo sapiens (Human) GN=GCDH PE=1 SV=1	85/116(73.28)	K00252	GCDH, gcdH	glutaryl-CoA dehydrogenase [EC:1.3.8.6]	ko00071|ko00310|ko00380	Fatty acid degradation|Lysine degradation|Tryptophan metabolism	KOG0138	Glutaryl-CoA dehydrogenase	[E]	METABOLISM	Amino acid transport and metabolism	I	COG1960	acyl-CoA dehydrogenase	Molecular Function: fatty-acyl-CoA binding (GO:0000062);|Molecular Function: glutaryl-CoA dehydrogenase activity (GO:0004361);|Cellular Component: mitochondrion (GO:0005739);|Cellular Component: mitochondrial matrix (GO:0005759);|Biological Process: lysine catabolic process (GO:0006554);|Biological Process: tryptophan metabolic process (GO:0006568);|Biological Process: fatty acid beta-oxidation u…	PF02771.16	Acyl-CoA dehydrogenase, N-terminal domain
TRINITY_DN10182_c0_g1_i1_1	KXJ84026.1	hypothetical protein RP20_CCG022107 [Aedes albopictus]	P46824|KLC_DROME	Kinesin light chain CG5433 OS=Drosophila melanogaster (Fruit fly) GN=CG5433 PE=1 SV=1	109/125(87.20)	K10407	KLC	kinesin light chain	ko05010|ko05016|ko05132	Alzheimer disease|Huntington disease|Salmonella infection	KOG1840	Kinesin light chain	[Z]	CELLULAR PROCESSES AND SIGNALING	Cytoskeleton	S	COG0457	repeat-containing protein	Molecular Function: microtubule motor activity (GO:0003777);|Cellular Component: cytoplasm (GO:0005737);|Cellular Component: kinesin complex (GO:0005871);|Cellular Component: microtubule (GO:0005874);|Biological Process: microtubule-based movement (GO:0007018);|Biological Process: dorsal appendage formation (GO:0046843);	PF13424.6,PF00515.28,PF13176.6,PF13374.6,PF07719.17	Tetratricopeptide repeat|Tetratricopeptide repeat|Tetratricopeptide repeat|Tetratricopeptide repeat|Tetratricopeptide repeat
TRINITY_DN10185_c0_g1_i1_1	XP_018795846.1	PREDICTED: uncharacterized protein LOC108973226 [Bactrocera latifrons]	Q5MGH0|SPI3_LONON	Serine protease inhibitor 3/4 . OS=Lonomia obliqua (Moth) GN=. PE=1 SV=1	--	--	--	--	--	--	KOG2392	Serpin	[V]	CELLULAR PROCESSES AND SIGNALING	Defense mechanisms	O	COG4826	serine-type endopeptidase inhibitor activity	Molecular Function: serine-type endopeptidase inhibitor activity (GO:0004867);|Cellular Component: extracellular space (GO:0005615);	PF00079.20	Serpin (serine protease inhibitor)
TRINITY_DN10185_c1_g1_i1_2	XP_030745261.1	uncharacterized protein K02A2.6-like [Sitophilus oryzae]	P10394|POL4_DROME	Endonuclease ORF3 OS=Drosophila melanogaster (Fruit fly) GN=ORF3 PE=4 SV=1	--	--	--	--	--	--	KOG0017	FOG: Transposon-encoded proteins with TYA, reverse transcriptase, integrase domains in various combinations	[R]	POORLY CHARACTERIZED	General function prediction only	L	COG2801	Retrotransposon protein	Molecular Function: nucleic acid binding (GO:0003676);|Molecular Function: RNA-directed DNA polymerase activity (GO:0003964);|Molecular Function: aspartic-type endopeptidase activity (GO:0004190);|Molecular Function: endonuclease activity (GO:0004519);|Biological Process: DNA integration (GO:0015074);	PF00078.27	Reverse transcriptase (RNA-dependent DNA polymerase)
TRINITY_DN10186_c0_g1_i1_1	XP_023299624.1	T-complex protein 1 subunit epsilon [Lucilia cuprina]	P48643|TCPE_HUMAN	T-complex protein 1 subunit epsilon CCTE OS=Homo sapiens (Human) GN=CCTE PE=1 SV=1	--	--	--	--	--	--	KOG0357	Chaperonin complex component, TCP-1 epsilon subunit (CCT5)	[O]	CELLULAR PROCESSES AND SIGNALING	Posttranslational modification, protein turnover, chaperones	O	COG0459	Prevents misfolding and promotes the refolding and proper assembly of unfolded polypeptides generated under stress conditions (By similarity)	Molecular Function: mRNA 3'-UTR binding (GO:0003730);|Molecular Function: ATP binding (GO:0005524);|Cellular Component: nucleolus (GO:0005730);|Cellular Component: centrosome (GO:0005813);|Cellular Component: cytosol (GO:0005829);|Cellular Component: chaperonin-containing T-complex (GO:0005832);|Cellular Component: microtubule (GO:0005874);|Biological Process: protein folding (GO:0006457);|Biolog…	PF00118.24	TCP-1/cpn60 chaperonin family
TRINITY_DN10188_c0_g1_i1_1	RZF32959.1	hypothetical protein LSTR_LSTR000829 [Laodelphax striatellus]	Q8C0Y1|TGIF2_MOUSE	Homeobox protein TGIF2 Tgif2 OS=Mus musculus (Mouse) GN=Tgif2 PE=2 SV=1	135/288(46.88)	K19383	TGIF1	homeobox protein TGIF1	ko04350	TGF-beta signaling pathway	KOG0773	Transcription factor MEIS1 and related HOX domain proteins	[K]	INFORMATION STORAGE AND PROCESSING	Transcription	K	ENOG410XPMQ	homeobox	Biological Process: negative regulation of transcription by RNA polymerase II (GO:0000122);|Molecular Function: DNA binding (GO:0003677);|Cellular Component: nucleoplasm (GO:0005654);|Biological Process: regulation of gastrulation (GO:0010470);|Biological Process: nodal signaling pathway (GO:0038092);|Biological Process: positive regulation of neuron differentiation (GO:0045666);|Biological Proce…	PF05920.11,PF00046.29	Homeobox KN domain|Homeodomain
TRINITY_DN10188_c0_g1_i1_2	--	--	--	--	--	--	--	--	--	--	--	--	--	--	--	--	--	--	--	PF00096.26,PF13894.6,PF13465.6,PF12874.7,PF12171.8	Zinc finger, C2H2 type|C2H2-type zinc finger|Zinc-finger double domain|Zinc-finger of C2H2 type|Zinc-finger double-stranded RNA-binding
TRINITY_DN10190_c0_g1_i1_2	XP_018897816.1	PREDICTED: protein nubbin-like [Bemisia tabaci]	--	--	--	--	--	--	--	--	--	--	--	--	--	--	--	--	--	--	--
TRINITY_DN10191_c0_g1_i1_2	--	--	--	--	--	--	--	--	--	--	--	--	--	--	--	--	--	--	--	--	--
TRINITY_DN10193_c0_g1_i1_1	XP_011181583.1	uncharacterized protein LOC105211699 isoform X2 [Zeugodacus cucurbitae]	--	--	--	--	--	--	--	--	KOG2025	Chromosome condensation complex Condensin, subunit G	[BD]	INFORMATION STORAGE AND PROCESSING|CELLULAR PROCESSES AND SIGNALING	Chromatin structure and dynamics |Cell cycle control, cell division, chromosome partitioning	BD	COG5218	Non-SMC condensin I complex subunit G	--	--	--
TRINITY_DN10193_c0_g2_i1_1	--	--	--	--	--	--	--	--	--	--	--	--	--	--	--	--	--	--	--	--	--
TRINITY_DN10193_c0_g3_i1_1	XP_004533523.1	condensin complex subunit 3 [Ceratitis capitata]	--	--	--	--	--	--	--	--	KOG2025	Chromosome condensation complex Condensin, subunit G	[BD]	INFORMATION STORAGE AND PROCESSING|CELLULAR PROCESSES AND SIGNALING	Chromatin structure and dynamics |Cell cycle control, cell division, chromosome partitioning	BD	COG5218	Non-SMC condensin I complex subunit G	--	PF12719.7	Nuclear condensing complex subunits, C-term domain
TRINITY_DN10196_c0_g1_i1_2	--	--	--	--	--	--	--	--	--	--	--	--	--	--	--	--	--	--	--	--	--
TRINITY_DN10198_c0_g1_i1_1	VVC40959.1	Hypothetical protein CINCED_3A016850 [Cinara cedri]	Q8BUR4|DOCK1_MOUSE	Dedicator of cytokinesis protein 1 Dock1 OS=Mus musculus (Mouse) GN=Dock1 PE=1 SV=3	149/196(76.02)	K13708	DOCK1	dedicator of cytokinesis protein 1	ko04510|ko04810|ko05100|ko05131|ko05135	Focal adhesion|Regulation of actin cytoskeleton|Bacterial invasion of epithelial cells|Shigellosis|Yersinia infection	KOG1998	Signaling protein DOCK180	[T]	CELLULAR PROCESSES AND SIGNALING	Signal transduction mechanisms	S	ENOG410XQH7	Dedicator of cytokinesis	Biological Process: hematopoietic progenitor cell differentiation (GO:0002244);|Molecular Function: guanyl-nucleotide exchange factor activity (GO:0005085);|Molecular Function: GTPase activator activity (GO:0005096);|Cellular Component: nucleus (GO:0005634);|Cellular Component: cytoplasm (GO:0005737);|Cellular Component: cytosol (GO:0005829);|Biological Process: phagocytosis (GO:0006909);|Biologi…	--	--
TRINITY_DN10199_c0_g1_i1_1	XP_031368845.1	uncharacterized protein LOC102681090 [Apis dorsata]	--	--	--	--	--	--	--	--	--	--	--	--	--	S	ENOG410XQFF	calcium ion binding	--	PF15950.5	Putative sperm flagellar membrane protein
TRINITY_DN10199_c0_g1_i1_2	--	--	--	--	--	--	--	--	--	--	--	--	--	--	--	--	--	--	--	--	--
TRINITY_DN1019_c0_g1_i1_1	XP_018800602.1	PREDICTED: uncharacterized protein LOC108976137 [Bactrocera latifrons]	--	--	--	--	--	--	--	--	--	--	--	--	--	S	ENOG4110MND	DM5	--	PF03103.17	Domain of unknown function (DUF243)
TRINITY_DN1019_c0_g1_i1_2	--	--	--	--	--	--	--	--	--	--	--	--	--	--	--	--	--	--	--	--	--
TRINITY_DN101_c0_g1_i1_2	XP_021939158.1	uncharacterized protein LOC110839345 isoform X2 [Zootermopsis nevadensis]	--	--	--	--	--	--	--	--	--	--	--	--	--	S	ENOG4110W0Z	NA	--	--	--
TRINITY_DN10201_c0_g1_i1_1	RZF38291.1	hypothetical protein LSTR_LSTR007889 [Laodelphax striatellus]	P35555|FBN1_HUMAN	Asprosin FBN OS=Homo sapiens (Human) GN=FBN PE=1 SV=4	--	--	--	--	--	--	KOG1217	Fibrillins and related proteins containing Ca2+-binding EGF-like domains	[T]	CELLULAR PROCESSES AND SIGNALING	Signal transduction mechanisms	S	ENOG410XSTY	Latent transforming growth factor beta binding protein 2	Biological Process: skeletal system development (GO:0001501);|Cellular Component: microfibril (GO:0001527);|Biological Process: metanephros development (GO:0001656);|Molecular Function: integrin binding (GO:0005178);|Molecular Function: hormone activity (GO:0005179);|Molecular Function: extracellular matrix structural constituent (GO:0005201);|Molecular Function: calcium ion binding (GO:0005509);…	PF07645.15,PF12662.7,PF00683.17	Calcium-binding EGF domain|Complement Clr-like EGF-like|TB domain
TRINITY_DN10204_c0_g1_i1_1	XP_017872381.1	PREDICTED: zinc finger protein 346 [Drosophila arizonae]	O54836|ZMAT3_MOUSE	Zinc finger matrin-type protein 3 Zmat3 OS=Mus musculus (Mouse) GN=Zmat3 PE=2 SV=1	--	--	--	--	--	--	--	--	--	--	--	S	ENOG4110YZS	Zinc finger, matrin-type 3	Molecular Function: RNA binding (GO:0003723);|Cellular Component: nucleoplasm (GO:0005654);|Cellular Component: nucleolus (GO:0005730);|Cellular Component: plasma membrane (GO:0005886);|Biological Process: apoptotic process (GO:0006915);|Biological Process: cellular response to DNA damage stimulus (GO:0006974);|Molecular Function: zinc ion binding (GO:0008270);|Biological Process: protein transpo…	PF12874.7,PF12171.8,PF06220.12,PF12756.7	Zinc-finger of C2H2 type|Zinc-finger double-stranded RNA-binding|U1 zinc finger|C2H2 type zinc-finger (2 copies)
TRINITY_DN10205_c0_g1_i1_2	--	--	--	--	--	--	--	--	--	--	--	--	--	--	--	--	--	--	--	--	--
TRINITY_DN10207_c0_g1_i1_1	XP_017466650.1	PREDICTED: endoplasmic reticulum-Golgi intermediate compartment protein 3 [Rhagoletis zephyria]	Q803I2|ERGI3_DANRE	Endoplasmic reticulum-Golgi intermediate compartment protein 3 zgc:113959 OS=Danio rerio (Zebrafish) (Brachydanio rerio) GN=zgc:113959 PE=2 SV=1	--	--	--	--	--	--	KOG2667	COPII vesicle protein	[U]	CELLULAR PROCESSES AND SIGNALING	Intracellular trafficking, secretion, and vesicular transport	U	ENOG410XP7X	Endoplasmic reticulumgolgi intermediate compartment protein	Cellular Component: endoplasmic reticulum (GO:0005783);|Biological Process: ER to Golgi vesicle-mediated transport (GO:0006888);|Biological Process: retrograde vesicle-mediated transport, Golgi to ER (GO:0006890);|Cellular Component: COPII-coated ER to Golgi transport vesicle (GO:0030134);|Cellular Component: integral component of Golgi membrane (GO:0030173);|Cellular Component: integral componen…	PF07970.12,PF13850.6	Endoplasmic reticulum vesicle transporter|Endoplasmic Reticulum-Golgi Intermediate Compartment (ERGIC)
TRINITY_DN10207_c0_g2_i1_1	XP_013116254.1	PREDICTED: reactive oxygen species modulator 1 [Stomoxys calcitrans]	Q3SZV8|ROMO1_BOVIN	Reactive oxygen species modulator 1 ROMO1 OS=Bos taurus (Bovine) GN=ROMO1 PE=3 SV=1	--	--	--	--	--	--	KOG4096	Uncharacterized conserved protein	[S]	POORLY CHARACTERIZED	Function unknown	S	ENOG411279J	Reactive oxygen species modulator 1	Biological Process: replicative cell aging (GO:0001302);|Cellular Component: mitochondrion (GO:0005739);|Cellular Component: TIM23 mitochondrial import inner membrane translocase complex (GO:0005744);|Biological Process: positive regulation of cell proliferation (GO:0008284);|Cellular Component: integral component of membrane (GO:0016021);|Biological Process: protein import into mitochondrial mat…	--	--
TRINITY_DN10209_c0_g1_i1_1	--	--	--	--	--	--	--	--	--	--	--	--	--	--	--	--	--	--	--	--	--
TRINITY_DN10212_c0_g1_i1_2	--	--	--	--	--	--	--	--	--	--	--	--	--	--	--	--	--	--	--	--	--
TRINITY_DN10214_c0_g1_i1_2	--	--	--	--	--	--	--	--	--	--	--	--	--	--	--	--	--	--	--	--	--
TRINITY_DN10216_c0_g1_i1_1	XP_018794650.1	PREDICTED: AP-3 complex subunit beta-2 [Bactrocera latifrons]	Q9JME5|AP3B2_MOUSE	AP-3 complex subunit beta-2 Ap3b2 OS=Mus musculus (Mouse) GN=Ap3b2 PE=1 SV=2	136/168(80.95)	K12397	AP3B	AP-3 complex subunit beta	ko04142	Lysosome	KOG1060	Vesicle coat complex AP-3, beta subunit	[U]	CELLULAR PROCESSES AND SIGNALING	Intracellular trafficking, secretion, and vesicular transport	U	COG5096	The coatomer is a cytosolic protein complex that binds to dilysine motifs and reversibly associates with Golgi non- clathrin-coated vesicles, which further mediate biosynthetic protein transport from the ER, via the Golgi up to the trans Golgi network. Coatomer complex is required for budding from Golgi membranes, and is essential for the retrograde Golgi-to-ER transport of dilysine-tagged protei…	Cellular Component: trans-Golgi network (GO:0005802);|Biological Process: intracellular protein transport (GO:0006886);|Biological Process: anterograde axonal transport (GO:0008089);|Biological Process: vesicle-mediated transport (GO:0016192);|Cellular Component: AP-3 adaptor complex (GO:0030123);|Cellular Component: clathrin-coated vesicle membrane (GO:0030665);|Biological Process: anterograde s…	PF01602.20	Adaptin N terminal region
TRINITY_DN1021_c0_g1_i1_1	--	--	--	--	--	--	--	--	--	--	--	--	--	--	--	--	--	--	--	--	--
TRINITY_DN10220_c0_g1_i1_2	--	--	--	--	--	--	--	--	--	--	--	--	--	--	--	--	--	--	--	--	--
TRINITY_DN10221_c0_g1_i1_1	--	--	--	--	--	--	--	--	--	--	--	--	--	--	--	--	--	--	--	--	--
TRINITY_DN10221_c1_g1_i1_1	XP_029046448.1	putative epidermal cell surface receptor isoform X3 [Osmia bicornis bicornis]	Q04164|SAS_DROME	Putative epidermal cell surface receptor CG2507 OS=Drosophila melanogaster (Fruit fly) GN=CG2507 PE=2 SV=2	--	--	--	--	--	--	--	--	--	--	--	U	ENOG410YSW1	WNT1 inducible signaling pathway protein 2	Biological Process: instar larval development (GO:0002168);|Molecular Function: integrin binding (GO:0005178);|Cellular Component: integral component of plasma membrane (GO:0005887);|Biological Process: cell adhesion (GO:0007155);|Biological Process: axon guidance (GO:0007411);|Molecular Function: heparin binding (GO:0008201);|Cellular Component: apical plasma membrane (GO:0016324);|Cellular Comp…	PF12714.7	TILa domain
TRINITY_DN10221_c1_g2_i1_1	XP_014475786.1	PREDICTED: putative epidermal cell surface receptor isoform X2 [Dinoponera quadriceps]	--	--	--	--	--	--	--	--	--	--	--	--	--	U	ENOG410YSW1	WNT1 inducible signaling pathway protein 2	--	--	--
TRINITY_DN10222_c0_g1_i1_1	XP_023702970.1	tachykinin-like peptides receptor 86C isoform X1 [Cryptotermes secundus]	P30974|TLR1_DROME	Tachykinin-like peptides receptor 86C CG6515 OS=Drosophila melanogaster (Fruit fly) GN=CG6515 PE=2 SV=2	98/113(86.73)	K04224	TACR3	tachykinin receptor 3	ko04020|ko04080	Calcium signaling pathway|Neuroactive ligand-receptor interaction	KOG4219	G protein-coupled receptor	[T]	CELLULAR PROCESSES AND SIGNALING	Signal transduction mechanisms	S	ENOG410XSC5	tachykinin receptor activity	Biological Process: inter-male aggressive behavior (GO:0002121);|Molecular Function: tachykinin receptor activity (GO:0004995);|Cellular Component: integral component of plasma membrane (GO:0005887);|Biological Process: G protein-coupled receptor signaling pathway (GO:0007186);|Biological Process: tachykinin receptor signaling pathway (GO:0007217);|Biological Process: neuropeptide signaling pathw…	PF00001.21	7 transmembrane receptor (rhodopsin family)
TRINITY_DN10222_c1_g1_i1_2	XP_022186554.1	uncharacterized protein LOC111045443 isoform X1 [Nilaparvata lugens]	--	--	--	--	--	--	--	--	--	--	--	--	--	S	ENOG410XQ99	Dynein cytoplasmic 1 intermediate chain	--	--	--
TRINITY_DN10224_c0_g1_i1_1	XP_001985772.1	26S proteasome non-ATPase regulatory subunit 7 [Drosophila grimshawi]	P26270|PSMD7_DROME	26S proteasome non-ATPase regulatory subunit 7 CG3416 OS=Drosophila melanogaster (Fruit fly) GN=CG3416 PE=1 SV=6	270/293(92.15)	K03038	PSMD7, RPN8	26S proteasome regulatory subunit N8	ko03050|ko05169	Proteasome|Epstein-Barr virus infection	KOG1556	26S proteasome regulatory complex, subunit RPN8/PSMD7	[O]	CELLULAR PROCESSES AND SIGNALING	Posttranslational modification, protein turnover, chaperones	S	COG1310	Component of the eukaryotic translation initiation factor 3 (eIF-3) complex, which is involved in protein synthesis and, together with other initiation factors, stimulates binding of mRNA and methionyl-tRNAi to the 40S ribosome (By similarity)	Cellular Component: proteasome complex (GO:0000502);|Cellular Component: nucleoplasm (GO:0005654);|Cellular Component: cytosol (GO:0005829);|Cellular Component: proteasome regulatory particle (GO:0005838);|Cellular Component: proteasome regulatory particle, lid subcomplex (GO:0008541);|Cellular Component: dendrite (GO:0030425);|Biological Process: proteasome-mediated ubiquitin-dependent protein c…	PF13012.6,PF01398.21	Maintenance of mitochondrial structure and function|JAB1/Mov34/MPN/PAD-1 ubiquitin protease
TRINITY_DN10225_c0_g1_i1_1	XP_011304311.1	PREDICTED: puromycin-sensitive aminopeptidase isoform X1 [Fopius arisanus]	P55786|PSA_HUMAN	Puromycin-sensitive aminopeptidase PSA OS=Homo sapiens (Human) GN=PSA PE=1 SV=2	--	--	--	--	--	--	KOG1046	Puromycin-sensitive aminopeptidase and related aminopeptidases	[EO]	METABOLISM|CELLULAR PROCESSES AND SIGNALING	Amino acid transport and metabolism |Posttranslational modification, protein turnover, chaperones	E	COG0308	aminopeptidase	Biological Process: protein polyubiquitination (GO:0000209);|Molecular Function: aminopeptidase activity (GO:0004177);|Cellular Component: nucleus (GO:0005634);|Cellular Component: cytoplasm (GO:0005737);|Cellular Component: cytosol (GO:0005829);|Biological Process: proteolysis (GO:0006508);|Molecular Function: zinc ion binding (GO:0008270);|Molecular Function: peptide binding (GO:0042277);|Biolo…	PF01433.20	Peptidase family M1 domain
TRINITY_DN10225_c0_g2_i1_1	XP_012260332.2	puromycin-sensitive aminopeptidase isoform X1 [Athalia rosae]	Q11011|PSA_MOUSE	Puromycin-sensitive aminopeptidase Psa OS=Mus musculus (Mouse) GN=Psa PE=1 SV=2	--	--	--	--	--	--	KOG1046	Puromycin-sensitive aminopeptidase and related aminopeptidases	[EO]	METABOLISM|CELLULAR PROCESSES AND SIGNALING	Amino acid transport and metabolism |Posttranslational modification, protein turnover, chaperones	E	COG0308	aminopeptidase	Molecular Function: aminopeptidase activity (GO:0004177);|Cellular Component: nucleus (GO:0005634);|Cellular Component: cytoplasm (GO:0005737);|Cellular Component: cytosol (GO:0005829);|Biological Process: proteolysis (GO:0006508);|Molecular Function: zinc ion binding (GO:0008270);|Molecular Function: peptide binding (GO:0042277);|Biological Process: peptide catabolic process (GO:0043171);|Molecu…	PF11838.8	ERAP1-like C-terminal domain
TRINITY_DN1022_c0_g1_i1_1	XP_005175639.1	PREDICTED: protein SDA1 homolog [Musca domestica]	Q7KKH3|SDA1_DROME	Protein SDA1 homolog CG8070 OS=Drosophila melanogaster (Fruit fly) GN=CG8070 PE=1 SV=1	--	--	--	--	--	--	KOG2229	Protein required for actin cytoskeleton organization and cell cycle progression	[DZ]	CELLULAR PROCESSES AND SIGNALING|CELLULAR PROCESSES AND SIGNALING	Cell cycle control, cell division, chromosome partitioning |Cytoskeleton	S	ENOG410XPHI	SDA1 domain containing 1	Biological Process: ribosomal large subunit export from nucleus (GO:0000055);|Cellular Component: nucleus (GO:0005634);|Cellular Component: nucleolus (GO:0005730);|Biological Process: actin cytoskeleton organization (GO:0030036);|Biological Process: ribosomal large subunit biogenesis (GO:0042273);	PF08158.12	NUC130/3NT domain
TRINITY_DN10231_c0_g1_i1_1	RZF43769.1	hypothetical protein LSTR_LSTR009192 [Laodelphax striatellus]	--	--	--	--	--	--	--	--	--	--	--	--	--	S	ENOG4111MYA	NA	--	--	--
TRINITY_DN10233_c0_g1_i1_1	XP_023292750.1	twinfilin [Lucilia cuprina]	Q9VFM9|TWF_DROME	Twinfilin CG3172 OS=Drosophila melanogaster (Fruit fly) GN=CG3172 PE=1 SV=1	--	--	--	--	--	--	KOG1747	Protein tyrosine kinase 9/actin monomer-binding protein	[W]	CELLULAR PROCESSES AND SIGNALING	Extracellular structures	S	ENOG410XS1J	Twinfilin, actin-binding protein, homolog	Molecular Function: actin binding (GO:0003779);|Molecular Function: actin monomer binding (GO:0003785);|Cellular Component: cytoplasm (GO:0005737);|Cellular Component: actin filament (GO:0005884);|Cellular Component: plasma membrane (GO:0005886);|Cellular Component: cell cortex (GO:0005938);|Biological Process: neuromuscular synaptic transmission (GO:0007274);|Biological Process: border follicle …	PF00241.20	Cofilin/tropomyosin-type actin-binding protein
TRINITY_DN10234_c0_g1_i1_1	XP_019845737.1	zinc transporter ZIP1 isoform X1 [Bactrocera dorsalis]	Q55EA1|ZNTD_DICDI	Protein zntD DDB_G0269326 OS=Dictyostelium discoideum (Slime mold) GN=DDB_G0269326 PE=2 SV=1	--	--	--	--	--	--	KOG1558	Fe2+/Zn2+ regulated transporter	[P]	METABOLISM	Inorganic ion transport and metabolism	P	ENOG4111GP2	zinc transporter	Molecular Function: zinc ion transmembrane transporter activity (GO:0005385);|Cellular Component: plasma membrane (GO:0005886);|Cellular Component: integral component of membrane (GO:0016021);|Molecular Function: metal ion binding (GO:0046872);|Biological Process: zinc ion transmembrane transport (GO:0071577);	PF02535.22	ZIP Zinc transporter
TRINITY_DN10234_c0_g1_i1_2	--	--	--	--	--	--	--	--	--	--	--	--	--	--	--	--	--	--	--	--	--
TRINITY_DN10238_c0_g1_i1_1	KAF3420486.1	hypothetical protein E2986_14092 [Frieseomelitta varia]	Q9UKX4|PRDX5_HUMAN	Peroxiredoxin-5, mitochondrial SBBI10 OS=Homo sapiens (Human) GN=SBBI10 PE=1 SV=4	133/183(72.68)	K11187	PRDX5	peroxiredoxin 5, atypical 2-Cys peroxiredoxin [EC:1.11.1.15]	ko04146	Peroxisome	KOG0541	Alkyl hydroperoxide reductase/peroxiredoxin	[O]	CELLULAR PROCESSES AND SIGNALING	Posttranslational modification, protein turnover, chaperones	O	COG0678	peroxiredoxin	--	PF08534.10,PF00578.21	Redoxin|AhpC/TSA family
TRINITY_DN10242_c0_g1_i1_1	XP_002052741.1	group XV phospholipase A2 [Drosophila virilis]	Q6XPZ3|PAG15_CANLF	Phospholipase A2 group XV LYPLA3 OS=Canis lupus familiaris (Dog) (Canis familiaris) GN=LYPLA3 PE=1 SV=1	--	--	--	--	--	--	KOG2369	Lecithin:cholesterol acyltransferase (LCAT)/Acyl-ceramide synthase	[I]	METABOLISM	Lipid transport and metabolism	S	ENOG410Y9CF	Acyl-transferase	Cellular Component: extracellular space (GO:0005615);|Cellular Component: nucleoplasm (GO:0005654);|Cellular Component: lysosome (GO:0005764);|Biological Process: fatty acid metabolic process (GO:0006631);|Biological Process: glycerophospholipid metabolic process (GO:0006650);|Biological Process: ceramide metabolic process (GO:0006672);|Molecular Function: O-acyltransferase activity (GO:0008374);…	PF02450.15	Lecithin:cholesterol acyltransferase
TRINITY_DN10247_c0_g1_i2_1	XP_023290963.1	uncharacterized protein LOC111674557 isoform X2 [Lucilia cuprina]	Q9R0G6|COMP_MOUSE	Cartilage oligomeric matrix protein Comp OS=Mus musculus (Mouse) GN=Comp PE=1 SV=2	189/254(74.41)	K04659	THBS2S	thrombospondin 2/3/4/5	ko04145|ko04151|ko04510|ko04512|ko05144|ko05165	Phagosome|PI3K-Akt signaling pathway|Focal adhesion|ECM-receptor interaction|Malaria|Human papillomavirus infection	--	--	--	--	--	O	ENOG410XQKE	thrombospondin	Biological Process: skeletal system development (GO:0001501);|Biological Process: ossification (GO:0001503);|Molecular Function: fibronectin binding (GO:0001968);|Molecular Function: protease binding (GO:0002020);|Biological Process: chondrocyte development (GO:0002063);|Biological Process: endochondral bone growth (GO:0003416);|Biological Process: growth plate cartilage development (GO:0003417);…	PF11598.8	Cartilage oligomeric matrix protein
TRINITY_DN10247_c0_g1_i2_2	--	--	--	--	--	--	--	--	--	--	--	--	--	--	--	--	--	--	--	--	--
TRINITY_DN10248_c0_g1_i1_1	KNC21017.1	hypothetical protein FF38_02007, partial [Lucilia cuprina]	Q64261|CDK6_MOUSE	Cyclin-dependent kinase 6 Cdkn6 OS=Mus musculus (Mouse) GN=Cdkn6 PE=1 SV=2	240/294(81.63)	K02089	CDK4	cyclin-dependent kinase 4 [EC:2.7.11.22]	ko01522|ko04110|ko04115|ko04151|ko04218|ko04530|ko04660|ko04933|ko04934|ko05160|ko05162|ko05163|ko05164|ko05165|ko05166|ko05167|ko05169|ko05200|ko05203|ko05212|ko05214|ko05218|ko05219|ko05220|ko05222|ko05223|ko05224|ko05225	Endocrine resistance|Cell cycle|p53 signaling pathway|PI3K-Akt signaling pathway|Cellular senescence|Tight junction|T cell receptor signaling pathway|AGE-RAGE signaling pathway in diabetic complications|Cushing syndrome|Hepatitis C|Measles|Human cytomegalovirus infection|Influenza A|Human papillomavirus infection|Human T-cell leukemia virus 1 infection|Kaposi sarcoma-associated herpesvirus infect…	KOG0594	Protein kinase PCTAIRE and related kinases	[R]	POORLY CHARACTERIZED	General function prediction only	T	ENOG410XPP3	Cyclin-Dependent Kinase	Biological Process: negative regulation of transcription by RNA polymerase II (GO:0000122);|Cellular Component: cyclin-dependent protein kinase holoenzyme complex (GO:0000307);|Cellular Component: ruffle (GO:0001726);|Biological Process: positive regulation of cell-matrix adhesion (GO:0001954);|Biological Process: hematopoietic progenitor cell differentiation (GO:0002244);|Biological Process: typ…	PF00069.25,PF07714.17,PF01636.23	Protein kinase domain|Protein tyrosine kinase|Phosphotransferase enzyme family
TRINITY_DN10250_c0_g1_i1_1	XP_013105348.1	PREDICTED: protein transport protein Sec23A isoform X2 [Stomoxys calcitrans]	Q15436|SC23A_HUMAN	Protein transport protein Sec23A SEC23A OS=Homo sapiens (Human) GN=SEC23A PE=1 SV=2	667/792(84.22)	K14006	SEC23	protein transport protein SEC23	ko04141	Protein processing in endoplasmic reticulum	KOG1986	Vesicle coat complex COPII, subunit SEC23	[U]	CELLULAR PROCESSES AND SIGNALING	Intracellular trafficking, secretion, and vesicular transport	U	COG5047	transport protein	Cellular Component: Golgi membrane (GO:0000139);|Biological Process: antigen processing and presentation of peptide antigen via MHC class I (GO:0002474);|Biological Process: regulation of COPII vesicle coating (GO:0003400);|Molecular Function: GTPase activator activity (GO:0005096);|Cellular Component: endoplasmic reticulum (GO:0005783);|Cellular Component: endoplasmic reticulum membrane (GO:0005…	PF04811.15,PF08033.12,PF04815.15,PF00626.22,PF04810.15	Sec23/Sec24 trunk domain|Sec23/Sec24 beta-sandwich domain|Sec23/Sec24 helical domain|Gelsolin repeat|Sec23/Sec24 zinc finger
TRINITY_DN10251_c0_g1_i1_1	XP_014256591.2	uncharacterized protein At4g17910 [Cimex lectularius]	Q1LZA4|PIGW_BOVIN	Phosphatidylinositol-glycan biosynthesis class W protein PIGW OS=Bos taurus (Bovine) GN=PIGW PE=2 SV=1	56/105(53.33)	K05283	PIGW	glucosaminylphosphatidylinositol acyltransferase [EC:2.3.-.-]	ko00563	Glycosylphosphatidylinositol (GPI)-anchor biosynthesis	KOG0411	Uncharacterized membrane protein	[S]	POORLY CHARACTERIZED	Function unknown	S	COG5062	Phosphatidylinositol glycan anchor biosynthesis, class W	Cellular Component: endoplasmic reticulum membrane (GO:0005789);|Biological Process: GPI anchor biosynthetic process (GO:0006506);|Cellular Component: integral component of membrane (GO:0016021);|Molecular Function: glucosaminyl-phosphotidylinositol O-acyltransferase activity (GO:0032216);|Biological Process: protein localization to plasma membrane (GO:0072659);	--	--
TRINITY_DN10254_c0_g1_i1_2	AHB12476.1	60S Ribosomal Protein L29 [Pantala flavescens]	Q24154|RL29_DROME	60S ribosomal protein L29 CG10071 OS=Drosophila melanogaster (Fruit fly) GN=CG10071 PE=1 SV=1	55/72(76.39)	K02905	RP-L29e, RPL29	large subunit ribosomal protein L29e	ko03010	Ribosome	KOG3504	60S ribosomal protein L29	[J]	INFORMATION STORAGE AND PROCESSING	Translation, ribosomal structure and biogenesis	J	ENOG4112428	ribosomal protein l29	Biological Process: cytoplasmic translation (GO:0002181);|Molecular Function: chromatin binding (GO:0003682);|Molecular Function: structural constituent of ribosome (GO:0003735);|Cellular Component: cytosolic large ribosomal subunit (GO:0022625);	--	--
TRINITY_DN10257_c0_g1_i1_1	RZF42354.1	hypothetical protein LSTR_LSTR004162 [Laodelphax striatellus]	Q6ZV73|FGD6_HUMAN	FYVE, RhoGEF and PH domain-containing protein 6 KIAA1362 OS=Homo sapiens (Human) GN=KIAA1362 PE=1 SV=2	--	--	--	--	--	--	--	--	--	--	--	T	COG5422	guanine nucleotide exchange factor	Cellular Component: ruffle (GO:0001726);|Molecular Function: guanyl-nucleotide exchange factor activity (GO:0005085);|Molecular Function: Rho guanyl-nucleotide exchange factor activity (GO:0005089);|Cellular Component: cytoplasm (GO:0005737);|Cellular Component: Golgi apparatus (GO:0005794);|Cellular Component: cytoskeleton (GO:0005856);|Biological Process: cytoskeleton organization (GO:0007010);…	PF00621.20	RhoGEF domain
TRINITY_DN10259_c0_g1_i1_2	RZF44969.1	hypothetical protein LSTR_LSTR001930 [Laodelphax striatellus]	A2AVA0|SVEP1_MOUSE	Sushi, von Willebrand factor type A, EGF and pentraxin domain-containing protein 1 Svep1 OS=Mus musculus (Mouse) GN=Svep1 PE=1 SV=1	--	--	--	--	--	--	KOG1216	von Willebrand factor and related coagulation proteins	[WV]	CELLULAR PROCESSES AND SIGNALING|CELLULAR PROCESSES AND SIGNALING	Extracellular structures |Defense mechanisms	S	ENOG410XNSK	oligomeric mucus gel-forming	Molecular Function: chromatin binding (GO:0003682);|Molecular Function: calcium ion binding (GO:0005509);|Cellular Component: extracellular region (GO:0005576);|Cellular Component: extracellular space (GO:0005615);|Cellular Component: cytoplasm (GO:0005737);|Biological Process: cell adhesion (GO:0007155);|Cellular Component: membrane (GO:0016020);	--	--
TRINITY_DN1025_c0_g1_i1_1	XP_022184636.1	uncharacterized protein LOC111043900 [Nilaparvata lugens]	P42282|TTKA_DROME	Protein tramtrack, alpha isoform CG1856 OS=Drosophila melanogaster (Fruit fly) GN=CG1856 PE=1 SV=3	--	--	--	--	--	--	--	--	--	--	--	S	ENOG4111PGZ	NA	Molecular Function: RNA polymerase II proximal promoter sequence-specific DNA binding (GO:0000978);|Molecular Function: RNA polymerase II distal enhancer sequence-specific DNA binding (GO:0000980);|Molecular Function: proximal promoter DNA-binding transcription repressor activity, RNA polymerase II-specific (GO:0001078);|Molecular Function: DNA binding (GO:0003677);|Cellular Component: nucleus (G…	PF00651.31	BTB/POZ domain
TRINITY_DN10264_c0_g1_i1_1	AHL43603.1	Marf, partial [Drosophila nannoptera]	Q7YU24|MARF_DROME	Transmembrane GTPase Marf CG3869 OS=Drosophila melanogaster (Fruit fly) GN=CG3869 PE=1 SV=1	--	--	--	--	--	--	KOG0448	Mitofusin 1 GTPase, involved in mitochondrila biogenesis	[O]	CELLULAR PROCESSES AND SIGNALING	Posttranslational modification, protein turnover, chaperones	S	COG0699	Dynamin family	Molecular Function: GTPase activity (GO:0003924);|Molecular Function: GTP binding (GO:0005525);|Cellular Component: mitochondrial envelope (GO:0005740);|Biological Process: ecdysone biosynthetic process (GO:0006697);|Biological Process: mitochondrion organization (GO:0007005);|Biological Process: endoplasmic reticulum organization (GO:0007029);|Biological Process: mitochondrial fusion (GO:0008053…	--	--
TRINITY_DN1026_c0_g1_i1_1	XP_012281767.1	cytochrome c-2 [Orussus abietinus]	P84029|CYC2_DROME	Cytochrome c-2 CG17903 OS=Drosophila melanogaster (Fruit fly) GN=CG17903 PE=1 SV=2	102/108(94.44)	K08738	CYC	cytochrome c	ko01524|ko04115|ko04210|ko04214|ko04215|ko04932|ko05010|ko05012|ko05014|ko05016|ko05130|ko05131|ko05132|ko05134|ko05145|ko05152|ko05160|ko05161|ko05162|ko05163|ko05164|ko05167|ko05168|ko05169|ko05170|ko05200|ko05210|ko05222|ko05416	Platinum drug resistance|p53 signaling pathway|Apoptosis|Apoptosis - fly|Apoptosis - multiple species|Non-alcoholic fatty liver disease (NAFLD)|Alzheimer disease|Parkinson disease|Amyotrophic lateral sclerosis (ALS)|Huntington disease|Pathogenic Escherichia coli infection|Shigellosis|Salmonella infection|Legionellosis|Toxoplasmosis|Tuberculosis|Hepatitis C|Hepatitis B|Measles|Human cytomegaloviru…	KOG3453	Cytochrome c	[C]	METABOLISM	Energy production and conversion	C	COG3474	Electron carrier protein. The oxidized form of the cytochrome c heme group can accept an electron from the heme group of the cytochrome c1 subunit of cytochrome reductase. Cytochrome c then transfers this electron to the cytochrome oxidase complex, the final protein carrier in the mitochondrial electron-transport chain	--	PF00034.21,PF13442.6	Cytochrome c|Cytochrome C oxidase, cbb3-type, subunit III
TRINITY_DN10270_c0_g1_i1_1	--	--	--	--	--	--	--	--	--	--	--	--	--	--	--	--	--	--	--	--	--
TRINITY_DN10271_c0_g1_i1_2	--	--	--	--	--	--	--	--	--	--	--	--	--	--	--	--	--	--	--	--	--
TRINITY_DN10273_c0_g1_i1_2	--	--	--	--	--	--	--	--	--	--	--	--	--	--	--	--	--	--	--	--	--
TRINITY_DN10276_c0_g1_i1_1	XP_017470147.1	PREDICTED: GPI mannosyltransferase 3 [Rhagoletis zephyria]	Q9VZM5|PIGB_DROME	GPI mannosyltransferase 3 CG12006 OS=Drosophila melanogaster (Fruit fly) GN=CG12006 PE=2 SV=2	91/144(63.19)	K05286	PIGB	GPI mannosyltransferase 3 [EC:2.4.1.-]	ko00563	Glycosylphosphatidylinositol (GPI)-anchor biosynthesis	KOG1771	GPI-alpha-mannosyltransferase III (GPI10/PIG-B) involved in glycosylphosphatidylinositol anchor biosynthesis	[MO]	CELLULAR PROCESSES AND SIGNALING|CELLULAR PROCESSES AND SIGNALING	Cell wall/membrane/envelope biogenesis |Posttranslational modification, protein turnover, chaperones	S	ENOG410XYK9	phosphatidylinositol glycan anchor biosynthesis, class B	Molecular Function: mannosyltransferase activity (GO:0000030);|Cellular Component: endoplasmic reticulum (GO:0005783);|Cellular Component: endoplasmic reticulum membrane (GO:0005789);|Biological Process: GPI anchor biosynthetic process (GO:0006506);|Cellular Component: integral component of membrane (GO:0016021);	PF03901.17	Alg9-like mannosyltransferase family
TRINITY_DN10279_c0_g1_i1_1	PNF33439.1	hypothetical protein B7P43_G03349 [Cryptotermes secundus]	P21328|RTJK_DROME	RNA-directed DNA polymerase from mobile element jockey pol OS=Drosophila melanogaster (Fruit fly) GN=pol PE=1 SV=1	--	--	--	--	--	--	KOG1075	FOG: Reverse transcriptase	[R]	POORLY CHARACTERIZED	General function prediction only	S	ENOG410YIYS	NA	Molecular Function: RNA-directed DNA polymerase activity (GO:0003964);	--	--
TRINITY_DN10280_c0_g1_i1_1	XP_013108482.1	PREDICTED: protein mesh isoform X1 [Stomoxys calcitrans]	Q0KHY3|MESH_DROME	Protein mesh CG31004 OS=Drosophila melanogaster (Fruit fly) GN=CG31004 PE=1 SV=2	--	--	--	--	--	--	KOG4291	Mucin/alpha-tectorin	[W]	CELLULAR PROCESSES AND SIGNALING	Extracellular structures	S	ENOG410YZ7Z	sushi domain containing 2	Cellular Component: smooth septate junction (GO:0005920);|Biological Process: cell-matrix adhesion (GO:0007160);|Biological Process: multicellular organism development (GO:0007275);|Cellular Component: integral component of membrane (GO:0016021);|Cellular Component: apicolateral plasma membrane (GO:0016327);|Biological Process: smooth septate junction assembly (GO:0090528);	PF06119.14	Nidogen-like
TRINITY_DN10281_c0_g1_i1_1	--	--	--	--	--	--	--	--	--	--	--	--	--	--	--	--	--	--	--	--	--
TRINITY_DN10282_c0_g1_i1_1	XP_014102252.1	PREDICTED: tudor domain-containing protein 7B [Bactrocera oleae]	A1L1H3|TDRD5_XENLA	Tudor domain-containing protein 5 tdrd5 OS=Xenopus laevis (African clawed frog) GN=tdrd5 PE=2 SV=1	--	--	--	--	--	--	KOG2039	Transcriptional coactivator p100	[K]	INFORMATION STORAGE AND PROCESSING	Transcription	S	ENOG41104YI	tudor domain-containing protein	Biological Process: spermatid development (GO:0007286);|Biological Process: P granule organization (GO:0030719);|Cellular Component: chromatoid body (GO:0033391);|Biological Process: DNA methylation involved in gamete generation (GO:0043046);|Cellular Component: pi-body (GO:0071546);	PF00567.24	Tudor domain
TRINITY_DN10284_c0_g1_i1_2	XP_023309375.1	26S proteasome non-ATPase regulatory subunit 9 [Lucilia cuprina]	Q9VFS8|PSMD9_DROME	26S proteasome non-ATPase regulatory subunit 9 CG9588 OS=Drosophila melanogaster (Fruit fly) GN=CG9588 PE=1 SV=1	--	--	--	--	--	--	KOG3129	26S proteasome regulatory complex, subunit PSMD9	[O]	CELLULAR PROCESSES AND SIGNALING	Posttranslational modification, protein turnover, chaperones	O	COG0265	Serine protease	Cellular Component: nucleus (GO:0005634);|Cellular Component: cytoplasm (GO:0005737);|Cellular Component: proteasome regulatory particle, base subcomplex (GO:0008540);|Biological Process: proteasome regulatory particle assembly (GO:0070682);	PF18265.1	Nas2 N_terminal domain
TRINITY_DN10285_c0_g1_i1_1	--	--	--	--	--	--	--	--	--	--	--	--	--	--	--	--	--	--	--	--	--
TRINITY_DN10289_c0_g1_i1_1	KNC29190.1	hypothetical protein FF38_07020 [Lucilia cuprina]	Q675A5|PAG15_RAT	Phospholipase A2 group XV Lypla3 OS=Rattus norvegicus (Rat) GN=Lypla3 PE=1 SV=1	71/103(68.93)	K06129	LYPLA3	lysophospholipase III [EC:3.1.1.5]	ko00564|ko04142	Glycerophospholipid metabolism|Lysosome	KOG2369	Lecithin:cholesterol acyltransferase (LCAT)/Acyl-ceramide synthase	[I]	METABOLISM	Lipid transport and metabolism	S	ENOG410Y9CF	Acyl-transferase	Cellular Component: extracellular space (GO:0005615);|Cellular Component: nucleoplasm (GO:0005654);|Cellular Component: lysosome (GO:0005764);|Biological Process: fatty acid metabolic process (GO:0006631);|Biological Process: glycerophospholipid metabolic process (GO:0006650);|Biological Process: ceramide metabolic process (GO:0006672);|Molecular Function: O-acyltransferase activity (GO:0008374);…	PF02450.15	Lecithin:cholesterol acyltransferase
TRINITY_DN10291_c0_g1_i1_2	--	--	--	--	--	--	--	--	--	--	--	--	--	--	--	--	--	--	--	--	--
TRINITY_DN10291_c0_g2_i1_2	--	--	--	--	--	--	--	--	--	--	--	--	--	--	--	--	--	--	--	--	--
TRINITY_DN10295_c0_g1_i1_1	--	--	--	--	--	--	--	--	--	--	--	--	--	--	--	--	--	--	--	--	--
TRINITY_DN10296_c0_g1_i1_1	XP_021697691.1	cAMP-dependent protein kinase type II regulatory subunit isoform X6 [Aedes aegypti]	P81900|KAPR2_DROME	cAMP-dependent protein kinase type II regulatory subunit CG15862 OS=Drosophila melanogaster (Fruit fly) GN=CG15862 PE=1 SV=2	113/140(80.71)	K04739	PRKAR	cAMP-dependent protein kinase regulator	ko04910	Insulin signaling pathway	KOG1113	cAMP-dependent protein kinase types I and II, regulatory subunit	[T]	CELLULAR PROCESSES AND SIGNALING	Signal transduction mechanisms	T	COG0664	transcriptional regulator, crp fnr family	Cellular Component: cytoplasm (GO:0005737);|Cellular Component: cytosol (GO:0005829);|Cellular Component: plasma membrane (GO:0005886);|Cellular Component: cAMP-dependent protein kinase complex (GO:0005952);|Biological Process: axon guidance (GO:0007411);|Biological Process: rhythmic behavior (GO:0007622);|Biological Process: circadian rhythm (GO:0007623);|Molecular Function: cAMP-dependent prote…	PF00027.29	Cyclic nucleotide-binding domain
TRINITY_DN10296_c0_g1_i1_2	--	--	--	--	--	--	--	--	--	--	--	--	--	--	--	--	--	--	--	--	--
TRINITY_DN10304_c0_g1_i1_1	--	--	--	--	--	--	--	--	--	--	--	--	--	--	--	--	--	--	--	--	--
TRINITY_DN1030_c0_g1_i1_1	--	--	--	--	--	--	--	--	--	--	--	--	--	--	--	--	--	--	--	--	--
TRINITY_DN10311_c0_g1_i1_2	--	--	--	--	--	--	--	--	--	--	--	--	--	--	--	--	--	--	--	--	--
TRINITY_DN10312_c0_g1_i1_1	XP_014097715.1	PREDICTED: uncharacterized protein LOC106622903 [Bactrocera oleae]	--	--	--	--	--	--	--	--	--	--	--	--	--	S	ENOG410Y3CQ	Haemolymph juvenile hormone binding protein (JHBP)	--	PF06585.11	Haemolymph juvenile hormone binding protein (JHBP)
TRINITY_DN10314_c0_g1_i1_2	RZF47793.1	hypothetical protein LSTR_LSTR006057 [Laodelphax striatellus]	--	--	--	--	--	--	--	--	--	--	--	--	--	--	--	--	--	--	--
TRINITY_DN10317_c0_g1_i1_1	XP_023300749.1	uncharacterized protein LOC111682979 isoform X1 [Lucilia cuprina]	Q6AYQ6|MMAD_RAT	Cobalamin trafficking protein CblD Mmadhc OS=Rattus norvegicus (Rat) GN=Mmadhc PE=2 SV=1	--	--	--	--	--	--	KOG3994	Uncharacterized conserved protein	[S]	POORLY CHARACTERIZED	Function unknown	S	ENOG410XRBP	methylmalonic aciduria (cobalamin deficiency) cblD type, with homocystinuria	Cellular Component: cytoplasm (GO:0005737);|Cellular Component: mitochondrion (GO:0005739);|Biological Process: coenzyme biosynthetic process (GO:0009108);|Biological Process: cobalamin metabolic process (GO:0009235);	PF10229.9	Methylmalonic aciduria and homocystinuria type D protein
TRINITY_DN10318_c0_g1_i1_2	--	--	--	--	--	--	--	--	--	--	--	--	--	--	--	--	--	--	--	--	--
TRINITY_DN10324_c0_g1_i1_1	XP_012161613.1	ribonuclease P protein subunit p30 [Ceratitis capitata]	O88796|RPP30_MOUSE	Ribonuclease P protein subunit p30 Rnasep2 OS=Mus musculus (Mouse) GN=Rnasep2 PE=1 SV=1	--	--	--	--	--	--	KOG2363	Protein subunit of nuclear ribonuclease P (RNase P)	[J]	INFORMATION STORAGE AND PROCESSING	Translation, ribosomal structure and biogenesis	J	COG1603	Part of ribonuclease P, a protein complex that generates mature tRNA molecules by cleaving their 5'-ends (By similarity)	Cellular Component: ribonuclease MRP complex (GO:0000172);|Biological Process: tRNA 5'-leader removal (GO:0001682);|Molecular Function: RNA binding (GO:0003723);|Molecular Function: ribonuclease P activity (GO:0004526);|Cellular Component: nucleolar ribonuclease P complex (GO:0005655);|Biological Process: tRNA processing (GO:0008033);|Cellular Component: multimeric ribonuclease P complex (GO:0030…	PF01876.16	RNase P subunit p30
TRINITY_DN10325_c0_g1_i1_1	--	--	--	--	--	--	--	--	--	--	--	--	--	--	--	--	--	--	--	--	--
TRINITY_DN10325_c0_g1_i1_2	XP_010345492.1	PREDICTED: transforming protein RhoA [Saimiri boliviensis boliviensis]	Q5REY6|RHOA_PONAB	Transforming protein RhoA RHOA OS=Pongo abelii (Sumatran orangutan) (Pongo pygmaeus abelii) GN=RHOA PE=2 SV=2	104/104(100.00)	K04513	RHOA	Ras homolog gene family, member A	ko04014|ko04015|ko04022|ko04024|ko04062|ko04071|ko04072|ko04144|ko04150|ko04270|ko04310|ko04350|ko04360|ko04361|ko04510|ko04520|ko04530|ko04611|ko04621|ko04625|ko04660|ko04670|ko04722|ko04810|ko04921|ko04928|ko04972|ko05100|ko05130|ko05131|ko05132|ko05133|ko05135|ko05152|ko05163|ko05200|ko05203|ko05205|ko05206|ko05210|ko05418	Ras signaling pathway|Rap1 signaling pathway|cGMP-PKG signaling pathway|cAMP signaling pathway|Chemokine signaling pathway|Sphingolipid signaling pathway|Phospholipase D signaling pathway|Endocytosis|mTOR signaling pathway|Vascular smooth muscle contraction|Wnt signaling pathway|TGF-beta signaling pathway|Axon guidance|Axon regeneration|Focal adhesion|Adherens junction|Tight junction|Platelet act…	KOG0393	Ras-related small GTPase, Rho type	[R]	POORLY CHARACTERIZED	General function prediction only	S	COG1100	GTP-binding Protein	Molecular Function: GTPase activity (GO:0003924);|Molecular Function: GTP binding (GO:0005525);|Cellular Component: cytosol (GO:0005829);|Cellular Component: cytoskeleton (GO:0005856);|Cellular Component: cell cortex (GO:0005938);|Biological Process: Rho protein signal transduction (GO:0007266);|Biological Process: cell migration (GO:0016477);|Cellular Component: lamellipodium (GO:0030027);|Biolo…	PF00071.22	Ras family
TRINITY_DN10328_c0_g1_i1_1	PSN50142.1	hypothetical protein C0J52_15100 [Blattella germanica]	--	--	--	--	--	--	--	--	--	--	--	--	--	S	ENOG410YWG5	NA	--	--	--
TRINITY_DN10329_c0_g1_i1_1	XP_024893343.1	heterogeneous nuclear ribonucleoprotein R isoform X4 [Temnothorax curvispinosus]	--	--	--	--	--	--	--	--	--	--	--	--	--	S	ENOG410XTJ5	RNA binding motif protein	--	--	--
TRINITY_DN10333_c0_g1_i1_2	XP_021046223.1	fructose-bisphosphate aldolase A [Mus pahari]	P05064|ALDOA_MOUSE	Fructose-bisphosphate aldolase A Aldo1 OS=Mus musculus (Mouse) GN=Aldo1 PE=1 SV=2	119/119(100.00)	K01623	ALDO	fructose-bisphosphate aldolase, class I [EC:4.1.2.13]	ko00010|ko00030|ko00051|ko04066	Glycolysis / Gluconeogenesis|Pentose phosphate pathway|Fructose and mannose metabolism|HIF-1 signaling pathway	KOG1557	Fructose-biphosphate aldolase	[G]	METABOLISM	Carbohydrate transport and metabolism	G	COG3588	fructose-bisphosphate aldolase	Molecular Function: protease binding (GO:0002020);|Molecular Function: fructose-bisphosphate aldolase activity (GO:0004332);|Cellular Component: extracellular space (GO:0005615);|Cellular Component: nuclear heterochromatin (GO:0005720);|Cellular Component: cytoplasm (GO:0005737);|Cellular Component: mitochondrion (GO:0005739);|Cellular Component: cytosol (GO:0005829);|Biological Process: fructose…	PF00274.19	Fructose-bisphosphate aldolase class-I
TRINITY_DN10336_c0_g1_i1_2	--	--	--	--	--	--	--	--	--	--	--	--	--	--	--	--	--	--	--	--	--
TRINITY_DN10337_c0_g1_i1_2	--	--	--	--	--	--	--	--	--	--	--	--	--	--	--	--	--	--	--	--	--
TRINITY_DN10338_c0_g1_i1_2	GBL74091.1	putative RNA-directed DNA polymerase from transposon BS [Araneus ventricosus]	Q95SX7|RTBS_DROME	Probable RNA-directed DNA polymerase from transposon BS RTase OS=Drosophila melanogaster (Fruit fly) GN=RTase PE=2 SV=1	56/101(55.45)	K06258	SV2	MFS transporter, VNT family, synaptic vesicle glycoprotein 2	ko04512	ECM-receptor interaction	KOG1075	FOG: Reverse transcriptase	[R]	POORLY CHARACTERIZED	General function prediction only	S	ENOG4111DZN	NA	Molecular Function: RNA-directed DNA polymerase activity (GO:0003964);|Biological Process: transposition, DNA-mediated (GO:0006313);	--	--
TRINITY_DN10339_c0_g1_i1_1	TMW47618.1	hypothetical protein DOY81_007296 [Sarcophaga bullata]	Q6P4K8|PIN4_XENTR	Peptidyl-prolyl cis-trans isomerase NIMA-interacting 4 pin4 OS=Xenopus tropicalis (Western clawed frog) (Silurana tropicalis) GN=pin4 PE=2 SV=1	--	--	--	--	--	--	KOG3258	Parvulin-like peptidyl-prolyl cis-trans isomerase	[O]	CELLULAR PROCESSES AND SIGNALING	Posttranslational modification, protein turnover, chaperones	O	COG0760	peptidyl-prolyl cis-trans isomerase	Molecular Function: DNA binding (GO:0003677);|Molecular Function: peptidyl-prolyl cis-trans isomerase activity (GO:0003755);|Cellular Component: nucleolus (GO:0005730);|Cellular Component: cytoplasm (GO:0005737);|Cellular Component: spindle (GO:0005819);	PF13616.6,PF00639.21	PPIC-type PPIASE domain|PPIC-type PPIASE domain
TRINITY_DN10342_c0_g1_i1_1	XP_026473184.1	FACT complex subunit spt16 [Ctenocephalides felis]	Q8IRG6|SPT16_DROME	FACT complex subunit spt16 CG1828 OS=Drosophila melanogaster (Fruit fly) GN=CG1828 PE=1 SV=2	--	--	--	--	--	--	KOG1189	Global transcriptional regulator, cell division control protein	[E]	METABOLISM	Amino acid transport and metabolism	K	COG5406	Component of the FACT complex, a general chromatin factor that acts to reorganize nucleosomes. The FACT complex is involved in multiple processes that require DNA as a template such as mRNA elongation, DNA replication and DNA repair. During transcription elongation the FACT complex acts as a histone chaperone that both destabilizes and restores nucleosomal structure. It facilitates the passage of…	Biological Process: regulation of chromatin assembly or disassembly (GO:0001672);|Molecular Function: chromatin binding (GO:0003682);|Cellular Component: nucleus (GO:0005634);|Cellular Component: polytene chromosome puff (GO:0005703);|Cellular Component: nucleolus (GO:0005730);|Cellular Component: cytosol (GO:0005829);|Biological Process: DNA replication (GO:0006260);|Biological Process: DNA repa…	PF08512.12	Histone chaperone Rttp106-like
TRINITY_DN10342_c0_g2_i1_1	XP_018794955.1	PREDICTED: FACT complex subunit spt16 isoform X2 [Bactrocera latifrons]	Q8IRG6|SPT16_DROME	FACT complex subunit spt16 CG1828 OS=Drosophila melanogaster (Fruit fly) GN=CG1828 PE=1 SV=2	--	--	--	--	--	--	KOG1189	Global transcriptional regulator, cell division control protein	[E]	METABOLISM	Amino acid transport and metabolism	K	COG5406	Component of the FACT complex, a general chromatin factor that acts to reorganize nucleosomes. The FACT complex is involved in multiple processes that require DNA as a template such as mRNA elongation, DNA replication and DNA repair. During transcription elongation the FACT complex acts as a histone chaperone that both destabilizes and restores nucleosomal structure. It facilitates the passage of…	Biological Process: regulation of chromatin assembly or disassembly (GO:0001672);|Molecular Function: chromatin binding (GO:0003682);|Cellular Component: nucleus (GO:0005634);|Cellular Component: polytene chromosome puff (GO:0005703);|Cellular Component: nucleolus (GO:0005730);|Cellular Component: cytosol (GO:0005829);|Biological Process: DNA replication (GO:0006260);|Biological Process: DNA repa…	PF08644.11	FACT complex subunit (SPT16/CDC68)
TRINITY_DN10344_c0_g1_i1_1	--	--	--	--	--	--	--	--	--	--	--	--	--	--	--	--	--	--	--	--	--
TRINITY_DN10345_c0_g1_i1_1	XP_001121282.3	60S ribosomal protein L37a [Apis mellifera]	Q9VMU4|RL37A_DROME	60S ribosomal protein L37a CG5827 OS=Drosophila melanogaster (Fruit fly) GN=CG5827 PE=1 SV=3	92/92(100.00)	K02921	RP-L37Ae, RPL37A	large subunit ribosomal protein L37Ae	ko03010	Ribosome	KOG0402	60S ribosomal protein L37	[J]	INFORMATION STORAGE AND PROCESSING	Translation, ribosomal structure and biogenesis	J	COG1997	Ribosomal protein	Biological Process: cytoplasmic translation (GO:0002181);|Molecular Function: structural constituent of ribosome (GO:0003735);|Cellular Component: cytosolic large ribosomal subunit (GO:0022625);|Molecular Function: metal ion binding (GO:0046872);	--	--
TRINITY_DN10345_c0_g1_i1_2	--	--	--	--	--	--	--	--	--	--	--	--	--	--	--	--	--	--	--	--	--
TRINITY_DN10347_c0_g1_i1_1	CAB0030891.1	unnamed protein product [Trichogramma brassicae]	P35502|ESTF_MYZPE	Esterase FE4 . OS=Myzus persicae (Green peach aphid) (Aphis persicae) GN=. PE=1 SV=1	--	--	--	--	--	--	KOG1516	Carboxylesterase and related proteins	[R]	POORLY CHARACTERIZED	General function prediction only	I	COG2272	Carboxylesterase	Molecular Function: carboxylic ester hydrolase activity (GO:0052689);	PF00135.28,PF07859.13	Carboxylesterase family|alpha/beta hydrolase fold
TRINITY_DN10347_c0_g2_i1_1	XP_001602331.2	esterase FE4 [Nasonia vitripennis]	P35501|ESTE_MYZPE	Esterase E4 . OS=Myzus persicae (Green peach aphid) (Aphis persicae) GN=. PE=1 SV=1	--	--	--	--	--	--	--	--	--	--	--	I	COG2272	Carboxylesterase	Molecular Function: carboxylic ester hydrolase activity (GO:0052689);	PF00135.28	Carboxylesterase family
TRINITY_DN10347_c1_g1_i1_1	XP_011870549.1	PREDICTED: uncharacterized protein LOC105563523 [Vollenhovia emeryi]	P81429|EST1_SCHGA	Esterase SG1 SG1 OS=Schizaphis graminum (Green bug aphid) GN=SG1 PE=1 SV=1	56/91(61.54)	K03927	CES2	carboxylesterase 2 [EC:3.1.1.1 3.1.1.84 3.1.1.56]	ko00983	Drug metabolism - other enzymes	KOG1516	Carboxylesterase and related proteins	[R]	POORLY CHARACTERIZED	General function prediction only	I	COG2272	Carboxylesterase	Molecular Function: carboxylic ester hydrolase activity (GO:0052689);	PF00135.28	Carboxylesterase family
TRINITY_DN10348_c0_g1_i1_1	--	--	--	--	--	--	--	--	--	--	--	--	--	--	--	--	--	--	--	--	--
TRINITY_DN1034_c0_g1_i1_1	KMQ82098.1	integrase core domain protein, partial [Lasius niger]	P04146|COPIA_DROME	Copia protease COPIA OS=Drosophila melanogaster (Fruit fly) GN=COPIA PE=1 SV=3	--	--	--	--	--	--	KOG0017	FOG: Transposon-encoded proteins with TYA, reverse transcriptase, integrase domains in various combinations	[R]	POORLY CHARACTERIZED	General function prediction only	S	ENOG410XS4D	Retrotransposon protein	Cellular Component: retrotransposon nucleocapsid (GO:0000943);|Molecular Function: nucleic acid binding (GO:0003676);|Molecular Function: aspartic-type endopeptidase activity (GO:0004190);|Molecular Function: ATP binding (GO:0005524);|Molecular Function: zinc ion binding (GO:0008270);|Biological Process: DNA integration (GO:0015074);	PF07727.14	Reverse transcriptase (RNA-dependent DNA polymerase)
TRINITY_DN1034_c0_g1_i1_2	RZF33000.1	hypothetical protein LSTR_LSTR006254 [Laodelphax striatellus]	--	--	--	--	--	--	--	--	--	--	--	--	--	--	--	--	--	--	--
TRINITY_DN10351_c0_g1_i1_1	--	--	--	--	--	--	--	--	--	--	--	--	--	--	--	--	--	--	--	--	--
TRINITY_DN10352_c0_g1_i1_2	--	--	--	--	--	--	--	--	--	--	--	--	--	--	--	--	--	--	--	--	--
TRINITY_DN10353_c0_g1_i1_2	--	--	--	--	--	--	--	--	--	--	--	--	--	--	--	--	--	--	--	--	--
TRINITY_DN10354_c0_g1_i1_1	KDR24477.1	Neuropeptide FF receptor 2 [Zootermopsis nevadensis]	Q8IN35|SIFAR_DROME	Neuropeptide SIFamide receptor CG10823 OS=Drosophila melanogaster (Fruit fly) GN=CG10823 PE=2 SV=2	126/146(86.30)	K08375	NPFFR2	neuropeptide FF receptor 2	ko04080	Neuroactive ligand-receptor interaction	KOG3656	FOG: 7 transmembrane receptor	[R]	POORLY CHARACTERIZED	General function prediction only	U	ENOG410XRW9	Receptor	Molecular Function: G protein-coupled receptor activity (GO:0004930);|Molecular Function: neuropeptide Y receptor activity (GO:0004983);|Cellular Component: integral component of plasma membrane (GO:0005887);|Biological Process: G protein-coupled receptor signaling pathway (GO:0007186);|Biological Process: neuropeptide signaling pathway (GO:0007218);|Molecular Function: neuropeptide receptor acti…	PF00001.21	7 transmembrane receptor (rhodopsin family)
TRINITY_DN10356_c0_g1_i1_1	XP_005176308.1	PREDICTED: cytochrome b5-related protein [Musca domestica]	P19967|CYB5R_DROME	Cytochrome b5-related protein CG13279 OS=Drosophila melanogaster (Fruit fly) GN=CG13279 PE=2 SV=2	--	--	--	--	--	--	KOG4232	Delta 6-fatty acid desaturase/delta-8 sphingolipid desaturase	[I]	METABOLISM	Lipid transport and metabolism	I	ENOG410XVSZ	Fatty acid desaturase	Cellular Component: mitochondrion (GO:0005739);|Biological Process: lipid metabolic process (GO:0006629);|Cellular Component: integral component of membrane (GO:0016021);|Molecular Function: oxidoreductase activity (GO:0016491);|Molecular Function: heme binding (GO:0020037);|Molecular Function: metal ion binding (GO:0046872);	PF00173.28	Cytochrome b5-like Heme/Steroid binding domain
TRINITY_DN10357_c0_g1_i2_2	XP_020803581.1	electron transfer flavoprotein subunit alpha, mitochondrial [Drosophila serrata]	Q99LC5|ETFA_MOUSE	Electron transfer flavoprotein subunit alpha, mitochondrial Etfa OS=Mus musculus (Mouse) GN=Etfa PE=1 SV=2	--	--	--	--	--	--	KOG3954	Electron transfer flavoprotein, alpha subunit	[C]	METABOLISM	Energy production and conversion	C	COG2025	Electron transfer flavoprotein	Cellular Component: mitochondrion (GO:0005739);|Molecular Function: electron transfer activity (GO:0009055);|Molecular Function: oxidoreductase activity (GO:0016491);|Cellular Component: mitochondrial electron transfer flavoprotein complex (GO:0017133);|Biological Process: fatty acid beta-oxidation using acyl-CoA dehydrogenase (GO:0033539);|Molecular Function: flavin adenine dinucleotide binding …	PF00766.19	Electron transfer flavoprotein FAD-binding domain
TRINITY_DN10358_c0_g1_i1_1	XP_030369875.1	uncharacterized protein LOC115620662 [Scaptodrosophila lebanonensis]	--	--	--	--	--	--	--	--	--	--	--	--	--	S	ENOG4111C3G	NA	--	--	--
TRINITY_DN10358_c0_g1_i1_2	--	--	--	--	--	--	--	--	--	--	--	--	--	--	--	--	--	--	--	--	--
TRINITY_DN10360_c0_g1_i1_2	XP_022222928.1	12 kDa FK506-binding protein [Drosophila obscura]	P48375|FKB12_DROME	Peptidyl-prolyl cis-trans isomerase Fkbp12 CG11001 OS=Drosophila melanogaster (Fruit fly) GN=CG11001 PE=3 SV=2	--	--	--	--	--	--	KOG0544	FKBP-type peptidyl-prolyl cis-trans isomerase	[O]	CELLULAR PROCESSES AND SIGNALING	Posttranslational modification, protein turnover, chaperones	O	COG0545	Peptidyl-prolyl cis-trans isomerase	Biological Process: protein peptidyl-prolyl isomerization (GO:0000413);|Molecular Function: peptidyl-prolyl cis-trans isomerase activity (GO:0003755);|Molecular Function: FK506 binding (GO:0005528);|Cellular Component: cytoplasm (GO:0005737);|Cellular Component: plasma membrane (GO:0005886);|Biological Process: chaperone-mediated protein folding (GO:0061077);	PF00254.28	FKBP-type peptidyl-prolyl cis-trans isomerase
TRINITY_DN10361_c0_g1_i1_2	--	--	--	--	--	--	--	--	--	--	--	--	--	--	--	--	--	--	--	--	--
TRINITY_DN10362_c0_g1_i1_2	XP_029679529.1	PI-PLC X domain-containing protein 1-like, partial [Formica exsecta]	--	--	--	--	--	--	--	--	KOG4306	Glycosylphosphatidylinositol-specific phospholipase C	[T]	CELLULAR PROCESSES AND SIGNALING	Signal transduction mechanisms	O	ENOG410Z30Q	Phosphatidylinositol-specific phospholipase C X domain containing	--	--	--
TRINITY_DN10363_c0_g1_i1_1	XP_003708296.1	PREDICTED: probable trans-2-enoyl-CoA reductase, mitochondrial [Megachile rotundata]	Q9V6U9|MECR_DROME	Enoyl-[acyl-carrier-protein] reductase, mitochondrial CG16935 OS=Drosophila melanogaster (Fruit fly) GN=CG16935 PE=3 SV=2	86/132(65.15)	K07512	MECR, NRBF1	mitochondrial enoyl-[acyl-carrier protein] reductase / trans-2-enoyl-CoA reductase [EC:1.3.1.- 1.3.1.38]	ko00061|ko00062	Fatty acid biosynthesis|Fatty acid elongation	KOG0025	Zn2+-binding dehydrogenase (nuclear receptor binding factor-1)	[KC]	INFORMATION STORAGE AND PROCESSING|METABOLISM	Transcription |Energy production and conversion	C	COG0604	alcohol dehydrogenase	Cellular Component: mitochondrion (GO:0005739);|Biological Process: fatty acid metabolic process (GO:0006631);|Biological Process: fatty acid biosynthetic process (GO:0006633);|Molecular Function: trans-2-enoyl-CoA reductase (NADPH) activity (GO:0019166);	PF00107.26	Zinc-binding dehydrogenase
TRINITY_DN10368_c0_g1_i1_1	--	--	--	--	--	--	--	--	--	--	--	--	--	--	--	--	--	--	--	--	--
TRINITY_DN1036_c0_g1_i1_1	RZF41042.1	hypothetical protein LSTR_LSTR002674 [Laodelphax striatellus]	Q9QZ88|VPS29_MOUSE	Vacuolar protein sorting-associated protein 29 Vps29 OS=Mus musculus (Mouse) GN=Vps29 PE=1 SV=1	170/181(93.92)	K18467	VPS29	vacuolar protein sorting-associated protein 29	ko04144	Endocytosis	KOG3325	Membrane coat complex Retromer, subunit VPS29/PEP11	[U]	CELLULAR PROCESSES AND SIGNALING	Intracellular trafficking, secretion, and vesicular transport	S	COG0622	Phosphodiesterase, mj0936 family	Cellular Component: endosome (GO:0005768);|Cellular Component: cytosol (GO:0005829);|Biological Process: intracellular protein transport (GO:0006886);|Biological Process: Golgi to vacuole transport (GO:0006896);|Cellular Component: endosome membrane (GO:0010008);|Cellular Component: retromer complex (GO:0030904);|Cellular Component: retromer, cargo-selective complex (GO:0030906);|Biological Proce…	PF12850.7	Calcineurin-like phosphoesterase superfamily domain
TRINITY_DN1036_c0_g1_i1_2	KAF0743648.1	Uncharacterized protein FWK35_00035329 [Aphis craccivora]	P20825|POL2_DROME	Endonuclease pol OS=Drosophila melanogaster (Fruit fly) GN=pol PE=4 SV=1	--	--	--	--	--	--	KOG0017	FOG: Transposon-encoded proteins with TYA, reverse transcriptase, integrase domains in various combinations	[R]	POORLY CHARACTERIZED	General function prediction only	L	COG2801	Retrotransposon protein	Molecular Function: nucleic acid binding (GO:0003676);|Molecular Function: RNA-directed DNA polymerase activity (GO:0003964);|Molecular Function: aspartic-type endopeptidase activity (GO:0004190);|Molecular Function: endonuclease activity (GO:0004519);|Biological Process: DNA integration (GO:0015074);	PF00078.27	Reverse transcriptase (RNA-dependent DNA polymerase)
TRINITY_DN1036_c0_g2_i1_2	XP_018907109.1	PREDICTED: uncharacterized protein LOC109037070, partial [Bemisia tabaci]	--	--	--	--	--	--	--	--	KOG0017	FOG: Transposon-encoded proteins with TYA, reverse transcriptase, integrase domains in various combinations	[R]	POORLY CHARACTERIZED	General function prediction only	--	--	--	--	--	--
TRINITY_DN10370_c0_g1_i1_2	XP_012153583.1	PREDICTED: uncharacterized protein LOC105664297 [Megachile rotundata]	--	--	--	--	--	--	--	--	KOG0017	FOG: Transposon-encoded proteins with TYA, reverse transcriptase, integrase domains in various combinations	[R]	POORLY CHARACTERIZED	General function prediction only	S	ENOG410YP2D	Integrase core domain protein	--	--	--
TRINITY_DN10371_c0_g1_i1_1	--	--	--	--	--	--	--	--	--	--	--	--	--	--	--	--	--	--	--	--	--
TRINITY_DN10372_c0_g1_i1_1	XP_023014333.1	cilia- and flagella-associated protein 58-like [Leptinotarsa decemlineata]	--	--	--	--	--	--	--	--	--	--	--	--	--	S	ENOG4110QSD	NA	--	--	--
TRINITY_DN10372_c0_g1_i1_2	XP_023719107.1	Down syndrome cell adhesion molecule-like protein Dscam2 [Cryptotermes secundus]	Q9VS29|DSCL_DROME	Down syndrome cell adhesion molecule-like protein Dscam2 CG42256 OS=Drosophila melanogaster (Fruit fly) GN=CG42256 PE=2 SV=3	--	--	--	--	--	--	KOG3510	FOG: Immunoglobulin C-2 Type/fibronectin type III domains	[T]	CELLULAR PROCESSES AND SIGNALING	Signal transduction mechanisms	S	ENOG410XPX0	Kin of IRRE like	Cellular Component: plasma membrane (GO:0005886);|Cellular Component: integral component of plasma membrane (GO:0005887);|Biological Process: homophilic cell adhesion via plasma membrane adhesion molecules (GO:0007156);|Biological Process: axon guidance (GO:0007411);|Cellular Component: axon (GO:0030424);|Molecular Function: identical protein binding (GO:0042802);|Biological Process: neuron proje…	PF13927.6,PF07679.16,PF00047.25,PF13895.6	Immunoglobulin domain|Immunoglobulin I-set domain|Immunoglobulin domain|Immunoglobulin domain
TRINITY_DN10372_c0_g2_i1_1	--	--	--	--	--	--	--	--	--	--	--	--	--	--	--	--	--	--	--	--	--
TRINITY_DN10373_c0_g1_i1_2	RZF44152.1	hypothetical protein LSTR_LSTR003792 [Laodelphax striatellus]	Q9NRJ4|TULP4_HUMAN	Tubby-related protein 4 KIAA1397 OS=Homo sapiens (Human) GN=KIAA1397 PE=1 SV=2	--	--	--	--	--	--	KOG2503	Tubby superfamily protein TULP4	[R]	POORLY CHARACTERIZED	General function prediction only	S	ENOG410YEKG	tubby like protein 4	Cellular Component: cytoplasm (GO:0005737);|Cellular Component: cytosol (GO:0005829);|Cellular Component: cilium (GO:0005929);|Biological Process: protein ubiquitination (GO:0016567);|Molecular Function: phosphatidylinositol binding (GO:0035091);|Biological Process: post-translational protein modification (GO:0043687);|Biological Process: protein localization to cilium (GO:0061512);	--	--
TRINITY_DN10375_c0_g1_i1_1	--	--	--	--	--	--	--	--	--	--	--	--	--	--	--	--	--	--	--	--	--
TRINITY_DN10376_c0_g1_i1_1	KNC25038.1	hypothetical protein FF38_11851, partial [Lucilia cuprina]	Q9UN86|G3BP2_HUMAN	Ras GTPase-activating protein-binding protein 2 KIAA0660 OS=Homo sapiens (Human) GN=KIAA0660 PE=1 SV=2	--	--	--	--	--	--	KOG0116	RasGAP SH3 binding protein rasputin, contains NTF2 and RRM domains	[T]	CELLULAR PROCESSES AND SIGNALING	Signal transduction mechanisms	S	ENOG410YV57	GTPase activating protein (SH3 domain) binding protein	Molecular Function: RNA binding (GO:0003723);|Molecular Function: mRNA binding (GO:0003729);|Cellular Component: cytoplasm (GO:0005737);|Cellular Component: cytosol (GO:0005829);|Biological Process: cytoplasmic sequestering of NF-kappaB (GO:0007253);|Biological Process: Ras protein signal transduction (GO:0007265);|Molecular Function: receptor signaling complex scaffold activity (GO:0030159);|Bio…	--	--
TRINITY_DN10376_c0_g2_i1_1	TMW52583.1	hypothetical protein DOY81_002329 [Sarcophaga bullata]	Q9UN86|G3BP2_HUMAN	Ras GTPase-activating protein-binding protein 2 KIAA0660 OS=Homo sapiens (Human) GN=KIAA0660 PE=1 SV=2	--	--	--	--	--	--	KOG0116	RasGAP SH3 binding protein rasputin, contains NTF2 and RRM domains	[T]	CELLULAR PROCESSES AND SIGNALING	Signal transduction mechanisms	S	ENOG410YV57	GTPase activating protein (SH3 domain) binding protein	Molecular Function: RNA binding (GO:0003723);|Molecular Function: mRNA binding (GO:0003729);|Cellular Component: cytoplasm (GO:0005737);|Cellular Component: cytosol (GO:0005829);|Biological Process: cytoplasmic sequestering of NF-kappaB (GO:0007253);|Biological Process: Ras protein signal transduction (GO:0007265);|Molecular Function: receptor signaling complex scaffold activity (GO:0030159);|Bio…	PF02136.20	Nuclear transport factor 2 (NTF2) domain
TRINITY_DN10377_c0_g1_i1_2	XP_014261398.1	uncharacterized protein K02A2.6-like [Cimex lectularius]	Q8I7P9|POL5_DROME	Endonuclease pol OS=Drosophila melanogaster (Fruit fly) GN=pol PE=4 SV=1	--	--	--	--	--	--	--	--	--	--	--	L	COG2801	Retrotransposon protein	Molecular Function: nucleic acid binding (GO:0003676);|Molecular Function: RNA-directed DNA polymerase activity (GO:0003964);|Molecular Function: endonuclease activity (GO:0004519);|Cellular Component: nucleus (GO:0005634);|Biological Process: transposition, DNA-mediated (GO:0006313);|Molecular Function: peptidase activity (GO:0008233);|Biological Process: DNA integration (GO:0015074);	PF00078.27	Reverse transcriptase (RNA-dependent DNA polymerase)
TRINITY_DN10378_c0_g1_i1_1	SPP74987.1	blast:Dwarfin sma-2 [Drosophila guanche]	--	--	--	--	--	--	--	--	--	--	--	--	--	S	ENOG410XRSR	MH2 domain	--	--	--
TRINITY_DN10378_c0_g1_i1_2	--	--	--	--	--	--	--	--	--	--	--	--	--	--	--	--	--	--	--	--	--
TRINITY_DN10380_c0_g1_i1_1	XP_024218563.1	oxysterol-binding protein 1 [Halyomorpha halys]	Q5QNQ6|OSBP2_MOUSE	Oxysterol-binding protein 2 Osbp2 OS=Mus musculus (Mouse) GN=Osbp2 PE=1 SV=1	--	--	--	--	--	--	KOG1737	Oxysterol-binding protein	[I]	METABOLISM	Lipid transport and metabolism	S	ENOG410XP9E	Oxysterol-binding protein	Cellular Component: cytosol (GO:0005829);|Cellular Component: plasma membrane (GO:0005886);|Biological Process: spermatid development (GO:0007286);|Molecular Function: lipid binding (GO:0008289);|Molecular Function: sterol transporter activity (GO:0015248);|Molecular Function: cholesterol binding (GO:0015485);|Cellular Component: membrane (GO:0016020);|Molecular Function: sterol binding (GO:00329…	PF01237.18	Oxysterol-binding protein
TRINITY_DN10382_c0_g1_i1_1	XP_011182092.1	negative elongation factor A [Zeugodacus cucurbitae]	--	--	--	--	--	--	--	--	KOG1437	Fasciclin and related adhesion glycoproteins	[MW]	CELLULAR PROCESSES AND SIGNALING|CELLULAR PROCESSES AND SIGNALING	Cell wall/membrane/envelope biogenesis |Extracellular structures	M	COG2335	Beta-Ig-H3 fasciclin	--	--	--
TRINITY_DN10383_c0_g1_i1_1	--	--	--	--	--	--	--	--	--	--	--	--	--	--	--	--	--	--	--	--	--
TRINITY_DN10384_c0_g1_i1_2	XP_022177781.1	elongation of very long chain fatty acids protein 4-like [Myzus persicae]	Q1HRV8|ELVL1_AEDAE	Elongation of very long chain fatty acids protein AAEL008004 AAEL008004 OS=Aedes aegypti (Yellowfever mosquito) (Culex aegypti) GN=AAEL008004 PE=2 SV=2	73/163(44.79)	K10249	ELOVL4	elongation of very long chain fatty acids protein 4 [EC:2.3.1.199]	ko00062|ko01040	Fatty acid elongation|Biosynthesis of unsaturated fatty acids	KOG3071	Fatty acyl-CoA elongase/Polyunsaturated fatty acid specific elongation enzyme	[I]	METABOLISM	Lipid transport and metabolism	I	ENOG410XRWT	elongation of very long chain fatty acids protein	Biological Process: fatty acid biosynthetic process (GO:0006633);|Cellular Component: integral component of endoplasmic reticulum membrane (GO:0030176);|Molecular Function: 3-oxo-arachidoyl-CoA synthase activity (GO:0102336);|Molecular Function: 3-oxo-cerotoyl-CoA synthase activity (GO:0102337);|Molecular Function: 3-oxo-lignoceronyl-CoA synthase activity (GO:0102338);|Molecular Function: very-lo…	PF01151.18	GNS1/SUR4 family
TRINITY_DN10388_c0_g1_i1_1	--	--	--	--	--	--	--	--	--	--	--	--	--	--	--	--	--	--	--	--	--
TRINITY_DN10389_c0_g1_i1_2	--	--	--	--	--	--	--	--	--	--	--	--	--	--	--	--	--	--	--	--	--
TRINITY_DN1038_c0_g1_i1_2	XP_032761004.1	40S ribosomal protein S2 isoform X1 [Rattus rattus]	P25444|RS2_MOUSE	40S ribosomal protein S2 Llrep3 OS=Mus musculus (Mouse) GN=Llrep3 PE=1 SV=3	241/241(100.00)	K02981	RP-S2e, RPS2	small subunit ribosomal protein S2e	ko03010	Ribosome	KOG0877	40S ribosomal protein S2/30S ribosomal protein S5	[J]	INFORMATION STORAGE AND PROCESSING	Translation, ribosomal structure and biogenesis	J	COG0098	Located at the back of the 30S subunit body where it stabilizes the conformation of the head with respect to the body (By similarity)	Biological Process: ribosomal small subunit assembly (GO:0000028);|Biological Process: formation of translation preinitiation complex (GO:0001731);|Molecular Function: mRNA binding (GO:0003729);|Molecular Function: structural constituent of ribosome (GO:0003735);|Cellular Component: nucleoplasm (GO:0005654);|Molecular Function: fibroblast growth factor binding (GO:0017134);|Molecular Function: en…	PF00333.20,PF03719.15	Ribosomal protein S5, N-terminal domain|Ribosomal protein S5, C-terminal domain
TRINITY_DN10393_c0_g1_i1_2	--	--	--	--	--	--	--	--	--	--	--	--	--	--	--	--	--	--	--	--	--
TRINITY_DN10395_c0_g1_i1_1	--	--	--	--	--	--	--	--	--	--	--	--	--	--	--	--	--	--	--	--	--
TRINITY_DN10397_c0_g1_i1_2	--	--	--	--	--	--	--	--	--	--	--	--	--	--	--	--	--	--	--	--	--
TRINITY_DN10399_c0_g1_i1_1	XP_011290809.1	PREDICTED: metal transporter CNNM4 [Musca domestica]	Q9H8M5|CNNM2_HUMAN	Metal transporter CNNM2 ACDP2 OS=Homo sapiens (Human) GN=ACDP2 PE=1 SV=2	--	--	--	--	--	--	KOG2118	Predicted membrane protein, contains two CBS domains	[S]	POORLY CHARACTERIZED	Function unknown	P	COG1253	CBS Domain protein	Molecular Function: ATP binding (GO:0005524);|Biological Process: magnesium ion homeostasis (GO:0010960);|Molecular Function: magnesium ion transmembrane transporter activity (GO:0015095);|Cellular Component: integral component of membrane (GO:0016021);|Cellular Component: basolateral plasma membrane (GO:0016323);|Cellular Component: intracellular membrane-bounded organelle (GO:0043231);	--	--
TRINITY_DN1039_c0_g1_i1_1	XP_011212309.1	zinc finger protein 420 [Bactrocera dorsalis]	--	--	--	--	--	--	--	--	KOG1721	FOG: Zn-finger	[R]	POORLY CHARACTERIZED	General function prediction only	S	COG5048	Zinc finger protein	--	--	--
TRINITY_DN103_c0_g1_i1_1	XP_018791072.1	PREDICTED: microtubule-actin cross-linking factor 1 isoform X2 [Bactrocera latifrons]	Q9UKP0|MACF1_HUMAN	Microtubule-actin cross-linking factor 1, isoforms 1/2/3/5 MACF1 OS=Homo sapiens (Human) GN=MACF1 PE=1 SV=4	--	--	--	--	--	--	KOG0516	Dystonin, GAS (Growth-arrest-specific protein), and related proteins	[Z]	CELLULAR PROCESSES AND SIGNALING	Cytoskeleton	Z	COG5069	Microtubule associated monoxygenase, calponin and LIM domain containing	Molecular Function: RNA binding (GO:0003723);|Molecular Function: actin binding (GO:0003779);|Molecular Function: structural molecule activity (GO:0005198);|Molecular Function: calcium ion binding (GO:0005509);|Cellular Component: cytoplasm (GO:0005737);|Cellular Component: Golgi apparatus (GO:0005794);|Cellular Component: cytoskeleton (GO:0005856);|Cellular Component: microtubule (GO:0005874);|C…	PF02187.17,PF13405.6,PF00036.32,PF13499.6,PF13833.6	Growth-Arrest-Specific Protein 2 Domain|EF-hand domain|EF hand|EF-hand domain pair|EF-hand domain pair
TRINITY_DN10402_c0_g1_i1_1	--	--	--	--	--	--	--	--	--	--	--	--	--	--	--	--	--	--	--	--	--
TRINITY_DN10404_c0_g1_i1_2	--	--	--	--	--	--	--	--	--	--	--	--	--	--	--	--	--	--	--	--	--
TRINITY_DN10405_c0_g1_i1_1	--	--	--	--	--	--	--	--	--	--	--	--	--	--	--	--	--	--	--	--	--
TRINITY_DN10408_c0_g1_i2_2	--	--	--	--	--	--	--	--	--	--	--	--	--	--	--	--	--	--	--	--	--
TRINITY_DN10410_c0_g1_i1_1	XP_018799505.1	PREDICTED: uncharacterized protein LOC108975464 [Bactrocera latifrons]	--	--	--	--	--	--	--	--	KOG1721	FOG: Zn-finger	[R]	POORLY CHARACTERIZED	General function prediction only	S	COG5048	Zinc finger protein	--	--	--
TRINITY_DN10411_c0_g1_i1_2	ABX44774.1	putative 40S ribosomal protein RPS3, partial [Flustra foliacea]	Q0Z8U2|RS3_PIG	40S ribosomal protein S3 RPS3 OS=Sus scrofa (Pig) GN=RPS3 PE=1 SV=1	170/241(70.54)	K02985	RP-S3e, RPS3	small subunit ribosomal protein S3e	ko03010|ko05130|ko05132	Ribosome|Pathogenic Escherichia coli infection|Salmonella infection	KOG3181	40S ribosomal protein S3	[J]	INFORMATION STORAGE AND PROCESSING	Translation, ribosomal structure and biogenesis	J	COG0092	Binds the lower part of the 30S subunit head. Binds mRNA in the 70S ribosome, positioning it for translation (By similarity)	Molecular Function: RNA polymerase II regulatory region sequence-specific DNA binding (GO:0000977);|Molecular Function: damaged DNA binding (GO:0003684);|Molecular Function: mRNA binding (GO:0003729);|Molecular Function: structural constituent of ribosome (GO:0003735);|Molecular Function: DNA-(apurinic or apyrimidinic site) endonuclease activity (GO:0003906);|Molecular Function: endodeoxyribonucl…	PF00189.20,PF07650.17	Ribosomal protein S3, C-terminal domain|KH domain
TRINITY_DN10415_c0_g1_i1_1	RZF37065.1	hypothetical protein LSTR_LSTR014003 [Laodelphax striatellus]	--	--	--	--	--	--	--	--	KOG1238	Glucose dehydrogenase/choline dehydrogenase/mandelonitrile lyase (GMC oxidoreductase family)	[R]	POORLY CHARACTERIZED	General function prediction only	E	COG2303	oxidoreductase	--	--	--
TRINITY_DN10416_c0_g1_i1_2	XP_015435171.1	PREDICTED: putative uncharacterized protein FLJ37770 [Dufourea novaeangliae]	--	--	--	--	--	--	--	--	--	--	--	--	--	--	--	--	--	--	--
TRINITY_DN10419_c0_g1_i1_2	--	--	--	--	--	--	--	--	--	--	--	--	--	--	--	--	--	--	--	--	--
TRINITY_DN1041_c0_g1_i1_2	XP_017871770.1	PREDICTED: probable 39S ribosomal protein L49, mitochondrial [Drosophila arizonae]	Q9VYI3|RM49_DROME	Probable 39S ribosomal protein L49, mitochondrial CG4647 OS=Drosophila melanogaster (Fruit fly) GN=CG4647 PE=3 SV=1	--	--	--	--	--	--	KOG4034	Uncharacterized conserved protein NOF (Neighbor of FAU)	[S]	POORLY CHARACTERIZED	Function unknown	J	ENOG4111N34	mitochondrial ribosomal protein, L49	Molecular Function: structural constituent of ribosome (GO:0003735);|Molecular Function: translation initiation factor activity (GO:0003743);|Cellular Component: mitochondrial large ribosomal subunit (GO:0005762);|Biological Process: mitochondrial translation (GO:0032543);	PF05046.14	Mitochondrial large subunit ribosomal protein (Img2)
TRINITY_DN10422_c0_g1_i1_2	KAE9444366.1	hypothetical protein GE061_04020 [Apolygus lucorum]	Q09103|DGK2_DROME	Eye-specific diacylglycerol kinase CG34344 OS=Drosophila melanogaster (Fruit fly) GN=CG34344 PE=2 SV=2	51/60(85.00)	K00901	dgkA, DGK	diacylglycerol kinase (ATP) [EC:2.7.1.107]	ko00561|ko00564|ko04070|ko04072|ko04361|ko05231	Glycerolipid metabolism|Glycerophospholipid metabolism|Phosphatidylinositol signaling system|Phospholipase D signaling pathway|Axon regeneration|Choline metabolism in cancer	KOG0782	Predicted diacylglycerol kinase	[T]	CELLULAR PROCESSES AND SIGNALING	Signal transduction mechanisms	I	ENOG410XSCB	diacylglycerol kinase	Molecular Function: NAD+ kinase activity (GO:0003951);|Molecular Function: diacylglycerol kinase activity (GO:0004143);|Molecular Function: ATP binding (GO:0005524);|Cellular Component: intracellular (GO:0005622);|Biological Process: phosphatidic acid biosynthetic process (GO:0006654);|Biological Process: phosphatidylinositol biosynthetic process (GO:0006661);|Biological Process: protein kinase C…	--	--
TRINITY_DN10424_c0_g1_i1_2	--	--	--	--	--	--	--	--	--	--	--	--	--	--	--	--	--	--	--	--	--
TRINITY_DN10425_c0_g1_i1_1	--	--	--	--	--	--	--	--	--	--	--	--	--	--	--	--	--	--	--	--	--
TRINITY_DN10428_c0_g1_i1_1	XP_017469947.1	PREDICTED: uncharacterized protein LOC108361737 [Rhagoletis zephyria]	--	--	--	--	--	--	--	--	--	--	--	--	--	S	ENOG41124X6	NA	--	--	--
TRINITY_DN1042_c0_g1_i1_1	XP_022195789.1	uncharacterized protein LOC111053245 [Nilaparvata lugens]	--	--	--	--	--	--	--	--	--	--	--	--	--	S	ENOG4111R5M	Reverse transcriptase (RNA-dependent DNA polymerase)	--	PF00078.27	Reverse transcriptase (RNA-dependent DNA polymerase)
TRINITY_DN10430_c1_g1_i1_2	--	--	--	--	--	--	--	--	--	--	--	--	--	--	--	--	--	--	--	--	--
TRINITY_DN10432_c0_g1_i1_2	--	--	--	--	--	--	--	--	--	--	--	--	--	--	--	--	--	--	--	--	--
TRINITY_DN10433_c0_g1_i1_1	KAF0713478.1	Retrovirus-related Pol polyprotein from type-1 retrotransposable element R1, partial [Aphis craccivora]	Q03277|PO11_BRACO	Endonuclease . OS=Bradysia coprophila (Dark-winged fungus gnat) (Sciara coprophila) GN=. PE=4 SV=1	--	--	--	--	--	--	--	--	--	--	--	S	ENOG410Y65E	Reverse transcriptase (RNA-dependent DNA polymerase)	Molecular Function: RNA-directed DNA polymerase activity (GO:0003964);|Molecular Function: endonuclease activity (GO:0004519);	PF00078.27	Reverse transcriptase (RNA-dependent DNA polymerase)
TRINITY_DN10436_c0_g1_i1_2	--	--	--	--	--	--	--	--	--	--	--	--	--	--	--	--	--	--	--	--	--
TRINITY_DN10439_c0_g1_i1_1	XP_015186950.1	PREDICTED: protein ERGIC-53 [Polistes dominula]	Q62902|LMAN1_RAT	Protein ERGIC-53 Ergic53 OS=Rattus norvegicus (Rat) GN=Ergic53 PE=1 SV=1	146/176(82.95)	K10080	LMAN1, ERGIC53	lectin, mannose-binding 1	ko04141	Protein processing in endoplasmic reticulum	KOG3838	Mannose lectin ERGIC-53, involved in glycoprotein traffic	[U]	CELLULAR PROCESSES AND SIGNALING	Intracellular trafficking, secretion, and vesicular transport	U	ENOG410ZFRX	lectin, mannose-binding 1	Cellular Component: Golgi membrane (GO:0000139);|Molecular Function: calcium ion binding (GO:0005509);|Molecular Function: mannose binding (GO:0005537);|Cellular Component: endoplasmic reticulum (GO:0005783);|Cellular Component: endoplasmic reticulum membrane (GO:0005789);|Cellular Component: endoplasmic reticulum-Golgi intermediate compartment (GO:0005793);|Cellular Component: Golgi apparatus (G…	PF03388.13,PF18483.1	Legume-like lectin family|Bacterial lectin
TRINITY_DN1043_c0_g1_i1_1	XP_012288269.1	multifunctional protein ADE2 [Orussus abietinus]	Q9I7S8|PUR6_DROME	Phosphoribosylaminoimidazole carboxylase CG3989 OS=Drosophila melanogaster (Fruit fly) GN=CG3989 PE=2 SV=2	319/412(77.43)	K01587	PAICS	phosphoribosylaminoimidazole carboxylase / phosphoribosylaminoimidazole-succinocarboxamide synthase [EC:4.1.1.21 6.3.2.6]	ko00230	Purine metabolism	KOG2835	Phosphoribosylamidoimidazole-succinocarboxamide synthase	[F]	METABOLISM	Nucleotide transport and metabolism	F	COG0152	SAICAR synthetase	Molecular Function: phosphoribosylaminoimidazole carboxylase activity (GO:0004638);|Molecular Function: phosphoribosylaminoimidazolesuccinocarboxamide synthase activity (GO:0004639);|Molecular Function: ATP binding (GO:0005524);|Cellular Component: cytoplasm (GO:0005737);|Cellular Component: cytosol (GO:0005829);|Biological Process: 'de novo' IMP biosynthetic process (GO:0006189);|Molecular Funct…	PF01259.18,PF00731.20	SAICAR synthetase|AIR carboxylase
TRINITY_DN10441_c0_g1_i1_2	--	--	--	--	--	--	--	--	--	--	--	--	--	--	--	--	--	--	--	--	--
TRINITY_DN10444_c0_g1_i1_1	--	--	--	--	--	--	--	--	--	--	--	--	--	--	--	--	--	--	--	--	--
TRINITY_DN10444_c0_g1_i1_2	NP_001099760.1	60S ribosomal protein L27a [Rattus norvegicus]	P18445|RL27A_RAT	60S ribosomal protein L27a Rpl27a OS=Rattus norvegicus (Rat) GN=Rpl27a PE=1 SV=3	142/142(100.00)	K02900	RP-L27Ae, RPL27A	large subunit ribosomal protein L27Ae	ko03010	Ribosome	KOG1742	60s ribosomal protein L15/L27	[J]	INFORMATION STORAGE AND PROCESSING	Translation, ribosomal structure and biogenesis	J	COG0200	Binds to the 23S rRNA (By similarity)	Molecular Function: structural constituent of ribosome (GO:0003735);|Biological Process: translation (GO:0006412);|Cellular Component: cytosolic large ribosomal subunit (GO:0022625);	PF00828.19	Ribosomal proteins 50S-L15, 50S-L18e, 60S-L27A
TRINITY_DN10445_c0_g1_i1_1	PSN45475.1	hypothetical protein C0J52_08663 [Blattella germanica]	--	--	--	--	--	--	--	--	--	--	--	--	--	--	--	--	--	--	--
TRINITY_DN10446_c0_g1_i1_2	--	--	--	--	--	--	--	--	--	--	--	--	--	--	--	--	--	--	--	--	--
TRINITY_DN10450_c0_g1_i1_2	XP_022232273.1	60S ribosomal protein L38 [Drosophila obscura]	Q9W5N2|RL38_DROME	60S ribosomal protein L38 CG18001 OS=Drosophila melanogaster (Fruit fly) GN=CG18001 PE=1 SV=1	68/70(97.14)	K02923	RP-L38e, RPL38	large subunit ribosomal protein L38e	ko03010	Ribosome	KOG3499	60S ribosomal protein L38	[J]	INFORMATION STORAGE AND PROCESSING	Translation, ribosomal structure and biogenesis	J	ENOG4112229	Ribosomal protein L38	Biological Process: cytoplasmic translation (GO:0002181);|Molecular Function: structural constituent of ribosome (GO:0003735);|Cellular Component: cytosolic large ribosomal subunit (GO:0022625);|Cellular Component: cytosolic ribosome (GO:0022626);	--	--
TRINITY_DN10452_c0_g1_i1_1	--	--	--	--	--	--	--	--	--	--	--	--	--	--	--	--	--	--	--	--	--
TRINITY_DN10453_c0_g1_i1_2	RZF47274.1	hypothetical protein LSTR_LSTR004983 [Laodelphax striatellus]	Q01826|SATB1_HUMAN	DNA-binding protein SATB1 SATB1 OS=Homo sapiens (Human) GN=SATB1 PE=1 SV=1	--	--	--	--	--	--	KOG3755	SATB1 matrix attachment region binding protein	[K]	INFORMATION STORAGE AND PROCESSING	Transcription	K	ENOG410YYG8	SATB homeobox	--	PF16534.5	Ubiquitin-like oligomerisation domain of SATB
TRINITY_DN10456_c0_g1_i1_1	XP_014481901.1	PREDICTED: protein D2-like [Dinoponera quadriceps]	P31729|OV16_ONCVO	OV-16 antigen OV16 OS=Onchocerca volvulus GN=OV16 PE=2 SV=2	--	--	--	--	--	--	KOG3346	Phosphatidylethanolamine binding protein	[R]	POORLY CHARACTERIZED	General function prediction only	S	COG1881	phosphatidylethanolamine-binding protein	--	PF01161.20	Phosphatidylethanolamine-binding protein
TRINITY_DN1045_c0_g1_i1_2	--	--	--	--	--	--	--	--	--	--	--	--	--	--	--	--	--	--	--	--	--
TRINITY_DN1045_c0_g2_i1_2	--	--	--	--	--	--	--	--	--	--	--	--	--	--	--	--	--	--	--	--	--
TRINITY_DN10466_c0_g1_i1_1	XP_022185293.1	beta-galactoside alpha-2,6-sialyltransferase 2-like [Nilaparvata lugens]	Q96JF0|SIAT2_HUMAN	Beta-galactoside alpha-2,6-sialyltransferase 2 KIAA1877 OS=Homo sapiens (Human) GN=KIAA1877 PE=1 SV=2	138/259(53.28)	K00779	SIAT2, ST6GAL2	beta-galactoside alpha-2,6-sialyltransferase (sialyltransferase 2) [EC:2.4.99.1]	ko00510|ko00514	N-Glycan biosynthesis|Other types of O-glycan biosynthesis	KOG2692	Sialyltransferase	[G]	METABOLISM	Carbohydrate transport and metabolism	S	ENOG410XT8P	ST3 beta-galactoside alpha-2,3-sialyltransferase	--	PF00777.18	Glycosyltransferase family 29 (sialyltransferase)
TRINITY_DN10466_c0_g2_i1_1	RZF45221.1	hypothetical protein LSTR_LSTR012644 [Laodelphax striatellus]	Q76K27|SIAT2_MOUSE	Beta-galactoside alpha-2,6-sialyltransferase 2 Kiaa1877 OS=Mus musculus (Mouse) GN=Kiaa1877 PE=2 SV=2	126/184(68.48)	K00779	SIAT2, ST6GAL2	beta-galactoside alpha-2,6-sialyltransferase (sialyltransferase 2) [EC:2.4.99.1]	ko00510|ko00514	N-Glycan biosynthesis|Other types of O-glycan biosynthesis	KOG2692	Sialyltransferase	[G]	METABOLISM	Carbohydrate transport and metabolism	S	ENOG410XT8P	ST3 beta-galactoside alpha-2,3-sialyltransferase	--	PF00777.18	Glycosyltransferase family 29 (sialyltransferase)
TRINITY_DN10467_c0_g1_i1_2	--	--	--	--	--	--	--	--	--	--	--	--	--	--	--	--	--	--	--	PF13909.6,PF13465.6,PF18387.1,PF00096.26	C2H2-type zinc-finger domain|Zinc-finger double domain|Zinc-fingers and homeoboxes C2H2 finger domain|Zinc finger, C2H2 type
TRINITY_DN10469_c0_g1_i1_2	--	--	--	--	--	--	--	--	--	--	--	--	--	--	--	--	--	--	--	--	--
TRINITY_DN1046_c0_g1_i1_1	XP_018898877.1	PREDICTED: uncharacterized protein LOC109031673 [Bemisia tabaci]	--	--	--	--	--	--	--	--	--	--	--	--	--	S	ENOG4111MP1	Docking protein 7	--	--	--
TRINITY_DN10473_c0_g1_i1_1	KAE9433123.1	hypothetical protein GE061_21482 [Apolygus lucorum]	--	--	--	--	--	--	--	--	KOG1721	FOG: Zn-finger	[R]	POORLY CHARACTERIZED	General function prediction only	--	--	--	--	--	--
TRINITY_DN10474_c0_g1_i1_1	--	--	--	--	--	--	--	--	--	--	--	--	--	--	--	--	--	--	--	--	--
TRINITY_DN10475_c0_g1_i1_1	XP_002072894.1	adenylosuccinate lyase [Drosophila willistoni]	P21265|PUR8_CHICK	Adenylosuccinate lyase ADSL OS=Gallus gallus (Chicken) GN=ADSL PE=2 SV=2	164/181(90.61)	K01756	purB, ADSL	adenylosuccinate lyase [EC:4.3.2.2]	ko00230|ko00250	Purine metabolism|Alanine, aspartate and glutamate metabolism	KOG2700	Adenylosuccinate lyase	[F]	METABOLISM	Nucleotide transport and metabolism	F	COG0015	adenylosuccinate lyase	Molecular Function: N6-(1,2-dicarboxyethyl)AMP AMP-lyase (fumarate-forming) activity (GO:0004018);|Cellular Component: cytosol (GO:0005829);|Biological Process: 'de novo' IMP biosynthetic process (GO:0006189);|Biological Process: 'de novo' AMP biosynthetic process (GO:0044208);|Molecular Function: (S)-2-(5-amino-1-(5-phospho-D-ribosyl)imidazole-4-carboxamido)succinate AMP-lyase (fumarate-forming)…	PF00206.20	Lyase
TRINITY_DN10481_c0_g1_i1_1	--	--	--	--	--	--	--	--	--	--	--	--	--	--	--	--	--	--	--	--	--
TRINITY_DN10484_c0_g1_i1_1	XP_023308158.1	ervatamin-B-like [Lucilia cuprina]	Q86GF7|CRUST_PANBO	Crustapain Cys OS=Pandalus borealis (Northern red shrimp) GN=Cys PE=1 SV=1	--	--	--	--	--	--	KOG1543	Cysteine proteinase Cathepsin L	[O]	CELLULAR PROCESSES AND SIGNALING	Posttranslational modification, protein turnover, chaperones	O	COG4870	cathepsin	Cellular Component: extracellular region (GO:0005576);|Biological Process: digestion (GO:0007586);|Molecular Function: cysteine-type peptidase activity (GO:0008234);|Biological Process: protein catabolic process (GO:0030163);|Biological Process: collagen catabolic process (GO:0030574);	PF00112.23	Papain family cysteine protease
TRINITY_DN10485_c0_g1_i1_1	XP_023711365.1	synaptotagmin-12 isoform X2 [Cryptotermes secundus]	P97610|SYT12_RAT	Synaptotagmin-12 Syt12 OS=Rattus norvegicus (Rat) GN=Syt12 PE=1 SV=1	--	--	--	--	--	--	KOG1028	Ca2+-dependent phospholipid-binding protein Synaptotagmin, required for synaptic vesicle and secretory granule exocytosis	[TU]	CELLULAR PROCESSES AND SIGNALING|CELLULAR PROCESSES AND SIGNALING	Signal transduction mechanisms |Intracellular trafficking, secretion, and vesicular transport	S	ENOG411011E	synaptotagmin XII	Molecular Function: SNARE binding (GO:0000149);|Molecular Function: phosphatidylserine binding (GO:0001786);|Molecular Function: calcium ion binding (GO:0005509);|Molecular Function: calcium-dependent phospholipid binding (GO:0005544);|Cellular Component: plasma membrane (GO:0005886);|Biological Process: regulation of dopamine secretion (GO:0014059);|Cellular Component: integral component of memb…	PF00168.30	C2 domain
TRINITY_DN10485_c0_g1_i1_2	--	--	--	--	--	--	--	--	--	--	--	--	--	--	--	--	--	--	--	--	--
TRINITY_DN10486_c0_g1_i1_1	XP_011209319.1	esterase B1 [Bactrocera dorsalis]	P16854|EST1_CULPI	Esterase B1 B1 OS=Culex pipiens (House mosquito) GN=B1 PE=3 SV=1	--	--	--	--	--	--	KOG1516	Carboxylesterase and related proteins	[R]	POORLY CHARACTERIZED	General function prediction only	I	COG2272	Carboxylesterase	Molecular Function: carboxylic ester hydrolase activity (GO:0052689);	PF00135.28	Carboxylesterase family
TRINITY_DN10487_c0_g1_i1_2	XP_023722019.1	uncharacterized protein LOC111872399 [Cryptotermes secundus]	--	--	--	--	--	--	--	--	--	--	--	--	--	--	--	--	--	--	--
TRINITY_DN10488_c0_g1_i1_1	XP_022186166.1	histone-lysine N-methyltransferase SETMAR-like [Nilaparvata lugens]	Q53H47|SETMR_HUMAN	Transposon Hsmar1 transposase SETMAR OS=Homo sapiens (Human) GN=SETMAR PE=1 SV=2	54/103(52.43)	K11433	SETMAR	[histone H3]-lysine36 N-dimethyltransferase SETMAR [EC:2.1.1.357]	ko00310	Lysine degradation	--	--	--	--	--	S	ENOG4111T4U	to SET domain and mariner transposase fusion Hydra magnipapillata	--	--	--
TRINITY_DN10489_c0_g1_i1_1	XP_022193985.1	uncharacterized protein LOC111051741 [Nilaparvata lugens]	Q95SX7|RTBS_DROME	Probable RNA-directed DNA polymerase from transposon BS RTase OS=Drosophila melanogaster (Fruit fly) GN=RTase PE=2 SV=1	--	--	--	--	--	--	KOG1075	FOG: Reverse transcriptase	[R]	POORLY CHARACTERIZED	General function prediction only	S	ENOG4111MHU	Reverse transcriptase (RNA-dependent DNA polymerase)	Molecular Function: RNA-directed DNA polymerase activity (GO:0003964);|Biological Process: transposition, DNA-mediated (GO:0006313);	PF00078.27	Reverse transcriptase (RNA-dependent DNA polymerase)
TRINITY_DN10489_c0_g1_i1_2	--	--	--	--	--	--	--	--	--	--	--	--	--	--	--	--	--	--	--	--	--
TRINITY_DN1048_c0_g1_i1_1	XP_030375685.1	bifunctional coenzyme A synthase [Scaptodrosophila lebanonensis]	Q8MIR4|COASY_PIG	Dephospho-CoA kinase COASY OS=Sus scrofa (Pig) GN=COASY PE=1 SV=1	61/113(53.98)	K02318	COASY	phosphopantetheine adenylyltransferase / dephospho-CoA kinase [EC:2.7.7.3 2.7.1.24]	ko00770	Pantothenate and CoA biosynthesis	KOG3220	Similar to bacterial dephospho-CoA kinase	[H]	METABOLISM	Coenzyme transport and metabolism	H	COG1019	Reversibly transfers an adenylyl group from ATP to 4'- phosphopantetheine, yielding dephospho-CoA (dPCoA) and pyrophosphate (By similarity)	Molecular Function: dephospho-CoA kinase activity (GO:0004140);|Molecular Function: pantetheine-phosphate adenylyltransferase activity (GO:0004595);|Molecular Function: ATP binding (GO:0005524);|Cellular Component: nucleoplasm (GO:0005654);|Cellular Component: mitochondrial matrix (GO:0005759);|Cellular Component: cytosol (GO:0005829);|Biological Process: coenzyme A biosynthetic process (GO:00159…	PF01121.20	Dephospho-CoA kinase
TRINITY_DN1048_c0_g1_i1_2	NP_942048.1	60S ribosomal protein L3 [Rattus norvegicus]	P21531|RL3_RAT	60S ribosomal protein L3 Rpl3 OS=Rattus norvegicus (Rat) GN=Rpl3 PE=1 SV=3	403/403(100.00)	K02925	RP-L3e, RPL3	large subunit ribosomal protein L3e	ko03010	Ribosome	KOG0746	60S ribosomal protein L3 and related proteins	[J]	INFORMATION STORAGE AND PROCESSING	Translation, ribosomal structure and biogenesis	J	COG0087	One of the primary rRNA binding proteins, it binds directly near the 3'-end of the 23S rRNA, where it nucleates assembly of the 50S subunit (By similarity)	Biological Process: ribosomal large subunit assembly (GO:0000027);|Molecular Function: structural constituent of ribosome (GO:0003735);|Cellular Component: nucleolus (GO:0005730);|Cellular Component: ribosome (GO:0005840);|Biological Process: translation (GO:0006412);|Molecular Function: 5S rRNA binding (GO:0008097);|Cellular Component: cytosolic large ribosomal subunit (GO:0022625);|Cellular Com…	PF00297.22	Ribosomal protein L3
TRINITY_DN10490_c0_g1_i1_2	XP_008200082.1	PREDICTED: discoidin domain-containing receptor 2 [Tribolium castaneum]	Q18163|DDRA_CAEEL	Discoidin domain-containing receptor A C25F6.4 OS=Caenorhabditis elegans GN=C25F6.4 PE=2 SV=3	--	--	--	--	--	--	KOG1094	Discoidin domain receptor DDR1	[T]	CELLULAR PROCESSES AND SIGNALING	Signal transduction mechanisms	T	ENOG410XQAI	Discoidin domain receptor tyrosine kinase	Molecular Function: protein kinase activity (GO:0004672);|Molecular Function: ATP binding (GO:0005524);|Cellular Component: plasma membrane (GO:0005886);|Biological Process: motor neuron axon guidance (GO:0008045);|Cellular Component: integral component of membrane (GO:0016021);|Cellular Component: axon (GO:0030424);|Cellular Component: perikaryon (GO:0043204);|Biological Process: positive regula…	--	--
TRINITY_DN10492_c0_g1_i1_2	XP_024080834.1	probable cytochrome P450 6a14 isoform X4 [Cimex lectularius]	--	--	--	--	--	--	--	--	--	--	--	--	--	--	--	--	--	--	--
TRINITY_DN10493_c0_g1_i1_1	--	--	--	--	--	--	--	--	--	--	--	--	--	--	--	--	--	--	--	--	--
TRINITY_DN10493_c0_g1_i1_2	ATU82497.1	venom peroxidase [Lethocerus distinctifemur]	Q9VZZ4|PXDN_DROME	Peroxidasin CG12002 OS=Drosophila melanogaster (Fruit fly) GN=CG12002 PE=1 SV=1	--	--	--	--	--	--	KOG2408	Peroxidase/oxygenase	[R]	POORLY CHARACTERIZED	General function prediction only	S	ENOG410XPZ3	prostaglandin G H synthase and cyclooxygenase	Molecular Function: peroxidase activity (GO:0004601);|Cellular Component: extracellular space (GO:0005615);|Biological Process: phagocytosis (GO:0006909);|Biological Process: response to oxidative stress (GO:0006979);|Molecular Function: heme binding (GO:0020037);|Biological Process: extracellular matrix organization (GO:0030198);|Cellular Component: extracellular matrix (GO:0031012);|Biological …	PF03098.15	Animal haem peroxidase
TRINITY_DN10495_c0_g1_i1_2	XP_014098634.1	PREDICTED: uncharacterized protein LOC106623587 [Bactrocera oleae]	B0V3F8|PRKRA_DANRE	Interferon-inducible double-stranded RNA-dependent protein kinase activator A homolog si:ch73-57b20.1 OS=Danio rerio (Zebrafish) (Brachydanio rerio) GN=si:ch73-57b20.1 PE=2 SV=2	--	--	--	--	--	--	KOG3732	Staufen and related double-stranded-RNA-binding proteins	[UK]	CELLULAR PROCESSES AND SIGNALING|INFORMATION STORAGE AND PROCESSING	Intracellular trafficking, secretion, and vesicular transport |Transcription	K	ENOG410XSCK	RNA binding protein	Molecular Function: double-stranded RNA binding (GO:0003725);|Cellular Component: cytoplasm (GO:0005737);|Molecular Function: enzyme activator activity (GO:0008047);|Biological Process: production of siRNA involved in RNA interference (GO:0030422);|Cellular Component: perinuclear region of cytoplasm (GO:0048471);	PF00035.26,PF14709.7	Double-stranded RNA binding motif|double strand RNA binding domain from DEAD END PROTEIN 1
TRINITY_DN1049_c0_g1_i1_1	XP_030386918.1	protein Shroom isoform X1 [Scaptodrosophila lebanonensis]	--	--	--	--	--	--	--	--	--	--	--	--	--	Z	ENOG41113GY	Shroom family member	--	--	--
TRINITY_DN1049_c0_g1_i1_2	XP_008773895.1	PREDICTED: collagen alpha-2(I) chain isoform X2 [Rattus norvegicus]	P02466|CO1A2_RAT	Collagen alpha-2(I) chain Col1a2 OS=Rattus norvegicus (Rat) GN=Col1a2 PE=1 SV=3	261/261(100.00)	K06236	COL1A	collagen, type I, alpha	ko04151|ko04510|ko04512|ko04611|ko04926|ko04933|ko04974|ko05146|ko05165|ko05205	PI3K-Akt signaling pathway|Focal adhesion|ECM-receptor interaction|Platelet activation|Relaxin signaling pathway|AGE-RAGE signaling pathway in diabetic complications|Protein digestion and absorption|Amoebiasis|Human papillomavirus infection|Proteoglycans in cancer	KOG3544	Collagens (type IV and type XIII), and related proteins	[W]	CELLULAR PROCESSES AND SIGNALING	Extracellular structures	G	ENOG410ZZWR	collagen, type	Molecular Function: extracellular matrix structural constituent (GO:0005201);|Cellular Component: extracellular region (GO:0005576);|Cellular Component: collagen type I trimer (GO:0005584);|Cellular Component: extracellular space (GO:0005615);|Biological Process: extracellular matrix organization (GO:0030198);|Cellular Component: extracellular matrix (GO:0031012);|Molecular Function: metal ion bi…	PF01410.18,PF01391.18	Fibrillar collagen C-terminal domain|Collagen triple helix repeat (20 copies)
TRINITY_DN1049_c0_g2_i1_1	--	--	--	--	--	--	--	--	--	--	--	--	--	--	--	--	--	--	--	--	--
TRINITY_DN104_c0_g1_i1_1	--	--	--	--	--	--	--	--	--	--	--	--	--	--	--	--	--	--	--	--	--
TRINITY_DN10500_c0_g1_i1_1	--	--	--	--	--	--	--	--	--	--	--	--	--	--	--	--	--	--	--	--	--
TRINITY_DN10502_c0_g1_i1_1	--	--	--	--	--	--	--	--	--	--	--	--	--	--	--	--	--	--	--	--	--
TRINITY_DN10502_c0_g1_i1_2	KNH06633.1	hsp70 [Perkinsela sp. CCAP 1560/4]	P17066|HSP76_HUMAN	Heat shock 70 kDa protein 6 HSP70B' OS=Homo sapiens (Human) GN=HSP70B' PE=1 SV=2	150/199(75.38)	K03283	HSPA1s	heat shock 70kDa protein 1/2/6/8	ko03040|ko04010|ko04141|ko04144|ko04213|ko04612|ko04915|ko05134|ko05145|ko05162	Spliceosome|MAPK signaling pathway|Protein processing in endoplasmic reticulum|Endocytosis|Longevity regulating pathway - multiple species|Antigen processing and presentation|Estrogen signaling pathway|Legionellosis|Toxoplasmosis|Measles	KOG0101	Molecular chaperones HSP70/HSC70, HSP70 superfamily	[O]	CELLULAR PROCESSES AND SIGNALING	Posttranslational modification, protein turnover, chaperones	O	COG0443	Heat shock protein	--	PF00012.20,PF06723.13,PF10712.9	Hsp70 protein|MreB/Mbl protein|NAD-specific glutamate dehydrogenase
TRINITY_DN10503_c0_g1_i1_1	AEV66554.1	FI17860p1, partial [Drosophila melanogaster]	--	--	--	--	--	--	--	--	--	--	--	--	--	S	ENOG410ZJ17	NA	--	PF16086.5	Domain of unknown function (DUF4816)
TRINITY_DN10505_c0_g1_i1_1	XP_014255655.1	NACHT and WD repeat domain-containing protein 2 isoform X2 [Cimex lectularius]	--	--	--	--	--	--	--	--	KOG3602	WD40 repeat-containing protein	[R]	POORLY CHARACTERIZED	General function prediction only	S	ENOG410ZVCC	NACHT and WD repeat	--	--	--
TRINITY_DN10508_c0_g1_i1_2	--	--	--	--	--	--	--	--	--	--	--	--	--	--	--	--	--	--	--	--	--
TRINITY_DN10509_c0_g1_i1_1	--	--	--	--	--	--	--	--	--	--	--	--	--	--	--	--	--	--	--	--	--
TRINITY_DN1050_c0_g1_i1_1	--	--	--	--	--	--	--	--	--	--	--	--	--	--	--	--	--	--	--	--	--
TRINITY_DN10510_c0_g1_i1_1	--	--	--	--	--	--	--	--	--	--	--	--	--	--	--	--	--	--	--	--	--
TRINITY_DN10511_c0_g1_i1_1	--	--	--	--	--	--	--	--	--	--	--	--	--	--	--	--	--	--	--	--	--
TRINITY_DN10513_c0_g1_i1_2	XP_025190524.1	protein FAM200B-like [Melanaphis sacchari]	--	--	--	--	--	--	--	--	--	--	--	--	--	S	ENOG410YFND	ZnF_TTF	--	--	--
TRINITY_DN10514_c1_g1_i1_1	RWS04752.1	solute carrier organic anion transporter family member 4A1-like protein [Dinothrombium tinctorium]	Q96BD0|SO4A1_HUMAN	Solute carrier organic anion transporter family member 4A1 OATP1 OS=Homo sapiens (Human) GN=OATP1 PE=1 SV=2	--	--	--	--	--	--	KOG3626	Organic anion transporter	[Q]	METABOLISM	Secondary metabolites biosynthesis, transport and catabolism	P	ENOG410XRSF	transporter activity	Cellular Component: plasma membrane (GO:0005886);|Cellular Component: integral component of plasma membrane (GO:0005887);|Molecular Function: sodium-independent organic anion transmembrane transporter activity (GO:0015347);|Molecular Function: thyroid hormone transmembrane transporter activity (GO:0015349);|Biological Process: sodium-independent organic anion transport (GO:0043252);	PF03137.20	Organic Anion Transporter Polypeptide (OATP) family
TRINITY_DN10515_c0_g1_i1_1	XP_023301853.1	CDGSH iron-sulfur domain-containing protein 3, mitochondrial [Lucilia cuprina]	B1AR13|CISD3_MOUSE	CDGSH iron-sulfur domain-containing protein 3, mitochondrial Mel-13 OS=Mus musculus (Mouse) GN=Mel-13 PE=1 SV=1	--	--	--	--	--	--	KOG4605	Uncharacterized conserved protein containing CDGSH-type Zn-finger	[S]	POORLY CHARACTERIZED	Function unknown	S	ENOG41122TT	Zinc finger, CDGSH-type domain protein	Cellular Component: mitochondrion (GO:0005739);|Molecular Function: metal ion binding (GO:0046872);|Molecular Function: 2 iron, 2 sulfur cluster binding (GO:0051537);	PF09360.10	Iron-binding zinc finger CDGSH type
TRINITY_DN10516_c0_g1_i1_1	CRK88597.1	CLUMA_CG002387, isoform A [Clunio marinus]	--	--	--	--	--	--	--	--	KOG1721	FOG: Zn-finger	[R]	POORLY CHARACTERIZED	General function prediction only	S	COG5048	Zinc finger protein	--	PF13465.6,PF12874.7,PF13894.6,PF00096.26,PF12171.8,PF13912.6,PF05605.12	Zinc-finger double domain|Zinc-finger of C2H2 type|C2H2-type zinc finger|Zinc finger, C2H2 type|Zinc-finger double-stranded RNA-binding|C2H2-type zinc finger|Drought induced 19 protein (Di19), zinc-binding
TRINITY_DN10517_c0_g1_i1_1	APZ81421.1	sensory neuron membrane protein 1b [Adelphocoris lineolatus]	E0W3E3|SNMP1_PEDHC	Sensory neuron membrane protein 1 PHUM603690 OS=Pediculus humanus subsp. corporis (Body louse) GN=PHUM603690 PE=3 SV=1	72/140(51.43)	K13885	SCARB1	scavenger receptor class B, member 1	ko04145|ko04913|ko04925|ko04927|ko04934|ko04975|ko04976|ko04977|ko04979|ko05160	Phagosome|Ovarian steroidogenesis|Aldosterone synthesis and secretion|Cortisol synthesis and secretion|Cushing syndrome|Fat digestion and absorption|Bile secretion|Vitamin digestion and absorption|Cholesterol metabolism|Hepatitis C	KOG3776	Plasma membrane glycoprotein CD36 and related membrane receptors	[T]	CELLULAR PROCESSES AND SIGNALING	Signal transduction mechanisms	U	ENOG410XS17	scavenger receptor class B, member	Cellular Component: plasma membrane (GO:0005886);|Biological Process: sensory perception of smell (GO:0007608);|Cellular Component: integral component of membrane (GO:0016021);|Biological Process: response to stimulus (GO:0050896);	PF01130.21	CD36 family
TRINITY_DN10518_c0_g1_i1_2	--	--	--	--	--	--	--	--	--	--	--	--	--	--	--	--	--	--	--	--	--
TRINITY_DN1051_c0_g1_i1_1	XP_011882947.1	PREDICTED: uncharacterized protein K02A2.6-like [Vollenhovia emeryi]	--	--	--	--	--	--	--	--	--	--	--	--	--	--	--	--	--	--	--
TRINITY_DN10520_c0_g1_i1_2	XP_023296606.1	probable isoaspartyl peptidase/L-asparaginase CG7860 [Lucilia cuprina]	Q29I93|ASGL1_DROPS	Probable isoaspartyl peptidase/L-asparaginase GA20639 beta chain GA20639 OS=Drosophila pseudoobscura pseudoobscura (Fruit fly) GN=GA20639 PE=3 SV=1	189/283(66.78)	K13051	ASRGL1, iaaA	L-asparaginase / beta-aspartyl-peptidase [EC:3.5.1.1 3.4.19.5]	ko00250	Alanine, aspartate and glutamate metabolism	KOG1592	Asparaginase	[E]	METABOLISM	Amino acid transport and metabolism	E	COG1446	asparaginase	Molecular Function: asparaginase activity (GO:0004067);|Cellular Component: cytoplasm (GO:0005737);|Molecular Function: beta-aspartyl-peptidase activity (GO:0008798);|Biological Process: asparagine catabolic process via L-aspartate (GO:0033345);	PF01112.18	Asparaginase
TRINITY_DN10521_c0_g1_i1_2	XP_017475801.1	PREDICTED: probable ATP-dependent RNA helicase DDX43 [Rhagoletis zephyria]	--	--	--	--	--	--	--	--	KOG0336	ATP-dependent RNA helicase	[A]	INFORMATION STORAGE AND PROCESSING	RNA processing and modification	L	ENOG410XR3V	DEAD (Asp-Glu-Ala-Asp) box polypeptide	--	PF00013.29	KH domain
TRINITY_DN10527_c0_g1_i1_1	--	--	--	--	--	--	--	--	--	--	--	--	--	--	--	--	--	--	--	--	--
TRINITY_DN10529_c0_g1_i1_1	XP_002134801.1	uncharacterized protein Dpse_GA23602, isoform A [Drosophila pseudoobscura pseudoobscura]	--	--	--	--	--	--	--	--	--	--	--	--	--	--	--	--	--	--	--
TRINITY_DN10530_c0_g1_i1_1	XP_023297044.1	transcription initiation factor TFIID subunit 8 [Lucilia cuprina]	Q9VWY6|TAF8_DROME	Transcription initiation factor TFIID subunit 8 CG7128 OS=Drosophila melanogaster (Fruit fly) GN=CG7128 PE=1 SV=1	73/100(73.00)	K14649	TAF8	transcription initiation factor TFIID subunit 8	ko03022	Basal transcription factors	KOG4336	TBP-associated transcription factor Prodos	[K]	INFORMATION STORAGE AND PROCESSING	Transcription	K	ENOG410ZRN5	TAF8 RNA polymerase II, TATA box binding protein (TBP)-associated factor, 43kDa	Cellular Component: transcription factor TFIID complex (GO:0005669);|Biological Process: transcription initiation from RNA polymerase II promoter (GO:0006367);|Biological Process: cellular process (GO:0009987);|Biological Process: positive regulation of transcription by RNA polymerase II (GO:0045944);|Molecular Function: protein heterodimerization activity (GO:0046982);|Biological Process: regula…	PF07524.13	Bromodomain associated
TRINITY_DN10532_c0_g1_i1_2	KPU81756.1	uncharacterized protein Dana_GF21660 [Drosophila ananassae]	P04146|COPIA_DROME	Copia protease COPIA OS=Drosophila melanogaster (Fruit fly) GN=COPIA PE=1 SV=3	--	--	--	--	--	--	KOG0017	FOG: Transposon-encoded proteins with TYA, reverse transcriptase, integrase domains in various combinations	[R]	POORLY CHARACTERIZED	General function prediction only	L	COG2801	Retrotransposon protein	Cellular Component: retrotransposon nucleocapsid (GO:0000943);|Molecular Function: nucleic acid binding (GO:0003676);|Molecular Function: aspartic-type endopeptidase activity (GO:0004190);|Molecular Function: ATP binding (GO:0005524);|Molecular Function: zinc ion binding (GO:0008270);|Biological Process: DNA integration (GO:0015074);	--	--
TRINITY_DN10533_c0_g1_i1_1	XP_011179766.1	mitochondrial carrier homolog 2 [Zeugodacus cucurbitae]	Q5R5M0|MTCH2_PONAB	Mitochondrial carrier homolog 2 MTCH2 OS=Pongo abelii (Sumatran orangutan) (Pongo pygmaeus abelii) GN=MTCH2 PE=2 SV=2	--	--	--	--	--	--	KOG2745	Mitochondrial carrier protein	[R]	POORLY CHARACTERIZED	General function prediction only	O	ENOG410XSXF	mitochondrial carrier	Cellular Component: mitochondrial inner membrane (GO:0005743);|Cellular Component: integral component of membrane (GO:0016021);	PF00153.27	Mitochondrial carrier protein
TRINITY_DN10533_c0_g1_i1_2	--	--	--	--	--	--	--	--	--	--	--	--	--	--	--	--	--	--	--	--	--
TRINITY_DN10535_c0_g1_i1_2	XP_021921772.1	leucine-zipper-like transcriptional regulator 1 isoform X2 [Zootermopsis nevadensis]	Q5R4Q7|LZTR1_PONAB	Leucine-zipper-like transcriptional regulator 1 LZTR1 OS=Pongo abelii (Sumatran orangutan) (Pongo pygmaeus abelii) GN=LZTR1 PE=2 SV=1	--	--	--	--	--	--	--	--	--	--	--	K	ENOG410Y2DF	leucine-zipper-like transcription regulator 1	Cellular Component: Golgi apparatus (GO:0005794);	PF01344.25,PF13415.6,PF13964.6,PF13418.6,PF13854.6,PF07646.15	Kelch motif|Galactose oxidase, central domain|Kelch motif|Galactose oxidase, central domain|Kelch motif|Kelch motif
TRINITY_DN10536_c0_g1_i1_2	XP_032682027.1	coagulation factor VII isoform X1 [Odontomachus brunneus]	Q5R5E8|HEPS_PONAB	Serine protease hepsin catalytic chain TMPRSS1 OS=Pongo abelii (Sumatran orangutan) (Pongo pygmaeus abelii) GN=TMPRSS1 PE=2 SV=1	--	--	--	--	--	--	KOG3627	Trypsin	[E]	METABOLISM	Amino acid transport and metabolism	O	COG5640	protease	Molecular Function: serine-type endopeptidase activity (GO:0004252);|Cellular Component: cytoplasm (GO:0005737);|Cellular Component: endoplasmic reticulum membrane (GO:0005789);|Cellular Component: plasma membrane (GO:0005886);|Cellular Component: integral component of plasma membrane (GO:0005887);|Cellular Component: cell-cell junction (GO:0005911);|Biological Process: proteolysis (GO:0006508);|…	PF00089.26,PF13365.6	Trypsin|Trypsin-like peptidase domain
TRINITY_DN10537_c0_g1_i1_2	--	--	--	--	--	--	--	--	--	--	--	--	--	--	--	--	--	--	--	--	--
TRINITY_DN10540_c0_g1_i1_1	XP_017794509.1	PREDICTED: protein transport protein Sec23A isoform X2 [Habropoda laboriosa]	Q05AS9|SC23A_XENTR	Protein transport protein Sec23A sec23a OS=Xenopus tropicalis (Western clawed frog) (Silurana tropicalis) GN=sec23a PE=2 SV=1	95/115(82.61)	K14006	SEC23	protein transport protein SEC23	ko04141	Protein processing in endoplasmic reticulum	KOG1986	Vesicle coat complex COPII, subunit SEC23	[U]	CELLULAR PROCESSES AND SIGNALING	Intracellular trafficking, secretion, and vesicular transport	U	COG5047	transport protein	Cellular Component: Golgi membrane (GO:0000139);|Biological Process: regulation of COPII vesicle coating (GO:0003400);|Molecular Function: GTPase activator activity (GO:0005096);|Cellular Component: endoplasmic reticulum (GO:0005783);|Cellular Component: endoplasmic reticulum membrane (GO:0005789);|Cellular Component: cytosol (GO:0005829);|Biological Process: intracellular protein transport (GO:0…	PF04811.15	Sec23/Sec24 trunk domain
TRINITY_DN10540_c0_g1_i1_2	XP_021916208.1	uncharacterized protein LOC110828126 [Zootermopsis nevadensis]	--	--	--	--	--	--	--	--	--	--	--	--	--	S	ENOG4111JK5	Zinc finger protein 839	--	--	--
TRINITY_DN10540_c1_g1_i2_1	XP_018322904.1	protein transport protein Sec23A isoform X1 [Agrilus planipennis]	Q15436|SC23A_HUMAN	Protein transport protein Sec23A SEC23A OS=Homo sapiens (Human) GN=SEC23A PE=1 SV=2	125/141(88.65)	K14006	SEC23	protein transport protein SEC23	ko04141	Protein processing in endoplasmic reticulum	KOG1986	Vesicle coat complex COPII, subunit SEC23	[U]	CELLULAR PROCESSES AND SIGNALING	Intracellular trafficking, secretion, and vesicular transport	U	COG5047	transport protein	Cellular Component: Golgi membrane (GO:0000139);|Biological Process: antigen processing and presentation of peptide antigen via MHC class I (GO:0002474);|Biological Process: regulation of COPII vesicle coating (GO:0003400);|Molecular Function: GTPase activator activity (GO:0005096);|Cellular Component: endoplasmic reticulum (GO:0005783);|Cellular Component: endoplasmic reticulum membrane (GO:0005…	PF04810.15,PF04811.15	Sec23/Sec24 zinc finger|Sec23/Sec24 trunk domain
TRINITY_DN10543_c0_g1_i1_2	--	--	--	--	--	--	--	--	--	--	--	--	--	--	--	--	--	--	--	--	--
TRINITY_DN10546_c0_g1_i1_1	XP_017889791.1	serine/arginine-rich splicing factor 1B [Ceratina calcarata]	Q9NEW6|RSP3_CAEEL	Probable splicing factor, arginine/serine-rich 3 Y111B2A.18 OS=Caenorhabditis elegans GN=Y111B2A.18 PE=1 SV=2	61/64(95.31)	K12890	SFRS1, ASF, SF2	splicing factor, arginine/serine-rich 1	ko03040|ko04657|ko05168	Spliceosome|IL-17 signaling pathway|Herpes simplex virus 1 infection	KOG0105	Alternative splicing factor ASF/SF2 (RRM superfamily)	[A]	INFORMATION STORAGE AND PROCESSING	RNA processing and modification	S	COG0724	Rna-binding protein	Biological Process: regulation of alternative mRNA splicing, via spliceosome (GO:0000381);|Molecular Function: RNA binding (GO:0003723);|Cellular Component: nucleus (GO:0005634);|Biological Process: mRNA splice site selection (GO:0006376);|Biological Process: RNA splicing (GO:0008380);|Biological Process: embryo development ending in birth or egg hatching (GO:0009792);|Biological Process: mRNA ci…	--	--
TRINITY_DN10549_c0_g1_i1_1	XP_022199261.1	dynein heavy chain 7, axonemal-like, partial [Nilaparvata lugens]	Q63170|DYH7_RAT	Dynein heavy chain 7, axonemal Axob OS=Rattus norvegicus (Rat) GN=Axob PE=2 SV=2	87/153(56.86)	K10408	DNAH	dynein heavy chain, axonemal	ko05016	Huntington disease	KOG3595	Dyneins, heavy chain	[Z]	CELLULAR PROCESSES AND SIGNALING	Cytoskeleton	Z	COG5245	heavy chain	Biological Process: cilium movement (GO:0003341);|Molecular Function: calcium ion binding (GO:0005509);|Molecular Function: ATP binding (GO:0005524);|Cellular Component: microtubule (GO:0005874);|Biological Process: microtubule-based movement (GO:0007018);|Molecular Function: ATP-dependent microtubule motor activity, minus-end-directed (GO:0008569);|Cellular Component: dynein complex (GO:0030286)…	PF08393.13	Dynein heavy chain, N-terminal region 2
TRINITY_DN1054_c0_g1_i1_2	--	--	--	--	--	--	--	--	--	--	--	--	--	--	--	--	--	--	--	--	--
TRINITY_DN10550_c0_g1_i1_1	--	--	--	--	--	--	--	--	--	--	--	--	--	--	--	--	--	--	--	--	--
TRINITY_DN10551_c0_g1_i1_2	--	--	--	--	--	--	--	--	--	--	--	--	--	--	--	--	--	--	--	--	--
TRINITY_DN10554_c0_g1_i1_1	--	--	--	--	--	--	--	--	--	--	--	--	--	--	--	--	--	--	--	--	--
TRINITY_DN10554_c0_g1_i1_2	--	--	--	--	--	--	--	--	--	--	--	--	--	--	--	--	--	--	--	--	--
TRINITY_DN10556_c0_g1_i1_1	ABH11529.1	reverse transcriptase, partial [Phengaris teleius]	P08548|LIN1_NYCCO	LINE-1 reverse transcriptase homolog . OS=Nycticebus coucang (Slow loris) GN=. PE=4 SV=1	--	--	--	--	--	--	KOG1075	FOG: Reverse transcriptase	[R]	POORLY CHARACTERIZED	General function prediction only	S	ENOG410Y65E	Reverse transcriptase (RNA-dependent DNA polymerase)	Molecular Function: RNA-directed DNA polymerase activity (GO:0003964);|Molecular Function: metal ion binding (GO:0046872);	PF00078.27	Reverse transcriptase (RNA-dependent DNA polymerase)
TRINITY_DN10557_c0_g1_i1_1	--	--	--	--	--	--	--	--	--	--	--	--	--	--	--	--	--	--	--	PF07464.11	Apolipophorin-III precursor (apoLp-III)
TRINITY_DN10559_c0_g1_i1_1	XP_003394978.1	malate dehydrogenase, cytoplasmic [Bombus terrestris]	P11708|MDHC_PIG	Malate dehydrogenase, cytoplasmic MDH1 OS=Sus scrofa (Pig) GN=MDH1 PE=1 SV=4	279/332(84.04)	K00025	MDH1	malate dehydrogenase [EC:1.1.1.37]	ko00020|ko00270|ko00620|ko00630|ko04964	Citrate cycle (TCA cycle)|Cysteine and methionine metabolism|Pyruvate metabolism|Glyoxylate and dicarboxylate metabolism|Proximal tubule bicarbonate reclamation	KOG1496	Malate dehydrogenase	[C]	METABOLISM	Energy production and conversion	C	COG0039	Catalyzes the reversible oxidation of malate to oxaloacetate (By similarity)	--	PF02866.18,PF00056.23	lactate/malate dehydrogenase, alpha/beta C-terminal domain|lactate/malate dehydrogenase, NAD binding domain
TRINITY_DN1055_c0_g1_i1_2	XP_023291746.1	thioredoxin domain-containing protein 17-like [Lucilia cuprina]	Q9BRA2|TXD17_HUMAN	Thioredoxin domain-containing protein 17 TXNL5 OS=Homo sapiens (Human) GN=TXNL5 PE=1 SV=1	--	--	--	--	--	--	KOG3425	Uncharacterized conserved protein	[S]	POORLY CHARACTERIZED	Function unknown	O	ENOG4111Q2V	Thioredoxin domain containing 17	Molecular Function: peroxidase activity (GO:0004601);|Cellular Component: cytosol (GO:0005829);|Biological Process: tumor necrosis factor-mediated signaling pathway (GO:0033209);|Molecular Function: protein-disulfide reductase activity (GO:0047134);|Cellular Component: extracellular exosome (GO:0070062);	--	--
TRINITY_DN10561_c0_g1_i1_2	XP_014253154.1	tectonic-1 [Cimex lectularius]	--	--	--	--	--	--	--	--	--	--	--	--	--	--	--	--	--	--	--
TRINITY_DN10562_c0_g1_i1_1	XP_011198451.1	ER membrane protein complex subunit 1 isoform X2 [Bactrocera dorsalis]	Q6NRB9|EMC1_XENLA	ER membrane protein complex subunit 1 emc1 OS=Xenopus laevis (African clawed frog) GN=emc1 PE=2 SV=1	--	--	--	--	--	--	KOG2103	Uncharacterized conserved protein	[S]	POORLY CHARACTERIZED	Function unknown	S	ENOG410XPCR	ER membrane protein complex subunit 1	Cellular Component: integral component of membrane (GO:0016021);|Cellular Component: ER membrane protein complex (GO:0072546);	PF07774.13	ER membrane protein complex subunit 1, C-terminal
TRINITY_DN10564_c0_g1_i1_1	XP_028036747.1	cytochrome c oxidase subunit 6C-like [Bombyx mandarina]	Q7YRK2|COX6C_MACSL	Cytochrome c oxidase subunit 6C COX6C OS=Macaca silenus (Lion-tailed macaque) GN=COX6C PE=3 SV=1	36/81(44.44)	K02268	COX6C	cytochrome c oxidase subunit 6c	ko00190|ko04260|ko04714|ko04932|ko05010|ko05012|ko05016	Oxidative phosphorylation|Cardiac muscle contraction|Thermogenesis|Non-alcoholic fatty liver disease (NAFLD)|Alzheimer disease|Parkinson disease|Huntington disease	--	--	--	--	--	O	ENOG41124VH	cytochrome C oxidase subunit	Molecular Function: cytochrome-c oxidase activity (GO:0004129);|Cellular Component: mitochondrial inner membrane (GO:0005743);|Cellular Component: integral component of membrane (GO:0016021);	--	--
TRINITY_DN10565_c0_g1_i1_1	XP_017781001.1	PREDICTED: cardioacceleratory peptide receptor-like isoform X2 [Nicrophorus vespilloides]	Q868T3|CCAPR_DROME	Cardioacceleratory peptide receptor CG33344 OS=Drosophila melanogaster (Fruit fly) GN=CG33344 PE=2 SV=4	--	--	--	--	--	--	KOG3656	FOG: 7 transmembrane receptor	[R]	POORLY CHARACTERIZED	General function prediction only	U	ENOG410XRW9	Receptor	Molecular Function: vasopressin receptor activity (GO:0005000);|Cellular Component: integral component of plasma membrane (GO:0005887);|Biological Process: G protein-coupled receptor signaling pathway (GO:0007186);|Biological Process: neuropeptide signaling pathway (GO:0007218);|Molecular Function: neuropeptide receptor activity (GO:0008188);|Cellular Component: integral component of membrane (GO…	PF00001.21	7 transmembrane receptor (rhodopsin family)
TRINITY_DN10565_c0_g1_i1_2	XP_028166266.1	uncharacterized protein LOC114357040 [Ostrinia furnacalis]	--	--	--	--	--	--	--	--	--	--	--	--	--	S	ENOG410YWG5	NA	--	--	--
TRINITY_DN10567_c0_g1_i1_1	--	--	--	--	--	--	--	--	--	--	--	--	--	--	--	--	--	--	--	--	--
TRINITY_DN10567_c0_g1_i1_2	--	--	--	--	--	--	--	--	--	--	--	--	--	--	--	--	--	--	--	PF00096.26	Zinc finger, C2H2 type
TRINITY_DN10570_c0_g1_i1_1	XP_028897651.1	probable cytochrome P450 6u1 [Zeugodacus cucurbitae]	Q4V6M7|UFSP1_DROME	Probable Ufm1-specific protease 1 CG30157 OS=Drosophila melanogaster (Fruit fly) GN=CG30157 PE=1 SV=1	--	--	--	--	--	--	KOG2433	Uncharacterized conserved protein	[S]	POORLY CHARACTERIZED	Function unknown	O	ENOG410XTJE	ufm1-specific peptidase	Molecular Function: thiolester hydrolase activity (GO:0016790);|Molecular Function: UFM1 hydrolase activity (GO:0071567);	PF07910.13	Peptidase family C78
TRINITY_DN10571_c0_g1_i1_1	--	--	--	--	--	--	--	--	--	--	--	--	--	--	--	--	--	--	--	--	--
TRINITY_DN10573_c0_g1_i1_1	XP_011187577.1	cleft lip and palate transmembrane protein 1-like protein [Zeugodacus cucurbitae]	Q6DHU1|CLP1L_DANRE	Cleft lip and palate transmembrane protein 1-like protein zgc:92063 OS=Danio rerio (Zebrafish) (Brachydanio rerio) GN=zgc:92063 PE=2 SV=1	--	--	--	--	--	--	KOG2489	Transmembrane protein	[R]	POORLY CHARACTERIZED	General function prediction only	S	ENOG410XPEV	cleft lip and palate	Biological Process: apoptotic process (GO:0006915);|Cellular Component: integral component of membrane (GO:0016021);	--	--
TRINITY_DN10577_c0_g1_i1_2	KMQ86634.1	bel12-ag transposon polyprotein, partial [Lasius niger]	--	--	--	--	--	--	--	--	--	--	--	--	--	S	ENOG410Y7Q4	NA	--	PF03564.15	Protein of unknown function (DUF1759)
TRINITY_DN1057_c0_g1_i1_1	XP_030381820.1	serine/threonine-protein phosphatase 4 regulatory subunit 2 isoform X1 [Scaptodrosophila lebanonensis]	Q9W2U4|PP4R2_DROME	Serine/threonine-protein phosphatase 4 regulatory subunit 2 CG2890 OS=Drosophila melanogaster (Fruit fly) GN=CG2890 PE=1 SV=2	--	--	--	--	--	--	KOG3175	Protein phosphatase 4 regulatory subunit 2 related protein	[R]	POORLY CHARACTERIZED	General function prediction only	T	ENOG4110IV7	protein phosphatase 4, regulatory subunit 2	Biological Process: mitotic cell cycle (GO:0000278);|Cellular Component: chromosome, centromeric region (GO:0000775);|Cellular Component: nucleus (GO:0005634);|Cellular Component: cytoplasm (GO:0005737);|Biological Process: protein dephosphorylation (GO:0006470);|Molecular Function: protein phosphatase regulator activity (GO:0019888);|Cellular Component: protein phosphatase 4 complex (GO:0030289)…	PF09184.11	PPP4R2
TRINITY_DN10580_c0_g1_i1_1	XP_017798525.1	PREDICTED: probable chitinase 2 [Habropoda laboriosa]	Q9W092|CHIT2_DROME	Probable chitinase 2 CG2054 OS=Drosophila melanogaster (Fruit fly) GN=CG2054 PE=1 SV=1	58/97(59.79)	K01183	E3.2.1.14	chitinase [EC:3.2.1.14]	ko00520	Amino sugar and nucleotide sugar metabolism	KOG2806	Chitinase	[G]	METABOLISM	Carbohydrate transport and metabolism	G	COG3325	chitinase	Biological Process: polysaccharide catabolic process (GO:0000272);|Molecular Function: chitinase activity (GO:0004568);|Cellular Component: extracellular region (GO:0005576);|Cellular Component: extracellular space (GO:0005615);|Biological Process: chitin catabolic process (GO:0006032);|Molecular Function: chitin binding (GO:0008061);|Biological Process: chitin-based embryonic cuticle biosyntheti…	PF00704.28	Glycosyl hydrolases family 18
TRINITY_DN10581_c0_g1_i1_1	--	--	--	--	--	--	--	--	--	--	--	--	--	--	--	--	--	--	--	--	--
TRINITY_DN10582_c0_g1_i1_2	GBO41554.1	hypothetical protein AVEN_248822_1 [Araneus ventricosus]	--	--	--	--	--	--	--	--	--	--	--	--	--	L	COG2801	Retrotransposon protein	--	PF18701.1,PF00665.26,PF17921.1	Family of unknown function (DUF5641)|Integrase core domain|Integrase zinc binding domain
TRINITY_DN10583_c0_g1_i1_2	KAE9430961.1	hypothetical protein GE061_21867 [Apolygus lucorum]	Q9JJX8|ST32B_MOUSE	Serine/threonine-protein kinase 32B Stk32b OS=Mus musculus (Mouse) GN=Stk32b PE=2 SV=2	--	--	--	--	--	--	--	--	--	--	--	T	ENOG410XNPH	protein serine/threonine kinase activity	Molecular Function: protein serine/threonine kinase activity (GO:0004674);|Molecular Function: ATP binding (GO:0005524);|Cellular Component: intracellular (GO:0005622);|Biological Process: peptidyl-serine phosphorylation (GO:0018105);|Biological Process: intracellular signal transduction (GO:0035556);|Molecular Function: metal ion binding (GO:0046872);	--	--
TRINITY_DN10584_c0_g1_i1_1	XP_023291610.1	28S ribosomal protein S35, mitochondrial [Lucilia cuprina]	Q2YDF6|RT35_BOVIN	28S ribosomal protein S35, mitochondrial MRPS35 OS=Bos taurus (Bovine) GN=MRPS35 PE=1 SV=1	--	--	--	--	--	--	KOG3933	Mitochondrial ribosomal protein S28	[J]	INFORMATION STORAGE AND PROCESSING	Translation, ribosomal structure and biogenesis	S	ENOG410ZX0Y	(ribosomal) protein	Molecular Function: structural constituent of ribosome (GO:0003735);|Cellular Component: mitochondrial inner membrane (GO:0005743);|Cellular Component: mitochondrial small ribosomal subunit (GO:0005763);|Biological Process: mitochondrial translation (GO:0032543);	PF10213.9	Mitochondrial ribosomal subunit protein
TRINITY_DN10586_c0_g1_i1_1	XP_017478067.1	PREDICTED: zinc transporter foi-like [Rhagoletis zephyria]	Q9VSL7|FOI_DROME	Zinc transporter foi CG6817 OS=Drosophila melanogaster (Fruit fly) GN=CG6817 PE=1 SV=3	--	--	--	--	--	--	KOG2693	Putative zinc transporter	[P]	METABOLISM	Inorganic ion transport and metabolism	P	COG0428	zinc transporter	Molecular Function: zinc ion transmembrane transporter activity (GO:0005385);|Cellular Component: plasma membrane (GO:0005886);|Cellular Component: integral component of plasma membrane (GO:0005887);|Biological Process: zinc ion transport (GO:0006829);|Biological Process: cellular zinc ion homeostasis (GO:0006882);|Biological Process: pole cell migration (GO:0007280);|Biological Process: central …	PF02535.22	ZIP Zinc transporter
TRINITY_DN1058_c0_g1_i1_1	XP_018392614.1	PREDICTED: actin-interacting protein 1 isoform X2 [Cyphomyrmex costatus]	Q9VU68|WDR1_DROME	Actin-interacting protein 1 CG10724 OS=Drosophila melanogaster (Fruit fly) GN=CG10724 PE=2 SV=1	--	--	--	--	--	--	KOG0318	WD40 repeat stress protein/actin interacting protein	[Z]	CELLULAR PROCESSES AND SIGNALING	Cytoskeleton	S	ENOG410XQN1	actin filament depolymerization	Biological Process: establishment of planar polarity (GO:0001736);|Molecular Function: actin binding (GO:0003779);|Cellular Component: cytoskeleton (GO:0005856);|Biological Process: border follicle cell migration (GO:0007298);|Biological Process: actin filament depolymerization (GO:0030042);|Biological Process: regulation of actin filament polymerization (GO:0030833);|Biological Process: regulati…	PF00400.32,PF12894.7,PF08662.11	WD domain, G-beta repeat|Anaphase-promoting complex subunit 4 WD40 domain|Eukaryotic translation initiation factor eIF2A
TRINITY_DN1058_c0_g1_i1_2	XP_018784066.1	PREDICTED: uncharacterized protein LOC108965856 [Bactrocera latifrons]	--	--	--	--	--	--	--	--	--	--	--	--	--	S	ENOG4111H6Z	NA	--	PF13903.6	PMP-22/EMP/MP20/Claudin tight junction
TRINITY_DN10591_c0_g1_i1_2	XP_023726289.1	matrix metalloproteinase-25-like [Cryptotermes secundus]	Q9R0S3|MMP17_MOUSE	Matrix metalloproteinase-17 Mt4mmp OS=Mus musculus (Mouse) GN=Mt4mmp PE=1 SV=3	140/248(56.45)	K07997	MMP17	matrix metalloproteinase-17 (membrane-inserted) [EC:3.4.24.-]	ko04928	Parathyroid hormone synthesis, secretion and action	KOG1565	Gelatinase A and related matrix metalloproteases	[OW]	CELLULAR PROCESSES AND SIGNALING|CELLULAR PROCESSES AND SIGNALING	Posttranslational modification, protein turnover, chaperones |Extracellular structures	O	ENOG410XQ5D	matrix metallopeptidase	Biological Process: kidney development (GO:0001822);|Molecular Function: metalloendopeptidase activity (GO:0004222);|Cellular Component: plasma membrane (GO:0005886);|Molecular Function: zinc ion binding (GO:0008270);|Cellular Component: extracellular matrix (GO:0031012);|Cellular Component: anchored component of membrane (GO:0031225);|Biological Process: drinking behavior (GO:0042756);	PF00045.19	Hemopexin
TRINITY_DN10592_c0_g1_i1_2	--	--	--	--	--	--	--	--	--	--	--	--	--	--	--	--	--	--	--	--	--
TRINITY_DN10599_c0_g1_i1_1	XP_021923386.1	vacuolar protein sorting-associated protein 13A-like isoform X4 [Zootermopsis nevadensis]	--	--	--	--	--	--	--	--	--	--	--	--	--	U	COG5043	Vacuolar Protein	--	--	--
TRINITY_DN1059_c0_g1_i1_1	XP_017467541.1	PREDICTED: protein Gawky isoform X2 [Rhagoletis zephyria]	Q8SY33|GAWKY_DROME	Protein Gawky CG31992 OS=Drosophila melanogaster (Fruit fly) GN=CG31992 PE=1 SV=1	--	--	--	--	--	--	--	--	--	--	--	S	ENOG41110AX	positive regulation of nuclear-transcribed mRNA catabolic process, deadenylation-dependent decay	Cellular Component: P-body (GO:0000932);|Biological Process: embryonic development via the syncytial blastoderm (GO:0001700);|Molecular Function: RNA binding (GO:0003723);|Cellular Component: nucleoplasm (GO:0005654);|Biological Process: mRNA catabolic process (GO:0006402);|Biological Process: regulation of protein localization (GO:0032880);|Cellular Component: micro-ribonucleoprotein complex (GO…	--	--
TRINITY_DN105_c0_g1_i1_1	--	--	--	--	--	--	--	--	--	--	--	--	--	--	--	--	--	--	--	--	--
TRINITY_DN10602_c0_g1_i1_1	XP_015516439.1	PREDICTED: tumor protein D52 [Neodiprion lecontei]	--	--	--	--	--	--	--	--	KOG4010	Coiled-coil protein TPD52	[R]	POORLY CHARACTERIZED	General function prediction only	S	ENOG4111M9H	tumor protein	--	PF04201.15	Tumour protein D52 family
TRINITY_DN10604_c0_g1_i1_1	CRK92705.1	CLUMA_CG006306, isoform A [Clunio marinus]	Q9QYN3|KLK11_MOUSE	Kallikrein-11 Prss20 OS=Mus musculus (Mouse) GN=Prss20 PE=2 SV=1	--	--	--	--	--	--	KOG3627	Trypsin	[E]	METABOLISM	Amino acid transport and metabolism	O	COG5640	protease	Molecular Function: serine-type endopeptidase activity (GO:0004252);|Cellular Component: extracellular region (GO:0005576);|Cellular Component: secretory granule (GO:0030141);	PF00089.26	Trypsin
TRINITY_DN10605_c0_g1_i1_1	AYV99582.1	venom polypeptide [Dolopus genitalis]	--	--	--	--	--	--	--	--	--	--	--	--	--	--	--	--	--	PF00089.26	Trypsin
TRINITY_DN10605_c0_g1_i1_2	XP_022198742.1	protein FRA10AC1-like [Nilaparvata lugens]	Q8BP78|F10C1_MOUSE	Protein FRA10AC1 homolog Fra10ac1 OS=Mus musculus (Mouse) GN=Fra10ac1 PE=1 SV=3	--	--	--	--	--	--	KOG1297	Uncharacterized conserved protein	[S]	POORLY CHARACTERIZED	Function unknown	S	ENOG410YN91	Fragile site, folic acid type, rare, fra(10)(Q23.3) or fra(10)(Q24.2) candidate 1	Cellular Component: nucleus (GO:0005634);	PF09725.9	Folate-sensitive fragile site protein Fra10Ac1
TRINITY_DN10607_c0_g1_i1_2	--	--	--	--	--	--	--	--	--	--	--	--	--	--	--	--	--	--	--	--	--
TRINITY_DN10608_c0_g1_i1_2	CRL02918.1	CLUMA_CG015850, isoform A [Clunio marinus]	Q9QXA6|BAT1_MOUSE	b(0,+)-type amino acid transporter 1 Bat1 OS=Mus musculus (Mouse) GN=Bat1 PE=1 SV=1	128/360(35.56)	K13868	SLC7A9, BAT1	solute carrier family 7 (L-type amino acid transporter), member 9	ko04974	Protein digestion and absorption	KOG1287	Amino acid transporters	[E]	METABOLISM	Amino acid transport and metabolism	E	COG0531	amino acid	Cellular Component: plasma membrane (GO:0005886);|Biological Process: amino acid transport (GO:0006865);|Molecular Function: amino acid transmembrane transporter activity (GO:0015171);|Molecular Function: neutral amino acid transmembrane transporter activity (GO:0015175);|Molecular Function: L-amino acid transmembrane transporter activity (GO:0015179);|Molecular Function: L-cystine transmembrane …	PF13520.6	Amino acid permease
TRINITY_DN10611_c0_g1_i1_2	XP_018580040.1	trypsin-3-like [Anoplophora glabripennis]	P35037|TRY3_ANOGA	Trypsin-3 AGAP008294 OS=Anopheles gambiae (African malaria mosquito) GN=AGAP008294 PE=2 SV=5	37/101(36.63)	K01312	PRSS1_2_3	trypsin [EC:3.4.21.4]	ko04080|ko04972|ko04974|ko05164	Neuroactive ligand-receptor interaction|Pancreatic secretion|Protein digestion and absorption|Influenza A	KOG3627	Trypsin	[E]	METABOLISM	Amino acid transport and metabolism	O	COG5640	protease	Molecular Function: serine-type endopeptidase activity (GO:0004252);|Cellular Component: extracellular region (GO:0005576);|Cellular Component: cytoplasm (GO:0005737);|Biological Process: digestion (GO:0007586);	PF00089.26	Trypsin
TRINITY_DN10614_c0_g1_i1_1	--	--	--	--	--	--	--	--	--	--	--	--	--	--	--	--	--	--	--	--	--
TRINITY_DN10617_c0_g1_i1_2	XP_022199066.1	leucine-rich repeat serine/threonine-protein kinase 1-like [Nilaparvata lugens]	--	--	--	--	--	--	--	--	KOG0504	FOG: Ankyrin repeat	[R]	POORLY CHARACTERIZED	General function prediction only	S	COG0666	Ankyrin Repeat	--	PF13606.6,PF12796.7,PF13857.6,PF00023.30,PF13637.6	Ankyrin repeat|Ankyrin repeats (3 copies)|Ankyrin repeats (many copies)|Ankyrin repeat|Ankyrin repeats (many copies)
TRINITY_DN10618_c0_g1_i1_1	--	--	--	--	--	--	--	--	--	--	--	--	--	--	--	--	--	--	--	--	--
TRINITY_DN1061_c0_g1_i1_1	XP_308300.3	AGAP007574-PA [Anopheles gambiae str. PEST]	Q02368|NDUB7_BOVIN	NADH dehydrogenase [ubiquinone] 1 beta subcomplex subunit 7 NDUFB7 OS=Bos taurus (Bovine) GN=NDUFB7 PE=1 SV=2	81/119(68.07)	K03963	NDUFB7	NADH dehydrogenase (ubiquinone) 1 beta subcomplex subunit 7	ko00190|ko04714|ko04723|ko04932|ko05010|ko05012|ko05016	Oxidative phosphorylation|Thermogenesis|Retrograde endocannabinoid signaling|Non-alcoholic fatty liver disease (NAFLD)|Alzheimer disease|Parkinson disease|Huntington disease	KOG3468	NADH:ubiquinone oxidoreductase, NDUFB7/B18 subunit	[C]	METABOLISM	Energy production and conversion	I	ENOG411230N	NADH dehydrogenase (ubiquinone) 1 beta subcomplex	Cellular Component: mitochondrial respiratory chain complex I (GO:0005747);|Cellular Component: mitochondrial intermembrane space (GO:0005758);|Molecular Function: NADH dehydrogenase (ubiquinone) activity (GO:0008137);|Biological Process: mitochondrial respiratory chain complex I assembly (GO:0032981);	PF05676.13	NADH-ubiquinone oxidoreductase B18 subunit (NDUFB7)
TRINITY_DN10620_c0_g1_i1_1	--	--	--	--	--	--	--	--	--	--	--	--	--	--	--	--	--	--	--	--	--
TRINITY_DN10623_c0_g1_i1_2	--	--	--	--	--	--	--	--	--	--	--	--	--	--	--	--	--	--	--	--	--
TRINITY_DN10624_c0_g1_i1_2	XP_014256929.1	uncharacterized protein LOC106670819 isoform X1 [Cimex lectularius]	--	--	--	--	--	--	--	--	--	--	--	--	--	--	--	--	--	--	--
TRINITY_DN10625_c0_g1_i1_1	--	--	--	--	--	--	--	--	--	--	--	--	--	--	--	--	--	--	--	--	--
TRINITY_DN10625_c0_g1_i1_2	--	--	--	--	--	--	--	--	--	--	--	--	--	--	--	--	--	--	--	--	--
TRINITY_DN10630_c0_g1_i1_1	XP_011195299.1	uncharacterized protein LOC105220554, partial [Zeugodacus cucurbitae]	--	--	--	--	--	--	--	--	--	--	--	--	--	S	ENOG4112AZ8	NA	--	PF05380.13	Pao retrotransposon peptidase
TRINITY_DN10631_c0_g1_i1_2	--	--	--	--	--	--	--	--	--	--	--	--	--	--	--	--	--	--	--	--	--
TRINITY_DN10632_c0_g1_i1_2	XP_022201808.1	facilitated trehalose transporter Tret1-like [Nilaparvata lugens]	B4HNS1|TRE12_DROSE	Facilitated trehalose transporter Tret1-2 homolog GM21299 OS=Drosophila sechellia (Fruit fly) GN=GM21299 PE=3 SV=1	--	--	--	--	--	--	KOG0254	Predicted transporter (major facilitator superfamily)	[R]	POORLY CHARACTERIZED	General function prediction only	G	ENOG410XNQK	Transporter	Cellular Component: plasma membrane (GO:0005886);|Biological Process: trehalose transport (GO:0015771);|Cellular Component: integral component of membrane (GO:0016021);|Molecular Function: transmembrane transporter activity (GO:0022857);	PF00083.24	Sugar (and other) transporter
TRINITY_DN10636_c0_g1_i1_2	XP_019562955.2	cilia- and flagella-associated protein 43 [Aedes albopictus]	--	--	--	--	--	--	--	--	--	--	--	--	--	S	ENOG410Y5IS	WD repeat domain 96	--	--	--
TRINITY_DN10637_c0_g1_i1_1	--	--	--	--	--	--	--	--	--	--	--	--	--	--	--	--	--	--	--	--	--
TRINITY_DN10638_c0_g1_i1_2	XP_022196618.1	dynein light chain 4, axonemal [Nilaparvata lugens]	Q9DCM4|DNAL4_MOUSE	Dynein light chain 4, axonemal Dnalc4 OS=Mus musculus (Mouse) GN=Dnalc4 PE=3 SV=2	76/96(79.17)	K10412	DNAL4	dynein light chain 4, axonemal	ko05016	Huntington disease	KOG3430	Dynein light chain type 1	[Z]	CELLULAR PROCESSES AND SIGNALING	Cytoskeleton	S	ENOG4111NK2	dynein, light chain	Molecular Function: motor activity (GO:0003774);|Cellular Component: cytoplasm (GO:0005737);|Cellular Component: microtubule (GO:0005874);|Cellular Component: cilium (GO:0005929);|Biological Process: microtubule-based process (GO:0007017);|Cellular Component: dynein complex (GO:0030286);|Molecular Function: dynein intermediate chain binding (GO:0045505);|Molecular Function: dynein light intermedi…	PF01221.18	Dynein light chain type 1
TRINITY_DN1063_c0_g1_i1_1	XP_023303238.1	uncharacterized protein LOC111685221 [Lucilia cuprina]	--	--	--	--	--	--	--	--	--	--	--	--	--	S	ENOG4111SVR	NA	--	--	--
TRINITY_DN10640_c0_g1_i1_2	XP_014245521.1	acyl carrier protein, mitochondrial isoform X1 [Cimex lectularius]	Q94519|ACPM_DROME	Acyl carrier protein, mitochondrial CG9160 OS=Drosophila melanogaster (Fruit fly) GN=CG9160 PE=2 SV=1	85/153(55.56)	K03955	NDUFAB1	NADH dehydrogenase (ubiquinone) 1 alpha/beta subcomplex 1, acyl-carrier protein	ko00061|ko00190|ko04714|ko04723|ko04932|ko05010|ko05012|ko05016	Fatty acid biosynthesis|Oxidative phosphorylation|Thermogenesis|Retrograde endocannabinoid signaling|Non-alcoholic fatty liver disease (NAFLD)|Alzheimer disease|Parkinson disease|Huntington disease	KOG1748	Acyl carrier protein/NADH-ubiquinone oxidoreductase, NDUFAB1/SDAP subunit	[CIQ]	METABOLISM|METABOLISM|METABOLISM	Energy production and conversion |Lipid transport and metabolism |Secondary metabolites biosynthesis, transport and catabolism	I	COG0236	Carrier of the growing fatty acid chain in fatty acid biosynthesis (By similarity)	Molecular Function: acyl binding (GO:0000035);|Molecular Function: acyl carrier activity (GO:0000036);|Cellular Component: mitochondrion (GO:0005739);|Cellular Component: cytosol (GO:0005829);|Biological Process: mitochondrial electron transport, NADH to ubiquinone (GO:0006120);|Biological Process: fatty acid biosynthetic process (GO:0006633);|Biological Process: lipid A biosynthetic process (GO:…	PF00550.25	Phosphopantetheine attachment site
TRINITY_DN10643_c0_g1_i1_1	XP_011202523.1	chromodomain-helicase-DNA-binding protein 1 [Bactrocera dorsalis]	--	--	--	--	--	--	--	--	--	--	--	--	--	--	--	--	--	--	--
TRINITY_DN10644_c0_g1_i1_1	--	--	--	--	--	--	--	--	--	--	--	--	--	--	--	--	--	--	--	--	--
TRINITY_DN10646_c0_g1_i1_1	--	--	--	--	--	--	--	--	--	--	--	--	--	--	--	--	--	--	--	--	--
TRINITY_DN10647_c0_g1_i1_1	--	--	--	--	--	--	--	--	--	--	--	--	--	--	--	--	--	--	--	--	--
TRINITY_DN10647_c0_g1_i1_2	RZF36711.1	hypothetical protein LSTR_LSTR005024, partial [Laodelphax striatellus]	--	--	--	--	--	--	--	--	KOG0516	Dystonin, GAS (Growth-arrest-specific protein), and related proteins	[Z]	CELLULAR PROCESSES AND SIGNALING	Cytoskeleton	Z	COG5069	Microtubule associated monoxygenase, calponin and LIM domain containing	--	--	--
TRINITY_DN10647_c0_g2_i1_1	--	--	--	--	--	--	--	--	--	--	--	--	--	--	--	--	--	--	--	--	--
TRINITY_DN10649_c0_g1_i1_1	--	--	--	--	--	--	--	--	--	--	--	--	--	--	--	--	--	--	--	--	--
TRINITY_DN10651_c0_g1_i1_1	XP_022191566.1	uncharacterized protein LOC111049714 [Nilaparvata lugens]	--	--	--	--	--	--	--	--	--	--	--	--	--	--	--	--	--	--	--
TRINITY_DN10651_c0_g1_i2_2	--	--	--	--	--	--	--	--	--	--	--	--	--	--	--	--	--	--	--	--	--
TRINITY_DN10652_c0_g1_i1_1	XP_005181497.1	PREDICTED: maternal protein tudor [Musca domestica]	P25823|TUD_DROME	Maternal protein tudor CG9450 OS=Drosophila melanogaster (Fruit fly) GN=CG9450 PE=1 SV=2	--	--	--	--	--	--	KOG2039	Transcriptional coactivator p100	[K]	INFORMATION STORAGE AND PROCESSING	Transcription	S	ENOG410ZHUW	tudor domain containing 6	Cellular Component: nucleus (GO:0005634);|Cellular Component: cytoplasm (GO:0005737);|Cellular Component: mitochondrion (GO:0005739);|Biological Process: pole cell development (GO:0007277);|Biological Process: germ cell development (GO:0007281);|Biological Process: pole plasm assembly (GO:0007315);|Biological Process: intracellular mRNA localization (GO:0008298);|Biological Process: P granule org…	PF00567.24	Tudor domain
TRINITY_DN10658_c0_g1_i1_2	--	--	--	--	--	--	--	--	--	--	--	--	--	--	--	--	--	--	--	--	--
TRINITY_DN10660_c0_g1_i1_1	--	--	--	--	--	--	--	--	--	--	--	--	--	--	--	--	--	--	--	--	--
TRINITY_DN10661_c0_g1_i1_1	XP_021506446.1	guanine nucleotide-binding protein G(s) subunit alpha isoforms short [Meriones unguiculatus]	Q6R0H7|GNAS1_MOUSE	Guanine nucleotide-binding protein G(s) subunit alpha isoforms XLas Gnas OS=Mus musculus (Mouse) GN=Gnas PE=1 SV=1	121/121(100.00)	K04632	GNAS	guanine nucleotide-binding protein G(s) subunit alpha	ko01522|ko04015|ko04020|ko04024|ko04072|ko04261|ko04270|ko04361|ko04540|ko04611|ko04713|ko04714|ko04724|ko04726|ko04728|ko04730|ko04750|ko04911|ko04912|ko04913|ko04915|ko04916|ko04918|ko04921|ko04922|ko04923|ko04924|ko04925|ko04926|ko04927|ko04928|ko04934|ko04935|ko04961|ko04962|ko04970|ko04971|ko04972|ko04976|ko05030|ko05031|ko05032|ko05034|ko05110|ko05142|ko05146|ko05163|ko05165|ko05200|ko05414	Endocrine resistance|Rap1 signaling pathway|Calcium signaling pathway|cAMP signaling pathway|Phospholipase D signaling pathway|Adrenergic signaling in cardiomyocytes|Vascular smooth muscle contraction|Axon regeneration|Gap junction|Platelet activation|Circadian entrainment|Thermogenesis|Glutamatergic synapse|Serotonergic synapse|Dopaminergic synapse|Long-term depression|Inflammatory mediator regu…	KOG0099	G protein subunit Galphas, small G protein superfamily	[T]	CELLULAR PROCESSES AND SIGNALING	Signal transduction mechanisms	S	ENOG410XPC4	Guanine nucleotide binding protein (G protein), alpha activating activity polypeptide, olfactory type	Biological Process: skeletal system development (GO:0001501);|Molecular Function: G protein-coupled receptor binding (GO:0001664);|Cellular Component: ruffle (GO:0001726);|Biological Process: tissue homeostasis (GO:0001894);|Biological Process: positive regulation of protein phosphorylation (GO:0001934);|Biological Process: endochondral ossification (GO:0001958);|Molecular Function: G-protein alp…	PF00503.20	G-protein alpha subunit
TRINITY_DN10661_c0_g1_i1_2	--	--	--	--	--	--	--	--	--	--	--	--	--	--	--	--	--	--	--	--	--
TRINITY_DN10663_c0_g1_i1_1	--	--	--	--	--	--	--	--	--	--	--	--	--	--	--	--	--	--	--	--	--
TRINITY_DN10667_c0_g1_i1_2	--	--	--	--	--	--	--	--	--	--	--	--	--	--	--	--	--	--	--	--	--
TRINITY_DN10668_c0_g1_i1_1	XP_022193246.1	microtubule-associated protein futsch-like, partial [Nilaparvata lugens]	Q9W596|FUTSC_DROME	Futsch light chain LC(f) CG34387 OS=Drosophila melanogaster (Fruit fly) GN=CG34387 PE=1 SV=4	--	--	--	--	--	--	KOG3592	Microtubule-associated proteins	[Z]	CELLULAR PROCESSES AND SIGNALING	Cytoskeleton	S	ENOG410XRYM	Microtubule-associated protein	Biological Process: microtubule cytoskeleton organization (GO:0000226);|Molecular Function: actin binding (GO:0003779);|Cellular Component: cytosol (GO:0005829);|Cellular Component: microtubule (GO:0005874);|Cellular Component: microtubule associated complex (GO:0005875);|Biological Process: microtubule-based process (GO:0007017);|Biological Process: nervous system development (GO:0007399);|Biolo…	--	--
TRINITY_DN10670_c0_g1_i1_2	XP_021921772.1	leucine-zipper-like transcriptional regulator 1 isoform X2 [Zootermopsis nevadensis]	Q8N653|LZTR1_HUMAN	Leucine-zipper-like transcriptional regulator 1 LZTR1 OS=Homo sapiens (Human) GN=LZTR1 PE=1 SV=2	--	--	--	--	--	--	--	--	--	--	--	K	ENOG410Y2DF	leucine-zipper-like transcription regulator 1	Molecular Function: DNA-binding transcription factor activity (GO:0003700);|Cellular Component: Golgi apparatus (GO:0005794);|Biological Process: anatomical structure morphogenesis (GO:0009653);	PF00651.31	BTB/POZ domain
TRINITY_DN10672_c0_g1_i1_2	--	--	--	--	--	--	--	--	--	--	--	--	--	--	--	--	--	--	--	--	--
TRINITY_DN10673_c0_g1_i2_2	XP_023705363.1	cell adhesion molecule 3-like [Cryptotermes secundus]	--	--	--	--	--	--	--	--	--	--	--	--	--	S	ENOG4111HK9	beat protein	--	PF13927.6,PF13895.6,PF07679.16,PF07686.17	Immunoglobulin domain|Immunoglobulin domain|Immunoglobulin I-set domain|Immunoglobulin V-set domain
TRINITY_DN10674_c0_g1_i1_2	XP_021926261.1	transcription factor SPT20 homolog isoform X3 [Zootermopsis nevadensis]	--	--	74/188(39.36)	K21245	SUPT20H	transcription factor SPT20 homolog	ko04140	Autophagy - animal	--	--	--	--	--	--	--	--	--	--	--
TRINITY_DN10676_c1_g1_i1_1	XP_017057173.1	PREDICTED: ER membrane protein complex subunit 1 isoform X2 [Drosophila ficusphila]	Q5ZL00|EMC1_CHICK	ER membrane protein complex subunit 1 RCJMB04_8i12 OS=Gallus gallus (Chicken) GN=RCJMB04_8i12 PE=2 SV=1	--	--	--	--	--	--	KOG2103	Uncharacterized conserved protein	[S]	POORLY CHARACTERIZED	Function unknown	S	ENOG410XPCR	ER membrane protein complex subunit 1	Cellular Component: integral component of membrane (GO:0016021);|Biological Process: protein folding in endoplasmic reticulum (GO:0034975);|Cellular Component: ER membrane protein complex (GO:0072546);	--	--
TRINITY_DN10677_c0_g1_i1_1	XP_016965564.1	PREDICTED: uncharacterized protein LOC108034875 isoform X3 [Drosophila biarmipes]	Q9UD97|TITIN_HUMAN	Titin TTN OS=Homo sapiens (Human) GN=TTN PE=1 SV=4	--	--	--	--	--	--	--	--	--	--	--	S	ENOG410ZVAD	IGc2	--	PF07679.16,PF13927.6	Immunoglobulin I-set domain|Immunoglobulin domain
TRINITY_DN10677_c0_g1_i1_2	--	--	--	--	--	--	--	--	--	--	--	--	--	--	--	--	--	--	--	--	--
TRINITY_DN10678_c0_g1_i1_1	--	--	--	--	--	--	--	--	--	--	--	--	--	--	--	--	--	--	--	--	--
TRINITY_DN1067_c0_g1_i1_2	XP_011054615.1	PREDICTED: 40S ribosomal protein S23 [Acromyrmex echinatior]	Q6EV23|RS23_PAPDA	40S ribosomal protein S23 RpS23 OS=Papilio dardanus (African swallowtail butterfly) GN=RpS23 PE=2 SV=1	143/143(100.00)	K02973	RP-S23e, RPS23	small subunit ribosomal protein S23e	ko03010	Ribosome	KOG1749	40S ribosomal protein S23	[J]	INFORMATION STORAGE AND PROCESSING	Translation, ribosomal structure and biogenesis	J	COG0048	Interacts with and stabilizes bases of the 16S rRNA that are involved in tRNA selection in the A site and with the mRNA backbone. Located at the interface of the 30S and 50S subunits, it traverses the body of the 30S subunit contacting proteins on the other side and probably holding the rRNA structure together. The combined cluster of proteins S8, S12 and S17 appears to hold together the shoulder…	Biological Process: cytoplasmic translation (GO:0002181);|Molecular Function: structural constituent of ribosome (GO:0003735);|Cellular Component: rough endoplasmic reticulum (GO:0005791);|Cellular Component: cytosolic small ribosomal subunit (GO:0022627);|Cellular Component: polysomal ribosome (GO:0042788);	PF00164.25	Ribosomal protein S12/S23
TRINITY_DN10681_c0_g1_i1_2	XP_023726465.1	single-stranded DNA-binding protein, mitochondrial [Cryptotermes secundus]	P54622|SSBP_DROME	Single-stranded DNA-binding protein, mitochondrial CG4337 OS=Drosophila melanogaster (Fruit fly) GN=CG4337 PE=1 SV=2	83/142(58.45)	K03111	ssb	single-strand DNA-binding protein	ko03030|ko03430|ko03440	DNA replication|Mismatch repair|Homologous recombination	KOG1653	Single-stranded DNA-binding protein	[L]	INFORMATION STORAGE AND PROCESSING	Replication, recombination and repair	L	COG0629	single-stranded DNA-binding protein	Biological Process: mitochondrial genome maintenance (GO:0000002);|Cellular Component: mitochondrial chromosome (GO:0000262);|Molecular Function: single-stranded DNA binding (GO:0003697);|Cellular Component: mitochondrion (GO:0005739);|Biological Process: mitochondrial DNA replication (GO:0006264);|Cellular Component: nucleoid (GO:0009295);|Cellular Component: mitochondrial nucleoid (GO:0042645);…	PF00436.25	Single-strand binding protein family
TRINITY_DN10682_c0_g1_i1_1	XP_023726407.1	cilia- and flagella-associated protein 43 [Cryptotermes secundus]	--	--	--	--	--	--	--	--	--	--	--	--	--	--	--	--	--	--	--
TRINITY_DN10683_c0_g1_i1_2	--	--	--	--	--	--	--	--	--	--	--	--	--	--	--	--	--	--	--	--	--
TRINITY_DN10686_c0_g1_i1_2	--	--	--	--	--	--	--	--	--	--	--	--	--	--	--	--	--	--	--	--	--
TRINITY_DN10688_c0_g1_i1_2	XP_013099920.1	PREDICTED: probable nuclear transport factor 2 [Stomoxys calcitrans]	Q21735|NTF2_CAEEL	Probable nuclear transport factor 2 R05D11.3 OS=Caenorhabditis elegans GN=R05D11.3 PE=3 SV=1	--	--	--	--	--	--	KOG2104	Nuclear transport factor 2	[U]	CELLULAR PROCESSES AND SIGNALING	Intracellular trafficking, secretion, and vesicular transport	U	ENOG4111QUX	nuclear transport factor	Cellular Component: cytoplasm (GO:0005737);|Biological Process: protein import into nucleus (GO:0006606);|Biological Process: nucleocytoplasmic transport (GO:0006913);|Molecular Function: protein transporter activity (GO:0008565);|Cellular Component: nuclear pore central transport channel (GO:0044613);	PF02136.20	Nuclear transport factor 2 (NTF2) domain
TRINITY_DN10690_c0_g1_i1_1	XP_023292475.1	beta-mannosidase-like [Lucilia cuprina]	Q95327|MANBA_CAPHI	Beta-mannosidase MANBA OS=Capra hircus (Goat) GN=MANBA PE=1 SV=1	70/115(60.87)	K01192	E3.2.1.25, MANBA, manB	beta-mannosidase [EC:3.2.1.25]	ko00511|ko04142	Other glycan degradation|Lysosome	KOG2230	Predicted beta-mannosidase	[G]	METABOLISM	Carbohydrate transport and metabolism	G	COG3250	hydrolase family 2	Molecular Function: beta-mannosidase activity (GO:0004567);|Cellular Component: lysosome (GO:0005764);|Biological Process: carbohydrate metabolic process (GO:0005975);	--	--
TRINITY_DN10690_c0_g1_i1_2	XP_026805728.1	uncharacterized protein LOC113548842 [Rhopalosiphum maidis]	--	--	--	--	--	--	--	--	--	--	--	--	--	--	--	--	--	--	--
TRINITY_DN10692_c0_g1_i1_1	XP_017105844.1	PREDICTED: methylglutaconyl-CoA hydratase, mitochondrial [Drosophila bipectinata]	Q13825|AUHM_HUMAN	Methylglutaconyl-CoA hydratase, mitochondrial AUH OS=Homo sapiens (Human) GN=AUH PE=1 SV=1	119/144(82.64)	K05607	AUH	methylglutaconyl-CoA hydratase [EC:4.2.1.18]	ko00280	Valine, leucine and isoleucine degradation	KOG1679	Enoyl-CoA hydratase	[I]	METABOLISM	Lipid transport and metabolism	I	COG1024	Enoyl-CoA hydratase	Molecular Function: mRNA 3'-UTR binding (GO:0003730);|Molecular Function: enoyl-CoA hydratase activity (GO:0004300);|Molecular Function: methylglutaconyl-CoA hydratase activity (GO:0004490);|Cellular Component: mitochondrion (GO:0005739);|Cellular Component: mitochondrial matrix (GO:0005759);|Biological Process: leucine catabolic process (GO:0006552);|Biological Process: fatty acid beta-oxidation…	PF00378.20	Enoyl-CoA hydratase/isomerase
TRINITY_DN10692_c0_g1_i1_2	--	--	--	--	--	--	--	--	--	--	--	--	--	--	--	--	--	--	--	--	--
TRINITY_DN10693_c0_g1_i1_1	XP_017889314.1	fatty acyl-CoA reductase wat-like [Ceratina calcarata]	Q8MS59|WAT_DROME	Fatty acyl-CoA reductase wat CG1443 OS=Drosophila melanogaster (Fruit fly) GN=CG1443 PE=1 SV=1	65/218(29.82)	K13356	FAR	alcohol-forming fatty acyl-CoA reductase [EC:1.2.1.84]	ko04146|ko04212	Peroxisome|Longevity regulating pathway - worm	KOG1221	Acyl-CoA reductase	[I]	METABOLISM	Lipid transport and metabolism	S	ENOG410XS7R	fatty-acyl-CoA reductase (alcohol-forming) activity	Cellular Component: cytoplasm (GO:0005737);|Cellular Component: peroxisome (GO:0005777);|Biological Process: lipid metabolic process (GO:0006629);|Biological Process: wax biosynthetic process (GO:0010025);|Cellular Component: integral component of membrane (GO:0016021);|Cellular Component: apical plasma membrane (GO:0016324);|Biological Process: liquid clearance, open tracheal system (GO:0035002)…	PF03015.19	Male sterility protein
TRINITY_DN10695_c0_g1_i1_1	XP_011164603.1	retinol dehydrogenase 14 [Solenopsis invicta]	Q9HBH5|RDH14_HUMAN	Retinol dehydrogenase 14 UNQ529/PRO1072 OS=Homo sapiens (Human) GN=UNQ529/PRO1072 PE=1 SV=1	--	--	--	--	--	--	KOG1208	Dehydrogenases with different specificities (related to short-chain alcohol dehydrogenases)	[Q]	METABOLISM	Secondary metabolites biosynthesis, transport and catabolism	S	COG1028	Dehydrogenase reductase	Biological Process: osteoblast differentiation (GO:0001649);|Cellular Component: nucleus (GO:0005634);|Cellular Component: lysosomal membrane (GO:0005765);|Cellular Component: endoplasmic reticulum (GO:0005783);|Cellular Component: endoplasmic reticulum membrane (GO:0005789);|Cellular Component: membrane (GO:0016020);|Molecular Function: NADP-retinol dehydrogenase activity (GO:0052650);	PF00106.25,PF13561.6	short chain dehydrogenase|Enoyl-(Acyl carrier protein) reductase
TRINITY_DN10695_c0_g1_i1_2	XP_022195850.1	teneurin-a [Nilaparvata lugens]	Q9VYN8|TENA_DROME	Teneurin-a CG42338 OS=Drosophila melanogaster (Fruit fly) GN=CG42338 PE=1 SV=2	--	--	--	--	--	--	--	--	--	--	--	S	ENOG410YBUX	NA	Biological Process: postsynaptic membrane organization (GO:0001941);|Molecular Function: catalytic activity (GO:0003824);|Cellular Component: extracellular region (GO:0005576);|Biological Process: cell adhesion (GO:0007155);|Biological Process: neuromuscular synaptic transmission (GO:0007274);|Biological Process: synaptic target recognition (GO:0008039);|Biological Process: motor neuron axon guid…	--	--
TRINITY_DN10697_c0_g1_i1_1	XP_011182232.1	ataxin-10 [Zeugodacus cucurbitae]	P28658|ATX10_MOUSE	Ataxin-10 Sca10 OS=Mus musculus (Mouse) GN=Sca10 PE=1 SV=2	--	--	--	--	--	--	--	--	--	--	--	S	ENOG410YBUH	ataxin 10	Cellular Component: cytoplasm (GO:0005737);|Cellular Component: cytosol (GO:0005829);|Cellular Component: plasma membrane (GO:0005886);|Biological Process: nervous system development (GO:0007399);|Molecular Function: enzyme binding (GO:0019899);|Cellular Component: dendrite (GO:0030425);|Biological Process: neuron projection development (GO:0031175);|Molecular Function: identical protein binding …	PF09759.9	Spinocerebellar ataxia type 10 protein domain
TRINITY_DN10697_c0_g2_i1_1	--	--	--	--	--	--	--	--	--	--	--	--	--	--	--	--	--	--	--	--	--
TRINITY_DN10698_c0_g1_i1_1	XP_022195789.1	uncharacterized protein LOC111053245 [Nilaparvata lugens]	P21329|RTJK_DROFU	RNA-directed DNA polymerase from mobile element jockey pol OS=Drosophila funebris (Fruit fly) GN=pol PE=1 SV=1	--	--	--	--	--	--	KOG1075	FOG: Reverse transcriptase	[R]	POORLY CHARACTERIZED	General function prediction only	S	ENOG410Y65V	Retrotransposon protein	Molecular Function: RNA-directed DNA polymerase activity (GO:0003964);	PF00078.27	Reverse transcriptase (RNA-dependent DNA polymerase)
TRINITY_DN10699_c0_g1_i1_2	XP_021918412.1	polycystin-2-like [Zootermopsis nevadensis]	Q4GZT3|PKD2_BOVIN	Polycystin-2 PKD2 OS=Bos taurus (Bovine) GN=PKD2 PE=2 SV=1	--	--	--	--	--	--	KOG3599	Ca2+-modulated nonselective cation channel polycystin	[PT]	METABOLISM|CELLULAR PROCESSES AND SIGNALING	Inorganic ion transport and metabolism |Signal transduction mechanisms	S	ENOG410XTGE	Polycystic kidney disease	Biological Process: branching involved in ureteric bud morphogenesis (GO:0001658);|Biological Process: embryonic placenta development (GO:0001892);|Biological Process: heart looping (GO:0001947);|Cellular Component: polycystin complex (GO:0002133);|Biological Process: detection of nodal flow (GO:0003127);|Molecular Function: signaling receptor binding (GO:0005102);|Molecular Function: voltage-gat…	PF08016.12	Polycystin cation channel
TRINITY_DN106_c0_g1_i1_2	QBH73964.1	mitochondrial 3-ketoacyl-coa thiolase [Carausius morosus]	P42765|THIM_HUMAN	3-ketoacyl-CoA thiolase, mitochondrial ACAA2 OS=Homo sapiens (Human) GN=ACAA2 PE=1 SV=2	64/81(79.01)	K07508	ACAA2	acetyl-CoA acyltransferase 2 [EC:2.3.1.16]	ko00062|ko00071|ko00280	Fatty acid elongation|Fatty acid degradation|Valine, leucine and isoleucine degradation	KOG1391	Acetyl-CoA acetyltransferase	[I]	METABOLISM	Lipid transport and metabolism	I	COG0183	acetyl-coa acetyltransferase	Molecular Function: RNA binding (GO:0003723);|Molecular Function: acetyl-CoA C-acyltransferase activity (GO:0003988);|Cellular Component: mitochondrion (GO:0005739);|Cellular Component: mitochondrial matrix (GO:0005759);|Biological Process: fatty acid beta-oxidation (GO:0006635);|Biological Process: cholesterol biosynthetic process (GO:0006695);|Biological Process: cellular response to hypoxia (G…	--	--
TRINITY_DN10701_c0_g1_i1_1	--	--	--	--	--	--	--	--	--	--	--	--	--	--	--	--	--	--	--	--	--
TRINITY_DN10704_c0_g1_i1_1	--	--	--	--	--	--	--	--	--	--	--	--	--	--	--	--	--	--	--	--	--
TRINITY_DN10704_c0_g1_i1_2	--	--	--	--	--	--	--	--	--	--	--	--	--	--	--	--	--	--	--	--	--
TRINITY_DN10705_c0_g1_i1_2	XP_021938448.1	trypsin-7-like isoform X3 [Zootermopsis nevadensis]	P52905|TRYI_DROME	Trypsin iota CG7754 OS=Drosophila melanogaster (Fruit fly) GN=CG7754 PE=2 SV=1	38/102(37.25)	K01312	PRSS1_2_3	trypsin [EC:3.4.21.4]	ko04080|ko04972|ko04974|ko05164	Neuroactive ligand-receptor interaction|Pancreatic secretion|Protein digestion and absorption|Influenza A	KOG3627	Trypsin	[E]	METABOLISM	Amino acid transport and metabolism	O	COG5640	protease	Molecular Function: serine-type endopeptidase activity (GO:0004252);|Cellular Component: extracellular space (GO:0005615);|Cellular Component: cytoplasm (GO:0005737);|Biological Process: proteolysis (GO:0006508);	PF00089.26	Trypsin
TRINITY_DN10707_c0_g1_i1_1	PSN37880.1	hypothetical protein C0J52_21949 [Blattella germanica]	--	--	--	--	--	--	--	--	--	--	--	--	--	S	ENOG410Y65V	Retrotransposon protein	--	--	--
TRINITY_DN10709_c0_g1_i1_1	XP_023720713.1	adenylate cyclase type 3 [Cryptotermes secundus]	O60266|ADCY3_HUMAN	Adenylate cyclase type 3 KIAA0511 OS=Homo sapiens (Human) GN=KIAA0511 PE=1 SV=3	--	--	--	--	--	--	KOG3619	Adenylate/guanylate cyclase	[C]	METABOLISM	Energy production and conversion	T	COG2114	Guanylate Cyclase	Biological Process: renal water homeostasis (GO:0003091);|Molecular Function: adenylate cyclase activity (GO:0004016);|Molecular Function: calmodulin binding (GO:0005516);|Molecular Function: ATP binding (GO:0005524);|Cellular Component: cytoplasm (GO:0005737);|Cellular Component: Golgi apparatus (GO:0005794);|Cellular Component: plasma membrane (GO:0005886);|Cellular Component: integral componen…	PF16214.5	Adenylyl cyclase N-terminal extracellular and transmembrane region
TRINITY_DN10709_c0_g1_i1_2	--	--	--	--	--	--	--	--	--	--	--	--	--	--	--	--	--	--	--	--	--
TRINITY_DN1070_c0_g1_i1_1	--	--	--	--	--	--	--	--	--	--	--	--	--	--	--	--	--	--	--	--	--
TRINITY_DN10710_c0_g1_i1_1	--	--	--	--	--	--	--	--	--	--	--	--	--	--	--	--	--	--	--	--	--
TRINITY_DN10710_c0_g1_i1_2	--	--	--	--	--	--	--	--	--	--	--	--	--	--	--	--	--	--	--	--	--
TRINITY_DN10712_c0_g1_i1_1	XP_011214575.1	active breakpoint cluster region-related protein isoform X3 [Bactrocera dorsalis]	P11274|BCR_HUMAN	Breakpoint cluster region protein BCR1 OS=Homo sapiens (Human) GN=BCR1 PE=1 SV=2	--	--	--	--	--	--	KOG4269	Rac GTPase-activating protein BCR/ABR	[T]	CELLULAR PROCESSES AND SIGNALING	Signal transduction mechanisms	T	ENOG410XPGZ	breakpoint cluster region	--	PF00620.27	RhoGAP domain
TRINITY_DN10712_c0_g1_i1_2	--	--	--	--	--	--	--	--	--	--	--	--	--	--	--	--	--	--	--	--	--
TRINITY_DN10717_c0_g1_i1_2	--	--	--	--	--	--	--	--	--	--	--	--	--	--	--	--	--	--	--	--	--
TRINITY_DN10717_c0_g2_i1_2	--	--	--	--	--	--	--	--	--	--	--	--	--	--	--	--	--	--	--	--	--
TRINITY_DN10718_c0_g1_i1_2	--	--	--	--	--	--	--	--	--	--	--	--	--	--	--	--	--	--	--	--	--
TRINITY_DN1071_c0_g1_i1_2	--	--	--	--	--	--	--	--	--	--	--	--	--	--	--	S	ENOG4111G42	NA	--	PF13668.6	Ferritin-like domain
TRINITY_DN1071_c1_g1_i1_2	OWA52935.1	hypothetical protein BV898_17377 [Hypsibius dujardini]	--	--	--	--	--	--	--	--	--	--	--	--	--	S	ENOG4111G42	NA	--	PF13668.6	Ferritin-like domain
TRINITY_DN10720_c0_g1_i1_1	--	--	--	--	--	--	--	--	--	--	--	--	--	--	--	--	--	--	--	--	--
TRINITY_DN10726_c0_g1_i1_2	XP_014283898.1	mediator of RNA polymerase II transcription subunit 4 [Halyomorpha halys]	Q7QH62|MED4_ANOGA	Mediator of RNA polymerase II transcription subunit 4 AGAP004063 OS=Anopheles gambiae (African malaria mosquito) GN=AGAP004063 PE=3 SV=3	172/252(68.25)	K15146	MED4	mediator of RNA polymerase II transcription subunit 4	ko04919	Thyroid hormone signaling pathway	KOG4552	Vitamin-D-receptor interacting protein complex component	[K]	INFORMATION STORAGE AND PROCESSING	Transcription	K	ENOG410XQ30	Component of the Mediator complex, a coactivator involved in the regulated transcription of nearly all RNA polymerase II-dependent genes. Mediator functions as a bridge to convey information from gene-specific regulatory proteins to the basal RNA polymerase II transcription machinery. Mediator is recruited to promoters by direct interactions with regulatory proteins and serves as a scaffold for t…	Molecular Function: transcription coregulator activity (GO:0003712);|Biological Process: regulation of transcription by RNA polymerase II (GO:0006357);|Cellular Component: mediator complex (GO:0016592);|Cellular Component: core mediator complex (GO:0070847);	PF10018.9	Vitamin-D-receptor interacting Mediator subunit 4
TRINITY_DN10729_c0_g1_i1_2	XP_017839445.1	PREDICTED: uncharacterized protein LOC108597409 [Drosophila busckii]	--	--	--	--	--	--	--	--	KOG2504	Monocarboxylate transporter	[G]	METABOLISM	Carbohydrate transport and metabolism	G	COG0477	major facilitator Superfamily	--	--	--
TRINITY_DN10730_c0_g1_i1_2	XP_026676803.1	transcription factor AP-2-epsilon isoform X3 [Diaphorina citri]	Q9CRY4|AP2A_MOUSE	Transcription factor AP-2-alpha Ap2tf OS=Mus musculus (Mouse) GN=Ap2tf PE=1 SV=2	--	--	--	--	--	--	KOG3811	Transcription factor AP-2	[K]	INFORMATION STORAGE AND PROCESSING	Transcription	K	ENOG410XR9E	activating enhancer binding protein 2	Biological Process: negative regulation of transcription by RNA polymerase II (GO:0000122);|Molecular Function: transcription regulatory region sequence-specific DNA binding (GO:0000976);|Molecular Function: RNA polymerase II regulatory region sequence-specific DNA binding (GO:0000977);|Molecular Function: RNA polymerase II proximal promoter sequence-specific DNA binding (GO:0000978);|Molecular F…	PF03299.14	Transcription factor AP-2
TRINITY_DN10734_c0_g1_i1_1	XP_001985245.1	UDP-glucuronosyltransferase [Drosophila grimshawi]	--	--	39/65(60.00)	K00699	UGT	glucuronosyltransferase [EC:2.4.1.17]	ko00040|ko00053|ko00140|ko00830|ko00860|ko00980|ko00982|ko00983|ko05204	Pentose and glucuronate interconversions|Ascorbate and aldarate metabolism|Steroid hormone biosynthesis|Retinol metabolism|Porphyrin and chlorophyll metabolism|Metabolism of xenobiotics by cytochrome P450|Drug metabolism - cytochrome P450|Drug metabolism - other enzymes|Chemical carcinogenesis	KOG1192	UDP-glucuronosyl and UDP-glucosyl transferase	[GC]	METABOLISM|METABOLISM	Carbohydrate transport and metabolism |Energy production and conversion	S	COG1819	Transferase	--	--	--
TRINITY_DN10734_c0_g2_i1_1	XP_004534092.1	UDP-glucuronosyltransferase [Ceratitis capitata]	A0A291PQH4|UGT2_DACCO	UDP-glucosyltransferase 2 UTG2 OS=Dactylopius coccus (Cochineal) GN=UTG2 PE=1 SV=1	45/108(41.67)	K00699	UGT	glucuronosyltransferase [EC:2.4.1.17]	ko00040|ko00053|ko00140|ko00830|ko00860|ko00980|ko00982|ko00983|ko05204	Pentose and glucuronate interconversions|Ascorbate and aldarate metabolism|Steroid hormone biosynthesis|Retinol metabolism|Porphyrin and chlorophyll metabolism|Metabolism of xenobiotics by cytochrome P450|Drug metabolism - cytochrome P450|Drug metabolism - other enzymes|Chemical carcinogenesis	KOG1192	UDP-glucuronosyl and UDP-glucosyl transferase	[GC]	METABOLISM|METABOLISM	Carbohydrate transport and metabolism |Energy production and conversion	S	COG1819	Transferase	--	PF00201.18,PF04101.16	UDP-glucoronosyl and UDP-glucosyl transferase|Glycosyltransferase family 28 C-terminal domain
TRINITY_DN10736_c0_g2_i1_2	XP_014242340.1	alpha-2A adrenergic receptor [Cimex lectularius]	Q91081|ADRA2_LABOS	Alpha-2 adrenergic receptor . OS=Labrus ossifagus (Cuckoo wrasse) GN=. PE=3 SV=1	--	--	--	--	--	--	KOG3656	FOG: 7 transmembrane receptor	[R]	POORLY CHARACTERIZED	General function prediction only	U	ENOG410XRW9	Receptor	Molecular Function: alpha2-adrenergic receptor activity (GO:0004938);|Cellular Component: plasma membrane (GO:0005886);|Biological Process: regulation of smooth muscle contraction (GO:0006940);|Cellular Component: integral component of membrane (GO:0016021);|Biological Process: regulation of vasoconstriction (GO:0019229);|Biological Process: platelet activation (GO:0030168);	PF00001.21	7 transmembrane receptor (rhodopsin family)
TRINITY_DN10737_c0_g1_i1_1	XP_014090712.1	PREDICTED: endonuclease III-like protein 1 [Bactrocera oleae]	Q2KID2|NTH_BOVIN	Endonuclease III-like protein 1 NTHL1 OS=Bos taurus (Bovine) GN=NTHL1 PE=2 SV=1	45/68(66.18)	K10773	NTH	endonuclease III [EC:4.2.99.18]	ko03410	Base excision repair	KOG1921	Endonuclease III	[L]	INFORMATION STORAGE AND PROCESSING	Replication, recombination and repair	L	COG0177	endonuclease III	Molecular Function: oxidized pyrimidine nucleobase lesion DNA N-glycosylase activity (GO:0000703);|Molecular Function: double-stranded DNA binding (GO:0003690);|Molecular Function: DNA-(apurinic or apyrimidinic site) endonuclease activity (GO:0003906);|Cellular Component: nucleus (GO:0005634);|Cellular Component: mitochondrion (GO:0005739);|Biological Process: base-excision repair, AP site format…	--	--
TRINITY_DN10737_c0_g1_i1_2	XP_023297476.1	protein SEC13 homolog [Lucilia cuprina]	Q9V3J4|SEC13_DROME	Protein SEC13 homolog CG6773 OS=Drosophila melanogaster (Fruit fly) GN=CG6773 PE=1 SV=1	226/289(78.20)	K14004	SEC13	protein transport protein SEC13	ko03013|ko04141|ko04150	RNA transport|Protein processing in endoplasmic reticulum|mTOR signaling pathway	KOG1332	Vesicle coat complex COPII, subunit SEC13	[U]	CELLULAR PROCESSES AND SIGNALING	Intracellular trafficking, secretion, and vesicular transport	U	ENOG410XPFM	Component of the coat protein complex II (COPII) which promotes the formation of transport vesicles from the endoplasmic reticulum (ER). The coat has two main functions, the physical deformation of the endoplasmic reticulum membrane into vesicles and the selection of cargo molecules. It also functions as a component of the nuclear pore complex (NPC). NPC components, collectively referred to as nu…	Cellular Component: Golgi membrane (GO:0000139);|Cellular Component: chromatin (GO:0000785);|Molecular Function: chromatin binding (GO:0003682);|Molecular Function: structural molecule activity (GO:0005198);|Cellular Component: nuclear envelope (GO:0005635);|Cellular Component: nucleoplasm (GO:0005654);|Cellular Component: polytene chromosome puff (GO:0005703);|Cellular Component: lysosomal membr…	PF00400.32,PF12894.7	WD domain, G-beta repeat|Anaphase-promoting complex subunit 4 WD40 domain
TRINITY_DN10738_c0_g1_i1_2	--	--	--	--	--	--	--	--	--	--	--	--	--	--	--	--	--	--	--	--	--
TRINITY_DN1073_c0_g1_i1_2	--	--	--	--	--	--	--	--	--	--	--	--	--	--	--	--	--	--	--	--	--
TRINITY_DN1073_c0_g2_i1_2	XP_015591780.1	protein transport protein Sec61 subunit beta [Cephus cinctus]	P60467|SC61B_CANLF	Protein transport protein Sec61 subunit beta SEC61B OS=Canis lupus familiaris (Dog) (Canis familiaris) GN=SEC61B PE=1 SV=2	66/93(70.97)	K09481	SEC61B, SBH2	protein transport protein SEC61 subunit beta	ko03060|ko04141|ko04145|ko05110	Protein export|Protein processing in endoplasmic reticulum|Phagosome|Vibrio cholerae infection	KOG3457	Sec61 protein translocation complex, beta subunit	[O]	CELLULAR PROCESSES AND SIGNALING	Posttranslational modification, protein turnover, chaperones	U	ENOG4111UAR	protein transport protein SEC61 subunit	Biological Process: protein import into nucleus, translocation (GO:0000060);|Molecular Function: ARF guanyl-nucleotide exchange factor activity (GO:0005086);|Cellular Component: endoplasmic reticulum (GO:0005783);|Cellular Component: Sec61 translocon complex (GO:0005784);|Cellular Component: endoplasmic reticulum membrane (GO:0005789);|Biological Process: SRP-dependent cotranslational protein tar…	--	--
TRINITY_DN10743_c0_g1_i1_1	XP_022193018.1	neurobeachin-like protein 1 [Nilaparvata lugens]	Q6ZS30|NBEL1_HUMAN	Neurobeachin-like protein 1 ALS2CR16 OS=Homo sapiens (Human) GN=ALS2CR16 PE=2 SV=3	--	--	--	--	--	--	KOG1787	Kinase A-anchor protein Neurobeachin and related BEACH and WD40 repeat proteins	[U]	CELLULAR PROCESSES AND SIGNALING	Intracellular trafficking, secretion, and vesicular transport	S	ENOG410XNQC	beige BEACH domain containing protein	--	PF15787.5	Domain of unknown function (DUF4704)
TRINITY_DN10745_c0_g1_i1_1	XP_011290615.1	PREDICTED: kinesin-like protein costa [Musca domestica]	O16844|COS_DROME	Kinesin-like protein costa CG1708 OS=Drosophila melanogaster (Fruit fly) GN=CG1708 PE=1 SV=2	50/83(60.24)	K06227	COS2	costal 2	ko04341	Hedgehog signaling pathway - fly	--	--	--	--	--	Z	ENOG4110CRV	positive regulation of hh target transcription factor activity	Molecular Function: motor activity (GO:0003774);|Molecular Function: microtubule motor activity (GO:0003777);|Molecular Function: smoothened binding (GO:0005119);|Molecular Function: ATP binding (GO:0005524);|Cellular Component: cytoplasm (GO:0005737);|Cellular Component: cytosol (GO:0005829);|Cellular Component: kinesin complex (GO:0005871);|Cellular Component: microtubule (GO:0005874);|Cellular…	--	--
TRINITY_DN10745_c0_g2_i1_1	XP_013118530.1	PREDICTED: kinesin-like protein costa [Stomoxys calcitrans]	Q292S8|COS_DROPS	Kinesin-like protein costa GA14314 OS=Drosophila pseudoobscura pseudoobscura (Fruit fly) GN=GA14314 PE=3 SV=2	101/158(63.92)	K06227	COS2	costal 2	ko04341	Hedgehog signaling pathway - fly	--	--	--	--	--	Z	ENOG4110CRV	positive regulation of hh target transcription factor activity	Molecular Function: microtubule motor activity (GO:0003777);|Molecular Function: smoothened binding (GO:0005119);|Molecular Function: ATP binding (GO:0005524);|Cellular Component: cytoplasm (GO:0005737);|Cellular Component: microtubule (GO:0005874);|Cellular Component: microtubule associated complex (GO:0005875);|Cellular Component: plasma membrane (GO:0005886);|Cellular Component: cilium (GO:000…	--	--
TRINITY_DN10747_c0_g1_i1_2	XP_015605143.1	venom carboxylesterase-6 isoform X1 [Cephus cinctus]	Q04791|SASB_ANAPL	Fatty acyl-CoA hydrolase precursor, medium chain . OS=Anas platyrhynchos (Mallard) (Anas boschas) GN=. PE=1 SV=1	--	--	--	--	--	--	KOG1516	Carboxylesterase and related proteins	[R]	POORLY CHARACTERIZED	General function prediction only	I	COG2272	Carboxylesterase	Biological Process: fatty acid biosynthetic process (GO:0006633);|Molecular Function: hydrolase activity (GO:0016787);	PF00135.28	Carboxylesterase family
TRINITY_DN10748_c0_g1_i1_2	--	--	--	--	--	--	--	--	--	--	--	--	--	--	--	--	--	--	--	--	--
TRINITY_DN10750_c0_g1_i1_2	XP_022193621.1	carcinine transporter isoform X1 [Nilaparvata lugens]	Q9VIK2|CART_DROME	Carcinine transporter CG9317 OS=Drosophila melanogaster (Fruit fly) GN=CG9317 PE=2 SV=1	--	--	--	--	--	--	KOG0255	Synaptic vesicle transporter SVOP and related transporters (major facilitator superfamily)	[R]	POORLY CHARACTERIZED	General function prediction only	G	ENOG410XSRI	solute carrier family 22	Biological Process: neurotransmitter uptake (GO:0001504);|Molecular Function: neurotransmitter transporter activity (GO:0005326);|Cellular Component: plasma membrane (GO:0005886);|Biological Process: visual perception (GO:0007601);|Cellular Component: integral component of membrane (GO:0016021);|Cellular Component: axon terminus (GO:0043679);|Biological Process: positive phototaxis (GO:0046956);|…	PF07690.16	Major Facilitator Superfamily
TRINITY_DN10750_c0_g2_i1_2	XP_022193621.1	carcinine transporter isoform X1 [Nilaparvata lugens]	Q9VIK2|CART_DROME	Carcinine transporter CG9317 OS=Drosophila melanogaster (Fruit fly) GN=CG9317 PE=2 SV=1	63/112(56.25)	K08202	SLC22A4_5, OCTN	MFS transporter, OCT family, solute carrier family 22 (organic cation transporter), member 4/5	ko05231	Choline metabolism in cancer	KOG0255	Synaptic vesicle transporter SVOP and related transporters (major facilitator superfamily)	[R]	POORLY CHARACTERIZED	General function prediction only	G	ENOG410XSRI	solute carrier family 22	Biological Process: neurotransmitter uptake (GO:0001504);|Molecular Function: neurotransmitter transporter activity (GO:0005326);|Cellular Component: plasma membrane (GO:0005886);|Biological Process: visual perception (GO:0007601);|Cellular Component: integral component of membrane (GO:0016021);|Cellular Component: axon terminus (GO:0043679);|Biological Process: positive phototaxis (GO:0046956);|…	--	--
TRINITY_DN10756_c0_g1_i1_1	EDW57850.2	LOW QUALITY PROTEIN: uncharacterized protein Dvir_GJ18317 [Drosophila virilis]	--	--	--	--	--	--	--	--	KOG4338	Predicted lipoprotein	[I]	METABOLISM	Lipid transport and metabolism	S	ENOG410XR10	Domain of Unknown Function (DUF1081)	--	--	--
TRINITY_DN10756_c0_g1_i1_2	--	--	--	--	--	--	--	--	--	--	--	--	--	--	--	--	--	--	--	--	--
TRINITY_DN10758_c0_g1_i1_1	XP_017483224.1	PREDICTED: protein transport protein Sec24A [Rhagoletis zephyria]	A6QNT8|SC24A_BOVIN	Protein transport protein Sec24A SEC24A OS=Bos taurus (Bovine) GN=SEC24A PE=2 SV=1	213/253(84.19)	K14007	SEC24	protein transport protein SEC24	ko04141|ko05130	Protein processing in endoplasmic reticulum|Pathogenic Escherichia coli infection	KOG1985	Vesicle coat complex COPII, subunit SEC24/subunit SFB2	[U]	CELLULAR PROCESSES AND SIGNALING	Intracellular trafficking, secretion, and vesicular transport	U	COG5028	SEC24 family, member	Cellular Component: Golgi membrane (GO:0000139);|Cellular Component: endoplasmic reticulum membrane (GO:0005789);|Cellular Component: cytosol (GO:0005829);|Biological Process: intracellular protein transport (GO:0006886);|Biological Process: ER to Golgi vesicle-mediated transport (GO:0006888);|Molecular Function: zinc ion binding (GO:0008270);|Cellular Component: COPII vesicle coat (GO:0030127);|…	PF04811.15,PF04810.15	Sec23/Sec24 trunk domain|Sec23/Sec24 zinc finger
TRINITY_DN10759_c0_g1_i1_1	RZF46633.1	hypothetical protein LSTR_LSTR015514 [Laodelphax striatellus]	--	--	--	--	--	--	--	--	--	--	--	--	--	--	--	--	--	--	--
TRINITY_DN1075_c0_g1_i1_1	XP_029048124.1	V-type proton ATPase subunit d [Osmia bicornis bicornis]	Q25531|VA0D_MANSE	V-type proton ATPase subunit d . OS=Manduca sexta (Tobacco hawkmoth) (Tobacco hornworm) GN=. PE=2 SV=1	139/141(98.58)	K02146	ATPeV0D, ATP6D	V-type H+-transporting ATPase subunit d	ko00190|ko04142|ko04145|ko04721|ko04966|ko05110|ko05120|ko05152|ko05165|ko05203|ko05323	Oxidative phosphorylation|Lysosome|Phagosome|Synaptic vesicle cycle|Collecting duct acid secretion|Vibrio cholerae infection|Epithelial cell signaling in Helicobacter pylori infection|Tuberculosis|Human papillomavirus infection|Viral carcinogenesis|Rheumatoid arthritis	KOG2957	Vacuolar H+-ATPase V0 sector, subunit d	[C]	METABOLISM	Energy production and conversion	C	COG1527	ATP synthase, subunit	Molecular Function: proton transmembrane transporter activity (GO:0015078);|Biological Process: ATP hydrolysis coupled proton transport (GO:0015991);|Cellular Component: proton-transporting V-type ATPase, V0 domain (GO:0033179);	PF01992.16	ATP synthase (C/AC39) subunit
TRINITY_DN10761_c1_g1_i1_2	RZF39733.1	hypothetical protein LSTR_LSTR011142 [Laodelphax striatellus]	Q18120|TWK18_CAEEL	TWiK family of potassium channels protein 18 C24A3.6 OS=Caenorhabditis elegans GN=C24A3.6 PE=1 SV=2	--	--	--	--	--	--	KOG1418	Tandem pore domain K+ channel	[P]	METABOLISM	Inorganic ion transport and metabolism	P	COG1226	PotAssium voltage-gated channel	Cellular Component: integral component of plasma membrane (GO:0005887);|Biological Process: potassium ion transport (GO:0006813);|Biological Process: muscle contraction (GO:0006936);|Molecular Function: outward rectifier potassium channel activity (GO:0015271);|Cellular Component: membrane (GO:0016020);|Molecular Function: potassium ion leak channel activity (GO:0022841);|Biological Process: loco…	PF07885.16	Ion channel
TRINITY_DN10764_c0_g1_i1_1	--	--	--	--	--	--	--	--	--	--	--	--	--	--	--	--	--	--	--	--	--
TRINITY_DN10765_c0_g1_i1_1	--	--	--	--	--	--	--	--	--	--	--	--	--	--	--	--	--	--	--	--	--
TRINITY_DN10767_c0_g1_i1_1	--	--	--	--	--	--	--	--	--	--	--	--	--	--	--	--	--	--	--	--	--
TRINITY_DN10768_c0_g1_i1_1	--	--	--	--	--	--	--	--	--	--	--	--	--	--	--	--	--	--	--	--	--
TRINITY_DN10768_c0_g1_i1_2	--	--	--	--	--	--	--	--	--	--	--	--	--	--	--	--	--	--	--	--	--
TRINITY_DN1076_c0_g1_i1_1	XP_017849786.1	PREDICTED: G-protein-signaling modulator 2 [Drosophila busckii]	P81274|GPSM2_HUMAN	G-protein-signaling modulator 2 LGN OS=Homo sapiens (Human) GN=LGN PE=1 SV=3	--	--	--	--	--	--	KOG1130	Predicted G-alpha GTPase interaction protein, contains GoLoco domain	[T]	CELLULAR PROCESSES AND SIGNALING	Signal transduction mechanisms	S	ENOG410XP6N	G-protein signaling modulator	Biological Process: establishment of mitotic spindle orientation (GO:0000132);|Molecular Function: nucleotide binding (GO:0000166);|Molecular Function: G-protein alpha-subunit binding (GO:0001965);|Molecular Function: GDP-dissociation inhibitor activity (GO:0005092);|Cellular Component: cytoplasm (GO:0005737);|Cellular Component: centrosome (GO:0005813);|Cellular Component: cytosol (GO:0005829);|…	PF00515.28,PF13424.6,PF13176.6,PF07719.17,PF13374.6,PF13181.6	Tetratricopeptide repeat|Tetratricopeptide repeat|Tetratricopeptide repeat|Tetratricopeptide repeat|Tetratricopeptide repeat|Tetratricopeptide repeat
TRINITY_DN1076_c0_g1_i1_2	XP_022193985.1	uncharacterized protein LOC111051741 [Nilaparvata lugens]	--	--	--	--	--	--	--	--	--	--	--	--	--	--	--	--	--	--	--
TRINITY_DN10770_c0_g1_i1_1	XP_006612712.2	chymotrypsin-2-like [Apis dorsata]	P39675|DERP3_DERPT	Mite allergen Der p 3 DERP3 OS=Dermatophagoides pteronyssinus (European house dust mite) GN=DERP3 PE=1 SV=1	52/124(41.94)	K01312	PRSS1_2_3	trypsin [EC:3.4.21.4]	ko04080|ko04972|ko04974|ko05164	Neuroactive ligand-receptor interaction|Pancreatic secretion|Protein digestion and absorption|Influenza A	KOG3627	Trypsin	[E]	METABOLISM	Amino acid transport and metabolism	O	COG5640	protease	Molecular Function: serine-type endopeptidase activity (GO:0004252);|Cellular Component: extracellular region (GO:0005576);	PF00089.26	Trypsin
TRINITY_DN10777_c0_g1_i1_1	--	--	--	--	--	--	--	--	--	--	--	--	--	--	--	--	--	--	--	--	--
TRINITY_DN10778_c0_g1_i1_2	XP_022203738.1	uncharacterized protein LOC111060385 [Nilaparvata lugens]	Q9VD09|PINTA_DROME	Retinol-binding protein pinta CG13848 OS=Drosophila melanogaster (Fruit fly) GN=CG13848 PE=2 SV=1	--	--	--	--	--	--	KOG1471	Phosphatidylinositol transfer protein SEC14 and related proteins	[I]	METABOLISM	Lipid transport and metabolism	S	ENOG410XRSQ	Transfer protein	Molecular Function: retinoid binding (GO:0005501);|Biological Process: visual perception (GO:0007601);|Biological Process: phototransduction (GO:0007602);|Biological Process: rhodopsin biosynthetic process (GO:0016063);|Molecular Function: retinal binding (GO:0016918);|Molecular Function: retinol binding (GO:0019841);	PF00650.20	CRAL/TRIO domain
TRINITY_DN10779_c0_g1_i1_1	--	--	--	--	--	--	--	--	--	--	--	--	--	--	--	--	--	--	--	--	--
TRINITY_DN10779_c0_g1_i1_2	--	--	--	--	--	--	--	--	--	--	--	--	--	--	--	--	--	--	--	--	--
TRINITY_DN10779_c0_g2_i1_2	--	--	--	--	--	--	--	--	--	--	--	--	--	--	--	--	--	--	--	--	--
TRINITY_DN10779_c0_g3_i1_2	--	--	--	--	--	--	--	--	--	--	--	--	--	--	--	--	--	--	--	--	--
TRINITY_DN10781_c0_g1_i1_2	--	--	--	--	--	--	--	--	--	--	--	--	--	--	--	--	--	--	--	--	--
TRINITY_DN10783_c0_g1_i1_1	--	--	--	--	--	--	--	--	--	--	--	--	--	--	--	--	--	--	--	--	--
TRINITY_DN10783_c0_g1_i1_2	KFB35117.1	AGAP006456-PA-like protein [Anopheles sinensis]	Q9VZU4|NDUS3_DROME	NADH dehydrogenase [ubiquinone] iron-sulfur protein 3, mitochondrial CG12079 OS=Drosophila melanogaster (Fruit fly) GN=CG12079 PE=1 SV=1	87/136(63.97)	K03936	NDUFS3	NADH dehydrogenase (ubiquinone) Fe-S protein 3 [EC:7.1.1.2 1.6.99.3]	ko00190|ko04714|ko04723|ko04932|ko05010|ko05012|ko05016	Oxidative phosphorylation|Thermogenesis|Retrograde endocannabinoid signaling|Non-alcoholic fatty liver disease (NAFLD)|Alzheimer disease|Parkinson disease|Huntington disease	KOG1713	NADH-ubiquinone oxidoreductase, NDUFS3/30 kDa subunit	[C]	METABOLISM	Energy production and conversion	C	COG0852	NDH-1 shuttles electrons from NADH, via FMN and iron- sulfur (Fe-S) centers, to quinones in the respiratory chain. The immediate electron acceptor for the enzyme in this species is believed to be ubiquinone. Couples the redox reaction to proton translocation (for every two electrons transferred, four hydrogen ions are translocated across the cytoplasmic membrane), and thus conserves the redox ene…	--	--	--
TRINITY_DN10786_c0_g1_i1_2	--	--	--	--	--	--	--	--	--	--	--	--	--	--	--	--	--	--	--	--	--
TRINITY_DN10790_c0_g1_i1_1	--	--	--	--	--	--	--	--	--	--	--	--	--	--	--	--	--	--	--	--	--
TRINITY_DN10794_c0_g1_i1_1	--	--	--	--	--	--	--	--	--	--	--	--	--	--	--	--	--	--	--	--	--
TRINITY_DN10796_c0_g1_i1_2	--	--	--	--	--	--	--	--	--	--	--	--	--	--	--	--	--	--	--	--	--
TRINITY_DN10797_c0_g1_i1_2	--	--	--	--	--	--	--	--	--	--	--	--	--	--	--	--	--	--	--	--	--
TRINITY_DN10797_c0_g2_i1_2	--	--	--	--	--	--	--	--	--	--	--	--	--	--	--	--	--	--	--	--	--
TRINITY_DN10798_c0_g1_i1_1	--	--	--	--	--	--	--	--	--	--	--	--	--	--	--	--	--	--	--	--	--
TRINITY_DN1079_c0_g1_i1_1	--	--	--	--	--	--	--	--	--	--	--	--	--	--	--	--	--	--	--	--	--
TRINITY_DN10801_c0_g1_i1_1	--	--	--	--	--	--	--	--	--	--	--	--	--	--	--	--	--	--	--	--	--
TRINITY_DN10803_c0_g1_i1_1	--	--	--	--	--	--	--	--	--	--	--	--	--	--	--	--	--	--	--	--	--
TRINITY_DN10804_c0_g1_i1_1	--	--	--	--	--	--	--	--	--	--	--	--	--	--	--	--	--	--	--	--	--
TRINITY_DN10805_c0_g1_i1_2	XP_024946353.1	matrix metalloproteinase-17 [Cephus cinctus]	Q9R0S3|MMP17_MOUSE	Matrix metalloproteinase-17 Mt4mmp OS=Mus musculus (Mouse) GN=Mt4mmp PE=1 SV=3	92/205(44.88)	K08002	MMP24	matrix metalloproteinase-24 (membrane-inserted) [EC:3.4.24.-]	ko04928	Parathyroid hormone synthesis, secretion and action	KOG1565	Gelatinase A and related matrix metalloproteases	[OW]	CELLULAR PROCESSES AND SIGNALING|CELLULAR PROCESSES AND SIGNALING	Posttranslational modification, protein turnover, chaperones |Extracellular structures	O	ENOG410XQ5D	matrix metallopeptidase	Biological Process: kidney development (GO:0001822);|Molecular Function: metalloendopeptidase activity (GO:0004222);|Cellular Component: plasma membrane (GO:0005886);|Molecular Function: zinc ion binding (GO:0008270);|Cellular Component: extracellular matrix (GO:0031012);|Cellular Component: anchored component of membrane (GO:0031225);|Biological Process: drinking behavior (GO:0042756);	PF00413.24,PF01471.18	Matrixin|Putative peptidoglycan binding domain
TRINITY_DN10806_c0_g1_i1_1	XP_017967958.1	multidrug resistance-associated protein 4 [Drosophila navojoa]	P91660|L259_DROME	Probable multidrug resistance-associated protein lethal(2)03659 CG8799 OS=Drosophila melanogaster (Fruit fly) GN=CG8799 PE=2 SV=4	132/169(78.11)	K05673	ABCC4	ATP-binding cassette, subfamily C (CFTR/MRP), member 4	ko01523|ko02010|ko04024|ko04976	Antifolate resistance|ABC transporters|cAMP signaling pathway|Bile secretion	KOG0054	Multidrug resistance-associated protein/mitoxantrone resistance protein, ABC superfamily	[Q]	METABOLISM	Secondary metabolites biosynthesis, transport and catabolism	V	COG1132	(ABC) transporter	Molecular Function: ATP binding (GO:0005524);|Biological Process: multicellular organism development (GO:0007275);|Molecular Function: organic anion transmembrane transporter activity (GO:0008514);|Molecular Function: efflux transmembrane transporter activity (GO:0015562);|Biological Process: organic anion transport (GO:0015711);|Cellular Component: membrane (GO:0016020);|Cellular Component: inte…	PF00005.27	ABC transporter
TRINITY_DN10807_c0_g1_i1_2	--	--	--	--	--	--	--	--	--	--	--	--	--	--	--	--	--	--	--	--	--
TRINITY_DN10808_c0_g1_i1_1	--	--	--	--	--	--	--	--	--	--	--	--	--	--	--	--	--	--	--	--	--
TRINITY_DN10810_c1_g1_i1_2	--	--	--	--	--	--	--	--	--	--	--	--	--	--	--	--	--	--	--	--	--
TRINITY_DN10811_c0_g1_i1_1	XP_005183328.1	PREDICTED: 26S proteasome non-ATPase regulatory subunit 5 [Musca domestica]	Q9VYG1|PSMD5_DROME	26S proteasome non-ATPase regulatory subunit 5 CG12096 OS=Drosophila melanogaster (Fruit fly) GN=CG12096 PE=1 SV=3	--	--	--	--	--	--	KOG4413	26S proteasome regulatory complex, subunit PSMD5	[O]	CELLULAR PROCESSES AND SIGNALING	Posttranslational modification, protein turnover, chaperones	O	ENOG410XTFA	protein folding	Cellular Component: proteasome regulatory particle, base subcomplex (GO:0008540);|Biological Process: proteasome assembly (GO:0043248);	PF10508.9	Proteasome non-ATPase 26S subunit
TRINITY_DN10812_c0_g1_i1_1	--	--	--	--	--	--	--	--	--	--	--	--	--	--	--	--	--	--	--	--	--
TRINITY_DN10813_c0_g1_i1_1	XP_011185169.1	serine protease 1-like [Zeugodacus cucurbitae]	P08897|COGS_HYPLI	Collagenase . OS=Hypoderma lineatum (Early cattle grub) (Common cattle grub) GN=. PE=1 SV=3	78/234(33.33)	K01346	CELA2	pancreatic elastase II [EC:3.4.21.71]	ko04972|ko04974	Pancreatic secretion|Protein digestion and absorption	KOG3627	Trypsin	[E]	METABOLISM	Amino acid transport and metabolism	O	COG5640	protease	Molecular Function: serine-type endopeptidase activity (GO:0004252);|Cellular Component: extracellular region (GO:0005576);|Biological Process: collagen catabolic process (GO:0030574);	PF00089.26	Trypsin
TRINITY_DN10814_c0_g1_i1_1	XP_020715933.1	luc7-like protein 3 [Ceratitis capitata]	Q3SX41|LC7L3_BOVIN	Luc7-like protein 3 CROP OS=Bos taurus (Bovine) GN=CROP PE=2 SV=1	--	--	--	--	--	--	KOG0796	Spliceosome subunit	[A]	INFORMATION STORAGE AND PROCESSING	RNA processing and modification	A	COG5200	S. cerevisiae	Molecular Function: DNA binding (GO:0003677);|Molecular Function: mRNA binding (GO:0003729);|Cellular Component: nucleus (GO:0005634);|Cellular Component: U1 snRNP (GO:0005685);|Biological Process: mRNA splice site selection (GO:0006376);|Biological Process: RNA splicing (GO:0008380);|Cellular Component: nuclear speck (GO:0016607);|Cellular Component: U2-type prespliceosome (GO:0071004);	PF03194.15	LUC7 N_terminus
TRINITY_DN10815_c1_g1_i1_1	GBP69882.1	PiggyBac transposable element-derived protein 4 [Eumeta japonica]	--	--	--	--	--	--	--	--	--	--	--	--	--	--	--	--	--	--	--
TRINITY_DN10819_c0_g1_i1_1	XP_011195027.1	ER membrane protein complex subunit 3 [Zeugodacus cucurbitae]	Q7SXW4|EMC3_DANRE	ER membrane protein complex subunit 3 zgc:63727 OS=Danio rerio (Zebrafish) (Brachydanio rerio) GN=zgc:63727 PE=2 SV=1	--	--	--	--	--	--	KOG3188	Uncharacterized conserved protein	[S]	POORLY CHARACTERIZED	Function unknown	S	ENOG410XQK6	ER membrane protein complex subunit 3	Cellular Component: Golgi apparatus (GO:0005794);|Cellular Component: integral component of membrane (GO:0016021);|Cellular Component: trans-Golgi network transport vesicle (GO:0030140);|Biological Process: protein folding in endoplasmic reticulum (GO:0034975);|Biological Process: photoreceptor cell maintenance (GO:0045494);|Biological Process: retina development in camera-type eye (GO:0060041);|…	PF01956.16	Integral membrane protein EMC3/TMCO1-like
TRINITY_DN1081_c0_g1_i1_1	XP_004524901.1	poly(A) RNA polymerase, mitochondrial [Ceratitis capitata]	O46102|PAPD1_DROME	Poly(A) RNA polymerase, mitochondrial CG11418 OS=Drosophila melanogaster (Fruit fly) GN=CG11418 PE=2 SV=2	--	--	--	--	--	--	KOG2277	S-M checkpoint control protein CID1 and related nucleotidyltransferases	[D]	CELLULAR PROCESSES AND SIGNALING	Cell cycle control, cell division, chromosome partitioning	L	COG5260	domain) containing	Molecular Function: RNA binding (GO:0003723);|Molecular Function: ATP binding (GO:0005524);|Cellular Component: mitochondrion (GO:0005739);|Biological Process: mRNA polyadenylation (GO:0006378);|Biological Process: tRNA stabilization (GO:0036416);|Molecular Function: metal ion binding (GO:0046872);|Biological Process: mitochondrial mRNA polyadenylation (GO:0097222);|Molecular Function: RNA adenyl…	PF03828.19	Cid1 family poly A polymerase
TRINITY_DN10820_c0_g1_i1_1	Q26240.1	RecName: Full=Nitric oxide synthase, salivary gland; Short=NOS [Rhodnius prolixus]	Q26240|NOS_RHOPR	Nitric oxide synthase, salivary gland . OS=Rhodnius prolixus (Triatomid bug) GN=. PE=2 SV=1	90/122(73.77)	K13240	NOS1	nitric-oxide synthase, brain [EC:1.14.13.39]	ko00220|ko00330|ko04020|ko04145|ko04371|ko04713|ko04730|ko04926|ko04970|ko05010|ko05014	Arginine biosynthesis|Arginine and proline metabolism|Calcium signaling pathway|Phagosome|Apelin signaling pathway|Circadian entrainment|Long-term depression|Relaxin signaling pathway|Salivary secretion|Alzheimer disease|Amyotrophic lateral sclerosis (ALS)	KOG1158	NADP/FAD dependent oxidoreductase	[C]	METABOLISM	Energy production and conversion	P	COG0369	Component of the sulfite reductase complex that catalyzes the 6-electron reduction of sulfite to sulfide. This is one of several activities required for the biosynthesis of L- cysteine from sulfate. The flavoprotein component catalyzes the electron flow from NADPH - FAD - FMN to the hemoprotein component (By similarity)	Molecular Function: nitric-oxide synthase activity (GO:0004517);|Molecular Function: calmodulin binding (GO:0005516);|Biological Process: nitric oxide biosynthetic process (GO:0006809);|Molecular Function: FMN binding (GO:0010181);|Molecular Function: heme binding (GO:0020037);|Molecular Function: metal ion binding (GO:0046872);|Molecular Function: flavin adenine dinucleotide binding (GO:0050660)…	--	--
TRINITY_DN10826_c0_g1_i1_1	XP_026279774.1	A disintegrin and metalloproteinase with thrombospondin motifs 9-like isoform X2 [Frankliniella occidentalis]	Q19791|GON1_CAEEL	A disintegrin and metalloproteinase with thrombospondin motifs gon-1 F25H8.3 OS=Caenorhabditis elegans GN=F25H8.3 PE=1 SV=3	--	--	--	--	--	--	KOG3538	Disintegrin metalloproteinases with thrombospondin repeats	[O]	CELLULAR PROCESSES AND SIGNALING	Posttranslational modification, protein turnover, chaperones	S	ENOG410XPKZ	ADAM metallopeptidase with thrombospondin type 1, motif	Molecular Function: metalloendopeptidase activity (GO:0004222);|Cellular Component: basement membrane (GO:0005604);|Cellular Component: endoplasmic reticulum (GO:0005783);|Cellular Component: Golgi apparatus (GO:0005794);|Biological Process: ER to Golgi vesicle-mediated transport (GO:0006888);|Molecular Function: metallopeptidase activity (GO:0008237);|Molecular Function: zinc ion binding (GO:000…	PF17771.1	ADAM cysteine-rich domain
TRINITY_DN10828_c0_g1_i1_1	XP_013111604.1	PREDICTED: UPF0687 protein C20orf27 homolog [Stomoxys calcitrans]	Q68FA2|CT027_XENTR	UPF0687 protein C20orf27 homolog . OS=Xenopus tropicalis (Western clawed frog) (Silurana tropicalis) GN=. PE=2 SV=1	--	--	--	--	--	--	--	--	--	--	--	S	ENOG4111MWE	NA	--	PF15006.6	Domain of unknown function (DUF4517)
TRINITY_DN10833_c0_g1_i1_2	XP_029034299.1	uncharacterized protein LOC114871902 [Osmia bicornis bicornis]	--	--	--	--	--	--	--	--	--	--	--	--	--	--	--	--	--	PF15139.6	Domain of unknown function (DUF4572)
TRINITY_DN10834_c0_g1_i1_2	XP_023717946.1	tubulin polyglutamylase TTLL6 isoform X2 [Cryptotermes secundus]	--	--	--	--	--	--	--	--	--	--	--	--	--	S	ENOG410XTI2	tubulin tyrosine ligase-like family, member 4	--	--	--
TRINITY_DN10837_c0_g1_i2_1	--	--	--	--	--	--	--	--	--	--	--	--	--	--	--	--	--	--	--	--	--
TRINITY_DN10839_c0_g1_i1_1	TMW47915.1	hypothetical protein DOY81_007004 [Sarcophaga bullata]	Q9W3R7|ATG5_DROME	Autophagy protein 5 CG1643 OS=Drosophila melanogaster (Fruit fly) GN=CG1643 PE=1 SV=2	173/230(75.22)	K08339	ATG5	autophagy-related protein 5	ko04136|ko04137|ko04140|ko04211|ko04213|ko04216|ko04621|ko04622|ko05131	Autophagy - other|Mitophagy - animal|Autophagy - animal|Longevity regulating pathway|Longevity regulating pathway - multiple species|Ferroptosis|NOD-like receptor signaling pathway|RIG-I-like receptor signaling pathway|Shigellosis	KOG2976	Protein involved in autophagy and nutrient starvation	[O]	CELLULAR PROCESSES AND SIGNALING	Posttranslational modification, protein turnover, chaperones	U	ENOG410XQ71	autophagy protein	Biological Process: autophagosome assembly (GO:0000045);|Biological Process: autophagy of mitochondrion (GO:0000422);|Cellular Component: cytoplasm (GO:0005737);|Cellular Component: autophagosome (GO:0005776);|Biological Process: C-terminal protein lipidation (GO:0006501);|Biological Process: autophagy (GO:0006914);|Biological Process: cellular response to nitrogen starvation (GO:0006995);|Biolog…	PF04106.12	Autophagy protein Apg5
TRINITY_DN10839_c0_g1_i1_2	XP_022195789.1	uncharacterized protein LOC111053245 [Nilaparvata lugens]	--	--	--	--	--	--	--	--	KOG1075	FOG: Reverse transcriptase	[R]	POORLY CHARACTERIZED	General function prediction only	S	ENOG4111MHU	Reverse transcriptase (RNA-dependent DNA polymerase)	--	PF00078.27	Reverse transcriptase (RNA-dependent DNA polymerase)
TRINITY_DN10841_c0_g1_i1_2	PSN54551.1	hypothetical protein C0J52_07114 [Blattella germanica]	--	--	30/55(54.55)	K03957	NDUFB1	NADH dehydrogenase (ubiquinone) 1 beta subcomplex subunit 1	ko00190|ko04714|ko04723|ko04932|ko05010|ko05012|ko05016	Oxidative phosphorylation|Thermogenesis|Retrograde endocannabinoid signaling|Non-alcoholic fatty liver disease (NAFLD)|Alzheimer disease|Parkinson disease|Huntington disease	--	--	--	--	--	--	--	--	--	--	--
TRINITY_DN10842_c0_g1_i1_1	XP_023711365.1	synaptotagmin-12 isoform X2 [Cryptotermes secundus]	P41823|SY65_APLCA	Synaptotagmin-1 SYT1 OS=Aplysia californica (California sea hare) GN=SYT1 PE=1 SV=2	--	--	--	--	--	--	KOG1028	Ca2+-dependent phospholipid-binding protein Synaptotagmin, required for synaptic vesicle and secretory granule exocytosis	[TU]	CELLULAR PROCESSES AND SIGNALING|CELLULAR PROCESSES AND SIGNALING	Signal transduction mechanisms |Intracellular trafficking, secretion, and vesicular transport	S	ENOG411011E	synaptotagmin XII	Molecular Function: SNARE binding (GO:0000149);|Molecular Function: calcium ion binding (GO:0005509);|Molecular Function: calcium-dependent phospholipid binding (GO:0005544);|Biological Process: synaptic vesicle exocytosis (GO:0016079);|Cellular Component: cell junction (GO:0030054);|Cellular Component: integral component of synaptic vesicle membrane (GO:0030285);|Biological Process: negative reg…	PF00168.30	C2 domain
TRINITY_DN10847_c0_g1_i1_1	--	--	--	--	--	--	--	--	--	--	--	--	--	--	--	--	--	--	--	PF12799.7,PF13855.6,PF14580.6	Leucine Rich repeats (2 copies)|Leucine rich repeat|Leucine-rich repeat
TRINITY_DN1084_c0_g1_i1_1	XP_002106224.1	uncharacterized protein Dsimw501_GD16749 [Drosophila simulans]	Q8TBE9|NANP_HUMAN	N-acylneuraminate-9-phosphatase C20orf147 OS=Homo sapiens (Human) GN=C20orf147 PE=1 SV=1	--	--	--	--	--	--	KOG3085	Predicted hydrolase (HAD superfamily)	[R]	POORLY CHARACTERIZED	General function prediction only	S	COG1011	Hydrolase	Cellular Component: cytosol (GO:0005829);|Biological Process: carbohydrate metabolic process (GO:0005975);|Biological Process: N-acetylglucosamine biosynthetic process (GO:0006045);|Biological Process: N-acetylneuraminate biosynthetic process (GO:0046380);|Molecular Function: N-acylneuraminate-9-phosphatase activity (GO:0050124);	PF13419.6,PF00702.26,PF13242.6	Haloacid dehalogenase-like hydrolase|haloacid dehalogenase-like hydrolase|HAD-hyrolase-like
TRINITY_DN1084_c0_g1_i1_2	--	--	--	--	--	--	--	--	--	--	--	--	--	--	--	--	--	--	--	--	--
TRINITY_DN10850_c0_g1_i1_1	--	--	--	--	--	--	--	--	--	--	--	--	--	--	--	--	--	--	--	--	--
TRINITY_DN10850_c0_g2_i1_1	XP_008484575.1	uncharacterized protein K02A2.6-like, partial [Diaphorina citri]	Q09575|YRD6_CAEEL	Uncharacterized protein K02A2.6 K02A2.6 OS=Caenorhabditis elegans GN=K02A2.6 PE=4 SV=1	--	--	--	--	--	--	KOG0017	FOG: Transposon-encoded proteins with TYA, reverse transcriptase, integrase domains in various combinations	[R]	POORLY CHARACTERIZED	General function prediction only	L	COG2801	Retrotransposon protein	Molecular Function: nucleic acid binding (GO:0003676);|Molecular Function: zinc ion binding (GO:0008270);|Biological Process: DNA integration (GO:0015074);	--	--
TRINITY_DN10851_c0_g1_i1_1	XP_011186700.1	dynein heavy chain, cytoplasmic isoform X9 [Zeugodacus cucurbitae]	P37276|DYHC_DROME	Dynein heavy chain, cytoplasmic CG7507 OS=Drosophila melanogaster (Fruit fly) GN=CG7507 PE=2 SV=2	447/488(91.60)	K10413	DYNC1H	dynein heavy chain 1, cytosolic	ko04145|ko04962|ko05132	Phagosome|Vasopressin-regulated water reabsorption|Salmonella infection	KOG3595	Dyneins, heavy chain	[Z]	CELLULAR PROCESSES AND SIGNALING	Cytoskeleton	Z	COG5245	heavy chain	Biological Process: mitotic cell cycle (GO:0000278);|Cellular Component: kinetochore (GO:0000776);|Molecular Function: microtubule motor activity (GO:0003777);|Molecular Function: ATP binding (GO:0005524);|Cellular Component: cytoplasm (GO:0005737);|Cellular Component: Golgi apparatus (GO:0005794);|Cellular Component: cytoplasmic dynein complex (GO:0005868);|Cellular Component: microtubule (GO:00…	PF18199.1,PF18198.1	Dynein heavy chain C-terminal domain|Dynein heavy chain AAA lid domain
TRINITY_DN10851_c0_g1_i1_2	GBO26309.1	Transposon Ty3-I Gag-Pol polyprotein [Araneus ventricosus]	Q8I7P9|POL5_DROME	Endonuclease pol OS=Drosophila melanogaster (Fruit fly) GN=pol PE=4 SV=1	--	--	--	--	--	--	KOG0017	FOG: Transposon-encoded proteins with TYA, reverse transcriptase, integrase domains in various combinations	[R]	POORLY CHARACTERIZED	General function prediction only	L	COG2801	Retrotransposon protein	Molecular Function: nucleic acid binding (GO:0003676);|Molecular Function: RNA-directed DNA polymerase activity (GO:0003964);|Molecular Function: endonuclease activity (GO:0004519);|Cellular Component: nucleus (GO:0005634);|Biological Process: transposition, DNA-mediated (GO:0006313);|Molecular Function: peptidase activity (GO:0008233);|Biological Process: DNA integration (GO:0015074);	PF17919.1,PF17917.1	RNase H-like domain found in reverse transcriptase|RNase H-like domain found in reverse transcriptase
TRINITY_DN10852_c0_g1_i1_1	--	--	--	--	--	--	--	--	--	--	--	--	--	--	--	--	--	--	--	--	--
TRINITY_DN10853_c0_g1_i1_1	--	--	--	--	--	--	--	--	--	--	--	--	--	--	--	--	--	--	--	--	--
TRINITY_DN10855_c0_g1_i1_1	TMW49414.1	hypothetical protein DOY81_005500 [Sarcophaga bullata]	Q58DD2|S2611_BOVIN	Sodium-independent sulfate anion transporter SLC26A11 OS=Bos taurus (Bovine) GN=SLC26A11 PE=2 SV=1	--	--	--	--	--	--	KOG0236	Sulfate/bicarbonate/oxalate exchanger SAT-1 and related transporters (SLC26 family)	[P]	METABOLISM	Inorganic ion transport and metabolism	P	COG0659	sulfate transporter	Cellular Component: nucleoplasm (GO:0005654);|Cellular Component: lysosomal membrane (GO:0005765);|Cellular Component: endoplasmic reticulum (GO:0005783);|Cellular Component: Golgi apparatus (GO:0005794);|Cellular Component: plasma membrane (GO:0005886);|Molecular Function: secondary active sulfate transmembrane transporter activity (GO:0008271);|Biological Process: sulfate transport (GO:0008272)…	PF00916.20	Sulfate permease family
TRINITY_DN10856_c0_g1_i1_1	--	--	--	--	--	--	--	--	--	--	--	--	--	--	--	--	--	--	--	--	--
TRINITY_DN10857_c0_g1_i1_2	AAG30246.1	serine protease K12/F2R1, partial [Chrysomya bezziana]	P08897|COGS_HYPLI	Collagenase . OS=Hypoderma lineatum (Early cattle grub) (Common cattle grub) GN=. PE=1 SV=3	--	--	--	--	--	--	KOG3627	Trypsin	[E]	METABOLISM	Amino acid transport and metabolism	O	COG5640	protease	Molecular Function: serine-type endopeptidase activity (GO:0004252);|Cellular Component: extracellular region (GO:0005576);|Biological Process: collagen catabolic process (GO:0030574);	PF00089.26	Trypsin
TRINITY_DN1085_c0_g1_i1_1	--	--	--	--	--	--	--	--	--	--	--	--	--	--	--	--	--	--	--	--	--
TRINITY_DN10862_c0_g1_i1_1	XP_030383558.1	serine/threonine-protein kinase Tor [Scaptodrosophila lebanonensis]	Q9VK45|TOR_DROME	Serine/threonine-protein kinase Tor CG5092 OS=Drosophila melanogaster (Fruit fly) GN=CG5092 PE=1 SV=1	130/136(95.59)	K07203	MTOR, FRAP, TOR	serine/threonine-protein kinase mTOR [EC:2.7.11.1]	ko01521|ko01522|ko04012|ko04066|ko04072|ko04136|ko04140|ko04150|ko04151|ko04152|ko04211|ko04212|ko04213|ko04218|ko04361|ko04371|ko04630|ko04659|ko04714|ko04910|ko04919|ko04920|ko04930|ko04931|ko04935|ko05010|ko05016|ko05131|ko05163|ko05165|ko05167|ko05168|ko05170|ko05200|ko05205|ko05206|ko05210|ko05212|ko05214|ko05215|ko05221|ko05224|ko05225|ko05226|ko05230|ko05231|ko05235	EGFR tyrosine kinase inhibitor resistance|Endocrine resistance|ErbB signaling pathway|HIF-1 signaling pathway|Phospholipase D signaling pathway|Autophagy - other|Autophagy - animal|mTOR signaling pathway|PI3K-Akt signaling pathway|AMPK signaling pathway|Longevity regulating pathway|Longevity regulating pathway - worm|Longevity regulating pathway - multiple species|Cellular senescence|Axon regener…	KOG0891	DNA-dependent protein kinase	[L]	INFORMATION STORAGE AND PROCESSING	Replication, recombination and repair	BDLTU	COG5032	phosphatidylinositol kinase activity	Biological Process: regulation of cell growth (GO:0001558);|Biological Process: positive regulation of protein phosphorylation (GO:0001934);|Molecular Function: protein serine/threonine kinase activity (GO:0004674);|Molecular Function: ATP binding (GO:0005524);|Cellular Component: nucleus (GO:0005634);|Biological Process: protein phosphorylation (GO:0006468);|Biological Process: autophagy (GO:000…	PF00454.27	Phosphatidylinositol 3- and 4-kinase
TRINITY_DN10862_c0_g1_i1_2	ANO54001.1	mycb2 [Eyprepocnemis plorans]	F1RD40|MYCB2_DANRE	E3 ubiquitin-protein ligase MYCBP2 mycbp2 OS=Danio rerio (Zebrafish) (Brachydanio rerio) GN=mycbp2 PE=2 SV=1	77/108(71.30)	K10693	MYCBP2, PAM	RCR-type E3 ubiquitin transferase [EC:2.3.2.33]	ko04361	Axon regeneration	KOG1428	Inhibitor of type V adenylyl cyclases/Neuronal presynaptic protein Highwire/PAM/RPM-1	[T]	CELLULAR PROCESSES AND SIGNALING	Signal transduction mechanisms	S	ENOG410ZHPZ	PHR domain	Molecular Function: ubiquitin-protein transferase activity (GO:0004842);|Molecular Function: guanyl-nucleotide exchange factor activity (GO:0005085);|Cellular Component: nucleus (GO:0005634);|Cellular Component: cytoplasm (GO:0005737);|Cellular Component: cytoskeleton (GO:0005856);|Biological Process: axon guidance (GO:0007411);|Molecular Function: Ran GTPase binding (GO:0008536);|Biological Proc…	--	--
TRINITY_DN10862_c0_g2_i1_1	XP_014087383.1	PREDICTED: target of rapamycin [Bactrocera oleae]	Q9VK45|TOR_DROME	Serine/threonine-protein kinase Tor CG5092 OS=Drosophila melanogaster (Fruit fly) GN=CG5092 PE=1 SV=1	183/239(76.57)	K07203	MTOR, FRAP, TOR	serine/threonine-protein kinase mTOR [EC:2.7.11.1]	ko01521|ko01522|ko04012|ko04066|ko04072|ko04136|ko04140|ko04150|ko04151|ko04152|ko04211|ko04212|ko04213|ko04218|ko04361|ko04371|ko04630|ko04659|ko04714|ko04910|ko04919|ko04920|ko04930|ko04931|ko04935|ko05010|ko05016|ko05131|ko05163|ko05165|ko05167|ko05168|ko05170|ko05200|ko05205|ko05206|ko05210|ko05212|ko05214|ko05215|ko05221|ko05224|ko05225|ko05226|ko05230|ko05231|ko05235	EGFR tyrosine kinase inhibitor resistance|Endocrine resistance|ErbB signaling pathway|HIF-1 signaling pathway|Phospholipase D signaling pathway|Autophagy - other|Autophagy - animal|mTOR signaling pathway|PI3K-Akt signaling pathway|AMPK signaling pathway|Longevity regulating pathway|Longevity regulating pathway - worm|Longevity regulating pathway - multiple species|Cellular senescence|Axon regener…	KOG0891	DNA-dependent protein kinase	[L]	INFORMATION STORAGE AND PROCESSING	Replication, recombination and repair	BDLTU	COG5032	phosphatidylinositol kinase activity	Biological Process: regulation of cell growth (GO:0001558);|Biological Process: positive regulation of protein phosphorylation (GO:0001934);|Molecular Function: protein serine/threonine kinase activity (GO:0004674);|Molecular Function: ATP binding (GO:0005524);|Cellular Component: nucleus (GO:0005634);|Biological Process: protein phosphorylation (GO:0006468);|Biological Process: autophagy (GO:000…	PF00454.27,PF02260.20	Phosphatidylinositol 3- and 4-kinase|FATC domain
TRINITY_DN10863_c0_g1_i1_1	XP_031630680.1	vacuolar protein sorting-associated protein 13D isoform X1 [Contarinia nasturtii]	Q9VU08|VP13D_DROME	Vacuolar protein sorting-associated protein 13D CG32113 OS=Drosophila melanogaster (Fruit fly) GN=CG32113 PE=1 SV=3	--	--	--	--	--	--	KOG1796	Vacuolar protein sorting-associated protein	[U]	CELLULAR PROCESSES AND SIGNALING	Intracellular trafficking, secretion, and vesicular transport	U	COG5043	Vacuolar Protein	Cellular Component: lysosome (GO:0005764);|Biological Process: protein targeting to vacuole (GO:0006623);|Cellular Component: extrinsic component of membrane (GO:0019898);|Molecular Function: carbohydrate binding (GO:0030246);|Biological Process: protein retention in Golgi apparatus (GO:0045053);	PF16909.5	Vacuolar-sorting-associated 13 protein C-terminal
TRINITY_DN10863_c1_g1_i1_1	KNC34391.1	hypothetical protein FF38_04472 [Lucilia cuprina]	Q9VU08|VP13D_DROME	Vacuolar protein sorting-associated protein 13D CG32113 OS=Drosophila melanogaster (Fruit fly) GN=CG32113 PE=1 SV=3	--	--	--	--	--	--	KOG1796	Vacuolar protein sorting-associated protein	[U]	CELLULAR PROCESSES AND SIGNALING	Intracellular trafficking, secretion, and vesicular transport	U	COG5043	Vacuolar Protein	Cellular Component: lysosome (GO:0005764);|Biological Process: protein targeting to vacuole (GO:0006623);|Cellular Component: extrinsic component of membrane (GO:0019898);|Molecular Function: carbohydrate binding (GO:0030246);|Biological Process: protein retention in Golgi apparatus (GO:0045053);	--	--
TRINITY_DN10864_c0_g1_i1_1	--	--	--	--	--	--	--	--	--	--	--	--	--	--	--	--	--	--	--	--	--
TRINITY_DN10866_c0_g1_i1_1	XP_001602950.1	venom serine carboxypeptidase isoform X2 [Nasonia vitripennis]	C9WMM5|VCP_APIME	Venom serine carboxypeptidase . OS=Apis mellifera (Honeybee) GN=. PE=2 SV=1	--	--	--	--	--	--	KOG1282	Serine carboxypeptidases (lysosomal cathepsin A)	[OE]	CELLULAR PROCESSES AND SIGNALING|METABOLISM	Posttranslational modification, protein turnover, chaperones |Amino acid transport and metabolism	E	COG2939	carboxy-peptidase	Molecular Function: serine-type carboxypeptidase activity (GO:0004185);|Cellular Component: extracellular region (GO:0005576);	PF00450.22	Serine carboxypeptidase
TRINITY_DN10868_c0_g1_i1_1	XP_011209420.1	pre-mRNA-splicing factor RBM22 [Bactrocera dorsalis]	Q6NZZ9|RBM22_DANRE	Pre-mRNA-splicing factor RBM22 zgc:77910 OS=Danio rerio (Zebrafish) (Brachydanio rerio) GN=zgc:77910 PE=2 SV=1	103/164(62.80)	K12872	RBM22, SLT11	pre-mRNA-splicing factor RBM22/SLT11	ko03040	Spliceosome	KOG0153	Predicted RNA-binding protein (RRM superfamily)	[R]	POORLY CHARACTERIZED	General function prediction only	S	ENOG410XSFK	RNA binding motif protein 22	Biological Process: spliceosomal snRNP assembly (GO:0000387);|Cellular Component: Prp19 complex (GO:0000974);|Cellular Component: nucleus (GO:0005634);|Cellular Component: cytoplasm (GO:0005737);|Molecular Function: U6 snRNA binding (GO:0017070);|Biological Process: positive regulation of RNA splicing (GO:0033120);|Molecular Function: pre-mRNA binding (GO:0036002);|Biological Process: chordate em…	--	--
TRINITY_DN10869_c0_g1_i1_1	XP_011206725.1	activating signal cointegrator 1 complex subunit 3 [Bactrocera dorsalis]	F1NTD6|ASCC3_CHICK	Activating signal cointegrator 1 complex subunit 3 ascc3 OS=Gallus gallus (Chicken) GN=ascc3 PE=3 SV=2	--	--	--	--	--	--	KOG0952	DNA/RNA helicase MER3/SLH1, DEAD-box superfamily	[A]	INFORMATION STORAGE AND PROCESSING	RNA processing and modification	L	COG1204	helicase	Molecular Function: nucleic acid binding (GO:0003676);|Molecular Function: ATP binding (GO:0005524);|Cellular Component: nucleus (GO:0005634);|Cellular Component: cytosol (GO:0005829);|Biological Process: DNA dealkylation involved in DNA repair (GO:0006307);|Molecular Function: ATP-dependent helicase activity (GO:0008026);|Biological Process: cell proliferation (GO:0008283);|Cellular Component: n…	PF00270.29	DEAD/DEAH box helicase
TRINITY_DN10869_c0_g2_i1_1	XP_002054289.1	activating signal cointegrator 1 complex subunit 3 [Drosophila virilis]	E9PZJ8|ASCC3_MOUSE	Activating signal cointegrator 1 complex subunit 3 Ascc3 OS=Mus musculus (Mouse) GN=Ascc3 PE=1 SV=1	--	--	--	--	--	--	KOG0952	DNA/RNA helicase MER3/SLH1, DEAD-box superfamily	[A]	INFORMATION STORAGE AND PROCESSING	RNA processing and modification	L	COG1204	helicase	Molecular Function: nucleic acid binding (GO:0003676);|Molecular Function: ATP binding (GO:0005524);|Cellular Component: intracellular (GO:0005622);|Cellular Component: nucleus (GO:0005634);|Cellular Component: cytosol (GO:0005829);|Biological Process: DNA dealkylation involved in DNA repair (GO:0006307);|Molecular Function: ATP-dependent helicase activity (GO:0008026);|Biological Process: cell p…	PF00271.31	Helicase conserved C-terminal domain
TRINITY_DN1086_c0_g1_i1_1	XP_023291895.1	activating transcription factor 7-interacting protein 1 [Lucilia cuprina]	Q5ZIE8|MCAF1_CHICK	Activating transcription factor 7-interacting protein 1 RCJMB04_27g4 OS=Gallus gallus (Chicken) GN=RCJMB04_27g4 PE=2 SV=1	--	--	--	--	--	--	--	--	--	--	--	S	ENOG4111MQ7	NA	Cellular Component: nucleus (GO:0005634);	PF16794.5	Fibronectin-III type domain
TRINITY_DN10870_c0_g1_i1_1	--	--	--	--	--	--	--	--	--	--	--	--	--	--	--	--	--	--	--	--	--
TRINITY_DN10870_c0_g1_i2_2	--	--	--	--	--	--	--	--	--	--	--	--	--	--	--	--	--	--	--	--	--
TRINITY_DN10871_c0_g1_i1_1	--	--	--	--	--	--	--	--	--	--	--	--	--	--	--	--	--	--	--	--	--
TRINITY_DN10872_c0_g1_i1_2	XP_018907044.1	PREDICTED: putative fatty acyl-CoA reductase CG5065 [Bemisia tabaci]	Q8MS59|WAT_DROME	Fatty acyl-CoA reductase wat CG1443 OS=Drosophila melanogaster (Fruit fly) GN=CG1443 PE=1 SV=1	95/213(44.60)	K13356	FAR	alcohol-forming fatty acyl-CoA reductase [EC:1.2.1.84]	ko04146|ko04212	Peroxisome|Longevity regulating pathway - worm	KOG1221	Acyl-CoA reductase	[I]	METABOLISM	Lipid transport and metabolism	S	ENOG410XS7R	fatty-acyl-CoA reductase (alcohol-forming) activity	Cellular Component: cytoplasm (GO:0005737);|Cellular Component: peroxisome (GO:0005777);|Biological Process: lipid metabolic process (GO:0006629);|Biological Process: wax biosynthetic process (GO:0010025);|Cellular Component: integral component of membrane (GO:0016021);|Cellular Component: apical plasma membrane (GO:0016324);|Biological Process: liquid clearance, open tracheal system (GO:0035002)…	PF07993.12	Male sterility protein
TRINITY_DN10873_c0_g1_i1_1	XP_014472837.1	PREDICTED: 40S ribosomal protein S21 [Dinoponera quadriceps]	Q4GXP2|RS21_BIPLU	40S ribosomal protein S21 RpS21 OS=Biphyllus lunatus (Beetle) GN=RpS21 PE=3 SV=1	78/83(93.98)	K02971	RP-S21e, RPS21	small subunit ribosomal protein S21e	ko03010	Ribosome	KOG3486	40S ribosomal protein S21	[J]	INFORMATION STORAGE AND PROCESSING	Translation, ribosomal structure and biogenesis	J	ENOG4112266	40S ribosomal protein S21	Molecular Function: structural constituent of ribosome (GO:0003735);|Cellular Component: rough endoplasmic reticulum (GO:0005791);|Cellular Component: cytosol (GO:0005829);|Cellular Component: ribosome (GO:0005840);|Biological Process: translation (GO:0006412);	--	--
TRINITY_DN10874_c0_g1_i1_2	--	--	--	--	--	--	--	--	--	--	--	--	--	--	--	--	--	--	--	--	--
TRINITY_DN10875_c0_g1_i1_1	--	--	--	--	--	--	--	--	--	--	--	--	--	--	--	--	--	--	--	--	--
TRINITY_DN10878_c0_g1_i1_1	XP_023299675.1	valine--tRNA ligase [Lucilia cuprina]	Q9Z1Q9|SYVC_MOUSE	Valine--tRNA ligase Bat6 OS=Mus musculus (Mouse) GN=Bat6 PE=1 SV=1	152/168(90.48)	K01873	VARS, valS	valyl-tRNA synthetase [EC:6.1.1.9]	ko00970	Aminoacyl-tRNA biosynthesis	KOG0432	Valyl-tRNA synthetase	[J]	INFORMATION STORAGE AND PROCESSING	Translation, ribosomal structure and biogenesis	J	COG0525	amino acids such as threonine, to avoid such errors, it has a posttransfer editing activity that hydrolyzes mischarged Thr-tRNA(Val) in a tRNA-dependent manner (By similarity)	Molecular Function: aminoacyl-tRNA editing activity (GO:0002161);|Molecular Function: valine-tRNA ligase activity (GO:0004832);|Molecular Function: ATP binding (GO:0005524);|Cellular Component: mitochondrion (GO:0005739);|Cellular Component: cytosol (GO:0005829);|Biological Process: valyl-tRNA aminoacylation (GO:0006438);	PF00133.22	tRNA synthetases class I (I, L, M and V)
TRINITY_DN10880_c0_g1_i1_1	XP_023294735.1	larval cuticle protein 8-like [Lucilia cuprina]	P45589|CU12_HYACE	Flexible cuticle protein 12 CP12 OS=Hyalophora cecropia (Cecropia moth) GN=CP12 PE=2 SV=1	--	--	--	--	--	--	--	--	--	--	--	S	ENOG41125BY	Insect cuticle protein	Molecular Function: structural constituent of cuticle (GO:0042302);	PF00379.23	Insect cuticle protein
TRINITY_DN10882_c0_g1_i1_1	--	--	--	--	--	--	--	--	--	--	--	--	--	--	--	--	--	--	--	--	--
TRINITY_DN10883_c0_g1_i1_1	--	--	--	--	--	--	--	--	--	--	--	--	--	--	--	--	--	--	--	--	--
TRINITY_DN10886_c0_g1_i1_2	--	--	--	--	--	--	--	--	--	--	--	--	--	--	--	--	--	--	--	--	--
TRINITY_DN10887_c0_g1_i1_1	XP_015116205.1	transmembrane protease serine 9-like [Diachasma alloeum]	P35035|TRY1_ANOGA	Trypsin-1 AGAP008296 OS=Anopheles gambiae (African malaria mosquito) GN=AGAP008296 PE=2 SV=3	110/255(43.14)	K01312	PRSS1_2_3	trypsin [EC:3.4.21.4]	ko04080|ko04972|ko04974|ko05164	Neuroactive ligand-receptor interaction|Pancreatic secretion|Protein digestion and absorption|Influenza A	KOG3627	Trypsin	[E]	METABOLISM	Amino acid transport and metabolism	O	COG5640	protease	Molecular Function: serine-type endopeptidase activity (GO:0004252);|Cellular Component: extracellular region (GO:0005576);|Cellular Component: cytoplasm (GO:0005737);|Biological Process: digestion (GO:0007586);	PF00089.26	Trypsin
TRINITY_DN10887_c0_g1_i2_2	--	--	--	--	--	--	--	--	--	--	--	--	--	--	--	--	--	--	--	--	--
TRINITY_DN10888_c0_g1_i1_2	XP_015584890.1	bolA-like protein 3 [Cephus cinctus]	Q53S33|BOLA3_HUMAN	BolA-like protein 3 BOLA3 OS=Homo sapiens (Human) GN=BOLA3 PE=1 SV=1	--	--	--	--	--	--	KOG3348	BolA (bacterial stress-induced morphogen)-related protein	[T]	CELLULAR PROCESSES AND SIGNALING	Signal transduction mechanisms	T	COG0271	Bola-like protein	Molecular Function: DNA-binding transcription factor activity, RNA polymerase II-specific (GO:0000981);|Cellular Component: mitochondrion (GO:0005739);	PF01722.18	BolA-like protein
TRINITY_DN10889_c0_g1_i1_1	RZF39445.1	hypothetical protein LSTR_LSTR000966 [Laodelphax striatellus]	--	--	--	--	--	--	--	--	--	--	--	--	--	--	--	--	--	--	--
TRINITY_DN1088_c0_g1_i1_1	--	--	--	--	--	--	--	--	--	--	--	--	--	--	--	--	--	--	--	--	--
TRINITY_DN10890_c0_g1_i1_2	--	--	--	--	--	--	--	--	--	--	--	--	--	--	--	--	--	--	--	--	--
TRINITY_DN10891_c0_g1_i1_1	XP_011205032.1	ER membrane protein complex subunit 4 [Bactrocera dorsalis]	Q6PBF7|EMC4_XENTR	ER membrane protein complex subunit 4 tmem85 OS=Xenopus tropicalis (Western clawed frog) (Silurana tropicalis) GN=tmem85 PE=2 SV=1	--	--	--	--	--	--	KOG3318	Predicted membrane protein	[S]	POORLY CHARACTERIZED	Function unknown	S	ENOG41118KQ	ER membrane protein complex subunit 4	Cellular Component: integral component of membrane (GO:0016021);|Biological Process: protein folding in endoplasmic reticulum (GO:0034975);|Cellular Component: ER membrane protein complex (GO:0072546);	PF06417.12	Protein of unknown function (DUF1077)
TRINITY_DN10892_c0_g1_i1_1	--	--	--	--	--	--	--	--	--	--	--	--	--	--	--	--	--	--	--	--	--
TRINITY_DN10892_c0_g1_i1_2	ABD98765.1	putative mitochondrial cytochrome c oxidase subunit VI a polypeptide 1 [Graphocephala atropunctata]	P10818|CX6A1_RAT	Cytochrome c oxidase subunit 6A1, mitochondrial Cox6al OS=Rattus norvegicus (Rat) GN=Cox6al PE=1 SV=2	61/108(56.48)	K02266	COX6A	cytochrome c oxidase subunit 6a	ko00190|ko04260|ko04714|ko04932|ko05010|ko05012|ko05016	Oxidative phosphorylation|Cardiac muscle contraction|Thermogenesis|Non-alcoholic fatty liver disease (NAFLD)|Alzheimer disease|Parkinson disease|Huntington disease	KOG3469	Cytochrome c oxidase, subunit VIa/COX13	[C]	METABOLISM	Energy production and conversion	O	ENOG411253X	Cytochrome c oxidase polypeptide VIa	Molecular Function: cytochrome-c oxidase activity (GO:0004129);|Cellular Component: mitochondrial respiratory chain complex IV (GO:0005751);|Biological Process: mitochondrial electron transport, cytochrome c to oxygen (GO:0006123);|Biological Process: aerobic respiration (GO:0009060);|Molecular Function: enzyme regulator activity (GO:0030234);	PF02046.15	Cytochrome c oxidase subunit VIa
TRINITY_DN10896_c0_g2_i1_2	XP_021563986.1	SPARC isoform X3 [Carlito syrichta]	P16975|SPRC_RAT	SPARC Sparc OS=Rattus norvegicus (Rat) GN=Sparc PE=1 SV=4	--	--	--	--	--	--	KOG4004	Matricellular protein Osteonectin/SPARC/BM-40	[W]	CELLULAR PROCESSES AND SIGNALING	Extracellular structures	S	ENOG41101WW	secreted protein, acidic, cysteine-rich (osteonectin)	Biological Process: ossification (GO:0001503);|Biological Process: negative regulation of endothelial cell proliferation (GO:0001937);|Molecular Function: calcium ion binding (GO:0005509);|Molecular Function: collagen binding (GO:0005518);|Cellular Component: basement membrane (GO:0005604);|Cellular Component: extracellular space (GO:0005615);|Cellular Component: intracellular (GO:0005622);|Cellu…	PF10591.9,PF00050.21,PF07648.15,PF09289.10	Secreted protein acidic and rich in cysteine Ca binding region|Kazal-type serine protease inhibitor domain|Kazal-type serine protease inhibitor domain|Follistatin/Osteonectin-like EGF domain
TRINITY_DN10899_c0_g1_i1_2	--	--	--	--	--	--	--	--	--	--	--	--	--	--	--	--	--	--	--	--	--
TRINITY_DN1089_c0_g1_i1_2	RZF37824.1	hypothetical protein LSTR_LSTR007186 [Laodelphax striatellus]	--	--	--	--	--	--	--	--	--	--	--	--	--	S	ENOG4111F2N	CUB	--	--	--
TRINITY_DN10903_c0_g1_i1_2	--	--	--	--	--	--	--	--	--	--	--	--	--	--	--	--	--	--	--	--	--
TRINITY_DN10904_c0_g1_i1_1	--	--	--	--	--	--	--	--	--	--	--	--	--	--	--	--	--	--	--	--	--
TRINITY_DN10905_c0_g1_i1_1	XP_012156452.1	uncharacterized protein CG7065 [Ceratitis capitata]	Q7YZA2|Y7065_DROME	Uncharacterized protein CG7065 CG7065 OS=Drosophila melanogaster (Fruit fly) GN=CG7065 PE=1 SV=1	--	--	--	--	--	--	--	--	--	--	--	S	ENOG4111KB2	NA	--	--	--
TRINITY_DN10907_c0_g1_i1_2	--	--	--	--	--	--	--	--	--	--	--	--	--	--	--	--	--	--	--	--	--
TRINITY_DN10909_c0_g1_i1_2	--	--	--	--	--	--	--	--	--	--	--	--	--	--	--	--	--	--	--	--	--
TRINITY_DN1090_c0_g1_i1_1	XP_023304562.1	THO complex subunit 2 [Lucilia cuprina]	B1AZI6|THOC2_MOUSE	THO complex subunit 2 Thoc2 OS=Mus musculus (Mouse) GN=Thoc2 PE=1 SV=1	107/127(84.25)	K12879	THOC2	THO complex subunit 2	ko03013|ko03040	RNA transport|Spliceosome	KOG1874	KEKE-like motif-containing transcription regulator (Rlr1)/suppressor of sin4	[K]	INFORMATION STORAGE AND PROCESSING	Transcription	S	ENOG410XQ2A	tHO complex	Cellular Component: transcription export complex (GO:0000346);|Cellular Component: THO complex (GO:0000347);|Cellular Component: THO complex part of transcription export complex (GO:0000445);|Biological Process: cell morphogenesis (GO:0000902);|Biological Process: blastocyst development (GO:0001824);|Molecular Function: mRNA binding (GO:0003729);|Cellular Component: nucleus (GO:0005634);|Biologic…	PF16134.5	THO complex subunit 2 N-terminus
TRINITY_DN1090_c0_g1_i1_2	--	--	--	--	--	--	--	--	--	--	--	--	--	--	--	--	--	--	--	--	--
TRINITY_DN10912_c0_g1_i1_1	XP_031829086.1	esterase FE4-like isoform X2 [Nomia melanderi]	P35502|ESTF_MYZPE	Esterase FE4 . OS=Myzus persicae (Green peach aphid) (Aphis persicae) GN=. PE=1 SV=1	--	--	--	--	--	--	KOG1516	Carboxylesterase and related proteins	[R]	POORLY CHARACTERIZED	General function prediction only	I	COG2272	Carboxylesterase	Molecular Function: carboxylic ester hydrolase activity (GO:0052689);	PF00135.28,PF07859.13	Carboxylesterase family|alpha/beta hydrolase fold
TRINITY_DN10912_c0_g2_i1_1	KOC60174.1	Esterase FE4 [Habropoda laboriosa]	B2D0J5|EST6_APIME	Venom carboxylesterase-6 . OS=Apis mellifera (Honeybee) GN=. PE=2 SV=1	--	--	--	--	--	--	KOG1516	Carboxylesterase and related proteins	[R]	POORLY CHARACTERIZED	General function prediction only	I	COG2272	Carboxylesterase	Cellular Component: extracellular region (GO:0005576);|Molecular Function: carboxylic ester hydrolase activity (GO:0052689);	PF00135.28	Carboxylesterase family
TRINITY_DN10913_c0_g2_i1_2	--	--	--	--	--	--	--	--	--	--	--	--	--	--	--	--	--	--	--	--	--
TRINITY_DN10916_c0_g1_i1_1	XP_031777822.1	prominin-like protein isoform X2 [Nasonia vitripennis]	--	--	55/75(73.33)	K06532	PROM1, CD133	prominin 1	ko05202	Transcriptional misregulation in cancer	--	--	--	--	--	S	ENOG4110RA5	NA	--	--	--
TRINITY_DN10917_c0_g1_i1_2	--	--	--	--	--	--	--	--	--	--	--	--	--	--	--	--	--	--	--	--	--
TRINITY_DN10918_c0_g1_i1_1	XP_014261398.1	uncharacterized protein K02A2.6-like [Cimex lectularius]	--	--	--	--	--	--	--	--	--	--	--	--	--	S	ENOG41118VJ	NA	--	--	--
TRINITY_DN10919_c0_g1_i1_2	KAE8740717.1	ABC-transporter, subfamily B member 01 [Frankliniella occidentalis]	P21448|MDR1_CRIGR	ATP-dependent translocase ABCB1 PGP1 OS=Cricetulus griseus (Chinese hamster) (Cricetulus barabensis griseus) GN=PGP1 PE=1 SV=2	--	--	--	--	--	--	KOG0055	Multidrug/pheromone exporter, ABC superfamily	[Q]	METABOLISM	Secondary metabolites biosynthesis, transport and catabolism	V	COG1132	(ABC) transporter	Molecular Function: ATP binding (GO:0005524);|Molecular Function: xenobiotic transmembrane transporting ATPase activity (GO:0008559);|Cellular Component: integral component of membrane (GO:0016021);|Cellular Component: apical plasma membrane (GO:0016324);|Cellular Component: intercellular canaliculus (GO:0046581);|Molecular Function: phosphatidylcholine-translocating ATPase activity (GO:0090554);…	PF00005.27	ABC transporter
TRINITY_DN1091_c0_g1_i1_1	--	--	--	--	--	--	--	--	--	--	--	--	--	--	--	--	--	--	--	--	--
TRINITY_DN1091_c0_g1_i1_2	XP_011145241.1	40S ribosomal protein S15 [Harpegnathos saltator]	P62846|RS15_CHICK	40S ribosomal protein S15 RIG OS=Gallus gallus (Chicken) GN=RIG PE=2 SV=2	135/147(91.84)	K02958	RP-S15e, RPS15	small subunit ribosomal protein S15e	ko03010	Ribosome	KOG0898	40S ribosomal protein S15	[J]	INFORMATION STORAGE AND PROCESSING	Translation, ribosomal structure and biogenesis	J	COG0185	Protein S19 forms a complex with S13 that binds strongly to the 16S ribosomal RNA (By similarity)	Biological Process: ribosomal small subunit assembly (GO:0000028);|Molecular Function: RNA binding (GO:0003723);|Molecular Function: structural constituent of ribosome (GO:0003735);|Biological Process: translation (GO:0006412);|Cellular Component: cytosolic small ribosomal subunit (GO:0022627);	PF00203.21	Ribosomal protein S19
TRINITY_DN10920_c0_g1_i1_1	--	--	--	--	--	--	--	--	--	--	--	--	--	--	--	--	--	--	--	--	--
TRINITY_DN10920_c0_g1_i1_2	--	--	--	--	--	--	--	--	--	--	--	--	--	--	--	--	--	--	--	--	--
TRINITY_DN10922_c0_g1_i1_1	--	--	--	--	--	--	--	--	--	--	--	--	--	--	--	--	--	--	--	--	--
TRINITY_DN10924_c0_g1_i1_1	AOR81467.1	transient receptor potential cation channel gamma [Nilaparvata lugens]	Q9VJJ7|TRPG_DROME	Transient receptor potential-gamma protein CG5996 OS=Drosophila melanogaster (Fruit fly) GN=CG5996 PE=1 SV=2	106/107(99.07)	K04967	TRPC4	transient receptor potential cation channel subfamily C member 4	ko04360|ko04745|ko04929	Axon guidance|Phototransduction - fly|GnRH secretion	KOG3609	Receptor-activated Ca2+-permeable cation channels (STRPC family)	[PT]	METABOLISM|CELLULAR PROCESSES AND SIGNALING	Inorganic ion transport and metabolism |Signal transduction mechanisms	U	ENOG410XQ0Y	Transient receptor potential cation channel subfamily C member	Molecular Function: cation channel activity (GO:0005261);|Molecular Function: calcium channel activity (GO:0005262);|Cellular Component: integral component of plasma membrane (GO:0005887);|Biological Process: cation transport (GO:0006812);|Biological Process: calcium ion transport (GO:0006816);|Biological Process: manganese ion transport (GO:0006828);|Biological Process: adult walking behavior (G…	PF08344.11	Transient receptor ion channel II
TRINITY_DN10924_c0_g1_i2_2	--	--	--	--	--	--	--	--	--	--	--	--	--	--	--	--	--	--	--	--	--
TRINITY_DN10925_c0_g1_i1_1	--	--	--	--	--	--	--	--	--	--	--	--	--	--	--	--	--	--	--	--	--
TRINITY_DN10928_c0_g1_i1_2	--	--	--	--	--	--	--	--	--	--	--	--	--	--	--	--	--	--	--	--	--
TRINITY_DN10929_c0_g2_i1_2	XP_022185984.1	uncharacterized protein LOC111044999 [Nilaparvata lugens]	--	--	41/100(41.00)	K06086	SORBS1, SH3D5, PONSIN, CAP	sorbin and SH3 domain containing 1	ko03320|ko04520|ko04910	PPAR signaling pathway|Adherens junction|Insulin signaling pathway	--	--	--	--	--	--	--	--	--	--	--
TRINITY_DN1092_c0_g1_i1_1	--	--	--	--	--	--	--	--	--	--	--	--	--	--	--	--	--	--	--	--	--
TRINITY_DN10930_c0_g1_i1_1	--	--	--	--	--	--	--	--	--	--	--	--	--	--	--	--	--	--	--	--	--
TRINITY_DN10931_c0_g1_i1_1	XP_017467224.1	PREDICTED: diacylglycerol O-acyltransferase 2-like [Rhagoletis zephyria]	Q2KHS5|MOG2A_XENLA	2-acylglycerol O-acyltransferase 2-A mogat2-a OS=Xenopus laevis (African clawed frog) GN=mogat2-a PE=2 SV=1	181/352(51.42)	K14457	MOGAT2, MGAT2	2-acylglycerol O-acyltransferase 2 [EC:2.3.1.22]	ko00561|ko04975	Glycerolipid metabolism|Fat digestion and absorption	KOG0831	Acyl-CoA:diacylglycerol acyltransferase (DGAT)	[I]	METABOLISM	Lipid transport and metabolism	S	ENOG410XTG3	o-acyltransferase	Molecular Function: 2-acylglycerol O-acyltransferase activity (GO:0003846);|Cellular Component: endoplasmic reticulum membrane (GO:0005789);|Biological Process: glycerol metabolic process (GO:0006071);|Cellular Component: integral component of membrane (GO:0016021);|Biological Process: triglyceride biosynthetic process (GO:0019432);	PF03982.13	Diacylglycerol acyltransferase
TRINITY_DN10931_c0_g1_i1_2	--	--	--	--	--	--	--	--	--	--	--	--	--	--	--	--	--	--	--	--	--
TRINITY_DN10931_c0_g2_i1_1	XP_020713446.1	2-acylglycerol O-acyltransferase 2 [Ceratitis capitata]	Q86VF5|MOGT3_HUMAN	2-acylglycerol O-acyltransferase 3 UNQ9383/PRO34208 OS=Homo sapiens (Human) GN=UNQ9383/PRO34208 PE=1 SV=1	53/113(46.90)	K14457	MOGAT2, MGAT2	2-acylglycerol O-acyltransferase 2 [EC:2.3.1.22]	ko00561|ko04975	Glycerolipid metabolism|Fat digestion and absorption	KOG0831	Acyl-CoA:diacylglycerol acyltransferase (DGAT)	[I]	METABOLISM	Lipid transport and metabolism	S	ENOG410XTG3	o-acyltransferase	Molecular Function: 2-acylglycerol O-acyltransferase activity (GO:0003846);|Molecular Function: diacylglycerol O-acyltransferase activity (GO:0004144);|Cellular Component: endoplasmic reticulum membrane (GO:0005789);|Biological Process: glycerol metabolic process (GO:0006071);|Cellular Component: integral component of membrane (GO:0016021);|Biological Process: triglyceride biosynthetic process (G…	PF03982.13	Diacylglycerol acyltransferase
TRINITY_DN10931_c1_g1_i1_2	--	--	--	--	--	--	--	--	--	--	--	--	--	--	--	--	--	--	--	--	--
TRINITY_DN10932_c0_g1_i1_1	XP_017469404.1	PREDICTED: uncharacterized protein LOC108361315 [Rhagoletis zephyria]	--	--	--	--	--	--	--	--	--	--	--	--	--	S	ENOG410YP2D	Integrase core domain protein	--	PF00665.26,PF17921.1	Integrase core domain|Integrase zinc binding domain
TRINITY_DN10936_c0_g1_i1_2	XP_023308159.1	ervatamin-B-like [Lucilia cuprina]	--	--	42/86(48.84)	K01365	CTSL	cathepsin L [EC:3.4.22.15]	ko04140|ko04142|ko04145|ko04210|ko04612|ko05205|ko05323|ko05418	Autophagy - animal|Lysosome|Phagosome|Apoptosis|Antigen processing and presentation|Proteoglycans in cancer|Rheumatoid arthritis|Fluid shear stress and atherosclerosis	--	--	--	--	--	O	COG4870	cathepsin	--	PF00112.23	Papain family cysteine protease
TRINITY_DN10939_c0_g1_i2_1	--	--	--	--	--	--	--	--	--	--	--	--	--	--	--	--	--	--	--	--	--
TRINITY_DN1093_c0_g1_i1_1	TMW53253.1	hypothetical protein DOY81_001669 [Sarcophaga bullata]	O94913|PCF11_HUMAN	Pre-mRNA cleavage complex 2 protein Pcf11 KIAA0824 OS=Homo sapiens (Human) GN=KIAA0824 PE=1 SV=3	--	--	--	--	--	--	KOG2071	mRNA cleavage and polyadenylation factor I/II complex, subunit Pcf11	[A]	INFORMATION STORAGE AND PROCESSING	RNA processing and modification	A	ENOG410Y266	PCF11, cleavage and polyadenylation factor subunit, homolog (S. cerevisiae)	Biological Process: mRNA splicing, via spliceosome (GO:0000398);|Molecular Function: RNA polymerase II complex binding (GO:0000993);|Molecular Function: mRNA binding (GO:0003729);|Cellular Component: nucleoplasm (GO:0005654);|Cellular Component: cytoplasm (GO:0005737);|Cellular Component: mitochondrion (GO:0005739);|Cellular Component: mRNA cleavage factor complex (GO:0005849);|Biological Process…	--	--
TRINITY_DN10943_c0_g1_i1_2	--	--	--	--	--	--	--	--	--	--	--	--	--	--	--	--	--	--	--	--	--
TRINITY_DN10948_c0_g1_i1_2	RZF33757.1	hypothetical protein LSTR_LSTR008016 [Laodelphax striatellus]	B6RSP1|PKHA7_DANRE	Pleckstrin homology domain-containing family A member 7 hadp1 OS=Danio rerio (Zebrafish) (Brachydanio rerio) GN=hadp1 PE=2 SV=2	--	--	--	--	--	--	--	--	--	--	--	S	ENOG4111YSB	Pleckstrin homology domain containing, family A member	Cellular Component: cytoplasm (GO:0005737);|Cellular Component: centrosome (GO:0005813);|Cellular Component: zonula adherens (GO:0005915);|Biological Process: regulation of heart contraction (GO:0008016);|Biological Process: zonula adherens maintenance (GO:0045218);|Biological Process: cardiac muscle cell differentiation (GO:0055007);|Molecular Function: delta-catenin binding (GO:0070097);|Biolog…	PF00169.29	PH domain
TRINITY_DN10949_c0_g1_i1_2	XP_021942022.1	adenosine receptor A2b-like [Zootermopsis nevadensis]	--	--	--	--	--	--	--	--	--	--	--	--	--	--	--	--	--	--	--
TRINITY_DN1094_c0_g1_i1_1	--	--	--	--	--	--	--	--	--	--	--	--	--	--	--	--	--	--	--	--	--
TRINITY_DN10952_c0_g1_i1_1	XP_032742706.1	60S ribosomal protein L6 [Rattus rattus]	P21533|RL6_RAT	60S ribosomal protein L6 Rpl6 OS=Rattus norvegicus (Rat) GN=Rpl6 PE=1 SV=5	291/293(99.32)	K02934	RP-L6e, RPL6	large subunit ribosomal protein L6e	ko03010	Ribosome	KOG1694	60s ribosomal protein L6	[J]	INFORMATION STORAGE AND PROCESSING	Translation, ribosomal structure and biogenesis	J	COG2163	(ribosomal) protein	Biological Process: ribosomal large subunit assembly (GO:0000027);|Molecular Function: tRNA binding (GO:0000049);|Biological Process: cytoplasmic translation (GO:0002181);|Molecular Function: RNA binding (GO:0003723);|Molecular Function: mRNA binding (GO:0003729);|Molecular Function: structural constituent of ribosome (GO:0003735);|Cellular Component: rough endoplasmic reticulum (GO:0005791);|Cel…	PF01159.19,PF03868.15	Ribosomal protein L6e|Ribosomal protein L6, N-terminal domain
TRINITY_DN10952_c0_g1_i1_2	XP_308813.4	AGAP006943-PA [Anopheles gambiae str. PEST]	O00400|ACATN_HUMAN	Acetyl-coenzyme A transporter 1 ACATN OS=Homo sapiens (Human) GN=ACATN PE=1 SV=1	136/223(60.99)	K03372	ACATN, SLC33A1	MFS transporter, PAT family, solute carrier family 33 (acetyl-CoA transportor), member 1 [EC:2.3.1.-]	ko00604	Glycosphingolipid biosynthesis - ganglio series	KOG3574	Acetyl-CoA transporter	[P]	METABOLISM	Inorganic ion transport and metabolism	G	COG0477	major facilitator Superfamily	--	PF13000.7	Acetyl-coenzyme A transporter 1
TRINITY_DN10953_c0_g1_i1_1	XP_005180992.1	PREDICTED: annexin B10 [Musca domestica]	P22465|ANX10_DROME	Annexin B10 CG9579 OS=Drosophila melanogaster (Fruit fly) GN=CG9579 PE=2 SV=3	--	--	--	--	--	--	KOG0819	Annexin	[U]	CELLULAR PROCESSES AND SIGNALING	Intracellular trafficking, secretion, and vesicular transport	S	ENOG410XPUN	annexin A7	Molecular Function: actin binding (GO:0003779);|Molecular Function: calcium ion binding (GO:0005509);|Molecular Function: calcium-dependent phospholipid binding (GO:0005544);|Cellular Component: membrane (GO:0016020);	PF00191.20	Annexin
TRINITY_DN10955_c0_g1_i1_1	--	--	--	--	--	--	--	--	--	--	--	--	--	--	--	--	--	--	--	--	--
TRINITY_DN10957_c0_g1_i1_1	XP_014254893.1	DNA polymerase alpha catalytic subunit [Cimex lectularius]	P09884|DPOLA_HUMAN	DNA polymerase alpha catalytic subunit POLA OS=Homo sapiens (Human) GN=POLA PE=1 SV=2	76/108(70.37)	K02320	POLA1	DNA polymerase alpha subunit A [EC:2.7.7.7]	ko03030	DNA replication	KOG0970	DNA polymerase alpha, catalytic subunit	[L]	INFORMATION STORAGE AND PROCESSING	Replication, recombination and repair	L	COG0417	DNA polymerase	--	PF00136.21	DNA polymerase family B
TRINITY_DN1095_c0_g1_i1_1	XP_029166616.1	uncharacterized protein LOC114937355 [Nylanderia fulva]	Q7JR49|VAS1_DROME	V-type proton ATPase subunit S1 CG8029 OS=Drosophila melanogaster (Fruit fly) GN=CG8029 PE=1 SV=1	71/132(53.79)	K03662	ATPeVS1, ATP6S1	V-type H+-transporting ATPase S1 subunit	ko00190|ko04142|ko04145|ko05110|ko05120|ko05152|ko05161|ko05165|ko05323	Oxidative phosphorylation|Lysosome|Phagosome|Vibrio cholerae infection|Epithelial cell signaling in Helicobacter pylori infection|Tuberculosis|Hepatitis B|Human papillomavirus infection|Rheumatoid arthritis	KOG3868	Vacuolar H+-ATPase V0 sector, accessory subunit S1 (Ac45)	[C]	METABOLISM	Energy production and conversion	U	ENOG410XTHY	ATPase, H transporting, lysosomal accessory protein	--	PF05827.12	Vacuolar ATP synthase subunit S1 (ATP6S1)
TRINITY_DN10960_c0_g1_i1_2	--	--	--	--	--	--	--	--	--	--	--	--	--	--	--	--	--	--	--	--	--
TRINITY_DN10967_c0_g1_i1_1	--	--	--	--	--	--	--	--	--	--	--	--	--	--	--	--	--	--	--	--	--
TRINITY_DN10968_c0_g1_i1_2	PNF40771.1	hypothetical protein B7P43_G17114 [Cryptotermes secundus]	Q9P219|DAPLE_HUMAN	Protein Daple DAPLE OS=Homo sapiens (Human) GN=DAPLE PE=1 SV=3	--	--	--	--	--	--	KOG4643	Uncharacterized coiled-coil protein	[S]	POORLY CHARACTERIZED	Function unknown	S	ENOG410YFRJ	coiledcoil domain containing	Biological Process: regulation of protein phosphorylation (GO:0001932);|Cellular Component: cytoplasm (GO:0005737);|Cellular Component: centrosome (GO:0005813);|Molecular Function: microtubule binding (GO:0008017);|Biological Process: Wnt signaling pathway (GO:0016055);|Molecular Function: PDZ domain binding (GO:0030165);|Biological Process: cytoskeleton-dependent intracellular transport (GO:0030…	PF05622.12	HOOK protein
TRINITY_DN1096_c0_g1_i1_1	XP_015609990.1	very long-chain specific acyl-CoA dehydrogenase, mitochondrial isoform X1 [Cephus cinctus]	P48818|ACADV_BOVIN	Very long-chain specific acyl-CoA dehydrogenase, mitochondrial VLCAD OS=Bos taurus (Bovine) GN=VLCAD PE=2 SV=3	88/107(82.24)	K09479	ACADVL	very long chain acyl-CoA dehydrogenase [EC:1.3.8.9]	ko00071	Fatty acid degradation	KOG0137	Very-long-chain acyl-CoA dehydrogenase	[I]	METABOLISM	Lipid transport and metabolism	I	COG1960	acyl-CoA dehydrogenase	Molecular Function: fatty-acyl-CoA binding (GO:0000062);|Biological Process: temperature homeostasis (GO:0001659);|Cellular Component: nucleolus (GO:0005730);|Cellular Component: mitochondrion (GO:0005739);|Cellular Component: mitochondrial inner membrane (GO:0005743);|Cellular Component: cytosol (GO:0005829);|Biological Process: response to cold (GO:0009409);|Molecular Function: very-long-chain-…	PF00441.24,PF08028.11	Acyl-CoA dehydrogenase, C-terminal domain|Acyl-CoA dehydrogenase, C-terminal domain
TRINITY_DN10970_c0_g1_i1_1	XP_001985880.1	longitudinals lacking protein-like [Drosophila grimshawi]	Q7KRI2|LOLAL_DROME	Longitudinals lacking protein-like CG5738 OS=Drosophila melanogaster (Fruit fly) GN=CG5738 PE=1 SV=1	--	--	--	--	--	--	--	--	--	--	--	S	ENOG4111H3T	BTB/POZ domain	Cellular Component: condensed nuclear chromosome (GO:0000794);|Biological Process: embryonic development via the syncytial blastoderm (GO:0001700);|Molecular Function: DNA binding (GO:0003677);|Cellular Component: nucleus (GO:0005634);|Cellular Component: polytene chromosome (GO:0005700);|Biological Process: chromatin silencing (GO:0006342);|Biological Process: regulation of transcription by RNA …	PF00651.31	BTB/POZ domain
TRINITY_DN10970_c0_g2_i1_1	--	--	--	--	--	--	--	--	--	--	--	--	--	--	--	--	--	--	--	--	--
TRINITY_DN10974_c0_g1_i1_1	XP_030380451.1	chitinase domain-containing protein 1 isoform X1 [Scaptodrosophila lebanonensis]	Q66IL0|CHID1_XENTR	Chitinase domain-containing protein 1 chid1 OS=Xenopus tropicalis (Western clawed frog) (Silurana tropicalis) GN=chid1 PE=2 SV=1	--	--	--	--	--	--	KOG2091	Predicted member of glycosyl hydrolase family 18	[G]	METABOLISM	Carbohydrate transport and metabolism	G	ENOG410XQB6	Chitinase domain containing 1	Cellular Component: extracellular region (GO:0005576);|Cellular Component: lysosome (GO:0005764);|Biological Process: carbohydrate metabolic process (GO:0005975);|Molecular Function: chitin binding (GO:0008061);	--	--
TRINITY_DN10974_c0_g1_i1_2	XP_022198662.1	NACHT domain- and WD repeat-containing protein 1 [Nilaparvata lugens]	--	--	--	--	--	--	--	--	KOG4155	FOG: WD40 repeat	[R]	POORLY CHARACTERIZED	General function prediction only	S	ENOG410XP1Z	wD repeat domain	--	--	--
TRINITY_DN10975_c0_g1_i1_2	XP_014283937.2	serine protease inhibitor dipetalogastin-like [Halyomorpha halys]	--	--	--	--	--	--	--	--	--	--	--	--	--	--	--	--	--	PF00050.21,PF07648.15	Kazal-type serine protease inhibitor domain|Kazal-type serine protease inhibitor domain
TRINITY_DN10975_c0_g2_i1_2	XP_014283937.2	serine protease inhibitor dipetalogastin-like [Halyomorpha halys]	O96790|DPGN_DIPMA	Serine protease inhibitor dipetalogastin . OS=Dipetalogaster maximus (Blood-sucking bug) GN=. PE=1 SV=2	--	--	--	--	--	--	--	--	--	--	--	O	ENOG410YC3T	Serine peptidase inhibitor, Kazal type	Molecular Function: serine-type endopeptidase inhibitor activity (GO:0004867);|Cellular Component: extracellular region (GO:0005576);|Biological Process: negative regulation of coagulation (GO:0050819);	PF00050.21,PF07648.15	Kazal-type serine protease inhibitor domain|Kazal-type serine protease inhibitor domain
TRINITY_DN10976_c0_g1_i1_2	RZF46708.1	hypothetical protein LSTR_LSTR002571 [Laodelphax striatellus]	Q8TBP0|TBC16_HUMAN	TBC1 domain family member 16 TBC1D16 OS=Homo sapiens (Human) GN=TBC1D16 PE=2 SV=1	--	--	--	--	--	--	KOG2224	Uncharacterized conserved protein, contains TBC domain	[TR]	CELLULAR PROCESSES AND SIGNALING|POORLY CHARACTERIZED	Signal transduction mechanisms |General function prediction only	S	COG5210	TBC1 domain family member	Biological Process: regulation of receptor recycling (GO:0001919);|Molecular Function: GTPase activator activity (GO:0005096);|Cellular Component: early endosome (GO:0005769);|Cellular Component: cytosol (GO:0005829);|Biological Process: intracellular protein transport (GO:0006886);|Molecular Function: Rab GTPase binding (GO:0017137);|Biological Process: activation of GTPase activity (GO:0090630);	PF00566.18	Rab-GTPase-TBC domain
TRINITY_DN10977_c0_g1_i1_2	--	--	--	--	--	--	--	--	--	--	--	--	--	--	--	--	--	--	--	--	--
TRINITY_DN1097_c0_g1_i1_1	--	--	--	--	--	--	--	--	--	--	--	--	--	--	--	--	--	--	--	--	--
TRINITY_DN10980_c0_g1_i1_1	XP_014099266.1	PREDICTED: LOW QUALITY PROTEIN: uncharacterized protein LOC106624107 [Bactrocera oleae]	--	--	--	--	--	--	--	--	--	--	--	--	--	S	ENOG4110NP2	NA	--	--	--
TRINITY_DN10983_c0_g1_i2_2	--	--	--	--	--	--	--	--	--	--	--	--	--	--	--	--	--	--	--	--	--
TRINITY_DN10984_c0_g1_i1_1	--	--	--	--	--	--	--	--	--	--	--	--	--	--	--	--	--	--	--	--	--
TRINITY_DN10985_c0_g1_i1_1	--	--	--	--	--	--	--	--	--	--	--	--	--	--	--	--	--	--	--	--	--
TRINITY_DN10985_c0_g1_i1_2	--	--	--	--	--	--	--	--	--	--	--	--	--	--	--	--	--	--	--	--	--
TRINITY_DN10986_c0_g1_i1_2	--	--	--	--	--	--	--	--	--	--	--	--	--	--	--	--	--	--	--	--	--
TRINITY_DN10987_c0_g1_i1_1	--	--	--	--	--	--	--	--	--	--	--	--	--	--	--	--	--	--	--	--	--
TRINITY_DN10989_c0_g1_i1_1	XP_011200035.1	high mobility group protein D [Bactrocera dorsalis]	Q05783|HMGD_DROME	High mobility group protein D CG17950 OS=Drosophila melanogaster (Fruit fly) GN=CG17950 PE=1 SV=1	--	--	--	--	--	--	KOG0381	HMG box-containing protein	[R]	POORLY CHARACTERIZED	General function prediction only	B	COG5648	high mobility group	Cellular Component: nuclear chromatin (GO:0000790);|Molecular Function: DNA binding (GO:0003677);|Molecular Function: AT DNA binding (GO:0003680);|Cellular Component: nucleus (GO:0005634);|Biological Process: chromatin organization (GO:0006325);|Biological Process: chromatin remodeling (GO:0006338);|Biological Process: regulation of transcription by RNA polymerase II (GO:0006357);|Molecular Funct…	PF00505.19,PF09011.10	HMG (high mobility group) box|HMG-box domain
TRINITY_DN1098_c0_g1_i1_1	--	--	--	--	--	--	--	--	--	--	--	--	--	--	--	--	--	--	--	--	--
TRINITY_DN10991_c0_g1_i1_2	--	--	--	--	--	--	--	--	--	--	--	--	--	--	--	--	--	--	--	--	--
TRINITY_DN10992_c0_g1_i1_1	XP_015514288.1	PREDICTED: complement component 1 Q subcomponent-binding protein, mitochondrial [Neodiprion lecontei]	O35796|C1QBP_RAT	Complement component 1 Q subcomponent-binding protein, mitochondrial Gc1qbp OS=Rattus norvegicus (Rat) GN=Gc1qbp PE=1 SV=2	--	--	--	--	--	--	KOG4024	Complement component 1, Q subcomponent binding protein/mRNA splicing factor SF2, subunit P32	[V]	CELLULAR PROCESSES AND SIGNALING	Defense mechanisms	S	ENOG4111G4Z	complement component 1, q subcomponent binding protein	Biological Process: negative regulation of transcription by RNA polymerase II (GO:0000122);|Molecular Function: complement component C1q binding (GO:0001849);|Molecular Function: transcription corepressor activity (GO:0003714);|Molecular Function: mRNA binding (GO:0003729);|Molecular Function: protein kinase C binding (GO:0005080);|Molecular Function: hyaluronic acid binding (GO:0005540);|Cellula…	PF02330.16	Mitochondrial glycoprotein
TRINITY_DN10992_c0_g1_i1_2	--	--	--	--	--	--	--	--	--	--	--	--	--	--	--	--	--	--	--	--	--
TRINITY_DN10995_c0_g1_i1_1	XP_004533748.1	uncharacterized protein LOC101449545 [Ceratitis capitata]	--	--	--	--	--	--	--	--	--	--	--	--	--	S	ENOG4111XBF	NA	--	--	--
TRINITY_DN10995_c0_g1_i1_2	--	--	--	--	--	--	--	--	--	--	--	--	--	--	--	--	--	--	--	--	--
TRINITY_DN10996_c0_g1_i1_2	--	--	--	--	--	--	--	--	--	--	--	--	--	--	--	--	--	--	--	--	--
TRINITY_DN10997_c0_g1_i1_1	--	--	--	--	--	--	--	--	--	--	--	--	--	--	--	--	--	--	--	--	--
TRINITY_DN10997_c0_g1_i1_2	RZF47966.1	hypothetical protein LSTR_LSTR008770 [Laodelphax striatellus]	P10105|LAB_DROME	Homeotic protein labial CG1264 OS=Drosophila melanogaster (Fruit fly) GN=CG1264 PE=1 SV=2	117/202(57.92)	K09301	HOX_1	homeobox protein HoxA/B/D1	ko04550	Signaling pathways regulating pluripotency of stem cells	KOG0489	Transcription factor zerknullt and related HOX domain proteins	[R]	POORLY CHARACTERIZED	General function prediction only	K	ENOG410ZTBY	homeobox	Biological Process: cell fate determination (GO:0001709);|Cellular Component: nucleus (GO:0005634);|Biological Process: brain development (GO:0007420);|Biological Process: midgut development (GO:0007494);|Biological Process: cell differentiation (GO:0030154);|Biological Process: brain segmentation (GO:0035284);|Molecular Function: enhancer binding (GO:0035326);|Molecular Function: sequence-specif…	PF00046.29	Homeodomain
TRINITY_DN10998_c0_g1_i1_2	--	--	--	--	--	--	--	--	--	--	--	--	--	--	--	--	--	--	--	--	--
TRINITY_DN10999_c0_g1_i1_1	XP_013100056.1	PREDICTED: ATP synthase subunit d, mitochondrial [Stomoxys calcitrans]	Q24251|ATP5H_DROME	ATP synthase subunit d, mitochondrial CG6030 OS=Drosophila melanogaster (Fruit fly) GN=CG6030 PE=2 SV=2	123/170(72.35)	K02138	ATPeF0D, ATP5H, ATP7	F-type H+-transporting ATPase subunit d	ko00190|ko04714|ko05010|ko05012|ko05016	Oxidative phosphorylation|Thermogenesis|Alzheimer disease|Parkinson disease|Huntington disease	KOG3366	Mitochondrial F1F0-ATP synthase, subunit d/ATP7	[C]	METABOLISM	Energy production and conversion	S	ENOG4111IHJ	energy coupled proton transport, down electrochemical gradient	Cellular Component: mitochondrial proton-transporting ATP synthase, stator stalk (GO:0000274);|Cellular Component: mitochondrial proton-transporting ATP synthase complex, coupling factor F(o) (GO:0000276);|Cellular Component: mitochondrion (GO:0005739);|Biological Process: response to oxidative stress (GO:0006979);|Biological Process: determination of adult lifespan (GO:0008340);|Molecular Functi…	PF05873.12	ATP synthase D chain, mitochondrial (ATP5H)
TRINITY_DN10999_c0_g1_i1_2	--	--	--	--	--	--	--	--	--	--	--	--	--	--	--	--	--	--	--	--	--
TRINITY_DN1099_c0_g1_i1_2	OWF37040.1	40S ribosomal protein S25 [Mizuhopecten yessoensis]	Q8ISN9|RS25_BRABE	40S ribosomal protein S25 RPS25 OS=Branchiostoma belcheri (Amphioxus) GN=RPS25 PE=2 SV=1	55/79(69.62)	K02975	RP-S25e, RPS25	small subunit ribosomal protein S25e	ko03010	Ribosome	KOG1767	40S ribosomal protein S25	[J]	INFORMATION STORAGE AND PROCESSING	Translation, ribosomal structure and biogenesis	J	COG4901	Ribosomal protein S25	Cellular Component: ribosome (GO:0005840);	PF03297.15	S25 ribosomal protein
TRINITY_DN109_c0_g1_i1_1	XP_020713001.1	myosin heavy chain 95F isoform X4 [Ceratitis capitata]	Q01989|MYS9_DROME	Myosin heavy chain 95F CG5695 OS=Drosophila melanogaster (Fruit fly) GN=CG5695 PE=2 SV=4	154/162(95.06)	K10358	MYO6	myosin VI	ko05130|ko05132	Pathogenic Escherichia coli infection|Salmonella infection	KOG0163	Myosin class VI heavy chain	[Z]	CELLULAR PROCESSES AND SIGNALING	Cytoskeleton	Z	COG5022	myosin heavy chain	Molecular Function: microfilament motor activity (GO:0000146);|Molecular Function: motor activity (GO:0003774);|Molecular Function: actin binding (GO:0003779);|Molecular Function: calmodulin binding (GO:0005516);|Molecular Function: ATP binding (GO:0005524);|Cellular Component: cytoplasm (GO:0005737);|Cellular Component: cytosol (GO:0005829);|Cellular Component: microtubule associated complex (GO…	PF16521.5	Myosin VI cargo binding domain
TRINITY_DN109_c0_g1_i1_2	XP_017124962.1	PREDICTED: ataxin-10 [Drosophila elegans]	P28658|ATX10_MOUSE	Ataxin-10 Sca10 OS=Mus musculus (Mouse) GN=Sca10 PE=1 SV=2	--	--	--	--	--	--	--	--	--	--	--	S	ENOG410YBUH	ataxin 10	Cellular Component: cytoplasm (GO:0005737);|Cellular Component: cytosol (GO:0005829);|Cellular Component: plasma membrane (GO:0005886);|Biological Process: nervous system development (GO:0007399);|Molecular Function: enzyme binding (GO:0019899);|Cellular Component: dendrite (GO:0030425);|Biological Process: neuron projection development (GO:0031175);|Molecular Function: identical protein binding …	PF09759.9	Spinocerebellar ataxia type 10 protein domain
TRINITY_DN10_c0_g1_i1_2	--	--	--	--	--	--	--	--	--	--	--	--	--	--	--	--	--	--	--	--	--
TRINITY_DN11001_c0_g1_i1_1	XP_014099955.1	PREDICTED: transcription initiation factor TFIID subunit 13 [Bactrocera oleae]	Q148M7|TAF13_BOVIN	Transcription initiation factor TFIID subunit 13 TAF13 OS=Bos taurus (Bovine) GN=TAF13 PE=2 SV=1	114/132(86.36)	K03127	TAF13	transcription initiation factor TFIID subunit 13	ko03022	Basal transcription factors	KOG3901	Transcription initiation factor IID subunit	[K]	INFORMATION STORAGE AND PROCESSING	Transcription	K	COG5248	TAF13 RNA polymerase II, TATA box binding protein (TBP)-associated factor	Molecular Function: DNA binding (GO:0003677);|Molecular Function: transcription coregulator activity (GO:0003712);|Cellular Component: transcription factor TFIID complex (GO:0005669);|Cellular Component: nucleolus (GO:0005730);|Biological Process: regulation of transcription by RNA polymerase II (GO:0006357);|Biological Process: transcription by RNA polymerase II (GO:0006366);|Molecular Function:…	PF02269.16	Transcription initiation factor IID, 18kD subunit
TRINITY_DN11002_c0_g1_i1_2	XP_015917328.1	protein ABHD17B [Parasteatoda tepidariorum]	Q7ZVZ7|AB17C_DANRE	Alpha/beta hydrolase domain-containing protein 17C zgc:55468 OS=Danio rerio (Zebrafish) (Brachydanio rerio) GN=zgc:55468 PE=2 SV=1	--	--	--	--	--	--	KOG1552	Predicted alpha/beta hydrolase	[R]	POORLY CHARACTERIZED	General function prediction only	S	COG1073	Hydrolase	Molecular Function: palmitoyl-(protein) hydrolase activity (GO:0008474);|Cellular Component: postsynaptic density (GO:0014069);|Cellular Component: cell junction (GO:0030054);|Cellular Component: dendritic spine (GO:0043197);|Cellular Component: postsynaptic membrane (GO:0045211);|Cellular Component: recycling endosome membrane (GO:0055038);	PF12146.8,PF12697.7,PF00561.20	Serine aminopeptidase, S33|Alpha/beta hydrolase family|alpha/beta hydrolase fold
TRINITY_DN11004_c0_g1_i1_2	--	--	--	--	--	--	--	--	--	--	--	--	--	--	--	--	--	--	--	--	--
TRINITY_DN11007_c0_g1_i1_1	--	--	--	--	--	--	--	--	--	--	--	--	--	--	--	--	--	--	--	--	--
TRINITY_DN1100_c0_g1_i1_1	XP_014086310.1	PREDICTED: serine/threonine-protein kinase PITSLRE isoform X2 [Bactrocera oleae]	Q9VPC0|KP58_DROME	Serine/threonine-protein kinase PITSLRE CG4268 OS=Drosophila melanogaster (Fruit fly) GN=CG4268 PE=1 SV=1	--	--	--	--	--	--	KOG0663	Protein kinase PITSLRE and related kinases	[R]	POORLY CHARACTERIZED	General function prediction only	T	ENOG410XQ50	Cyclin-dependent kinase	Molecular Function: protein serine/threonine kinase activity (GO:0004674);|Molecular Function: cyclin-dependent protein serine/threonine kinase activity (GO:0004693);|Molecular Function: ATP binding (GO:0005524);|Cellular Component: nucleus (GO:0005634);|Biological Process: protein phosphorylation (GO:0006468);|Biological Process: cell cycle (GO:0007049);|Biological Process: positive regulation o…	--	--
TRINITY_DN11012_c0_g1_i1_2	KAE9434140.1	hypothetical protein GE061_19715, partial [Apolygus lucorum]	Q68US5|EVA1C_PANTR	Protein eva-1 homolog C FAM176C OS=Pan troglodytes (Chimpanzee) GN=FAM176C PE=3 SV=1	--	--	--	--	--	--	KOG4729	Galactoside-binding lectin	[R]	POORLY CHARACTERIZED	General function prediction only	S	ENOG410ZQJC	Galactose binding lectin domain	Cellular Component: plasma membrane (GO:0005886);|Molecular Function: heparin binding (GO:0008201);|Cellular Component: integral component of membrane (GO:0016021);|Molecular Function: carbohydrate binding (GO:0030246);	PF02140.18	Galactose binding lectin domain
TRINITY_DN11013_c0_g1_i1_1	KYB29500.1	hypothetical protein TcasGA2_TC032967 [Tribolium castaneum]	P16425|Y2R2_DROME	Putative 115 kDa protein in type-1 retrotransposable element R1DM R1A1-element\ORF2 OS=Drosophila melanogaster (Fruit fly) GN=R1A1-element\ORF2 PE=4 SV=1	--	--	--	--	--	--	--	--	--	--	--	S	ENOG4111RKA	Reverse transcriptase	--	PF00078.27	Reverse transcriptase (RNA-dependent DNA polymerase)
TRINITY_DN11013_c0_g1_i1_2	XP_003199161.1	uncharacterized protein K02A2.6-like [Danio rerio]	P20825|POL2_DROME	Endonuclease pol OS=Drosophila melanogaster (Fruit fly) GN=pol PE=4 SV=1	--	--	--	--	--	--	KOG0017	FOG: Transposon-encoded proteins with TYA, reverse transcriptase, integrase domains in various combinations	[R]	POORLY CHARACTERIZED	General function prediction only	L	COG2801	Retrotransposon protein	Molecular Function: nucleic acid binding (GO:0003676);|Molecular Function: RNA-directed DNA polymerase activity (GO:0003964);|Molecular Function: aspartic-type endopeptidase activity (GO:0004190);|Molecular Function: endonuclease activity (GO:0004519);|Biological Process: DNA integration (GO:0015074);	PF00078.27,PF17919.1,PF17917.1	Reverse transcriptase (RNA-dependent DNA polymerase)|RNase H-like domain found in reverse transcriptase|RNase H-like domain found in reverse transcriptase
TRINITY_DN11015_c0_g1_i1_1	XP_014250923.1	sensory neuron membrane protein 1-like [Cimex lectularius]	--	--	21/57(36.84)	K13885	SCARB1	scavenger receptor class B, member 1	ko04145|ko04913|ko04925|ko04927|ko04934|ko04975|ko04976|ko04977|ko04979|ko05160	Phagosome|Ovarian steroidogenesis|Aldosterone synthesis and secretion|Cortisol synthesis and secretion|Cushing syndrome|Fat digestion and absorption|Bile secretion|Vitamin digestion and absorption|Cholesterol metabolism|Hepatitis C	--	--	--	--	--	--	--	--	--	--	--
TRINITY_DN11015_c0_g1_i1_2	--	--	--	--	--	--	--	--	--	--	--	--	--	--	--	--	--	--	--	--	--
TRINITY_DN11016_c0_g1_i1_1	XP_022185607.1	enkurin [Nilaparvata lugens]	Q6SP97|ENKUR_MOUSE	Enkurin Enkur OS=Mus musculus (Mouse) GN=Enkur PE=1 SV=1	--	--	--	--	--	--	--	--	--	--	--	S	ENOG410ZNA7	enkurin, TRPC channel interacting protein	Cellular Component: acrosomal vesicle (GO:0001669);|Molecular Function: calmodulin binding (GO:0005516);|Molecular Function: SH3 domain binding (GO:0017124);|Cellular Component: sperm principal piece (GO:0097228);	PF13864.6	Calmodulin-binding
TRINITY_DN11017_c0_g1_i1_2	XP_018915157.1	PREDICTED: thiamine transporter 1-like [Bemisia tabaci]	Q9EQN9|S19A2_MOUSE	Thiamine transporter 1 Slc19a2 OS=Mus musculus (Mouse) GN=Slc19a2 PE=1 SV=1	158/430(36.74)	K14610	SLC19A2_3, THTR	solute carrier family 19 (thiamine transporter), member 2/3	ko04977	Vitamin digestion and absorption	KOG3810	Micronutrient transporters (folate transporter family)	[H]	METABOLISM	Coenzyme transport and metabolism	P	ENOG410XT34	reduced folate carrier activity	Cellular Component: plasma membrane (GO:0005886);|Molecular Function: thiamine transmembrane transporter activity (GO:0015234);|Biological Process: thiamine transport (GO:0015888);|Cellular Component: integral component of membrane (GO:0016021);|Biological Process: transmembrane transport (GO:0055085);|Biological Process: thiamine transmembrane transport (GO:0071934);	PF01770.18	Reduced folate carrier
TRINITY_DN11018_c0_g1_i1_2	--	--	--	--	--	--	--	--	--	--	--	--	--	--	--	--	--	--	--	--	--
TRINITY_DN11019_c0_g1_i1_2	--	--	--	--	--	--	--	--	--	--	--	--	--	--	--	--	--	--	--	--	--
TRINITY_DN11020_c0_g1_i1_2	XP_023706358.1	fibrillin-2-like [Cryptotermes secundus]	Q75N90|FBN3_HUMAN	Fibrillin-3 C-terminal peptide KIAA1776 OS=Homo sapiens (Human) GN=KIAA1776 PE=2 SV=3	--	--	--	--	--	--	KOG1217	Fibrillins and related proteins containing Ca2+-binding EGF-like domains	[T]	CELLULAR PROCESSES AND SIGNALING	Signal transduction mechanisms	S	ENOG410XSTY	Latent transforming growth factor beta binding protein 2	Molecular Function: extracellular matrix structural constituent (GO:0005201);|Molecular Function: calcium ion binding (GO:0005509);|Cellular Component: extracellular matrix (GO:0031012);|Cellular Component: collagen-containing extracellular matrix (GO:0062023);	PF00683.17,PF00008.27	TB domain|EGF-like domain
TRINITY_DN11021_c0_g1_i1_2	--	--	--	--	--	--	--	--	--	--	--	--	--	--	--	--	--	--	--	--	--
TRINITY_DN11022_c0_g1_i1_1	--	--	--	--	--	--	--	--	--	--	--	--	--	--	--	--	--	--	--	--	--
TRINITY_DN11023_c0_g1_i1_1	--	--	--	--	--	--	--	--	--	--	--	--	--	--	--	--	--	--	--	--	--
TRINITY_DN11023_c0_g1_i1_2	XP_025074469.1	LOW QUALITY PROTEIN: solute carrier organic anion transporter family member 2A1 [Pogonomyrmex barbatus]	Q9H2Y9|SO5A1_HUMAN	Solute carrier organic anion transporter family member 5A1 OATP5A1 OS=Homo sapiens (Human) GN=OATP5A1 PE=2 SV=2	--	--	--	--	--	--	KOG3626	Organic anion transporter	[Q]	METABOLISM	Secondary metabolites biosynthesis, transport and catabolism	P	ENOG410XRSF	transporter activity	Cellular Component: integral component of plasma membrane (GO:0005887);|Molecular Function: sodium-independent organic anion transmembrane transporter activity (GO:0015347);|Biological Process: sodium-independent organic anion transport (GO:0043252);	PF03137.20	Organic Anion Transporter Polypeptide (OATP) family
TRINITY_DN11023_c0_g2_i1_1	--	--	--	--	--	--	--	--	--	--	--	--	--	--	--	--	--	--	--	--	--
TRINITY_DN11024_c0_g1_i1_1	XP_011191031.1	regulator of nonsense transcripts 1 homolog [Zeugodacus cucurbitae]	Q9VYS3|RENT1_DROME	Regulator of nonsense transcripts 1 homolog CG1559 OS=Drosophila melanogaster (Fruit fly) GN=CG1559 PE=1 SV=2	--	--	--	--	--	--	KOG1802	RNA helicase nonsense mRNA reducing factor (pNORF1)	[A]	INFORMATION STORAGE AND PROCESSING	RNA processing and modification	L	COG1112	Helicase	Biological Process: nuclear-transcribed mRNA catabolic process, nonsense-mediated decay (GO:0000184);|Molecular Function: DNA binding (GO:0003677);|Molecular Function: ATP-dependent RNA helicase activity (GO:0004004);|Molecular Function: ATP binding (GO:0005524);|Cellular Component: cytoplasm (GO:0005737);|Molecular Function: zinc ion binding (GO:0008270);|Biological Process: cellular response to…	PF09416.10,PF18141.1	RNA helicase (UPF2 interacting domain)|Domain of unknown function (DUF5599)
TRINITY_DN11024_c0_g1_i1_2	XP_022186995.1	acetylcholine receptor subunit alpha-like [Nilaparvata lugens]	P91766|ACH1_MANSE	Acetylcholine receptor subunit alpha-like ARA1 OS=Manduca sexta (Tobacco hawkmoth) (Tobacco hornworm) GN=ARA1 PE=2 SV=1	--	--	--	--	--	--	KOG3645	Acetylcholine receptor	[T]	CELLULAR PROCESSES AND SIGNALING	Signal transduction mechanisms	U	ENOG410XQGR	cholinergic receptor, nicotinic	Molecular Function: transmembrane signaling receptor activity (GO:0004888);|Cellular Component: integral component of membrane (GO:0016021);|Molecular Function: acetylcholine-gated cation-selective channel activity (GO:0022848);|Cellular Component: cell junction (GO:0030054);|Cellular Component: postsynaptic membrane (GO:0045211);	PF02931.23,PF02932.16	Neurotransmitter-gated ion-channel ligand binding domain|Neurotransmitter-gated ion-channel transmembrane region
TRINITY_DN11024_c0_g2_i1_1	XP_004518893.1	regulator of nonsense transcripts 1 homolog [Ceratitis capitata]	Q9VYS3|RENT1_DROME	Regulator of nonsense transcripts 1 homolog CG1559 OS=Drosophila melanogaster (Fruit fly) GN=CG1559 PE=1 SV=2	--	--	--	--	--	--	KOG1802	RNA helicase nonsense mRNA reducing factor (pNORF1)	[A]	INFORMATION STORAGE AND PROCESSING	RNA processing and modification	L	COG1112	Helicase	Biological Process: nuclear-transcribed mRNA catabolic process, nonsense-mediated decay (GO:0000184);|Molecular Function: DNA binding (GO:0003677);|Molecular Function: ATP-dependent RNA helicase activity (GO:0004004);|Molecular Function: ATP binding (GO:0005524);|Cellular Component: cytoplasm (GO:0005737);|Molecular Function: zinc ion binding (GO:0008270);|Biological Process: cellular response to…	PF13086.6,PF13604.6,PF13245.6,PF04851.15	AAA domain|AAA domain|AAA domain|Type III restriction enzyme, res subunit
TRINITY_DN11025_c0_g1_i1_2	XP_022190659.1	uncharacterized protein LOC111048982 [Nilaparvata lugens]	--	--	--	--	--	--	--	--	--	--	--	--	--	--	--	--	--	--	--
TRINITY_DN11025_c0_g2_i1_2	XP_018899208.1	PREDICTED: uncharacterized protein LOC109031864 [Bemisia tabaci]	--	--	--	--	--	--	--	--	--	--	--	--	--	S	ENOG4111G4R	coiled-coil domain containing 142	--	--	--
TRINITY_DN11027_c0_g1_i1_2	--	--	--	--	--	--	--	--	--	--	--	--	--	--	--	--	--	--	--	--	--
TRINITY_DN11028_c0_g1_i1_2	--	--	--	--	--	--	--	--	--	--	--	--	--	--	--	--	--	--	--	--	--
TRINITY_DN11029_c0_g1_i1_1	RZF39187.1	hypothetical protein LSTR_LSTR014673 [Laodelphax striatellus]	A1ZAI5|FACR1_DROME	Putative fatty acyl-CoA reductase CG5065 CG5065 OS=Drosophila melanogaster (Fruit fly) GN=CG5065 PE=3 SV=1	52/99(52.53)	K13356	FAR	alcohol-forming fatty acyl-CoA reductase [EC:1.2.1.84]	ko04146|ko04212	Peroxisome|Longevity regulating pathway - worm	KOG1221	Acyl-CoA reductase	[I]	METABOLISM	Lipid transport and metabolism	S	ENOG410XS7R	fatty-acyl-CoA reductase (alcohol-forming) activity	Cellular Component: peroxisome (GO:0005777);|Cellular Component: peroxisomal membrane (GO:0005778);|Cellular Component: integral component of peroxisomal membrane (GO:0005779);|Biological Process: ether lipid biosynthetic process (GO:0008611);|Biological Process: wax biosynthetic process (GO:0010025);|Biological Process: long-chain fatty-acyl-CoA metabolic process (GO:0035336);|Molecular Function…	PF03015.19	Male sterility protein
TRINITY_DN11033_c0_g1_i1_2	XP_005188011.1	PREDICTED: uncharacterized protein LOC101897869 [Musca domestica]	--	--	--	--	--	--	--	--	--	--	--	--	--	S	ENOG410XU4Q	Insect cuticle protein	--	PF00379.23	Insect cuticle protein
TRINITY_DN11034_c0_g1_i1_1	--	--	--	--	--	--	--	--	--	--	--	--	--	--	--	--	--	--	--	--	--
TRINITY_DN11035_c0_g1_i1_2	--	--	--	--	--	--	--	--	--	--	--	--	--	--	--	--	--	--	--	--	--
TRINITY_DN11037_c0_g1_i1_2	XP_023724120.1	dolichyl-diphosphooligosaccharide--protein glycosyltransferase 48 kDa subunit [Cryptotermes secundus]	Q24319|OST48_DROME	Dolichyl-diphosphooligosaccharide--protein glycosyltransferase 48 kDa subunit CG9022 OS=Drosophila melanogaster (Fruit fly) GN=CG9022 PE=2 SV=2	103/138(74.64)	K12670	WBP1	oligosaccharyltransferase complex subunit beta	ko00510|ko00513|ko04141	N-Glycan biosynthesis|Various types of N-glycan biosynthesis|Protein processing in endoplasmic reticulum	KOG2754	Oligosaccharyltransferase, beta subunit	[O]	CELLULAR PROCESSES AND SIGNALING	Posttranslational modification, protein turnover, chaperones	S	ENOG410XSF3	Dolichyl-diphosphooligosaccharide--protein glycosyltransferase	Cellular Component: endoplasmic reticulum (GO:0005783);|Biological Process: Golgi organization (GO:0007030);|Cellular Component: oligosaccharyltransferase complex (GO:0008250);|Cellular Component: endomembrane system (GO:0012505);|Cellular Component: integral component of membrane (GO:0016021);|Molecular Function: transferase activity, transferring glycosyl groups (GO:0016757);|Biological Process…	PF03345.14	Oligosaccharyltransferase 48 kDa subunit beta
TRINITY_DN11038_c0_g1_i1_1	XP_017473970.1	PREDICTED: thioredoxin-related transmembrane protein 1 [Rhagoletis zephyria]	Q0Z7W6|TMX1_BOVIN	Thioredoxin-related transmembrane protein 1 TXNDC1 OS=Bos taurus (Bovine) GN=TXNDC1 PE=2 SV=1	--	--	--	--	--	--	KOG0913	Thiol-disulfide isomerase and thioredoxin	[OC]	CELLULAR PROCESSES AND SIGNALING|METABOLISM	Posttranslational modification, protein turnover, chaperones |Energy production and conversion	U	ENOG4111H66	thioredoxin-related transmembrane protein	Cellular Component: endoplasmic reticulum membrane (GO:0005789);|Molecular Function: disulfide oxidoreductase activity (GO:0015036);|Cellular Component: integral component of membrane (GO:0016021);|Biological Process: response to endoplasmic reticulum stress (GO:0034976);|Biological Process: cell redox homeostasis (GO:0045454);	--	--
TRINITY_DN1103_c0_g1_i1_2	XP_023295366.1	trypsin-like [Lucilia cuprina]	P51588|TRYP_SARBU	Trypsin . OS=Sarcophaga bullata (Grey flesh fly) (Neobellieria bullata) GN=. PE=1 SV=1	59/207(28.50)	K01312	PRSS1_2_3	trypsin [EC:3.4.21.4]	ko04080|ko04972|ko04974|ko05164	Neuroactive ligand-receptor interaction|Pancreatic secretion|Protein digestion and absorption|Influenza A	KOG3627	Trypsin	[E]	METABOLISM	Amino acid transport and metabolism	--	--	--	--	PF00089.26	Trypsin
TRINITY_DN11040_c0_g1_i1_2	QGA70041.1	solute carrier protein family 4 member 1, partial [Trichoplusia ni]	Q99N01|SO4A1_RAT	Solute carrier organic anion transporter family member 4A1 Oatp4a1 OS=Rattus norvegicus (Rat) GN=Oatp4a1 PE=2 SV=1	--	--	--	--	--	--	KOG3626	Organic anion transporter	[Q]	METABOLISM	Secondary metabolites biosynthesis, transport and catabolism	P	ENOG410XRSF	transporter activity	Cellular Component: integral component of plasma membrane (GO:0005887);|Molecular Function: sodium-independent organic anion transmembrane transporter activity (GO:0015347);|Molecular Function: thyroid hormone transmembrane transporter activity (GO:0015349);|Biological Process: thyroid hormone metabolic process (GO:0042403);|Biological Process: sodium-independent organic anion transport (GO:00432…	PF03137.20,PF07690.16	Organic Anion Transporter Polypeptide (OATP) family|Major Facilitator Superfamily
TRINITY_DN11040_c1_g1_i1_2	XP_023716806.1	solute carrier organic anion transporter family member 4A1 isoform X2 [Cryptotermes secundus]	Q8K078|SO4A1_MOUSE	Solute carrier organic anion transporter family member 4A1 Oatp4a1 OS=Mus musculus (Mouse) GN=Oatp4a1 PE=1 SV=2	--	--	--	--	--	--	KOG3626	Organic anion transporter	[Q]	METABOLISM	Secondary metabolites biosynthesis, transport and catabolism	P	ENOG410XRSF	transporter activity	Cellular Component: integral component of plasma membrane (GO:0005887);|Molecular Function: organic anion transmembrane transporter activity (GO:0008514);|Molecular Function: sodium-independent organic anion transmembrane transporter activity (GO:0015347);|Molecular Function: thyroid hormone transmembrane transporter activity (GO:0015349);|Biological Process: organic anion transport (GO:0015711);…	PF03137.20	Organic Anion Transporter Polypeptide (OATP) family
TRINITY_DN11041_c0_g1_i1_2	XP_029450529.1	tubulin alpha-1C chain-like [Rhinatrema bivittatum]	P18288|TBAT_ONCMY	Detyrosinated tubulin alpha chain, testis-specific . OS=Oncorhynchus mykiss (Rainbow trout) (Salmo gairdneri) GN=. PE=2 SV=1	--	--	--	--	--	--	KOG1376	Alpha tubulin	[Z]	CELLULAR PROCESSES AND SIGNALING	Cytoskeleton	Z	COG5023	protein polymerization	Molecular Function: GTPase activity (GO:0003924);|Molecular Function: structural constituent of cytoskeleton (GO:0005200);|Molecular Function: GTP binding (GO:0005525);|Cellular Component: cytoplasm (GO:0005737);|Cellular Component: microtubule (GO:0005874);|Biological Process: microtubule-based process (GO:0007017);	PF00091.25,PF03953.17	Tubulin/FtsZ family, GTPase domain|Tubulin C-terminal domain
TRINITY_DN11042_c1_g1_i1_2	XP_004533620.1	peroxisomal carnitine O-octanoyltransferase [Ceratitis capitata]	Q9UKG9|OCTC_HUMAN	Peroxisomal carnitine O-octanoyltransferase COT OS=Homo sapiens (Human) GN=COT PE=1 SV=2	116/196(59.18)	K05940	CROT	carnitine O-octanoyltransferase [EC:2.3.1.137]	ko04146	Peroxisome	KOG3718	Carnitine O-acyltransferase CROT	[I]	METABOLISM	Lipid transport and metabolism	S	ENOG410ZE4S	carnitine O-octanoyltransferase	Molecular Function: signaling receptor binding (GO:0005102);|Cellular Component: peroxisome (GO:0005777);|Cellular Component: peroxisomal matrix (GO:0005782);|Cellular Component: cytosol (GO:0005829);|Biological Process: generation of precursor metabolites and energy (GO:0006091);|Biological Process: protein targeting to peroxisome (GO:0006625);|Biological Process: fatty acid metabolic process (G…	PF00755.20	Choline/Carnitine o-acyltransferase
TRINITY_DN11044_c0_g1_i1_2	--	--	--	--	--	--	--	--	--	--	--	--	--	--	--	--	--	--	--	--	--
TRINITY_DN11045_c0_g1_i1_1	XP_011182790.1	protein extra-macrochaetae [Zeugodacus cucurbitae]	P18491|EMC_DROME	Protein extra-macrochaetae CG1007 OS=Drosophila melanogaster (Fruit fly) GN=CG1007 PE=1 SV=2	85/96(88.54)	K17696	EMC	DNA-binding protein inhibitor ID, other	ko04350	TGF-beta signaling pathway	--	--	--	--	--	K	ENOG4111PGK	inhibitor of DNA binding 2, dominant negative helix-loop-helix protein	Biological Process: negative regulation of transcription by RNA polymerase II (GO:0000122);|Molecular Function: RNA polymerase II transcription factor binding (GO:0001085);|Molecular Function: DNA-binding transcription factor activity (GO:0003700);|Molecular Function: transcription corepressor activity (GO:0003714);|Cellular Component: nucleus (GO:0005634);|Cellular Component: nucleoplasm (GO:000…	PF00010.26	Helix-loop-helix DNA-binding domain
TRINITY_DN11046_c0_g1_i1_1	--	--	--	--	--	--	--	--	--	--	--	--	--	--	--	--	--	--	--	--	--
TRINITY_DN11047_c0_g1_i1_1	XP_017483175.1	PREDICTED: 39S ribosomal protein L22, mitochondrial-like isoform X2 [Rhagoletis zephyria]	Q29IK4|RM22_DROPS	39S ribosomal protein L22, mitochondrial GA18397 OS=Drosophila pseudoobscura pseudoobscura (Fruit fly) GN=GA18397 PE=3 SV=2	87/116(75.00)	K02890	RP-L22, MRPL22, rplV	large subunit ribosomal protein L22	ko03010	Ribosome	KOG1711	Mitochondrial/chloroplast ribosomal protein L22	[J]	INFORMATION STORAGE AND PROCESSING	Translation, ribosomal structure and biogenesis	J	COG0091	The globular domain of the protein is located near the polypeptide exit tunnel on the outside of the subunit, while an extended beta-hairpin is found that lines the wall of the exit tunnel in the center of the 70S ribosome (By similarity)	Molecular Function: structural constituent of ribosome (GO:0003735);|Cellular Component: mitochondrion (GO:0005739);|Cellular Component: mitochondrial large ribosomal subunit (GO:0005762);|Biological Process: translation (GO:0006412);	PF00237.19	Ribosomal protein L22p/L17e
TRINITY_DN11048_c0_g1_i1_1	XP_014096488.1	PREDICTED: cationic amino acid transporter 2 isoform X2 [Bactrocera oleae]	P30823|SL7A1_RAT	High affinity cationic amino acid transporter 1 Atrc1 OS=Rattus norvegicus (Rat) GN=Atrc1 PE=2 SV=1	--	--	--	--	--	--	KOG1286	Amino acid transporters	[E]	METABOLISM	Amino acid transport and metabolism	E	COG0531	amino acid	--	PF13520.6,PF00324.21	Amino acid permease|Amino acid permease
TRINITY_DN11049_c0_g1_i1_1	XP_023294147.1	histone-lysine N-methyltransferase E(z) isoform X1 [Lucilia cuprina]	P42124|EZ_DROME	Histone-lysine N-methyltransferase E(z) CG6502 OS=Drosophila melanogaster (Fruit fly) GN=CG6502 PE=1 SV=2	79/102(77.45)	K11430	EZH2	[histone H3]-lysine27 N-trimethyltransferase EZH2 [EC:2.1.1.356]	ko00310|ko05206	Lysine degradation|MicroRNAs in cancer	KOG1079	Transcriptional repressor EZH1	[K]	INFORMATION STORAGE AND PROCESSING	Transcription	S	COG2940	Histone-lysine N-methyltransferase	Cellular Component: nuclear chromatin (GO:0000790);|Molecular Function: DNA binding (GO:0003677);|Molecular Function: DNA-binding transcription factor activity (GO:0003700);|Cellular Component: nucleus (GO:0005634);|Biological Process: cuticle hydrocarbon biosynthetic process (GO:0006723);|Biological Process: axon guidance (GO:0007411);|Biological Process: gene silencing (GO:0016458);|Biological …	--	--
TRINITY_DN1104_c0_g1_i1_1	RZF42831.1	hypothetical protein LSTR_LSTR003655, partial [Laodelphax striatellus]	--	--	--	--	--	--	--	--	--	--	--	--	--	S	ENOG41107GE	NA	--	--	--
TRINITY_DN11051_c0_g1_i1_2	XP_017298696.1	uncharacterized protein LOC108252137 [Diaphorina citri]	--	--	--	--	--	--	--	--	--	--	--	--	--	S	ENOG410XW89	IQ	--	--	--
TRINITY_DN11052_c0_g1_i2_1	XP_005175891.1	PREDICTED: peroxisomal biogenesis factor 19 [Musca domestica]	P40855|PEX19_HUMAN	Peroxisomal biogenesis factor 19 OK/SW-cl.22 OS=Homo sapiens (Human) GN=OK/SW-cl.22 PE=1 SV=1	89/163(54.60)	K13337	PEX19	peroxin-19	ko04146	Peroxisome	KOG3133	40 kDa farnesylated protein associated with peroxisomes	[U]	CELLULAR PROCESSES AND SIGNALING	Intracellular trafficking, secretion, and vesicular transport	O	ENOG4111QGU	peroxisomal biogenesis factor 19	Cellular Component: nucleus (GO:0005634);|Cellular Component: nucleoplasm (GO:0005654);|Cellular Component: cytoplasm (GO:0005737);|Cellular Component: peroxisome (GO:0005777);|Cellular Component: peroxisomal membrane (GO:0005778);|Cellular Component: cytosol (GO:0005829);|Biological Process: protein targeting to peroxisome (GO:0006625);|Biological Process: peroxisome organization (GO:0007031);|C…	PF04614.12	Pex19 protein family
TRINITY_DN11053_c0_g1_i1_2	--	--	--	--	--	--	--	--	--	--	--	--	--	--	--	--	--	--	--	--	--
TRINITY_DN11057_c0_g1_i1_1	TMW48680.1	hypothetical protein DOY81_006241 [Sarcophaga bullata]	--	--	--	--	--	--	--	--	--	--	--	--	--	S	ENOG4111UII	PTN/MK heparin-binding protein family, C-terminal domain	--	PF01091.18	PTN/MK heparin-binding protein family, C-terminal domain
TRINITY_DN11057_c0_g2_i1_1	XP_001956120.1	uncharacterized protein LOC6507671 isoform X1 [Drosophila ananassae]	--	--	--	--	--	--	--	--	--	--	--	--	--	S	ENOG4110NRU	PTN/MK heparin-binding protein family, C-terminal domain	--	PF01091.18	PTN/MK heparin-binding protein family, C-terminal domain
TRINITY_DN11058_c0_g1_i1_2	RZF37236.1	hypothetical protein LSTR_LSTR006562 [Laodelphax striatellus]	Q9V5N8|STAN_DROME	Protocadherin-like wing polarity protein stan CG11895 OS=Drosophila melanogaster (Fruit fly) GN=CG11895 PE=1 SV=4	--	--	--	--	--	--	KOG4289	Cadherin EGF LAG seven-pass G-type receptor	[T]	CELLULAR PROCESSES AND SIGNALING	Signal transduction mechanisms	S	ENOG410XTGH	cadherin, EGF LAG seven-pass G-type receptor	Biological Process: establishment of planar polarity (GO:0001736);|Biological Process: morphogenesis of a polarized epithelium (GO:0001738);|Molecular Function: transmembrane signaling receptor activity (GO:0004888);|Molecular Function: G protein-coupled receptor activity (GO:0004930);|Molecular Function: calcium ion binding (GO:0005509);|Cellular Component: plasma membrane (GO:0005886);|Cellular…	--	--
TRINITY_DN11059_c0_g1_i1_1	XP_017468522.1	PREDICTED: uncharacterized protein LOC108360655 isoform X2 [Rhagoletis zephyria]	--	--	--	--	--	--	--	--	--	--	--	--	--	S	ENOG410Y67D	WAP-type (Whey Acidic Protein) 'four-disulfide core'	--	--	--
TRINITY_DN11063_c0_g1_i1_1	--	--	--	--	--	--	--	--	--	--	--	--	--	--	--	--	--	--	--	--	--
TRINITY_DN11063_c0_g1_i1_2	--	--	--	--	--	--	--	--	--	--	--	--	--	--	--	--	--	--	--	--	--
TRINITY_DN11063_c0_g2_i1_1	--	--	--	--	--	--	--	--	--	--	--	--	--	--	--	--	--	--	--	--	--
TRINITY_DN11065_c0_g1_i1_1	XP_017845074.1	PREDICTED: dnaJ homolog subfamily C member 3 [Drosophila busckii]	Q13217|DNJC3_HUMAN	DnaJ homolog subfamily C member 3 P58IPK OS=Homo sapiens (Human) GN=P58IPK PE=1 SV=1	304/503(60.44)	K09523	DNAJC3	DnaJ homolog subfamily C member 3	ko04141|ko05164	Protein processing in endoplasmic reticulum|Influenza A	KOG0624	dsRNA-activated protein kinase inhibitor P58, contains TPR and DnaJ domains	[V]	CELLULAR PROCESSES AND SIGNALING	Defense mechanisms	O	COG0484	ATP binding to DnaK triggers the release of the substrate protein, thus completing the reaction cycle. Several rounds of ATP-dependent interactions between DnaJ, DnaK and GrpE are required for fully efficient folding. Also involved, together with DnaK and GrpE, in the DNA replication of plasmids through activation of initiation proteins (By similarity)	--	PF00515.28,PF07719.17,PF00226.31,PF13428.6,PF13181.6,PF13371.6,PF13414.6,PF13432.6,PF14559.6,PF13424.6,PF13431.6,PF13174.6	Tetratricopeptide repeat|Tetratricopeptide repeat|DnaJ domain|Tetratricopeptide repeat|Tetratricopeptide repeat|Tetratricopeptide repeat|TPR repeat|Tetratricopeptide repeat|Tetratricopeptide repeat|Tetratricopeptide repeat|Tetratricopeptide repeat|Tetratricopeptide repeat
TRINITY_DN11066_c0_g1_i1_1	--	--	--	--	--	--	--	--	--	--	--	--	--	--	--	--	--	--	--	--	--
TRINITY_DN11066_c0_g1_i1_2	XP_015606818.1	YEATS domain-containing protein 4 [Cephus cinctus]	O95619|YETS4_HUMAN	YEATS domain-containing protein 4 YEATS4 OS=Homo sapiens (Human) GN=YEATS4 PE=1 SV=1	--	--	--	--	--	--	KOG3149	Transcription initiation factor IIF, auxiliary subunit	[K]	INFORMATION STORAGE AND PROCESSING	Transcription	K	COG5033	myeloid lymphoid or mixed-lineage leukemia (trithorax homolog, Drosophila)	Biological Process: mitotic cell cycle (GO:0000278);|Cellular Component: Swr1 complex (GO:0000812);|Molecular Function: DNA binding (GO:0003677);|Molecular Function: DNA-binding transcription factor activity (GO:0003700);|Molecular Function: structural constituent of cytoskeleton (GO:0005200);|Cellular Component: nucleoplasm (GO:0005654);|Molecular Function: protein C-terminus binding (GO:0008022…	PF03366.16	YEATS family
TRINITY_DN11067_c0_g1_i1_1	PNF23079.1	hypothetical protein B7P43_G09129 [Cryptotermes secundus]	Q95SX7|RTBS_DROME	Probable RNA-directed DNA polymerase from transposon BS RTase OS=Drosophila melanogaster (Fruit fly) GN=RTase PE=2 SV=1	--	--	--	--	--	--	KOG1075	FOG: Reverse transcriptase	[R]	POORLY CHARACTERIZED	General function prediction only	S	ENOG410Y65V	Retrotransposon protein	Molecular Function: RNA-directed DNA polymerase activity (GO:0003964);|Biological Process: transposition, DNA-mediated (GO:0006313);	PF00078.27	Reverse transcriptase (RNA-dependent DNA polymerase)
TRINITY_DN11069_c0_g1_i1_2	XP_022185470.1	mismatch repair endonuclease PMS2 isoform X1 [Nilaparvata lugens]	F1NQJ3|PMS2_CHICK	Mismatch repair endonuclease PMS2 PMS2 OS=Gallus gallus (Chicken) GN=PMS2 PE=2 SV=3	75/101(74.26)	K10858	PMS2	DNA mismatch repair protein PMS2	ko03430|ko03460	Mismatch repair|Fanconi anemia pathway	KOG1978	DNA mismatch repair protein - MLH2/PMS1/Pms2 family	[L]	INFORMATION STORAGE AND PROCESSING	Replication, recombination and repair	L	COG0323	This protein is involved in the repair of mismatches in DNA. It is required for dam-dependent methyl-directed DNA mismatch repair. May act as a molecular matchmaker , a protein that promotes the formation of a stable complex between two or more DNA-binding proteins in an ATP-dependent manner without itself being part of a final effector complex (By similarity)	Molecular Function: single-stranded DNA binding (GO:0003697);|Molecular Function: endonuclease activity (GO:0004519);|Molecular Function: ATP binding (GO:0005524);|Biological Process: mismatch repair (GO:0006298);|Biological Process: mitotic G2 DNA damage checkpoint (GO:0007095);|Biological Process: somatic hypermutation of immunoglobulin genes (GO:0016446);|Molecular Function: ATPase activity (G…	PF08676.11	MutL C terminal dimerisation domain
TRINITY_DN11070_c0_g1_i1_1	XP_023302650.1	extended synaptotagmin-2 isoform X2 [Lucilia cuprina]	Q3TZZ7|ESYT2_MOUSE	Extended synaptotagmin-2 D12Ertd551e OS=Mus musculus (Mouse) GN=D12Ertd551e PE=1 SV=1	--	--	--	--	--	--	KOG1012	Ca2+-dependent lipid-binding protein CLB1/vesicle protein vp115/Granuphilin A, contains C2 domain	[R]	POORLY CHARACTERIZED	General function prediction only	S	COG5038	Domain-Containing protein	Molecular Function: calcium ion binding (GO:0005509);|Molecular Function: calcium-dependent phospholipid binding (GO:0005544);|Cellular Component: integral component of plasma membrane (GO:0005887);|Biological Process: lipid transport (GO:0006869);|Biological Process: endocytosis (GO:0006897);|Molecular Function: phosphatidylethanolamine binding (GO:0008429);|Molecular Function: phosphatidylcholi…	PF00168.30	C2 domain
TRINITY_DN11071_c0_g1_i1_1	--	--	--	--	--	--	--	--	--	--	--	--	--	--	--	--	--	--	--	--	--
TRINITY_DN11072_c0_g1_i1_2	--	--	--	--	--	--	--	--	--	--	--	--	--	--	--	--	--	--	--	--	--
TRINITY_DN11073_c0_g1_i1_1	XP_023297713.1	cell division cycle and apoptosis regulator protein 1-like isoform X1 [Lucilia cuprina]	Q9CSR5|CCAR1_MOUSE	Cell division cycle and apoptosis regulator protein 1 Carp1 OS=Mus musculus (Mouse) GN=Carp1 PE=1 SV=1	--	--	--	--	--	--	--	--	--	--	--	D	ENOG410Z0UJ	ligand-dependent nuclear receptor transcription coactivator activity	Molecular Function: RNA polymerase II distal enhancer sequence-specific DNA binding (GO:0000980);|Molecular Function: transcription coactivator activity (GO:0003713);|Molecular Function: transcription corepressor activity (GO:0003714);|Cellular Component: nucleus (GO:0005634);|Cellular Component: nuclear envelope lumen (GO:0005641);|Biological Process: regulation of transcription, DNA-templated (…	--	--
TRINITY_DN11073_c0_g1_i1_2	XP_023704816.1	glucosylceramidase isoform X2 [Cryptotermes secundus]	Q9UB00|GLCM4_CAEEL	Putative glucosylceramidase 4 Y4C6B.6 OS=Caenorhabditis elegans GN=Y4C6B.6 PE=3 SV=2	55/133(41.35)	K01201	GBA, srfJ	glucosylceramidase [EC:3.2.1.45]	ko00511|ko00600|ko04142	Other glycan degradation|Sphingolipid metabolism|Lysosome	KOG2566	Beta-glucocerebrosidase	[G]	METABOLISM	Carbohydrate transport and metabolism	G	COG5520	glucosylceramidase activity	Molecular Function: glucosylceramidase activity (GO:0004348);|Biological Process: glucosylceramide catabolic process (GO:0006680);|Molecular Function: hydrolase activity (GO:0016787);	PF02055.16,PF02057.15	Glycosyl hydrolase family 30 TIM-barrel domain|Glycosyl hydrolase family 59
TRINITY_DN11074_c0_g1_i1_1	XP_023305000.1	casein kinase I isoform X11 [Lucilia cuprina]	Q62763|KC1G3_RAT	Casein kinase I isoform gamma-3 Csnk1g3 OS=Rattus norvegicus (Rat) GN=Csnk1g3 PE=1 SV=1	187/195(95.90)	K08958	CSNK1G	casein kinase 1, gamma [EC:2.7.11.1]	ko04340|ko04341	Hedgehog signaling pathway|Hedgehog signaling pathway - fly	KOG1165	Casein kinase (serine/threonine/tyrosine protein kinase)	[T]	CELLULAR PROCESSES AND SIGNALING	Signal transduction mechanisms	T	ENOG410XNXP	Casein Kinase	Molecular Function: magnesium ion binding (GO:0000287);|Molecular Function: protein serine/threonine kinase activity (GO:0004674);|Molecular Function: ATP binding (GO:0005524);|Cellular Component: cytoplasm (GO:0005737);|Cellular Component: plasma membrane (GO:0005886);|Biological Process: protein phosphorylation (GO:0006468);|Biological Process: endocytosis (GO:0006897);|Biological Process: Wnt …	PF00069.25,PF07714.17,PF17667.1	Protein kinase domain|Protein tyrosine kinase|Fungal protein kinase
TRINITY_DN11075_c0_g1_i1_2	--	--	--	--	--	--	--	--	--	--	--	--	--	--	--	--	--	--	--	--	--
TRINITY_DN11077_c0_g1_i1_1	XP_011189682.1	eukaryotic translation initiation factor 3 subunit G-1 [Zeugodacus cucurbitae]	B4MA85|EI3G1_DROVI	Eukaryotic translation initiation factor 3 subunit G-1 GJ15710 OS=Drosophila virilis (Fruit fly) GN=GJ15710 PE=3 SV=1	--	--	--	--	--	--	KOG0122	Translation initiation factor 3, subunit g (eIF-3g)	[J]	INFORMATION STORAGE AND PROCESSING	Translation, ribosomal structure and biogenesis	J	ENOG410Y3CW	Component of the eukaryotic translation initiation factor 3 (eIF-3) complex	Biological Process: formation of cytoplasmic translation initiation complex (GO:0001732);|Molecular Function: translation initiation factor activity (GO:0003743);|Cellular Component: eukaryotic translation initiation factor 3 complex (GO:0005852);|Cellular Component: eukaryotic 43S preinitiation complex (GO:0016282);|Cellular Component: eukaryotic 48S preinitiation complex (GO:0033290);	PF12353.8,PF00076.22	Eukaryotic translation initiation factor 3 subunit G|RNA recognition motif. (a.k.a. RRM, RBD, or RNP domain)
TRINITY_DN11077_c0_g1_i1_2	--	--	--	--	--	--	--	--	--	--	--	--	--	--	--	--	--	--	--	--	--
TRINITY_DN11078_c0_g1_i1_2	XP_023708304.1	dedicator of cytokinesis protein 1 isoform X1 [Cryptotermes secundus]	Q14185|DOCK1_HUMAN	Dedicator of cytokinesis protein 1 DOCK1 OS=Homo sapiens (Human) GN=DOCK1 PE=1 SV=2	211/314(67.20)	K13708	DOCK1	dedicator of cytokinesis protein 1	ko04510|ko04810|ko05100|ko05131|ko05135	Focal adhesion|Regulation of actin cytoskeleton|Bacterial invasion of epithelial cells|Shigellosis|Yersinia infection	KOG1998	Signaling protein DOCK180	[T]	CELLULAR PROCESSES AND SIGNALING	Signal transduction mechanisms	S	ENOG410XQH7	Dedicator of cytokinesis	Molecular Function: Rho guanyl-nucleotide exchange factor activity (GO:0005089);|Molecular Function: GTPase activator activity (GO:0005096);|Cellular Component: nucleus (GO:0005634);|Cellular Component: cytoplasm (GO:0005737);|Cellular Component: cytosol (GO:0005829);|Biological Process: phagocytosis, engulfment (GO:0006911);|Biological Process: apoptotic process (GO:0006915);|Biological Process:…	PF06920.13	Dock homology region 2
TRINITY_DN11079_c0_g1_i1_2	--	--	--	--	--	--	--	--	--	--	--	--	--	--	--	--	--	--	--	--	--
TRINITY_DN11079_c0_g1_i2_1	XP_014287733.1	haloacid dehalogenase-like hydrolase domain-containing protein 2 [Halyomorpha halys]	Q6AYR6|HDHD2_RAT	Haloacid dehalogenase-like hydrolase domain-containing protein 2 Hdhd2 OS=Rattus norvegicus (Rat) GN=Hdhd2 PE=2 SV=1	--	--	--	--	--	--	KOG3040	Predicted sugar phosphatase (HAD superfamily)	[R]	POORLY CHARACTERIZED	General function prediction only	G	COG0647	Hydrolase	Biological Process: dephosphorylation (GO:0016311);|Molecular Function: phosphatase activity (GO:0016791);|Molecular Function: enzyme binding (GO:0019899);|Molecular Function: metal ion binding (GO:0046872);	PF13242.6,PF13344.6	HAD-hyrolase-like|Haloacid dehalogenase-like hydrolase
TRINITY_DN11081_c0_g1_i1_1	--	--	--	--	--	--	--	--	--	--	--	--	--	--	--	--	--	--	--	--	--
TRINITY_DN11084_c1_g1_i1_1	XP_026278547.1	codanin-1 [Frankliniella occidentalis]	--	--	--	--	--	--	--	--	--	--	--	--	--	--	--	--	--	--	--
TRINITY_DN11085_c0_g1_i1_1	XP_023300730.1	protein SON [Lucilia cuprina]	Q9VHB0|SON_DROME	Protein Son CG8273 OS=Drosophila melanogaster (Fruit fly) GN=CG8273 PE=1 SV=1	--	--	--	--	--	--	--	--	--	--	--	L	ENOG410ZUK5	SON DNA binding protein	--	PF01585.23,PF00035.26	G-patch domain|Double-stranded RNA binding motif
TRINITY_DN11088_c0_g1_i1_1	XP_011643067.1	uncharacterized protein LOC105430935 [Pogonomyrmex barbatus]	--	--	66/103(64.08)	K03944	NDUFV3	NADH dehydrogenase (ubiquinone) flavoprotein 3	ko00190|ko04714|ko04723|ko04932|ko05010|ko05012|ko05016	Oxidative phosphorylation|Thermogenesis|Retrograde endocannabinoid signaling|Non-alcoholic fatty liver disease (NAFLD)|Alzheimer disease|Parkinson disease|Huntington disease	--	--	--	--	--	S	ENOG410XXY6	NA	--	PF15880.5	NADH dehydrogenase [ubiquinone] flavoprotein 3, mitochondrial
TRINITY_DN11088_c0_g1_i1_2	XP_018917245.1	PREDICTED: dedicator of cytokinesis protein 1 isoform X1 [Bemisia tabaci]	Q14185|DOCK1_HUMAN	Dedicator of cytokinesis protein 1 DOCK1 OS=Homo sapiens (Human) GN=DOCK1 PE=1 SV=2	180/221(81.45)	K13708	DOCK1	dedicator of cytokinesis protein 1	ko04510|ko04810|ko05100|ko05131|ko05135	Focal adhesion|Regulation of actin cytoskeleton|Bacterial invasion of epithelial cells|Shigellosis|Yersinia infection	KOG1998	Signaling protein DOCK180	[T]	CELLULAR PROCESSES AND SIGNALING	Signal transduction mechanisms	S	ENOG410XQH7	Dedicator of cytokinesis	Molecular Function: Rho guanyl-nucleotide exchange factor activity (GO:0005089);|Molecular Function: GTPase activator activity (GO:0005096);|Cellular Component: nucleus (GO:0005634);|Cellular Component: cytoplasm (GO:0005737);|Cellular Component: cytosol (GO:0005829);|Biological Process: phagocytosis, engulfment (GO:0006911);|Biological Process: apoptotic process (GO:0006915);|Biological Process:…	--	--
TRINITY_DN11090_c0_g1_i1_1	XP_022195188.1	uncharacterized protein LOC111052741 [Nilaparvata lugens]	--	--	--	--	--	--	--	--	--	--	--	--	--	--	--	--	--	--	--
TRINITY_DN11092_c0_g1_i1_1	XP_017479281.1	PREDICTED: COP9 signalosome complex subunit 3 [Rhagoletis zephyria]	Q8SYG2|CSN3_DROME	COP9 signalosome complex subunit 3 CG18332 OS=Drosophila melanogaster (Fruit fly) GN=CG18332 PE=2 SV=2	--	--	--	--	--	--	KOG2582	COP9 signalosome, subunit CSN3	[OT]	CELLULAR PROCESSES AND SIGNALING|CELLULAR PROCESSES AND SIGNALING	Posttranslational modification, protein turnover, chaperones |Signal transduction mechanisms	O	ENOG410XRKY	COP9 (constitutive photomorphogenic) homolog, subunit 3 (Arabidopsis	Biological Process: protein deneddylation (GO:0000338);|Cellular Component: cytoplasm (GO:0005737);|Biological Process: ubiquitin-dependent protein catabolic process (GO:0006511);|Biological Process: multicellular organism development (GO:0007275);|Biological Process: germ cell development (GO:0007281);|Cellular Component: COP9 signalosome (GO:0008180);|Biological Process: female germ-line stem c…	PF01399.27	PCI domain
TRINITY_DN11095_c0_g1_i1_1	XP_002063473.1	probable protein BRICK1-B [Drosophila willistoni]	A2BD66|BRK1B_XENLA	Probable protein BRICK1-B brk1-b OS=Xenopus laevis (African clawed frog) GN=brk1-b PE=3 SV=1	72/74(97.30)	K05752	C3ORF10, HSPC300	chromosome 3 open reading frame 10	ko04810|ko05130|ko05132	Regulation of actin cytoskeleton|Pathogenic Escherichia coli infection|Salmonella infection	--	--	--	--	--	S	ENOG4111UHX	BRICK1, SCAR WAVE actin-nucleating complex subunit	Cellular Component: cytoskeleton (GO:0005856);|Biological Process: actin filament organization (GO:0007015);|Cellular Component: SCAR complex (GO:0031209);|Molecular Function: protein-containing complex binding (GO:0044877);	--	--
TRINITY_DN11095_c0_g1_i1_2	RZF33750.1	hypothetical protein LSTR_LSTR008009 [Laodelphax striatellus]	Q3UV71|TMTC1_MOUSE	Protein O-mannosyl-transferase TMTC1 Tmtc1 OS=Mus musculus (Mouse) GN=Tmtc1 PE=2 SV=2	--	--	--	--	--	--	KOG1124	FOG: TPR repeat	[R]	POORLY CHARACTERIZED	General function prediction only	S	COG0457	repeat-containing protein	Cellular Component: mitochondrion (GO:0005739);|Biological Process: RNA processing (GO:0006396);|Cellular Component: integral component of membrane (GO:0016021);	PF08409.11,PF13414.6,PF13431.6,PF00515.28,PF13424.6,PF13432.6,PF07719.17,PF14559.6,PF13181.6	Domain of unknown function (DUF1736)|TPR repeat|Tetratricopeptide repeat|Tetratricopeptide repeat|Tetratricopeptide repeat|Tetratricopeptide repeat|Tetratricopeptide repeat|Tetratricopeptide repeat|Tetratricopeptide repeat
TRINITY_DN11097_c0_g1_i1_1	XP_002070775.1	spermidine synthase [Drosophila willistoni]	Q64674|SPEE_MOUSE	Spermidine synthase Srm OS=Mus musculus (Mouse) GN=Srm PE=1 SV=1	206/284(72.54)	K00797	speE, SRM, SPE3	spermidine synthase [EC:2.5.1.16]	ko00270|ko00330|ko00480	Cysteine and methionine metabolism|Arginine and proline metabolism|Glutathione metabolism	KOG1562	Spermidine synthase	[E]	METABOLISM	Amino acid transport and metabolism	E	COG0421	Catalyzes the production of spermidine from putrescine and decarboxylated S-adenosylmethionine (dcSAM), which serves as an aminopropyl donor (By similarity)	Molecular Function: spermidine synthase activity (GO:0004766);|Biological Process: polyamine biosynthetic process (GO:0006596);|Biological Process: spermidine biosynthetic process (GO:0008295);|Molecular Function: identical protein binding (GO:0042802);|Molecular Function: protein homodimerization activity (GO:0042803);|Biological Process: cellular response to leukemia inhibitory factor (GO:19908…	PF01564.17,PF17284.2	Spermine/spermidine synthase domain|Spermidine synthase tetramerisation domain
TRINITY_DN11099_c0_g1_i1_1	XP_018790758.1	PREDICTED: carboxylesterase 1E-like isoform X1 [Bactrocera latifrons]	--	--	--	--	--	--	--	--	KOG1516	Carboxylesterase and related proteins	[R]	POORLY CHARACTERIZED	General function prediction only	I	COG2272	Carboxylesterase	--	PF00135.28	Carboxylesterase family
TRINITY_DN11099_c0_g1_i1_2	--	--	--	--	--	--	--	--	--	--	--	--	--	--	--	--	--	--	--	--	--
TRINITY_DN110_c0_g1_i1_1	XP_021935257.1	heparan-alpha-glucosaminide N-acetyltransferase isoform X2 [Zootermopsis nevadensis]	Q3UDW8|HGNAT_MOUSE	Heparan-alpha-glucosaminide N-acetyltransferase D8Ertd354e OS=Mus musculus (Mouse) GN=D8Ertd354e PE=1 SV=2	127/215(59.07)	K10532	HGSNAT	heparan-alpha-glucosaminide N-acetyltransferase [EC:2.3.1.78]	ko00531|ko04142	Glycosaminoglycan degradation|Lysosome	KOG4683	Uncharacterized conserved protein	[S]	POORLY CHARACTERIZED	Function unknown	S	COG4299	heparan-alpha-glucosaminide n-acetyltransferase	Cellular Component: lysosomal membrane (GO:0005765);|Biological Process: lysosomal transport (GO:0007041);|Molecular Function: heparan-alpha-glucosaminide N-acetyltransferase activity (GO:0015019);|Cellular Component: integral component of membrane (GO:0016021);|Molecular Function: transferase activity, transferring acyl groups (GO:0016746);|Biological Process: protein complex oligomerization (GO…	PF16401.5	Domain of unknown function (DUF5009)
TRINITY_DN11101_c0_g1_i1_2	--	--	--	--	--	--	--	--	--	--	--	--	--	--	--	--	--	--	--	--	--
TRINITY_DN11107_c1_g1_i1_2	XP_022207868.1	uncharacterized protein LOC111064440 [Nilaparvata lugens]	--	--	--	--	--	--	--	--	KOG1075	FOG: Reverse transcriptase	[R]	POORLY CHARACTERIZED	General function prediction only	S	ENOG4111MHU	Reverse transcriptase (RNA-dependent DNA polymerase)	--	PF00078.27	Reverse transcriptase (RNA-dependent DNA polymerase)
TRINITY_DN11108_c0_g1_i1_1	XP_014217571.1	Krueppel-related zinc finger protein 1-like [Copidosoma floridanum]	P42283|LOLA1_DROME	Longitudinals lacking protein, isoform G CG12052 OS=Drosophila melanogaster (Fruit fly) GN=CG12052 PE=1 SV=2	--	--	--	--	--	--	--	--	--	--	--	S	ENOG410YPVD	ZnF_C2H2	Molecular Function: DNA binding (GO:0003677);|Molecular Function: DNA-binding transcription factor activity (GO:0003700);|Cellular Component: nucleus (GO:0005634);|Cellular Component: nucleoplasm (GO:0005654);|Biological Process: regulation of transcription, DNA-templated (GO:0006355);|Biological Process: regulation of transcription by RNA polymerase II (GO:0006357);|Biological Process: axonogene…	--	--
TRINITY_DN11108_c0_g1_i1_2	--	--	--	--	--	--	--	--	--	--	--	--	--	--	--	--	--	--	--	--	--
TRINITY_DN11108_c0_g2_i1_2	XP_022907814.1	putative nuclease HARBI1 [Onthophagus taurus]	Q8BR93|HARB1_MOUSE	Putative nuclease HARBI1 Harbi1 OS=Mus musculus (Mouse) GN=Harbi1 PE=2 SV=1	--	--	--	--	--	--	--	--	--	--	--	S	ENOG411206Y	transposon protein	Molecular Function: nuclease activity (GO:0004518);|Cellular Component: nucleus (GO:0005634);|Cellular Component: microtubule organizing center (GO:0005815);|Cellular Component: cytosol (GO:0005829);|Cellular Component: plasma membrane (GO:0005886);|Molecular Function: metal ion binding (GO:0046872);	PF13359.6,PF01609.21	DDE superfamily endonuclease|Transposase DDE domain
TRINITY_DN11109_c0_g1_i1_1	XP_013108370.1	PREDICTED: G2/mitotic-specific cyclin-B [Stomoxys calcitrans]	P20439|CCNB_DROME	G2/mitotic-specific cyclin-B CG3510 OS=Drosophila melanogaster (Fruit fly) GN=CG3510 PE=1 SV=2	113/314(35.99)	K21770	CCNB2	G2/mitotic-specific cyclin-B2	ko04068|ko04110|ko04114|ko04115|ko04218|ko04914|ko05166|ko05170	FoxO signaling pathway|Cell cycle|Oocyte meiosis|p53 signaling pathway|Cellular senescence|Progesterone-mediated oocyte maturation|Human T-cell leukemia virus 1 infection|Human immunodeficiency virus 1 infection	KOG0653	Cyclin B and related kinase-activating proteins	[D]	CELLULAR PROCESSES AND SIGNALING	Cell cycle control, cell division, chromosome partitioning	D	COG5024	g2 mitotic-specific	Biological Process: regulation of cyclin-dependent protein serine/threonine kinase activity (GO:0000079);|Biological Process: G2/M transition of mitotic cell cycle (GO:0000086);|Biological Process: mitotic cell cycle (GO:0000278);|Biological Process: mitotic cytokinesis (GO:0000281);|Cellular Component: cyclin-dependent protein kinase holoenzyme complex (GO:0000307);|Cellular Component: chromosom…	--	--
TRINITY_DN1110_c0_g1_i1_1	XP_018789716.1	PREDICTED: importin-7 isoform X1 [Bactrocera latifrons]	O95373|IPO7_HUMAN	Importin-7 RANBP7 OS=Homo sapiens (Human) GN=RANBP7 PE=1 SV=1	--	--	--	--	--	--	KOG1991	Nuclear transport receptor RANBP7/RANBP8 (importin beta superfamily)	[YU]	CELLULAR PROCESSES AND SIGNALING|CELLULAR PROCESSES AND SIGNALING	Nuclear structure |Intracellular trafficking, secretion, and vesicular transport	O	COG5656	Importin	Molecular Function: transporter activity (GO:0005215);|Cellular Component: nuclear envelope (GO:0005635);|Cellular Component: nuclear pore (GO:0005643);|Cellular Component: nucleoplasm (GO:0005654);|Cellular Component: cytosol (GO:0005829);|Biological Process: protein import into nucleus (GO:0006606);|Biological Process: signal transduction (GO:0007165);|Molecular Function: Ran GTPase binding (GO…	PF03810.19	Importin-beta N-terminal domain
TRINITY_DN1110_c0_g1_i1_2	XP_018907478.1	PREDICTED: cdc42 homolog [Bemisia tabaci]	Q007T2|CDC42_PIG	Cell division control protein 42 homolog CDC42 OS=Sus scrofa (Pig) GN=CDC42 PE=2 SV=2	140/190(73.68)	K04393	CDC42	cell division control protein 42	ko04010|ko04014|ko04015|ko04062|ko04144|ko04360|ko04370|ko04510|ko04520|ko04530|ko04660|ko04666|ko04670|ko04722|ko04810|ko04912|ko04932|ko04933|ko05100|ko05120|ko05130|ko05131|ko05132|ko05135|ko05165|ko05200|ko05203|ko05205|ko05211|ko05212	MAPK signaling pathway|Ras signaling pathway|Rap1 signaling pathway|Chemokine signaling pathway|Endocytosis|Axon guidance|VEGF signaling pathway|Focal adhesion|Adherens junction|Tight junction|T cell receptor signaling pathway|Fc gamma R-mediated phagocytosis|Leukocyte transendothelial migration|Neurotrophin signaling pathway|Regulation of actin cytoskeleton|GnRH signaling pathway|Non-alcoholic f…	KOG0393	Ras-related small GTPase, Rho type	[R]	POORLY CHARACTERIZED	General function prediction only	S	COG1100	GTP-binding Protein	Cellular Component: storage vacuole (GO:0000322);|Biological Process: cardiac conduction system development (GO:0003161);|Molecular Function: GTPase activity (GO:0003924);|Molecular Function: GTP binding (GO:0005525);|Cellular Component: cytoplasm (GO:0005737);|Cellular Component: microtubule organizing center (GO:0005815);|Cellular Component: cytosol (GO:0005829);|Cellular Component: plasma memb…	PF00071.22,PF08477.13,PF00025.21	Ras family|Ras of Complex, Roc, domain of DAPkinase|ADP-ribosylation factor family
TRINITY_DN11110_c0_g1_i1_2	--	--	--	--	--	--	--	--	--	--	--	--	--	--	--	--	--	--	--	--	--
TRINITY_DN11111_c0_g1_i1_1	--	--	--	--	--	--	--	--	--	--	--	--	--	--	--	--	--	--	--	--	--
TRINITY_DN11112_c0_g1_i1_1	XP_022195154.1	uncharacterized protein LOC111052710 [Nilaparvata lugens]	--	--	--	--	--	--	--	--	--	--	--	--	--	S	ENOG410YWUP	NA	--	PF03258.14	Baculovirus FP protein
TRINITY_DN11114_c0_g1_i1_2	--	--	--	--	--	--	--	--	--	--	--	--	--	--	--	--	--	--	--	--	--
TRINITY_DN11115_c0_g1_i1_1	--	--	--	--	--	--	--	--	--	--	--	--	--	--	--	--	--	--	--	--	--
TRINITY_DN11116_c0_g1_i1_1	--	--	--	--	--	--	--	--	--	--	--	--	--	--	--	--	--	--	--	--	--
TRINITY_DN11117_c0_g1_i1_1	XP_023300892.1	V-type proton ATPase subunit G [Lucilia cuprina]	Q9XZH6|VATG_DROME	V-type proton ATPase subunit G CG6213 OS=Drosophila melanogaster (Fruit fly) GN=CG6213 PE=3 SV=1	100/117(85.47)	K02152	ATPeV1G, ATP6G	V-type H+-transporting ATPase subunit G	ko00190|ko04145|ko04150|ko04721|ko04966|ko05110|ko05120|ko05165|ko05323	Oxidative phosphorylation|Phagosome|mTOR signaling pathway|Synaptic vesicle cycle|Collecting duct acid secretion|Vibrio cholerae infection|Epithelial cell signaling in Helicobacter pylori infection|Human papillomavirus infection|Rheumatoid arthritis	KOG1772	Vacuolar H+-ATPase V1 sector, subunit G	[C]	METABOLISM	Energy production and conversion	C	ENOG4111XX0	ATPase, H transporting, lysosomal 13kDa, V1 subunit	Biological Process: terminal branching, open tracheal system (GO:0007430);|Biological Process: ATP hydrolysis coupled proton transport (GO:0015991);|Cellular Component: vacuolar proton-transporting V-type ATPase complex (GO:0016471);|Cellular Component: plasma membrane proton-transporting V-type ATPase complex (GO:0033181);|Biological Process: liquid clearance, open tracheal system (GO:0035002);|…	PF03179.15	Vacuolar (H+)-ATPase G subunit
TRINITY_DN11119_c0_g1_i1_1	XP_021931052.1	neurobeachin-like protein 1 isoform X1 [Zootermopsis nevadensis]	Q6ZS30|NBEL1_HUMAN	Neurobeachin-like protein 1 ALS2CR16 OS=Homo sapiens (Human) GN=ALS2CR16 PE=2 SV=3	--	--	--	--	--	--	KOG1787	Kinase A-anchor protein Neurobeachin and related BEACH and WD40 repeat proteins	[U]	CELLULAR PROCESSES AND SIGNALING	Intracellular trafficking, secretion, and vesicular transport	S	ENOG410XNQC	beige BEACH domain containing protein	--	PF02138.18	Beige/BEACH domain
TRINITY_DN1111_c0_g1_i1_2	--	--	--	--	--	--	--	--	--	--	--	--	--	--	--	--	--	--	--	--	--
TRINITY_DN11121_c0_g1_i1_1	PSN55673.1	hypothetical protein C0J52_03183 [Blattella germanica]	--	--	--	--	--	--	--	--	--	--	--	--	--	--	--	--	--	--	--
TRINITY_DN11123_c0_g1_i1_1	--	--	--	--	--	--	--	--	--	--	--	--	--	--	--	--	--	--	--	--	--
TRINITY_DN11126_c0_g1_i1_1	--	--	--	--	--	--	--	--	--	--	--	--	--	--	--	--	--	--	--	--	--
TRINITY_DN11126_c0_g1_i1_2	XP_013108640.1	PREDICTED: transcription elongation factor SPT4 [Stomoxys calcitrans]	Q9TVQ5|SPT4H_DROME	Transcription elongation factor SPT4 CG12372 OS=Drosophila melanogaster (Fruit fly) GN=CG12372 PE=1 SV=1	--	--	--	--	--	--	KOG3490	Transcription elongation factor SPT4	[K]	INFORMATION STORAGE AND PROCESSING	Transcription	K	COG5204	Transcription elongation factor	Biological Process: negative regulation of transcription by RNA polymerase II (GO:0000122);|Molecular Function: RNA polymerase II complex binding (GO:0000993);|Molecular Function: single-stranded RNA binding (GO:0003727);|Cellular Component: nucleus (GO:0005634);|Cellular Component: polytene chromosome puff (GO:0005703);|Cellular Component: polytene chromosome interband (GO:0005705);|Biological P…	PF06093.13	Spt4/RpoE2 zinc finger
TRINITY_DN11127_c0_g1_i1_1	PNF15497.1	hypothetical protein B7P43_G17001 [Cryptotermes secundus]	P04146|COPIA_DROME	Copia protease COPIA OS=Drosophila melanogaster (Fruit fly) GN=COPIA PE=1 SV=3	--	--	--	--	--	--	KOG0017	FOG: Transposon-encoded proteins with TYA, reverse transcriptase, integrase domains in various combinations	[R]	POORLY CHARACTERIZED	General function prediction only	S	ENOG4111WQF	NA	Cellular Component: retrotransposon nucleocapsid (GO:0000943);|Molecular Function: nucleic acid binding (GO:0003676);|Molecular Function: aspartic-type endopeptidase activity (GO:0004190);|Molecular Function: ATP binding (GO:0005524);|Molecular Function: zinc ion binding (GO:0008270);|Biological Process: DNA integration (GO:0015074);	--	--
TRINITY_DN11128_c0_g1_i1_1	--	--	--	--	--	--	--	--	--	--	--	--	--	--	--	--	--	--	--	--	--
TRINITY_DN11128_c0_g1_i2_2	--	--	--	--	--	--	--	--	--	--	--	--	--	--	--	--	--	--	--	--	--
TRINITY_DN11129_c0_g1_i1_1	XP_017048800.1	PREDICTED: adenylosuccinate synthetase [Drosophila ficusphila]	B4NFS5|PURA_DROWI	Adenylosuccinate synthetase GK22693 OS=Drosophila willistoni (Fruit fly) GN=GK22693 PE=3 SV=1	118/142(83.10)	K01939	purA, ADSS	adenylosuccinate synthase [EC:6.3.4.4]	ko00230|ko00250	Purine metabolism|Alanine, aspartate and glutamate metabolism	KOG1355	Adenylosuccinate synthase	[F]	METABOLISM	Nucleotide transport and metabolism	F	COG0104	Plays an important role in the de novo pathway of purine nucleotide biosynthesis	Molecular Function: magnesium ion binding (GO:0000287);|Molecular Function: adenylosuccinate synthase activity (GO:0004019);|Molecular Function: GTP binding (GO:0005525);|Cellular Component: cytoplasm (GO:0005737);|Biological Process: 'de novo' AMP biosynthetic process (GO:0044208);	PF00709.21	Adenylosuccinate synthetase
TRINITY_DN1112_c0_g1_i1_1	KNC32296.1	hypothetical protein FF38_14021 [Lucilia cuprina]	Q7T293|SDE2_DANRE	Replication stress response regulator SDE2 zgc:112095 OS=Danio rerio (Zebrafish) (Brachydanio rerio) GN=zgc:112095 PE=2 SV=2	--	--	--	--	--	--	KOG2827	Uncharacterized conserved protein	[S]	POORLY CHARACTERIZED	Function unknown	S	ENOG4111WBQ	SDE2 telomere maintenance homolog (S. pombe)	Molecular Function: DNA binding (GO:0003677);|Cellular Component: nucleus (GO:0005634);|Biological Process: DNA replication (GO:0006260);|Biological Process: cell cycle (GO:0007049);|Biological Process: cell division (GO:0051301);	PF13019.6	Silencing defective 2 N-terminal ubiquitin domain
TRINITY_DN1112_c0_g1_i1_2	XP_006970821.1	PREDICTED: myosin regulatory light chain 2, ventricular/cardiac muscle isoform [Peromyscus maniculatus bairdii]	P51667|MLRV_MOUSE	Myosin regulatory light chain 2, ventricular/cardiac muscle isoform Myl2 OS=Mus musculus (Mouse) GN=Myl2 PE=1 SV=3	105/105(100.00)	K10351	MYL2	myosin regulatory light chain 2	ko04260|ko04261|ko04371|ko04510|ko04530|ko04670|ko04810|ko05131|ko05410|ko05414	Cardiac muscle contraction|Adrenergic signaling in cardiomyocytes|Apelin signaling pathway|Focal adhesion|Tight junction|Leukocyte transendothelial migration|Regulation of actin cytoskeleton|Shigellosis|Hypertrophic cardiomyopathy (HCM)|Dilated cardiomyopathy (DCM)	KOG0031	Myosin regulatory light chain, EF-Hand protein superfamily	[Z]	CELLULAR PROCESSES AND SIGNALING	Cytoskeleton	DTZ	COG5126	Calcium-binding protein	Biological Process: regulation of the force of heart contraction (GO:0002026);|Biological Process: heart morphogenesis (GO:0003007);|Molecular Function: actin monomer binding (GO:0003785);|Molecular Function: calcium ion binding (GO:0005509);|Cellular Component: cytoskeleton (GO:0005856);|Biological Process: heart development (GO:0007507);|Biological Process: post-embryonic development (GO:000979…	PF00036.32	EF hand
TRINITY_DN11131_c0_g1_i1_1	XP_017036327.1	PREDICTED: transmembrane protein 179 [Drosophila kikkawai]	Q6AZD1|T179A_DANRE	Transmembrane protein 179 si:dkey-85n7.1 OS=Danio rerio (Zebrafish) (Brachydanio rerio) GN=si:dkey-85n7.1 PE=2 SV=1	--	--	--	--	--	--	--	--	--	--	--	S	ENOG410YEVA	Transmembrane protein 179	Cellular Component: integral component of membrane (GO:0016021);	--	--
TRINITY_DN11132_c0_g1_i1_2	--	--	--	--	--	--	--	--	--	--	--	--	--	--	--	--	--	--	--	--	--
TRINITY_DN11133_c1_g1_i1_1	XP_011214049.1	protein CWC15 homolog [Bactrocera dorsalis]	Q9V3B6|CWC15_DROME	Protein CWC15 homolog CG12135 OS=Drosophila melanogaster (Fruit fly) GN=CG12135 PE=2 SV=1	133/171(77.78)	K12863	CWC15	protein CWC15	ko03040	Spliceosome	KOG3228	Uncharacterized conserved protein	[S]	POORLY CHARACTERIZED	Function unknown	A	ENOG410Z258	Protein CWC15 homolog	Biological Process: mRNA splicing, via spliceosome (GO:0000398);|Molecular Function: RNA binding (GO:0003723);|Cellular Component: nucleus (GO:0005634);|Biological Process: mRNA cis splicing, via spliceosome (GO:0045292);|Cellular Component: precatalytic spliceosome (GO:0071011);|Cellular Component: catalytic step 2 spliceosome (GO:0071013);	PF04889.12	Cwf15/Cwc15 cell cycle control protein
TRINITY_DN11134_c0_g1_i1_1	XP_017470777.1	PREDICTED: endocuticle structural glycoprotein ABD-5 [Rhagoletis zephyria]	P56561|CUD5_LOCMI	Endocuticle structural glycoprotein ABD-5 . OS=Locusta migratoria (Migratory locust) GN=. PE=1 SV=1	--	--	--	--	--	--	--	--	--	--	--	S	ENOG4110N2Q	Insect cuticle protein	Molecular Function: structural constituent of cuticle (GO:0042302);	PF00379.23	Insect cuticle protein
TRINITY_DN11138_c0_g1_i1_1	XP_011166798.1	trypsin-1 [Solenopsis invicta]	Q00871|CTRB1_PENVA	Chymotrypsin BI . OS=Penaeus vannamei (Whiteleg shrimp) (Litopenaeus vannamei) GN=. PE=1 SV=1	41/90(45.56)	K01312	PRSS1_2_3	trypsin [EC:3.4.21.4]	ko04080|ko04972|ko04974|ko05164	Neuroactive ligand-receptor interaction|Pancreatic secretion|Protein digestion and absorption|Influenza A	KOG3627	Trypsin	[E]	METABOLISM	Amino acid transport and metabolism	O	COG5640	protease	Molecular Function: serine-type endopeptidase activity (GO:0004252);|Cellular Component: extracellular space (GO:0005615);|Biological Process: collagen catabolic process (GO:0030574);	PF00089.26	Trypsin
TRINITY_DN11143_c0_g1_i1_1	--	--	--	--	--	--	--	--	--	--	--	--	--	--	--	--	--	--	--	--	--
TRINITY_DN11144_c0_g1_i1_1	--	--	--	--	--	--	--	--	--	--	--	--	--	--	--	--	--	--	--	--	--
TRINITY_DN11147_c0_g1_i2_2	XP_017460893.1	PREDICTED: eukaryotic translation initiation factor 5A [Rhagoletis zephyria]	P62925|IF5A_SPOFR	Eukaryotic translation initiation factor 5A eIF5A OS=Spodoptera frugiperda (Fall armyworm) GN=eIF5A PE=1 SV=1	--	--	--	--	--	--	KOG3271	Translation initiation factor 5A (eIF-5A)	[J]	INFORMATION STORAGE AND PROCESSING	Translation, ribosomal structure and biogenesis	J	COG0231	Involved in peptide bond synthesis. Stimulates efficient translation and peptide-bond synthesis on native or reconstituted 70S ribosomes in vitro. Probably functions indirectly by altering the affinity of the ribosome for aminoacyl-tRNA, thus increasing their reactivity as acceptors for peptidyl transferase (By similarity)	Molecular Function: translation elongation factor activity (GO:0003746);|Cellular Component: cytoplasm (GO:0005737);|Biological Process: translational frameshifting (GO:0006452);|Molecular Function: ribosome binding (GO:0043022);|Biological Process: positive regulation of translational elongation (GO:0045901);|Biological Process: positive regulation of translational termination (GO:0045905);	PF01287.20	Eukaryotic elongation factor 5A hypusine, DNA-binding OB fold
TRINITY_DN11149_c0_g1_i1_1	--	--	--	--	--	--	--	--	--	--	--	--	--	--	--	--	--	--	--	--	--
TRINITY_DN11149_c0_g1_i1_2	GBN64118.1	hypothetical protein AVEN_191791_1 [Araneus ventricosus]	--	--	--	--	--	--	--	--	--	--	--	--	--	S	ENOG4112AZ8	NA	--	PF05380.13	Pao retrotransposon peptidase
TRINITY_DN1114_c0_g1_i1_1	XP_013119174.1	PREDICTED: uncharacterized protein LOC106096131 [Stomoxys calcitrans]	--	--	--	--	--	--	--	--	--	--	--	--	--	S	ENOG4111YY6	NA	--	--	--
TRINITY_DN1114_c0_g1_i1_2	EFX71531.1	hypothetical protein DAPPUDRAFT_308852 [Daphnia pulex]	--	--	--	--	--	--	--	--	--	--	--	--	--	--	--	--	--	--	--
TRINITY_DN11150_c0_g1_i1_1	--	--	--	--	--	--	--	--	--	--	--	--	--	--	--	--	--	--	--	--	--
TRINITY_DN11151_c0_g1_i1_1	XP_027249167.1	protein S100-A6 isoform X2 [Cricetulus griseus]	P05964|S10A6_RAT	Protein S100-A6 Cacy OS=Rattus norvegicus (Rat) GN=Cacy PE=1 SV=3	--	--	--	--	--	--	--	--	--	--	--	S	ENOG410Z6I6	S100 calcium binding protein A6	Cellular Component: ruffle (GO:0001726);|Molecular Function: calcium ion binding (GO:0005509);|Molecular Function: tropomyosin binding (GO:0005523);|Cellular Component: nuclear envelope (GO:0005635);|Cellular Component: cytosol (GO:0005829);|Molecular Function: zinc ion binding (GO:0008270);|Molecular Function: ion transmembrane transporter activity (GO:0015075);|Cellular Component: extrinsic com…	PF01023.19,PF13499.6	S-100/ICaBP type calcium binding domain|EF-hand domain pair
TRINITY_DN11151_c0_g1_i1_2	--	--	--	--	--	--	--	--	--	--	--	--	--	--	--	--	--	--	--	--	--
TRINITY_DN11154_c0_g1_i1_1	--	--	--	--	--	--	--	--	--	--	--	--	--	--	--	--	--	--	--	--	--
TRINITY_DN11154_c0_g1_i1_2	--	--	--	--	--	--	--	--	--	--	--	--	--	--	--	--	--	--	--	--	--
TRINITY_DN11155_c0_g1_i2_2	AFA34383.1	ribosomal protein L37 [Ostrea edulis]	P79244|RL37_BOVIN	60S ribosomal protein L37 RPL37 OS=Bos taurus (Bovine) GN=RPL37 PE=3 SV=4	97/97(100.00)	K02922	RP-L37e, RPL37	large subunit ribosomal protein L37e	ko03010	Ribosome	KOG3475	60S ribosomal protein L37	[J]	INFORMATION STORAGE AND PROCESSING	Translation, ribosomal structure and biogenesis	J	COG2126	Binds to the 23S rRNA (By similarity)	Molecular Function: structural constituent of ribosome (GO:0003735);|Biological Process: translation (GO:0006412);|Molecular Function: rRNA binding (GO:0019843);|Cellular Component: cytosolic large ribosomal subunit (GO:0022625);|Cellular Component: synapse (GO:0045202);|Molecular Function: metal ion binding (GO:0046872);	PF01907.19	Ribosomal protein L37e
TRINITY_DN11158_c0_g1_i1_1	RZF38203.1	hypothetical protein LSTR_LSTR005564 [Laodelphax striatellus]	--	--	--	--	--	--	--	--	--	--	--	--	--	--	--	--	--	--	--
TRINITY_DN11168_c0_g1_i1_2	--	--	--	--	--	--	--	--	--	--	--	--	--	--	--	--	--	--	--	PF07716.15	Basic region leucine zipper
TRINITY_DN1116_c0_g1_i1_1	XP_004521748.1	nesprin-1 isoform X10 [Ceratitis capitata]	--	--	--	--	--	--	--	--	--	--	--	--	--	S	ENOG410ZZU9	Nuclear envelope localisation domain	--	--	--
TRINITY_DN11170_c0_g1_i1_1	--	--	--	--	--	--	--	--	--	--	--	--	--	--	--	--	--	--	--	--	--
TRINITY_DN11172_c0_g1_i1_1	TMW54596.1	hypothetical protein DOY81_000390, partial [Sarcophaga bullata]	Q24311|CUL1_DROME	Cullin homolog 1 CG1877 OS=Drosophila melanogaster (Fruit fly) GN=CG1877 PE=1 SV=2	--	--	--	--	--	--	KOG2166	Cullins	[D]	CELLULAR PROCESSES AND SIGNALING	Cell cycle control, cell division, chromosome partitioning	O	COG5647	cullin 1	Cellular Component: nucleus (GO:0005634);|Cellular Component: cytosol (GO:0005829);|Biological Process: ubiquitin-dependent protein catabolic process (GO:0006511);|Biological Process: negative regulation of phosphatidylinositol 3-kinase signaling (GO:0014067);|Biological Process: protein ubiquitination (GO:0016567);|Cellular Component: SCF ubiquitin ligase complex (GO:0019005);|Biological Process…	PF00888.22,PF10557.9	Cullin family|Cullin protein neddylation domain
TRINITY_DN11174_c0_g1_i1_1	XP_011630431.1	nuclear transcription factor Y subunit beta-like [Pogonomyrmex barbatus]	--	--	--	--	--	--	--	--	--	--	--	--	--	--	--	--	--	--	--
TRINITY_DN11175_c0_g1_i1_2	--	--	--	--	--	--	--	--	--	--	--	--	--	--	--	--	--	--	--	--	--
TRINITY_DN11176_c0_g1_i1_2	--	--	--	--	--	--	--	--	--	--	--	--	--	--	--	--	--	--	--	--	--
TRINITY_DN11176_c1_g1_i1_1	--	--	--	--	--	--	--	--	--	--	--	--	--	--	--	--	--	--	--	--	--
TRINITY_DN11177_c0_g1_i1_2	XP_022187383.1	fatty acid synthase-like [Nilaparvata lugens]	Q71SP7|FAS_BOVIN	Acyl-[acyl-carrier-protein] hydrolase FASN OS=Bos taurus (Bovine) GN=FASN PE=1 SV=1	65/165(39.39)	K00665	FASN	fatty acid synthase, animal type [EC:2.3.1.85]	ko00061|ko04152|ko04910	Fatty acid biosynthesis|AMPK signaling pathway|Insulin signaling pathway	KOG1202	Animal-type fatty acid synthase and related proteins	[I]	METABOLISM	Lipid transport and metabolism	Q	COG3321	synthase	Molecular Function: [acyl-carrier-protein] S-acetyltransferase activity (GO:0004313);|Molecular Function: [acyl-carrier-protein] S-malonyltransferase activity (GO:0004314);|Molecular Function: 3-oxoacyl-[acyl-carrier-protein] synthase activity (GO:0004315);|Molecular Function: 3-oxoacyl-[acyl-carrier-protein] reductase (NADPH) activity (GO:0004316);|Molecular Function: oleoyl-[acyl-carrier-protei…	PF00109.26	Beta-ketoacyl synthase, N-terminal domain
TRINITY_DN11179_c0_g1_i1_1	XP_023302892.1	uncharacterized protein LOC111684897 isoform X1 [Lucilia cuprina]	--	--	--	--	--	--	--	--	KOG1015	Transcription regulator XNP/ATRX, DEAD-box superfamily	[K]	INFORMATION STORAGE AND PROCESSING	Transcription	S	ENOG4111S90	NA	--	--	--
TRINITY_DN1117_c0_g1_i1_1	XP_011330780.1	receptor expression-enhancing protein 5 [Ooceraea biroi]	B2RZ37|REEP5_RAT	Receptor expression-enhancing protein 5 Dp1 OS=Rattus norvegicus (Rat) GN=Dp1 PE=1 SV=1	--	--	--	--	--	--	KOG1725	Protein involved in membrane traffic (YOP1/TB2/DP1/HVA22 family)	[U]	CELLULAR PROCESSES AND SIGNALING	Intracellular trafficking, secretion, and vesicular transport	U	COG5052	receptor accessory protein	Cellular Component: integral component of membrane (GO:0016021);|Cellular Component: endoplasmic reticulum tubular network (GO:0071782);	PF03134.19	TB2/DP1, HVA22 family
TRINITY_DN11181_c0_g1_i1_2	XP_018328729.1	60S ribosomal protein L44 [Agrilus planipennis]	P90702|RL44_BRUMA	60S ribosomal protein L44 rpl-44 OS=Brugia malayi (Filarial nematode worm) GN=rpl-44 PE=3 SV=3	101/103(98.06)	K02929	RP-L44e, RPL44	large subunit ribosomal protein L44e	ko03010	Ribosome	KOG3464	60S ribosomal protein L44	[J]	INFORMATION STORAGE AND PROCESSING	Translation, ribosomal structure and biogenesis	J	COG1631	Ribosomal protein	Molecular Function: structural constituent of ribosome (GO:0003735);|Cellular Component: ribosome (GO:0005840);|Biological Process: translation (GO:0006412);	PF00935.19	Ribosomal protein L44
TRINITY_DN11182_c0_g1_i1_1	XP_011176433.1	uncharacterized protein LOC105208364 isoform X1 [Zeugodacus cucurbitae]	--	--	57/84(67.86)	K05627	BAIAP2, IRSP53	BAI1-associated protein 2	ko04520|ko04810|ko05130|ko05135	Adherens junction|Regulation of actin cytoskeleton|Pathogenic Escherichia coli infection|Yersinia infection	KOG2642	Alpha-1,2 glucosyltransferase/transcriptional activator	[OKIT]	CELLULAR PROCESSES AND SIGNALING|INFORMATION STORAGE AND PROCESSING|METABOLISM|CELLULAR PROCESSES AND SIGNALING	Posttranslational modification, protein turnover, chaperones |Transcription |Lipid transport and metabolism |Signal transduction mechanisms	S	ENOG41110CD	BAI1-associated protein 2	--	--	--
TRINITY_DN11183_c0_g1_i1_1	--	--	--	--	--	--	--	--	--	--	--	--	--	--	--	--	--	--	--	--	--
TRINITY_DN11184_c0_g1_i1_2	RZF33105.1	hypothetical protein LSTR_LSTR016253 [Laodelphax striatellus]	Q7KQZ4|LOLA3_DROME	Longitudinals lacking protein, isoforms A/B/D/L CG12052 OS=Drosophila melanogaster (Fruit fly) GN=CG12052 PE=1 SV=1	--	--	--	--	--	--	--	--	--	--	--	--	--	--	Molecular Function: DNA binding (GO:0003677);|Molecular Function: DNA-binding transcription factor activity (GO:0003700);|Cellular Component: nucleus (GO:0005634);|Cellular Component: nucleoplasm (GO:0005654);|Biological Process: regulation of transcription, DNA-templated (GO:0006355);|Biological Process: regulation of transcription by RNA polymerase II (GO:0006357);|Biological Process: axonogene…	--	--
TRINITY_DN11186_c0_g1_i1_2	--	--	--	--	--	--	--	--	--	--	--	--	--	--	--	--	--	--	--	--	--
TRINITY_DN11188_c0_g1_i1_1	XP_032589878.1	chitin-binding domain protein cbd-1 [Drosophila grimshawi]	--	--	--	--	--	--	--	--	--	--	--	--	--	S	ENOG4111EXD	chitin binding	--	PF01607.24	Chitin binding Peritrophin-A domain
TRINITY_DN11190_c0_g1_i1_1	--	--	--	--	--	--	--	--	--	--	--	--	--	--	--	--	--	--	--	--	--
TRINITY_DN11192_c1_g1_i1_1	PSN45379.1	Cytoplasmic dynein 2 heavy chain 1 [Blattella germanica]	Q27802|DYHC2_TRIGR	Cytoplasmic dynein 2 heavy chain 1 DYH1B OS=Tripneustes gratilla (Hawaian sea urchin) (Echinus gratilla) GN=DYH1B PE=2 SV=2	--	--	--	--	--	--	KOG3595	Dyneins, heavy chain	[Z]	CELLULAR PROCESSES AND SIGNALING	Cytoskeleton	Z	COG5245	heavy chain	Molecular Function: microtubule motor activity (GO:0003777);|Molecular Function: ATP binding (GO:0005524);|Cellular Component: cytoplasm (GO:0005737);|Cellular Component: microtubule (GO:0005874);|Cellular Component: plasma membrane (GO:0005886);|Cellular Component: cilium (GO:0005929);|Biological Process: microtubule-based movement (GO:0007018);|Biological Process: multicellular organism develop…	PF12777.7	Microtubule-binding stalk of dynein motor
TRINITY_DN11193_c0_g1_i1_1	XP_029408539.1	calcium-binding mitochondrial carrier protein Aralar1 isoform X1 [Bactrocera dorsalis]	Q9VA73|CMC_DROME	Calcium-binding mitochondrial carrier protein Aralar1 CG2139 OS=Drosophila melanogaster (Fruit fly) GN=CG2139 PE=2 SV=1	--	--	--	--	--	--	KOG0751	Mitochondrial aspartate/glutamate carrier protein Aralar/Citrin (contains EF-hand Ca2+-binding domains)	[C]	METABOLISM	Energy production and conversion	S	ENOG410XNRM	solute carrier family 25 (aspartate glutamate carrier), member	Molecular Function: L-glutamate transmembrane transporter activity (GO:0005313);|Molecular Function: calcium ion binding (GO:0005509);|Cellular Component: mitochondrion (GO:0005739);|Cellular Component: mitochondrial inner membrane (GO:0005743);|Biological Process: mitochondrial transport (GO:0006839);|Molecular Function: L-aspartate transmembrane transporter activity (GO:0015183);|Biological Pro…	PF00153.27	Mitochondrial carrier protein
TRINITY_DN11196_c0_g2_i1_1	--	--	--	--	--	--	--	--	--	--	--	--	--	--	--	--	--	--	--	--	--
TRINITY_DN11197_c0_g1_i1_1	XP_026689017.1	uncharacterized protein K02A2.6-like isoform X2 [Diaphorina citri]	P10394|POL4_DROME	Endonuclease ORF3 OS=Drosophila melanogaster (Fruit fly) GN=ORF3 PE=4 SV=1	--	--	--	--	--	--	KOG0017	FOG: Transposon-encoded proteins with TYA, reverse transcriptase, integrase domains in various combinations	[R]	POORLY CHARACTERIZED	General function prediction only	L	COG2801	Retrotransposon protein	Molecular Function: nucleic acid binding (GO:0003676);|Molecular Function: RNA-directed DNA polymerase activity (GO:0003964);|Molecular Function: aspartic-type endopeptidase activity (GO:0004190);|Molecular Function: endonuclease activity (GO:0004519);|Biological Process: DNA integration (GO:0015074);	PF00078.27	Reverse transcriptase (RNA-dependent DNA polymerase)
TRINITY_DN11197_c1_g1_i1_1	XP_008484676.1	uncharacterized protein K02A2.6-like, partial [Diaphorina citri]	P10394|POL4_DROME	Endonuclease ORF3 OS=Drosophila melanogaster (Fruit fly) GN=ORF3 PE=4 SV=1	--	--	--	--	--	--	KOG0017	FOG: Transposon-encoded proteins with TYA, reverse transcriptase, integrase domains in various combinations	[R]	POORLY CHARACTERIZED	General function prediction only	L	COG2801	Retrotransposon protein	Molecular Function: nucleic acid binding (GO:0003676);|Molecular Function: RNA-directed DNA polymerase activity (GO:0003964);|Molecular Function: aspartic-type endopeptidase activity (GO:0004190);|Molecular Function: endonuclease activity (GO:0004519);|Biological Process: DNA integration (GO:0015074);	PF17917.1,PF17919.1	RNase H-like domain found in reverse transcriptase|RNase H-like domain found in reverse transcriptase
TRINITY_DN1119_c0_g1_i1_1	XP_030754273.1	E3 ubiquitin-protein ligase sina-like [Sitophilus oryzae]	--	--	--	--	--	--	--	--	KOG3002	Zn finger protein	[R]	POORLY CHARACTERIZED	General function prediction only	--	--	--	--	PF03145.16	Seven in absentia protein family
TRINITY_DN11205_c0_g1_i1_2	--	--	--	--	--	--	--	--	--	--	--	--	--	--	--	--	--	--	--	--	--
TRINITY_DN11208_c0_g2_i1_1	KOB77518.1	Uncharacterized protein OBRU01_03878 [Operophtera brumata]	--	--	38/46(82.61)	K15297	RIMS2, RIM2	regulating synaptic membrane exocytosis protein 2	ko04911	Insulin secretion	--	--	--	--	--	S	ENOG410ZNB1	regulating synaptic membrane exocytosis	--	--	--
TRINITY_DN11209_c0_g1_i1_1	XP_031831165.1	muscle LIM protein Mlp84B-like, partial [Nomia melanderi]	Q24400|MLP2_DROME	Muscle LIM protein Mlp84B CG1019 OS=Drosophila melanogaster (Fruit fly) GN=CG1019 PE=1 SV=1	--	--	--	--	--	--	KOG1700	Regulatory protein MLP and related LIM proteins	[TZ]	CELLULAR PROCESSES AND SIGNALING|CELLULAR PROCESSES AND SIGNALING	Signal transduction mechanisms |Cytoskeleton	S	ENOG410Z840	Cysteine and glycine-rich protein 3 (Cardiac LIM protein)	Cellular Component: nucleus (GO:0005634);|Biological Process: muscle organ development (GO:0007517);|Molecular Function: structural constituent of muscle (GO:0008307);|Cellular Component: Z disc (GO:0030018);|Biological Process: sarcomere organization (GO:0045214);|Molecular Function: metal ion binding (GO:0046872);|Biological Process: muscle tissue development (GO:0060537);|Biological Process: r…	PF00412.22	LIM domain
TRINITY_DN11211_c0_g1_i1_1	--	--	--	--	--	--	--	--	--	--	--	--	--	--	--	--	--	--	--	--	--
TRINITY_DN11213_c0_g1_i1_1	XP_008549542.1	PREDICTED: integrin-linked protein kinase [Microplitis demolitor]	Q13418|ILK_HUMAN	Integrin-linked protein kinase ILK OS=Homo sapiens (Human) GN=ILK PE=1 SV=2	60/60(100.00)	K06272	ILK	integrin-linked kinase [EC:2.7.11.1]	ko03320|ko04360|ko04510|ko05100|ko05131|ko05213	PPAR signaling pathway|Axon guidance|Focal adhesion|Bacterial invasion of epithelial cells|Shigellosis|Endometrial cancer	KOG0195	Integrin-linked kinase	[T]	CELLULAR PROCESSES AND SIGNALING	Signal transduction mechanisms	S	COG0666	Ankyrin Repeat	Biological Process: MAPK cascade (GO:0000165);|Biological Process: branching involved in ureteric bud morphogenesis (GO:0001658);|Cellular Component: stress fiber (GO:0001725);|Biological Process: positive regulation of protein phosphorylation (GO:0001934);|Biological Process: positive regulation of cell-matrix adhesion (GO:0001954);|Biological Process: outflow tract morphogenesis (GO:0003151);|M…	PF13637.6,PF00023.30,PF12796.7,PF13857.6,PF13606.6	Ankyrin repeats (many copies)|Ankyrin repeat|Ankyrin repeats (3 copies)|Ankyrin repeats (many copies)|Ankyrin repeat
TRINITY_DN11215_c0_g1_i1_1	--	--	--	--	--	--	--	--	--	--	--	--	--	--	--	--	--	--	--	--	--
TRINITY_DN11215_c0_g1_i1_2	XP_022191051.1	uncharacterized protein LOC111049321 isoform X1 [Nilaparvata lugens]	--	--	--	--	--	--	--	--	--	--	--	--	--	--	--	--	--	--	--
TRINITY_DN11219_c0_g1_i1_1	XP_003705603.1	PREDICTED: peptidyl-prolyl cis-trans isomerase NIMA-interacting 1-like [Megachile rotundata]	P54353|DOD_DROME	Putative peptidyl-prolyl cis-trans isomerase dodo CG17051 OS=Drosophila melanogaster (Fruit fly) GN=CG17051 PE=2 SV=3	146/162(90.12)	K09578	PIN1	peptidyl-prolyl cis-trans isomerase NIMA-interacting 1 [EC:5.2.1.8]	ko04622	RIG-I-like receptor signaling pathway	KOG3259	Peptidyl-prolyl cis-trans isomerase	[O]	CELLULAR PROCESSES AND SIGNALING	Posttranslational modification, protein turnover, chaperones	O	COG0760	peptidyl-prolyl cis-trans isomerase	Molecular Function: peptidyl-prolyl cis-trans isomerase activity (GO:0003755);|Cellular Component: nucleus (GO:0005634);|Cellular Component: cytosol (GO:0005829);|Molecular Function: transcription factor binding (GO:0008134);|Biological Process: positive regulation of protein ubiquitination (GO:0031398);|Biological Process: regulation of locomotor rhythm (GO:1904059);	PF00639.21,PF13616.6,PF00397.26	PPIC-type PPIASE domain|PPIC-type PPIASE domain|WW domain
TRINITY_DN11220_c0_g1_i1_1	TMW45752.1	hypothetical protein DOY81_009168 [Sarcophaga bullata]	Q9VM90|SBKH_DROME	Serine/threonine-protein kinase meng-po CG11221 OS=Drosophila melanogaster (Fruit fly) GN=CG11221 PE=1 SV=1	--	--	--	--	--	--	KOG1345	Serine/threonine kinase	[T]	CELLULAR PROCESSES AND SIGNALING	Signal transduction mechanisms	T	ENOG41112JR	SH3-binding domain kinase	Molecular Function: protein kinase activity (GO:0004672);|Molecular Function: protein serine/threonine kinase activity (GO:0004674);|Molecular Function: ATP binding (GO:0005524);|Biological Process: protein phosphorylation (GO:0006468);|Biological Process: short-term memory (GO:0007614);|Biological Process: long-term memory (GO:0007616);|Biological Process: positive regulation of gene expression …	PF00069.25,PF07714.17	Protein kinase domain|Protein tyrosine kinase
TRINITY_DN11220_c0_g2_i1_1	XP_013108242.1	PREDICTED: serine/threonine-protein kinase par-1 [Stomoxys calcitrans]	Q90ZY4|SBK1_DANRE	Serine/threonine-protein kinase SBK1 bsk146 OS=Danio rerio (Zebrafish) (Brachydanio rerio) GN=bsk146 PE=1 SV=1	--	--	--	--	--	--	KOG1345	Serine/threonine kinase	[T]	CELLULAR PROCESSES AND SIGNALING	Signal transduction mechanisms	T	ENOG41112JR	SH3-binding domain kinase	Molecular Function: protein kinase activity (GO:0004672);|Molecular Function: protein serine/threonine kinase activity (GO:0004674);|Molecular Function: ATP binding (GO:0005524);|Cellular Component: cytoplasm (GO:0005737);|Biological Process: peptidyl-serine phosphorylation (GO:0018105);|Biological Process: peptidyl-threonine phosphorylation (GO:0018107);	--	--
TRINITY_DN11226_c0_g1_i1_1	--	--	--	--	--	--	--	--	--	--	--	--	--	--	--	--	--	--	--	--	--
TRINITY_DN11227_c0_g1_i1_1	--	--	--	--	--	--	--	--	--	--	--	--	--	--	--	--	--	--	--	--	--
TRINITY_DN11229_c0_g1_i1_1	TMW47118.1	hypothetical protein DOY81_007800 [Sarcophaga bullata]	--	--	--	--	--	--	--	--	--	--	--	--	--	S	ENOG410YZ5M	outer dense fiber of sperm tails	--	PF07004.12	Sperm-tail PG-rich repeat
TRINITY_DN1122_c0_g1_i1_1	RZF45922.1	hypothetical protein LSTR_LSTR008299 [Laodelphax striatellus]	--	--	--	--	--	--	--	--	--	--	--	--	--	--	--	--	--	--	--
TRINITY_DN1122_c0_g1_i1_2	RZF31940.1	hypothetical protein LSTR_LSTR011537 [Laodelphax striatellus]	Q03146|DDR1_MOUSE	Epithelial discoidin domain-containing receptor 1 Cak OS=Mus musculus (Mouse) GN=Cak PE=2 SV=2	--	--	--	--	--	--	KOG1094	Discoidin domain receptor DDR1	[T]	CELLULAR PROCESSES AND SIGNALING	Signal transduction mechanisms	T	ENOG410XQAI	Discoidin domain receptor tyrosine kinase	Biological Process: regulation of cell growth (GO:0001558);|Biological Process: regulation of cell-matrix adhesion (GO:0001952);|Molecular Function: transmembrane receptor protein tyrosine kinase activity (GO:0004714);|Molecular Function: transmembrane signaling receptor activity (GO:0004888);|Molecular Function: collagen binding (GO:0005518);|Molecular Function: ATP binding (GO:0005524);|Cellula…	PF00754.25	F5/8 type C domain
TRINITY_DN11233_c0_g1_i1_1	--	--	--	--	--	--	--	--	--	--	--	--	--	--	--	--	--	--	--	--	--
TRINITY_DN11234_c0_g1_i1_1	--	--	--	--	--	--	--	--	--	--	--	--	--	--	--	--	--	--	--	--	--
TRINITY_DN11237_c0_g1_i1_1	XP_017474640.1	PREDICTED: ubiquitin carboxyl-terminal hydrolase 34 isoform X1 [Rhagoletis zephyria]	Q9VC56|PUF_DROME	Ubiquitin carboxyl-terminal hydrolase puf CG5794 OS=Drosophila melanogaster (Fruit fly) GN=CG5794 PE=1 SV=2	--	--	--	--	--	--	--	--	--	--	--	O	COG5077	ubiquitin carboxyl-terminal hydrolase	Biological Process: regulation of antimicrobial peptide production (GO:0002784);|Molecular Function: thiol-dependent ubiquitin-specific protease activity (GO:0004843);|Cellular Component: nucleus (GO:0005634);|Biological Process: ubiquitin-dependent protein catabolic process (GO:0006511);|Biological Process: protein deubiquitination (GO:0016579);|Biological Process: positive regulation of cell gr…	--	--
TRINITY_DN11238_c0_g1_i1_1	XP_017475598.1	PREDICTED: tudor and KH domain-containing protein [Rhagoletis zephyria]	Q9VQ91|TDRKH_DROME	Tudor and KH domain-containing protein homolog CG7082 OS=Drosophila melanogaster (Fruit fly) GN=CG7082 PE=1 SV=1	--	--	--	--	--	--	KOG2279	Kinase anchor protein AKAP149, contains KH and Tudor RNA-binding domains	[T]	CELLULAR PROCESSES AND SIGNALING	Signal transduction mechanisms	S	ENOG410Z0DP	A kinase (PRKA) anchor protein 1	Molecular Function: RNA binding (GO:0003723);|Cellular Component: integral component of membrane (GO:0016021);|Cellular Component: P granule (GO:0043186);	--	--
TRINITY_DN11242_c0_g1_i1_1	--	--	--	--	--	--	--	--	--	--	--	--	--	--	--	--	--	--	--	--	--
TRINITY_DN11242_c1_g1_i1_1	XP_022903984.1	transmembrane protease serine 9-like [Onthophagus taurus]	P18291|GRAB_RAT	Granzyme B Gzmb OS=Rattus norvegicus (Rat) GN=Gzmb PE=1 SV=1	41/107(38.32)	K09632	CTRL	chymotrypsin-like protease [EC:3.4.21.-]	ko04972|ko04974	Pancreatic secretion|Protein digestion and absorption	KOG3627	Trypsin	[E]	METABOLISM	Amino acid transport and metabolism	O	COG5640	protease	Molecular Function: serine-type endopeptidase activity (GO:0004252);|Cellular Component: cytoplasm (GO:0005737);|Cellular Component: early endosome (GO:0005769);|Biological Process: granzyme-mediated apoptotic signaling pathway (GO:0008626);|Biological Process: positive regulation of cell death (GO:0010942);|Biological Process: cytolysis (GO:0019835);|Cellular Component: secretory granule (GO:003…	PF00089.26	Trypsin
TRINITY_DN11243_c0_g1_i1_1	XP_005186077.1	PREDICTED: adenylosuccinate synthetase [Musca domestica]	B3M343|PURA_DROAN	Adenylosuccinate synthetase GF17012 OS=Drosophila ananassae (Fruit fly) GN=GF17012 PE=3 SV=1	221/253(87.35)	K01939	purA, ADSS	adenylosuccinate synthase [EC:6.3.4.4]	ko00230|ko00250	Purine metabolism|Alanine, aspartate and glutamate metabolism	KOG1355	Adenylosuccinate synthase	[F]	METABOLISM	Nucleotide transport and metabolism	F	COG0104	Plays an important role in the de novo pathway of purine nucleotide biosynthesis	Molecular Function: magnesium ion binding (GO:0000287);|Molecular Function: adenylosuccinate synthase activity (GO:0004019);|Molecular Function: GTP binding (GO:0005525);|Cellular Component: cytoplasm (GO:0005737);|Biological Process: 'de novo' AMP biosynthetic process (GO:0044208);	PF00709.21	Adenylosuccinate synthetase
TRINITY_DN11246_c0_g1_i1_1	--	--	--	--	--	--	--	--	--	--	--	--	--	--	--	--	--	--	--	--	--
TRINITY_DN1124_c0_g1_i1_2	--	--	--	--	--	--	--	--	--	--	--	--	--	--	--	--	--	--	--	--	--
TRINITY_DN11251_c0_g1_i1_1	--	--	--	--	--	--	--	--	--	--	--	--	--	--	--	--	--	--	--	--	--
TRINITY_DN11251_c0_g2_i1_1	--	--	--	--	--	--	--	--	--	--	--	--	--	--	--	--	--	--	--	--	--
TRINITY_DN11251_c1_g1_i1_1	--	--	--	--	--	--	--	--	--	--	--	--	--	--	--	--	--	--	--	--	--
TRINITY_DN11254_c0_g1_i1_1	XP_016943658.1	PREDICTED: unc-112-related protein [Drosophila suzukii]	Q9VZI3|UN112_DROME	Unc-112-related protein CG14991 OS=Drosophila melanogaster (Fruit fly) GN=CG14991 PE=1 SV=1	--	--	--	--	--	--	KOG3727	Mitogen inducible gene product (contains ERM and PH domains)	[D]	CELLULAR PROCESSES AND SIGNALING	Cell cycle control, cell division, chromosome partitioning	S	ENOG410XS1B	fermitin family member	Cellular Component: cytoplasm (GO:0005737);|Biological Process: cell-matrix adhesion (GO:0007160);|Biological Process: integrin-mediated signaling pathway (GO:0007229);|Biological Process: cardiac muscle tissue development (GO:0048738);|Biological Process: defense response to Gram-negative bacterium (GO:0050829);|Molecular Function: cell adhesion molecule binding (GO:0050839);	--	--
TRINITY_DN11254_c0_g1_i1_2	VEN53554.1	unnamed protein product, partial [Callosobruchus maculatus]	Q501Q9|MK15_XENLA	Mitogen-activated protein kinase 15 mapk15 OS=Xenopus laevis (African clawed frog) GN=mapk15 PE=1 SV=1	113/151(74.83)	K19603	MAPK15	mitogen-activated protein kinase 15 [EC:2.7.11.24]	ko04657	IL-17 signaling pathway	KOG0660	Mitogen-activated protein kinase	[T]	CELLULAR PROCESSES AND SIGNALING	Signal transduction mechanisms	T	ENOG410XNY0	Mitogen-activated protein kinase	Molecular Function: MAP kinase activity (GO:0004707);|Molecular Function: ATP binding (GO:0005524);|Cellular Component: cytoplasm (GO:0005737);|Cellular Component: cell-cell junction (GO:0005911);|Cellular Component: cilium (GO:0005929);|Cellular Component: ciliary rootlet (GO:0035253);|Cellular Component: ciliary basal body (GO:0036064);|Biological Process: regulation of cilium assembly (GO:1902…	PF00069.25,PF07714.17	Protein kinase domain|Protein tyrosine kinase
TRINITY_DN11255_c0_g1_i1_1	XP_031366287.1	LOW QUALITY PROTEIN: putative serine protease K12H4.7 [Apis dorsata]	P34610|PCP1_CAEEL	Putative serine protease pcp-1 ZK112.1 OS=Caenorhabditis elegans GN=ZK112.1 PE=1 SV=2	--	--	--	--	--	--	KOG2182	Hydrolytic enzymes of the alpha/beta hydrolase fold	[OR]	CELLULAR PROCESSES AND SIGNALING|POORLY CHARACTERIZED	Posttranslational modification, protein turnover, chaperones |General function prediction only	O	ENOG410XSGG	protease, serine, 16 (thymus)	Biological Process: proteolysis (GO:0006508);|Molecular Function: serine-type peptidase activity (GO:0008236);|Molecular Function: dipeptidyl-peptidase activity (GO:0008239);	PF05577.12	Serine carboxypeptidase S28
TRINITY_DN11255_c1_g1_i1_1	XP_031366287.1	LOW QUALITY PROTEIN: putative serine protease K12H4.7 [Apis dorsata]	Q9QXE5|TSSP_MOUSE	Thymus-specific serine protease Tssp OS=Mus musculus (Mouse) GN=Tssp PE=2 SV=1	--	--	--	--	--	--	KOG2182	Hydrolytic enzymes of the alpha/beta hydrolase fold	[OR]	CELLULAR PROCESSES AND SIGNALING|POORLY CHARACTERIZED	Posttranslational modification, protein turnover, chaperones |General function prediction only	O	ENOG410XSGG	protease, serine, 16 (thymus)	Cellular Component: lysosome (GO:0005764);|Cellular Component: endosome (GO:0005768);|Biological Process: proteolysis (GO:0006508);|Molecular Function: serine-type peptidase activity (GO:0008236);|Molecular Function: dipeptidyl-peptidase activity (GO:0008239);	PF05577.12	Serine carboxypeptidase S28
TRINITY_DN11255_c1_g2_i1_1	XP_029668367.1	putative serine protease K12H4.7 [Formica exsecta]	P34528|YM67_CAEEL	Putative serine protease K12H4.7 K12H4.7 OS=Caenorhabditis elegans GN=K12H4.7 PE=3 SV=2	--	--	--	--	--	--	KOG2182	Hydrolytic enzymes of the alpha/beta hydrolase fold	[OR]	CELLULAR PROCESSES AND SIGNALING|POORLY CHARACTERIZED	Posttranslational modification, protein turnover, chaperones |General function prediction only	O	ENOG410XSGG	protease, serine, 16 (thymus)	Biological Process: proteolysis (GO:0006508);|Molecular Function: serine-type peptidase activity (GO:0008236);|Molecular Function: dipeptidyl-peptidase activity (GO:0008239);|Biological Process: innate immune response (GO:0045087);	PF05577.12	Serine carboxypeptidase S28
TRINITY_DN11257_c0_g1_i1_1	XP_020814500.1	LOW QUALITY PROTEIN: eIF-2-alpha kinase activator GCN1 [Drosophila serrata]	E9PVA8|GCN1_MOUSE	eIF-2-alpha kinase activator GCN1 Gcn1 OS=Mus musculus (Mouse) GN=Gcn1 PE=1 SV=1	--	--	--	--	--	--	KOG1242	Protein containing adaptin N-terminal region	[J]	INFORMATION STORAGE AND PROCESSING	Translation, ribosomal structure and biogenesis	U	ENOG410XPSD	GCN1 general control of amino-acid synthesis 1-like 1 (Yeast)	Cellular Component: cytosol (GO:0005829);|Cellular Component: polysome (GO:0005844);|Biological Process: regulation of translation (GO:0006417);|Molecular Function: protein kinase regulator activity (GO:0019887);|Molecular Function: protein kinase binding (GO:0019901);|Biological Process: positive regulation of kinase activity (GO:0033674);|Biological Process: cellular response to amino acid star…	--	--
TRINITY_DN11257_c0_g1_i1_2	XP_021942185.1	A disintegrin and metalloproteinase with thrombospondin motifs 20-like isoform X2 [Zootermopsis nevadensis]	Q8WXS8|ATS14_HUMAN	A disintegrin and metalloproteinase with thrombospondin motifs 14 ADAMTS14 OS=Homo sapiens (Human) GN=ADAMTS14 PE=2 SV=2	--	--	--	--	--	--	KOG3538	Disintegrin metalloproteinases with thrombospondin repeats	[O]	CELLULAR PROCESSES AND SIGNALING	Posttranslational modification, protein turnover, chaperones	S	ENOG410XPKZ	ADAM metallopeptidase with thrombospondin type 1, motif	Molecular Function: metalloendopeptidase activity (GO:0004222);|Cellular Component: extracellular region (GO:0005576);|Biological Process: collagen fibril organization (GO:0030199);|Biological Process: collagen catabolic process (GO:0030574);|Molecular Function: metal ion binding (GO:0046872);	PF01562.19	Reprolysin family propeptide
TRINITY_DN11257_c0_g2_i1_1	XP_030380687.1	eIF-2-alpha kinase activator GCN1 isoform X1 [Scaptodrosophila lebanonensis]	Q9UE60|GCN1_HUMAN	eIF-2-alpha kinase activator GCN1 GCN1 OS=Homo sapiens (Human) GN=GCN1 PE=1 SV=6	--	--	--	--	--	--	KOG1242	Protein containing adaptin N-terminal region	[J]	INFORMATION STORAGE AND PROCESSING	Translation, ribosomal structure and biogenesis	U	ENOG410XPSD	GCN1 general control of amino-acid synthesis 1-like 1 (Yeast)	Molecular Function: RNA binding (GO:0003723);|Cellular Component: cytoplasm (GO:0005737);|Cellular Component: cytosol (GO:0005829);|Cellular Component: ribosome (GO:0005840);|Cellular Component: polysome (GO:0005844);|Biological Process: regulation of translation (GO:0006417);|Molecular Function: translation factor activity, RNA binding (GO:0008135);|Cellular Component: membrane (GO:0016020);|Mol…	--	--
TRINITY_DN11257_c0_g2_i1_2	XP_026685258.1	A disintegrin and metalloproteinase with thrombospondin motifs 20-like [Diaphorina citri]	Q1EHB3|ATS7_RAT	A disintegrin and metalloproteinase with thrombospondin motifs 7 Adamts7 OS=Rattus norvegicus (Rat) GN=Adamts7 PE=1 SV=1	--	--	--	--	--	--	KOG3538	Disintegrin metalloproteinases with thrombospondin repeats	[O]	CELLULAR PROCESSES AND SIGNALING	Posttranslational modification, protein turnover, chaperones	S	ENOG410XPKZ	ADAM metallopeptidase with thrombospondin type 1, motif	Molecular Function: metalloendopeptidase activity (GO:0004222);|Cellular Component: extracellular region (GO:0005576);|Biological Process: negative regulation of chondrocyte differentiation (GO:0032331);|Molecular Function: metal ion binding (GO:0046872);|Biological Process: proteolysis involved in cellular protein catabolic process (GO:0051603);|Biological Process: cellular response to interleuk…	--	--
TRINITY_DN11258_c0_g1_i1_2	--	--	--	--	--	--	--	--	--	--	--	--	--	--	--	--	--	--	--	--	--
TRINITY_DN11259_c0_g1_i1_1	--	--	--	--	--	--	--	--	--	--	--	--	--	--	--	--	--	--	--	--	--
TRINITY_DN11263_c0_g1_i1_1	ALZ41689.1	chemosensory protein 1 [Liriomyza sativae]	Q9W1C9|PEB3_DROME	Ejaculatory bulb-specific protein 3 CG11390 OS=Drosophila melanogaster (Fruit fly) GN=CG11390 PE=2 SV=2	--	--	--	--	--	--	--	--	--	--	--	S	ENOG410YU7V	chemosensory protein	Cellular Component: extracellular region (GO:0005576);|Biological Process: metamorphosis (GO:0007552);|Biological Process: response to virus (GO:0009615);|Biological Process: post-mating behavior (GO:0045297);	PF03392.13	Insect pheromone-binding family, A10/OS-D
TRINITY_DN11264_c0_g2_i1_1	XP_014279948.1	probable E3 ubiquitin-protein ligase HERC1 [Halyomorpha halys]	Q15751|HERC1_HUMAN	Probable E3 ubiquitin-protein ligase HERC1 HERC1 OS=Homo sapiens (Human) GN=HERC1 PE=1 SV=2	--	--	--	--	--	--	KOG1426	FOG: RCC1 domain	[S]	POORLY CHARACTERIZED	Function unknown	DZ	COG5184	regulator of chromosome condensation	Molecular Function: ubiquitin-protein transferase activity (GO:0004842);|Molecular Function: ARF guanyl-nucleotide exchange factor activity (GO:0005086);|Cellular Component: cytoplasm (GO:0005737);|Cellular Component: Golgi apparatus (GO:0005794);|Cellular Component: cytosol (GO:0005829);|Biological Process: negative regulation of autophagy (GO:0010507);|Cellular Component: membrane (GO:0016020);…	--	--
TRINITY_DN11265_c0_g1_i1_2	XP_022198600.1	agrin-like, partial [Nilaparvata lugens]	Q9YHV4|FSTA_DANRE	Follistatin-A si:dkey-111k10.2 OS=Danio rerio (Zebrafish) (Brachydanio rerio) GN=si:dkey-111k10.2 PE=2 SV=2	--	--	--	--	--	--	KOG3509	Basement membrane-specific heparan sulfate proteoglycan (HSPG) core protein	[O]	CELLULAR PROCESSES AND SIGNALING	Posttranslational modification, protein turnover, chaperones	O	ENOG410YKSA	K06254 agrin	Cellular Component: extracellular region (GO:0005576);|Biological Process: dorsal/ventral pattern formation (GO:0009953);|Biological Process: oocyte differentiation (GO:0009994);|Biological Process: midbrain development (GO:0030901);|Biological Process: otic placode formation (GO:0043049);|Biological Process: determination of dorsal identity (GO:0048263);|Biological Process: embryonic viscerocran…	PF07648.15	Kazal-type serine protease inhibitor domain
TRINITY_DN11269_c0_g1_i1_1	XP_018800570.1	PREDICTED: uncharacterized protein LOC108976113 [Bactrocera latifrons]	--	--	--	--	--	--	--	--	--	--	--	--	--	--	--	--	--	--	--
TRINITY_DN11273_c0_g1_i1_1	--	--	--	--	--	--	--	--	--	--	--	--	--	--	--	--	--	--	--	--	--
TRINITY_DN11274_c0_g1_i1_2	--	--	--	--	--	--	--	--	--	--	--	--	--	--	--	--	--	--	--	--	--
TRINITY_DN11276_c0_g1_i1_1	TMW54572.1	hypothetical protein DOY81_000366 [Sarcophaga bullata]	Q9V4Q8|RU2A_DROME	Probable U2 small nuclear ribonucleoprotein A' CG1406 OS=Drosophila melanogaster (Fruit fly) GN=CG1406 PE=1 SV=1	150/185(81.08)	K11092	SNRPA1	U2 small nuclear ribonucleoprotein A'	ko03040	Spliceosome	KOG1644	U2-associated snRNP A' protein	[A]	INFORMATION STORAGE AND PROCESSING	RNA processing and modification	S	COG4886	leucine Rich Repeat	Biological Process: mitotic cell cycle (GO:0000278);|Biological Process: mRNA splicing, via spliceosome (GO:0000398);|Cellular Component: U2 snRNP (GO:0005686);|Biological Process: chromatin organization (GO:0006325);|Biological Process: spermatogenesis (GO:0007283);|Cellular Component: small nuclear ribonucleoprotein complex (GO:0030532);|Molecular Function: U2 snRNA binding (GO:0030620);|Cellul…	PF14580.6,PF13855.6,PF12799.7	Leucine-rich repeat|Leucine rich repeat|Leucine Rich repeats (2 copies)
TRINITY_DN11276_c0_g1_i1_2	VVC37100.1	Zinc finger C2H2-type,Zinc finger, RING/FYVE/PHD-type [Cinara cedri]	--	--	70/175(40.00)	K09228	KRAB	KRAB domain-containing zinc finger protein	ko05168	Herpes simplex virus 1 infection	KOG1721	FOG: Zn-finger	[R]	POORLY CHARACTERIZED	General function prediction only	S	COG5048	Zinc finger protein	--	PF13894.6,PF13912.6	C2H2-type zinc finger|C2H2-type zinc finger
TRINITY_DN1127_c0_g1_i1_1	--	--	--	--	--	--	--	--	--	--	--	--	--	--	--	--	--	--	--	--	--
TRINITY_DN11280_c0_g1_i1_1	XP_017797801.1	PREDICTED: protein Malvolio isoform X2 [Habropoda laboriosa]	--	--	47/88(53.41)	K21398	SLC11A2, DMT1, NRAMP2	natural resistance-associated macrophage protein 2	ko04142|ko04216|ko04978	Lysosome|Ferroptosis|Mineral absorption	--	--	--	--	--	P	COG1914	H( )-stimulated, divalent metal cation uptake system (By similarity)	--	--	--
TRINITY_DN11285_c0_g1_i1_2	--	--	--	--	--	--	--	--	--	--	--	--	--	--	--	--	--	--	--	--	--
TRINITY_DN11287_c0_g1_i1_1	XP_011189440.1	amidophosphoribosyltransferase [Zeugodacus cucurbitae]	Q27601|PUR1_DROME	Amidophosphoribosyltransferase CG2867 OS=Drosophila melanogaster (Fruit fly) GN=CG2867 PE=1 SV=2	151/174(86.78)	K00764	purF, PPAT	amidophosphoribosyltransferase [EC:2.4.2.14]	ko00230|ko00250	Purine metabolism|Alanine, aspartate and glutamate metabolism	KOG0572	Glutamine phosphoribosylpyrophosphate amidotransferase	[F]	METABOLISM	Nucleotide transport and metabolism	F	COG0034	glutamine phosphoribosylpyrophosphate amidotransferase	Molecular Function: amidophosphoribosyltransferase activity (GO:0004044);|Biological Process: purine nucleotide biosynthetic process (GO:0006164);|Biological Process: 'de novo' IMP biosynthetic process (GO:0006189);|Biological Process: glutamine metabolic process (GO:0006541);|Biological Process: determination of adult lifespan (GO:0008340);|Biological Process: purine nucleobase biosynthetic proc…	PF13522.6,PF13537.6	Glutamine amidotransferase domain|Glutamine amidotransferase domain
TRINITY_DN11287_c0_g1_i1_2	--	--	--	--	--	--	--	--	--	--	--	--	--	--	--	--	--	--	--	--	--
TRINITY_DN11289_c0_g1_i1_1	XP_020290845.1	solute carrier organic anion transporter family member 4A1 isoform X5 [Pseudomyrmex gracilis]	Q9Y6L6|SO1B1_HUMAN	Solute carrier organic anion transporter family member 1B1 LST1 OS=Homo sapiens (Human) GN=LST1 PE=1 SV=2	--	--	--	--	--	--	KOG3626	Organic anion transporter	[Q]	METABOLISM	Secondary metabolites biosynthesis, transport and catabolism	P	ENOG410XRSF	transporter activity	--	PF03137.20,PF07648.15	Organic Anion Transporter Polypeptide (OATP) family|Kazal-type serine protease inhibitor domain
TRINITY_DN11291_c0_g1_i1_1	XP_015599201.1	surfeit locus protein 4 homolog [Cephus cinctus]	O18405|SURF4_DROME	Surfeit locus protein 4 homolog CG6202 OS=Drosophila melanogaster (Fruit fly) GN=CG6202 PE=2 SV=1	--	--	--	--	--	--	KOG3998	Putative cargo transport protein ERV29	[U]	CELLULAR PROCESSES AND SIGNALING	Intracellular trafficking, secretion, and vesicular transport	S	COG2259	doxx family	Cellular Component: endoplasmic reticulum membrane (GO:0005789);|Cellular Component: endomembrane system (GO:0012505);|Cellular Component: integral component of membrane (GO:0016021);|Cellular Component: fusome (GO:0045169);	PF02077.15	SURF4 family
TRINITY_DN11295_c0_g1_i1_1	XP_023295714.1	protein aubergine [Lucilia cuprina]	L0CRP1|AUB_DROME	Protein aubergine CG6137 OS=Drosophila melanogaster (Fruit fly) GN=CG6137 PE=1 SV=1	68/99(68.69)	K02156	AUB, PIWI	aubergine	ko04320	Dorso-ventral axis formation	KOG1042	Germ-line stem cell division protein Hiwi/Piwi; negative developmental regulator	[D]	CELLULAR PROCESSES AND SIGNALING	Cell cycle control, cell division, chromosome partitioning	J	ENOG410XNRH	piwi-like	Biological Process: mRNA splicing, via spliceosome (GO:0000398);|Biological Process: oocyte maturation (GO:0001556);|Molecular Function: RNA binding (GO:0003723);|Cellular Component: cytoplasm (GO:0005737);|Biological Process: chromatin silencing (GO:0006342);|Biological Process: regulation of translational initiation (GO:0006446);|Biological Process: mitotic chromosome condensation (GO:0007076);…	--	--
TRINITY_DN11295_c0_g2_i1_1	XP_023295714.1	protein aubergine [Lucilia cuprina]	L0CRP1|AUB_DROME	Protein aubergine CG6137 OS=Drosophila melanogaster (Fruit fly) GN=CG6137 PE=1 SV=1	109/160(68.12)	K02156	AUB, PIWI	aubergine	ko04320	Dorso-ventral axis formation	KOG1042	Germ-line stem cell division protein Hiwi/Piwi; negative developmental regulator	[D]	CELLULAR PROCESSES AND SIGNALING	Cell cycle control, cell division, chromosome partitioning	J	ENOG410XNRH	piwi-like	Biological Process: mRNA splicing, via spliceosome (GO:0000398);|Biological Process: oocyte maturation (GO:0001556);|Molecular Function: RNA binding (GO:0003723);|Cellular Component: cytoplasm (GO:0005737);|Biological Process: chromatin silencing (GO:0006342);|Biological Process: regulation of translational initiation (GO:0006446);|Biological Process: mitotic chromosome condensation (GO:0007076);…	PF02170.22	PAZ domain
TRINITY_DN11296_c0_g1_i1_2	XP_023704754.1	uncharacterized protein LOC111863040 [Cryptotermes secundus]	--	--	94/139(67.63)	K05860	PLCE	phosphatidylinositol phospholipase C, epsilon [EC:3.1.4.11]	ko00562|ko04014|ko04015|ko04020|ko04024|ko04070|ko04919|ko04933|ko05131|ko05205	Inositol phosphate metabolism|Ras signaling pathway|Rap1 signaling pathway|Calcium signaling pathway|cAMP signaling pathway|Phosphatidylinositol signaling system|Thyroid hormone signaling pathway|AGE-RAGE signaling pathway in diabetic complications|Shigellosis|Proteoglycans in cancer	--	--	--	--	--	--	--	--	--	--	--
TRINITY_DN11297_c0_g1_i1_1	--	--	--	--	--	--	--	--	--	--	--	--	--	--	--	--	--	--	--	--	--
TRINITY_DN11297_c0_g1_i1_2	XP_032407385.1	zinc finger protein 835-like [Xiphophorus hellerii]	--	--	--	--	--	--	--	--	--	--	--	--	--	--	--	--	--	PF13894.6,PF00096.26,PF12171.8,PF12874.7	C2H2-type zinc finger|Zinc finger, C2H2 type|Zinc-finger double-stranded RNA-binding|Zinc-finger of C2H2 type
TRINITY_DN11297_c0_g2_i1_1	--	--	--	--	--	--	--	--	--	--	--	--	--	--	--	--	--	--	--	--	--
TRINITY_DN11300_c0_g1_i1_2	--	--	--	--	--	--	--	--	--	--	--	--	--	--	--	--	--	--	--	--	--
TRINITY_DN11301_c0_g1_i1_1	XP_017131557.1	PREDICTED: uncharacterized protein LOC108148770 isoform X11 [Drosophila elegans]	--	--	--	--	--	--	--	--	--	--	--	--	--	L	COG0553	helicase	--	--	--
TRINITY_DN11301_c0_g1_i1_2	--	--	--	--	--	--	--	--	--	--	--	--	--	--	--	--	--	--	--	--	--
TRINITY_DN11301_c0_g2_i1_1	XP_016933025.1	PREDICTED: uncharacterized protein LOC108012221 isoform X3 [Drosophila suzukii]	--	--	--	--	--	--	--	--	--	--	--	--	--	L	COG0553	helicase	--	--	--
TRINITY_DN11304_c0_g1_i1_2	--	--	--	--	--	--	--	--	--	--	--	--	--	--	--	--	--	--	--	--	--
TRINITY_DN11305_c0_g1_i1_1	XP_022187326.1	centrosomal protein of 290 kDa [Nilaparvata lugens]	--	--	--	--	--	--	--	--	--	--	--	--	--	S	ENOG41123Y9	NA	--	--	--
TRINITY_DN11305_c0_g1_i1_2	XP_026635727.1	troponin T, cardiac muscle isoform X1 [Microtus ochrogaster]	P50753|TNNT2_RAT	Troponin T, cardiac muscle Tnnt2 OS=Rattus norvegicus (Rat) GN=Tnnt2 PE=1 SV=2	36/36(100.00)	K12045	TNNT2	troponin T, cardiac muscle	ko04260|ko04261|ko05410|ko05414	Cardiac muscle contraction|Adrenergic signaling in cardiomyocytes|Hypertrophic cardiomyopathy (HCM)|Dilated cardiomyopathy (DCM)	KOG3634	Troponin	[Z]	CELLULAR PROCESSES AND SIGNALING	Cytoskeleton	Z	ENOG410XS6A	Troponin T type	Biological Process: skeletal muscle contraction (GO:0003009);|Molecular Function: actin binding (GO:0003779);|Molecular Function: calcium ion binding (GO:0005509);|Molecular Function: tropomyosin binding (GO:0005523);|Cellular Component: troponin complex (GO:0005861);|Cellular Component: striated muscle thin filament (GO:0005865);|Biological Process: muscle contraction (GO:0006936);|Biological Pr…	--	--
TRINITY_DN11306_c0_g1_i1_2	--	--	--	--	--	--	--	--	--	--	--	--	--	--	--	--	--	--	--	--	--
TRINITY_DN11307_c0_g1_i1_1	--	--	--	--	--	--	--	--	--	--	--	--	--	--	--	--	--	--	--	--	--
TRINITY_DN11309_c0_g1_i1_1	--	--	--	--	--	--	--	--	--	--	--	--	--	--	--	--	--	--	--	--	--
TRINITY_DN11310_c1_g1_i1_2	XP_014240511.1	sodium-dependent dopamine transporter [Cimex lectularius]	Q7K4Y6|DAT_DROME	Sodium-dependent dopamine transporter CG8380 OS=Drosophila melanogaster (Fruit fly) GN=CG8380 PE=1 SV=1	128/167(76.65)	K05036	SLC6A3, DAT	solute carrier family 6 (neurotransmitter transporter, dopamine) member 3	ko04721|ko04728|ko05012|ko05030|ko05031|ko05034	Synaptic vesicle cycle|Dopaminergic synapse|Parkinson disease|Cocaine addiction|Amphetamine addiction|Alcoholism	KOG3659	Sodium-neurotransmitter symporter	[T]	CELLULAR PROCESSES AND SIGNALING	Signal transduction mechanisms	P	COG0733	Transporter	Molecular Function: neurotransmitter:sodium symporter activity (GO:0005328);|Molecular Function: dopamine:sodium symporter activity (GO:0005330);|Cellular Component: plasma membrane (GO:0005886);|Cellular Component: integral component of plasma membrane (GO:0005887);|Biological Process: adult locomotory behavior (GO:0008344);|Biological Process: dopamine transport (GO:0015872);|Biological Process…	PF00209.18	Sodium:neurotransmitter symporter family
TRINITY_DN11315_c0_g1_i1_2	--	--	--	--	--	--	--	--	--	--	--	--	--	--	--	--	--	--	--	--	--
TRINITY_DN11316_c0_g1_i1_2	--	--	--	--	--	--	--	--	--	--	--	--	--	--	--	--	--	--	--	--	--
TRINITY_DN1131_c0_g1_i1_1	XP_004535887.1	RNA-binding protein 8A [Ceratitis capitata]	Q9V535|RBM8A_DROME	RNA-binding protein 8A CG8781 OS=Drosophila melanogaster (Fruit fly) GN=CG8781 PE=1 SV=1	132/165(80.00)	K12876	RBM8A, Y14	RNA-binding protein 8A	ko03013|ko03015|ko03040	RNA transport|mRNA surveillance pathway|Spliceosome	KOG0130	RNA-binding protein RBM8/Tsunagi (RRM superfamily)	[R]	POORLY CHARACTERIZED	General function prediction only	S	ENOG4111IHM	RNA binding motif protein 8A	Biological Process: nuclear-transcribed mRNA catabolic process, nonsense-mediated decay (GO:0000184);|Biological Process: microtubule cytoskeleton organization (GO:0000226);|Biological Process: negative regulation of transposition, DNA-mediated (GO:0000335);|Biological Process: regulation of alternative mRNA splicing, via spliceosome (GO:0000381);|Biological Process: mRNA splicing, via spliceosom…	PF00076.22	RNA recognition motif. (a.k.a. RRM, RBD, or RNP domain)
TRINITY_DN11323_c0_g1_i1_1	KAE9442759.1	hypothetical protein GE061_02387 [Apolygus lucorum]	P10401|POLY_DROME	Endonuclease pol OS=Drosophila melanogaster (Fruit fly) GN=pol PE=4 SV=1	--	--	--	--	--	--	KOG0017	FOG: Transposon-encoded proteins with TYA, reverse transcriptase, integrase domains in various combinations	[R]	POORLY CHARACTERIZED	General function prediction only	L	COG2801	Retrotransposon protein	Molecular Function: nucleic acid binding (GO:0003676);|Molecular Function: RNA-directed DNA polymerase activity (GO:0003964);|Molecular Function: endonuclease activity (GO:0004519);|Biological Process: DNA integration (GO:0015074);	PF00078.27	Reverse transcriptase (RNA-dependent DNA polymerase)
TRINITY_DN11323_c0_g1_i1_2	XP_026280699.1	glycine--tRNA ligase [Frankliniella occidentalis]	Q04451|SYG_BOMMO	Glycine--tRNA ligase . OS=Bombyx mori (Silk moth) GN=. PE=1 SV=2	120/136(88.24)	K01880	GARS, glyS1	glycyl-tRNA synthetase [EC:6.1.1.14]	ko00970	Aminoacyl-tRNA biosynthesis	KOG2298	Glycyl-tRNA synthetase and related class II tRNA synthetase	[J]	INFORMATION STORAGE AND PROCESSING	Translation, ribosomal structure and biogenesis	J	COG0423	Catalyzes the attachment of glycine to tRNA(Gly) (By similarity)	Molecular Function: glycine-tRNA ligase activity (GO:0004820);|Molecular Function: ATP binding (GO:0005524);|Cellular Component: cytoplasm (GO:0005737);|Biological Process: glycyl-tRNA aminoacylation (GO:0006426);|Biological Process: diadenosine tetraphosphate biosynthetic process (GO:0015966);|Molecular Function: protein dimerization activity (GO:0046983);	PF00587.25	tRNA synthetase class II core domain (G, H, P, S and T)
[truncated: 45,172 more rows]
