# Supplementary material for: Fumigant activity and transcriptomic analysis of two plant essential oils against the tea green leafhopper, Empoasca onukii Matsuda
Source: Front Physiol. 2023 Sep 19;14:1217608. doi: 10.3389/fphys.2023.1217608 (PMC10546945; doi:10.3389/fphys.2023.1217608)
Supplement: Supplementary file 13 [file Table10.xlsx]

## Sheet: Figure 2A raw data
#GO_classify1	GO_classify2	Unigene	Gene
#Total_gene		18199
biological process	biological adhesion	865	TRINITY_DN10018_c0_g1_i1_1; TRINITY_DN10020_c0_g1_i1_1; TRINITY_DN1004_c0_g1_i1_1; TRINITY_DN1004_c0_g2_i1_1; TRINITY_DN10111_c0_g1_i1_1; TRINITY_DN10198_c0_g1_i1_1; TRINITY_DN10201_c0_g1_i1_1; TRINITY_DN10221_c1_g1_i1_1; TRINITY_DN10247_c0_g1_i2_1; TRINITY_DN10248_c0_g1_i1_1; TRINITY_DN10259_c0_g1_i1_2; TRINITY_DN10280_c0_g1_i1_1; TRINITY_DN10372_c0_g1_i1_2; TRINITY_DN103_c0_g1_i1_1; TRINITY_DN1…
biological process	biological regulation	8069	TRINITY_DN10018_c0_g1_i1_1; TRINITY_DN10020_c0_g1_i1_1; TRINITY_DN10055_c0_g1_i1_1; TRINITY_DN10060_c0_g1_i1_1; TRINITY_DN1006_c0_g1_i1_1; TRINITY_DN10077_c0_g1_i1_1; TRINITY_DN10082_c0_g1_i1_1; TRINITY_DN10090_c0_g1_i1_2; TRINITY_DN10092_c0_g1_i1_1; TRINITY_DN10111_c0_g1_i1_1; TRINITY_DN10133_c0_g1_i1_1; TRINITY_DN10138_c0_g1_i1_1; TRINITY_DN10142_c0_g1_i1_1; TRINITY_DN10143_c0_g1_i1_1; TRINITY_…
DN18048_c0_g1_i1_1; TRINITY_DN18051_c0_g1_i1_1; TRINITY_DN18067_c0_g1_i1_1; TRINITY_DN18068_c0_g1_i1_2; TRINITY_DN18087_c0_g1_i1_2; TRINITY_DN18087_c0_g2_i1_2; TRINITY_DN18088_c0_g1_i1_2; TRINITY_DN18091_c0_g1_i2_2; TRINITY_DN18091_c0_g2_i1_1; TRINITY_DN18098_c0_g1_i1_1; TRINITY_DN18105_c0_g2_i2_2; TRINITY_DN18115_c0_g1_i1_2; TRINITY_DN18131_c0_g1_i1_1; TRINITY_DN18141_c0_g1_i1_1; TRINITY_DN18145…
_c0_g1_i1_1; TRINITY_DN23829_c0_g1_i1_2; TRINITY_DN23836_c0_g1_i2_1; TRINITY_DN23841_c0_g1_i1_1; TRINITY_DN23846_c0_g1_i1_1; TRINITY_DN23850_c0_g1_i1_1; TRINITY_DN23854_c0_g1_i1_1; TRINITY_DN23857_c0_g1_i1_2; TRINITY_DN23867_c0_g1_i1_1; TRINITY_DN23868_c0_g1_i4_2; TRINITY_DN23874_c0_g1_i2_2; TRINITY_DN23876_c0_g1_i1_2; TRINITY_DN23884_c0_g1_i1_1; TRINITY_DN23884_c2_g1_i1_2; TRINITY_DN23884_c4_g1_…
_i2_2; TRINITY_DN28222_c0_g1_i6_2; TRINITY_DN28222_c0_g2_i4_2; TRINITY_DN28224_c0_g2_i1_2; TRINITY_DN28236_c1_g1_i1_2; TRINITY_DN28253_c0_g1_i4_2; TRINITY_DN28256_c0_g1_i3_2; TRINITY_DN28259_c0_g2_i1_2; TRINITY_DN28264_c0_g1_i1_1; TRINITY_DN28264_c0_g1_i2_2; TRINITY_DN28268_c0_g1_i2_2; TRINITY_DN2826_c0_g1_i1_1; TRINITY_DN28275_c0_g1_i1_1; TRINITY_DN28280_c0_g2_i1_2; TRINITY_DN28285_c0_g1_i1_1; T…
_i1_2; TRINITY_DN32098_c0_g1_i5_2; TRINITY_DN32098_c0_g1_i8_1; TRINITY_DN3209_c0_g1_i1_1; TRINITY_DN32104_c0_g1_i7_2; TRINITY_DN32105_c0_g1_i1_2; TRINITY_DN32106_c0_g1_i1_2; TRINITY_DN32109_c0_g2_i1_2; TRINITY_DN32110_c1_g2_i2_2; TRINITY_DN32115_c0_g1_i2_2; TRINITY_DN32117_c0_g1_i1_2; TRINITY_DN32121_c0_g1_i1_2; TRINITY_DN32123_c0_g1_i1_2; TRINITY_DN32126_c1_g1_i10_2; TRINITY_DN32127_c0_g2_i4_1; …
35988_c0_g1_i1_2; TRINITY_DN35989_c0_g1_i1_1; TRINITY_DN35991_c0_g1_i3_1; TRINITY_DN36008_c0_g1_i1_2; TRINITY_DN3600_c0_g1_i1_1; TRINITY_DN36011_c0_g1_i1_1; TRINITY_DN36011_c0_g2_i1_1; TRINITY_DN36012_c0_g1_i1_1; TRINITY_DN36013_c0_g1_i1_2; TRINITY_DN36014_c0_g3_i1_1; TRINITY_DN36016_c0_g1_i1_1; TRINITY_DN36020_c0_g2_i1_1; TRINITY_DN36024_c0_g1_i3_1; TRINITY_DN36024_c0_g2_i2_1; TRINITY_DN36025_c0…
RINITY_DN40997_c0_g1_i1_1; TRINITY_DN40998_c0_g1_i1_1; TRINITY_DN409_c0_g1_i1_1; TRINITY_DN41000_c0_g1_i1_1; TRINITY_DN41001_c0_g1_i1_1; TRINITY_DN41006_c0_g1_i1_1; TRINITY_DN4100_c0_g1_i1_1; TRINITY_DN41010_c0_g1_i1_1; TRINITY_DN41014_c0_g1_i1_1; TRINITY_DN41020_c0_g1_i1_1; TRINITY_DN41023_c0_g1_i1_1; TRINITY_DN41029_c0_g1_i1_1; TRINITY_DN4102_c0_g1_i1_2; TRINITY_DN41038_c0_g1_i1_1; TRINITY_DN41…
biological process	cell killing	45	TRINITY_DN10207_c0_g2_i1_1; TRINITY_DN11242_c1_g1_i1_1; TRINITY_DN11336_c0_g1_i1_2; TRINITY_DN1320_c0_g1_i1_1; TRINITY_DN14744_c0_g1_i1_2; TRINITY_DN15455_c0_g1_i1_2; TRINITY_DN15641_c0_g1_i1_1; TRINITY_DN15670_c0_g1_i1_1; TRINITY_DN15670_c0_g2_i1_1; TRINITY_DN18566_c0_g1_i1_2; TRINITY_DN18632_c0_g1_i1_1; TRINITY_DN21625_c0_g1_i1_2; TRINITY_DN22901_c0_g1_i1_2; TRINITY_DN23368_c0_g1_i1_2; TRINITY_…
biological process	cellular component organization or biogenesis	6236	TRINITY_DN10018_c0_g1_i1_1; TRINITY_DN10020_c0_g1_i1_1; TRINITY_DN10029_c0_g1_i1_1; TRINITY_DN1004_c0_g1_i1_1; TRINITY_DN1004_c0_g2_i1_1; TRINITY_DN10051_c0_g1_i1_1; TRINITY_DN10058_c0_g1_i1_1; TRINITY_DN10060_c0_g1_i1_1; TRINITY_DN10071_c0_g1_i1_1; TRINITY_DN10082_c0_g1_i1_1; TRINITY_DN10093_c0_g1_i1_1; TRINITY_DN10111_c0_g1_i1_1; TRINITY_DN10133_c0_g1_i1_1; TRINITY_DN10138_c0_g1_i1_1; TRINITY_D…
19915_c0_g1_i1_1; TRINITY_DN19917_c0_g1_i1_1; TRINITY_DN19917_c0_g2_i1_1; TRINITY_DN19926_c0_g1_i1_2; TRINITY_DN19931_c0_g1_i1_1; TRINITY_DN19932_c1_g1_i1_1; TRINITY_DN19941_c0_g1_i3_2; TRINITY_DN19948_c0_g1_i1_2; TRINITY_DN19948_c0_g2_i1_2; TRINITY_DN19960_c0_g1_i1_2; TRINITY_DN19967_c0_g2_i1_2; TRINITY_DN19973_c0_g1_i1_2; TRINITY_DN19979_c0_g1_i1_2; TRINITY_DN19984_c0_g2_i1_2; TRINITY_DN19987_c…
TY_DN26318_c0_g2_i1_2; TRINITY_DN26327_c0_g1_i1_1; TRINITY_DN26328_c1_g1_i6_2; TRINITY_DN26328_c2_g1_i1_2; TRINITY_DN26332_c0_g1_i3_1; TRINITY_DN26335_c0_g1_i1_1; TRINITY_DN26335_c0_g1_i2_2; TRINITY_DN2633_c0_g1_i1_1; TRINITY_DN26347_c0_g1_i3_2; TRINITY_DN26348_c0_g1_i2_2; TRINITY_DN2634_c0_g1_i1_1; TRINITY_DN26351_c0_g1_i1_1; TRINITY_DN26355_c0_g1_i2_2; TRINITY_DN26362_c0_g1_i1_2; TRINITY_DN2636…
_1; TRINITY_DN31984_c0_g1_i1_2; TRINITY_DN31988_c1_g1_i2_2; TRINITY_DN32000_c0_g1_i1_1; TRINITY_DN32015_c0_g1_i1_1; TRINITY_DN32017_c0_g1_i2_1; TRINITY_DN32035_c2_g2_i1_1; TRINITY_DN32037_c0_g1_i1_1; TRINITY_DN32038_c0_g1_i6_2; TRINITY_DN32050_c0_g1_i1_2; TRINITY_DN32052_c0_g1_i1_2; TRINITY_DN32057_c0_g2_i1_1; TRINITY_DN32061_c1_g2_i1_1; TRINITY_DN32064_c0_g1_i1_2; TRINITY_DN32067_c0_g3_i4_1; TRI…
_1; TRINITY_DN37476_c1_g1_i1_1; TRINITY_DN3749_c0_g1_i1_1; TRINITY_DN37502_c0_g1_i1_1; TRINITY_DN37504_c1_g1_i5_1; TRINITY_DN37512_c0_g1_i1_1; TRINITY_DN37516_c1_g1_i1_1; TRINITY_DN37517_c1_g1_i2_1; TRINITY_DN37526_c0_g2_i2_1; TRINITY_DN3753_c0_g1_i1_1; TRINITY_DN37543_c1_g1_i4_1; TRINITY_DN37549_c1_g1_i4_1; TRINITY_DN37559_c0_g1_i3_1; TRINITY_DN37563_c0_g1_i1_1; TRINITY_DN37565_c0_g1_i8_1; TRINI…
_i1_1; TRINITY_DN6368_c0_g1_i1_2; TRINITY_DN6384_c0_g1_i1_1; TRINITY_DN6390_c0_g1_i1_1; TRINITY_DN6406_c0_g1_i1_2; TRINITY_DN6415_c0_g1_i1_1; TRINITY_DN6418_c0_g1_i1_1; TRINITY_DN6419_c0_g1_i1_1; TRINITY_DN6422_c0_g1_i1_1; TRINITY_DN6428_c0_g1_i1_1; TRINITY_DN6429_c0_g1_i2_1; TRINITY_DN6430_c0_g1_i1_1; TRINITY_DN6431_c0_g1_i1_1; TRINITY_DN6432_c0_g1_i1_1; TRINITY_DN6438_c0_g1_i1_1; TRINITY_DN6455…
biological process	cellular process	13961	TRINITY_DN10018_c0_g1_i1_1; TRINITY_DN10020_c0_g1_i1_1; TRINITY_DN10029_c0_g1_i1_1; TRINITY_DN10032_c0_g1_i1_1; TRINITY_DN1004_c0_g1_i1_1; TRINITY_DN1004_c0_g1_i1_2; TRINITY_DN1004_c0_g2_i1_1; TRINITY_DN10051_c0_g1_i1_1; TRINITY_DN10055_c0_g1_i1_1; TRINITY_DN10058_c0_g1_i1_1; TRINITY_DN10060_c0_g1_i1_1; TRINITY_DN1006_c0_g1_i1_1; TRINITY_DN10071_c0_g1_i1_1; TRINITY_DN10077_c0_g1_i1_1; TRINITY_DN1…
_DN14744_c0_g1_i1_2; TRINITY_DN14747_c0_g1_i1_1; TRINITY_DN14747_c0_g2_i1_1; TRINITY_DN14749_c1_g1_i1_2; TRINITY_DN14751_c0_g1_i1_1; TRINITY_DN14755_c0_g2_i1_2; TRINITY_DN14760_c0_g1_i1_1; TRINITY_DN14760_c0_g1_i1_2; TRINITY_DN14760_c0_g2_i1_1; TRINITY_DN14763_c1_g1_i1_2; TRINITY_DN14772_c0_g1_i1_1; TRINITY_DN14772_c0_g2_i1_1; TRINITY_DN14777_c0_g1_i1_1; TRINITY_DN14778_c0_g1_i1_1; TRINITY_DN1478…
34_c0_g1_i1_2; TRINITY_DN18939_c0_g1_i1_1; TRINITY_DN18943_c0_g1_i1_1; TRINITY_DN18943_c0_g1_i1_2; TRINITY_DN18946_c0_g1_i1_2; TRINITY_DN18948_c0_g1_i1_1; TRINITY_DN18948_c1_g1_i1_1; TRINITY_DN18948_c1_g2_i1_1; TRINITY_DN18949_c0_g1_i1_2; TRINITY_DN18953_c0_g1_i1_2; TRINITY_DN18963_c0_g1_i1_1; TRINITY_DN18968_c0_g1_i1_1; TRINITY_DN18970_c0_g1_i1_2; TRINITY_DN18971_c0_g1_i1_2; TRINITY_DN18974_c0_g…
TRINITY_DN22287_c0_g1_i1_1; TRINITY_DN22290_c0_g1_i1_1; TRINITY_DN22296_c0_g1_i1_1; TRINITY_DN22299_c0_g1_i1_1; TRINITY_DN2229_c0_g1_i1_1; TRINITY_DN22300_c0_g1_i1_2; TRINITY_DN22303_c0_g1_i1_1; TRINITY_DN22304_c0_g1_i1_2; TRINITY_DN22306_c0_g1_i1_2; TRINITY_DN22308_c0_g1_i1_1; TRINITY_DN22310_c0_g1_i1_1; TRINITY_DN22317_c1_g2_i4_2; TRINITY_DN22319_c0_g1_i1_2; TRINITY_DN22324_c0_g1_i1_1; TRINITY_…
TRINITY_DN24919_c0_g1_i1_1; TRINITY_DN24920_c0_g1_i1_1; TRINITY_DN24920_c0_g1_i1_2; TRINITY_DN24922_c0_g1_i2_1; TRINITY_DN24927_c0_g1_i2_2; TRINITY_DN24929_c0_g2_i1_1; TRINITY_DN24931_c1_g1_i8_2; TRINITY_DN24933_c0_g1_i3_1; TRINITY_DN24937_c0_g1_i1_1; TRINITY_DN24937_c0_g1_i4_2; TRINITY_DN24939_c0_g1_i5_2; TRINITY_DN24941_c0_g2_i1_1; TRINITY_DN24942_c0_g1_i1_1; TRINITY_DN24942_c1_g1_i1_1; TRINITY…
1; TRINITY_DN27499_c0_g1_i1_2; TRINITY_DN27503_c0_g1_i1_1; TRINITY_DN27506_c0_g1_i1_1; TRINITY_DN27507_c0_g1_i2_2; TRINITY_DN27508_c0_g1_i1_1; TRINITY_DN2750_c0_g1_i2_1; TRINITY_DN27512_c1_g2_i3_1; TRINITY_DN27515_c0_g1_i1_2; TRINITY_DN27515_c0_g1_i2_1; TRINITY_DN27516_c0_g1_i1_2; TRINITY_DN27518_c0_g1_i2_2; TRINITY_DN27519_c0_g1_i2_1; TRINITY_DN2751_c0_g1_i1_1; TRINITY_DN2751_c1_g1_i1_1; TRINITY…
_i2_2; TRINITY_DN29918_c0_g1_i2_1; TRINITY_DN29919_c0_g1_i1_2; TRINITY_DN2991_c0_g1_i1_1; TRINITY_DN29920_c0_g1_i1_2; TRINITY_DN29922_c0_g1_i1_1; TRINITY_DN29925_c0_g1_i1_1; TRINITY_DN29927_c0_g1_i1_2; TRINITY_DN29927_c0_g2_i1_2; TRINITY_DN29931_c0_g1_i1_2; TRINITY_DN29932_c0_g1_i1_2; TRINITY_DN29935_c0_g1_i1_2; TRINITY_DN29937_c0_g1_i1_1; TRINITY_DN29937_c2_g4_i1_2; TRINITY_DN29938_c0_g1_i1_1; T…
NITY_DN32105_c0_g1_i1_2; TRINITY_DN32106_c0_g1_i1_2; TRINITY_DN32109_c0_g2_i1_2; TRINITY_DN32110_c1_g2_i2_2; TRINITY_DN32115_c0_g1_i2_2; TRINITY_DN32117_c0_g1_i1_2; TRINITY_DN32118_c0_g1_i13_2; TRINITY_DN32121_c0_g1_i1_2; TRINITY_DN32123_c0_g1_i1_2; TRINITY_DN32126_c1_g1_i10_2; TRINITY_DN32127_c0_g2_i4_1; TRINITY_DN32128_c0_g1_i1_2; TRINITY_DN32129_c0_g1_i15_2; TRINITY_DN32130_c0_g1_i1_2; TRINITY…
RINITY_DN34220_c0_g1_i1_2; TRINITY_DN34222_c0_g1_i1_2; TRINITY_DN34223_c0_g2_i2_1; TRINITY_DN34226_c0_g1_i1_2; TRINITY_DN34226_c1_g1_i2_1; TRINITY_DN34226_c1_g2_i1_1; TRINITY_DN34227_c0_g2_i4_1; TRINITY_DN34228_c0_g1_i1_1; TRINITY_DN3422_c0_g1_i1_1; TRINITY_DN34230_c0_g1_i2_1; TRINITY_DN34231_c0_g1_i1_2; TRINITY_DN34231_c0_g1_i3_1; TRINITY_DN3423_c0_g1_i1_1; TRINITY_DN34240_c0_g1_i1_2; TRINITY_DN…
98_c0_g1_i4_1; TRINITY_DN36899_c0_g1_i2_1; TRINITY_DN36900_c0_g1_i1_1; TRINITY_DN36911_c0_g1_i1_1; TRINITY_DN36916_c0_g1_i1_1; TRINITY_DN36918_c0_g1_i1_1; TRINITY_DN36924_c1_g1_i1_1; TRINITY_DN36926_c0_g1_i5_1; TRINITY_DN36928_c0_g1_i1_1; TRINITY_DN36929_c0_g3_i1_1; TRINITY_DN3692_c0_g1_i1_1; TRINITY_DN36934_c0_g1_i1_1; TRINITY_DN36935_c0_g2_i3_1; TRINITY_DN36939_c1_g2_i1_1; TRINITY_DN36939_c1_g3…
06_c0_g1_i1_1; TRINITY_DN40008_c0_g1_i1_1; TRINITY_DN40011_c0_g1_i1_1; TRINITY_DN40012_c0_g1_i1_1; TRINITY_DN40014_c0_g1_i1_1; TRINITY_DN40022_c0_g1_i1_1; TRINITY_DN40027_c0_g1_i1_1; TRINITY_DN40028_c0_g1_i1_1; TRINITY_DN40029_c0_g1_i1_1; TRINITY_DN40031_c0_g1_i1_1; TRINITY_DN40032_c0_g1_i1_1; TRINITY_DN40033_c0_g1_i1_1; TRINITY_DN40034_c0_g1_i1_1; TRINITY_DN40035_c0_g1_i1_1; TRINITY_DN40037_c0_g…
225_c0_g2_i1_1; TRINITY_DN5227_c0_g1_i1_1; TRINITY_DN5228_c0_g1_i1_2; TRINITY_DN522_c0_g1_i1_1; TRINITY_DN5232_c0_g1_i1_1; TRINITY_DN5240_c0_g1_i1_1; TRINITY_DN5243_c0_g1_i1_1; TRINITY_DN5247_c0_g1_i1_1; TRINITY_DN5248_c0_g1_i1_1; TRINITY_DN5248_c0_g2_i1_1; TRINITY_DN524_c0_g1_i1_1; TRINITY_DN5253_c0_g1_i1_2; TRINITY_DN525_c0_g1_i1_1; TRINITY_DN5262_c0_g1_i1_2; TRINITY_DN5272_c0_g1_i1_1; TRINITY_…
biological process	developmental process	5610	TRINITY_DN10018_c0_g1_i1_1; TRINITY_DN10020_c0_g1_i1_1; TRINITY_DN10044_c0_g1_i1_1; TRINITY_DN1004_c0_g1_i1_1; TRINITY_DN1004_c0_g2_i1_1; TRINITY_DN10051_c0_g1_i1_1; TRINITY_DN10060_c0_g1_i1_1; TRINITY_DN10082_c0_g1_i1_1; TRINITY_DN10090_c0_g1_i1_2; TRINITY_DN1010_c0_g1_i1_2; TRINITY_DN10111_c0_g1_i1_1; TRINITY_DN10133_c0_g1_i1_1; TRINITY_DN10138_c0_g1_i1_1; TRINITY_DN10144_c0_g1_i1_1; TRINITY_DN…
512_c0_g2_i1_1; TRINITY_DN20513_c0_g1_i1_1; TRINITY_DN20513_c0_g2_i1_1; TRINITY_DN20522_c0_g1_i1_1; TRINITY_DN20523_c0_g1_i1_2; TRINITY_DN20537_c0_g1_i1_1; TRINITY_DN20538_c0_g1_i1_1; TRINITY_DN20553_c0_g1_i1_2; TRINITY_DN20554_c0_g1_i1_1; TRINITY_DN20556_c0_g1_i1_1; TRINITY_DN20556_c0_g1_i1_2; TRINITY_DN20564_c0_g1_i2_2; TRINITY_DN20565_c0_g1_i1_1; TRINITY_DN20568_c0_g1_i1_2; TRINITY_DN20596_c0_…
_DN27702_c0_g1_i1_2; TRINITY_DN27710_c1_g2_i1_1; TRINITY_DN27716_c0_g3_i1_2; TRINITY_DN27739_c0_g3_i2_2; TRINITY_DN27742_c0_g1_i1_2; TRINITY_DN27750_c1_g2_i1_2; TRINITY_DN27753_c0_g1_i1_2; TRINITY_DN27755_c0_g3_i6_2; TRINITY_DN27767_c0_g1_i2_2; TRINITY_DN2776_c0_g1_i1_1; TRINITY_DN27773_c0_g1_i2_2; TRINITY_DN27778_c0_g1_i1_1; TRINITY_DN27778_c0_g1_i1_2; TRINITY_DN27781_c0_g1_i1_1; TRINITY_DN27785…
3271_c2_g1_i3_2; TRINITY_DN33272_c0_g1_i1_2; TRINITY_DN33274_c1_g3_i1_2; TRINITY_DN33275_c5_g2_i2_2; TRINITY_DN33276_c1_g1_i4_1; TRINITY_DN33280_c0_g1_i1_1; TRINITY_DN33280_c0_g2_i2_1; TRINITY_DN33286_c0_g1_i1_1; TRINITY_DN33303_c3_g1_i3_2; TRINITY_DN33304_c0_g1_i4_1; TRINITY_DN33312_c3_g1_i1_2; TRINITY_DN33316_c0_g1_i1_2; TRINITY_DN33324_c0_g1_i1_1; TRINITY_DN33324_c0_g2_i6_1; TRINITY_DN33334_c0…
_i1_1; TRINITY_DN39994_c0_g1_i1_1; TRINITY_DN40011_c0_g1_i1_1; TRINITY_DN40012_c0_g1_i1_1; TRINITY_DN40022_c0_g1_i1_1; TRINITY_DN40029_c0_g1_i1_1; TRINITY_DN40031_c0_g1_i1_1; TRINITY_DN40032_c0_g1_i1_1; TRINITY_DN40033_c0_g1_i1_1; TRINITY_DN40035_c0_g1_i1_1; TRINITY_DN40037_c0_g1_i1_1; TRINITY_DN40049_c0_g1_i1_1; TRINITY_DN40052_c0_g1_i1_1; TRINITY_DN40063_c0_g1_i1_1; TRINITY_DN40072_c0_g1_i1_1; …
biological process	establishment of localization	4024	TRINITY_DN10082_c0_g1_i1_1; TRINITY_DN10093_c0_g1_i1_1; TRINITY_DN10111_c0_g1_i1_1; TRINITY_DN10138_c0_g1_i1_1; TRINITY_DN1013_c0_g1_i1_1; TRINITY_DN10142_c0_g1_i1_1; TRINITY_DN10143_c0_g1_i1_1; TRINITY_DN10158_c0_g1_i1_1; TRINITY_DN10158_c0_g2_i1_1; TRINITY_DN10159_c0_g1_i1_1; TRINITY_DN10171_c0_g1_i1_1; TRINITY_DN10171_c0_g2_i1_1; TRINITY_DN10171_c1_g1_i1_1; TRINITY_DN10172_c0_g1_i1_1; TRINITY_…
_1; TRINITY_DN24189_c0_g1_i1_2; TRINITY_DN24197_c0_g1_i3_1; TRINITY_DN24200_c0_g1_i1_2; TRINITY_DN24211_c0_g1_i1_1; TRINITY_DN24213_c2_g1_i4_2; TRINITY_DN24216_c0_g1_i4_2; TRINITY_DN24219_c0_g1_i1_2; TRINITY_DN24222_c0_g1_i1_1; TRINITY_DN24227_c0_g1_i1_1; TRINITY_DN24238_c0_g1_i1_2; TRINITY_DN24240_c0_g1_i1_1; TRINITY_DN24240_c0_g2_i1_1; TRINITY_DN24250_c0_g1_i2_2; TRINITY_DN24268_c0_g1_i1_1; TRI…
1_i1_2; TRINITY_DN32606_c0_g1_i2_1; TRINITY_DN32618_c0_g1_i7_2; TRINITY_DN32619_c0_g2_i1_1; TRINITY_DN32621_c0_g1_i2_2; TRINITY_DN32621_c0_g2_i1_2; TRINITY_DN32622_c0_g1_i1_2; TRINITY_DN32622_c0_g3_i1_2; TRINITY_DN32624_c0_g2_i2_2; TRINITY_DN32625_c0_g1_i1_2; TRINITY_DN32628_c0_g1_i2_2; TRINITY_DN32632_c0_g1_i4_1; TRINITY_DN32645_c0_g1_i2_2; TRINITY_DN32647_c3_g2_i3_2; TRINITY_DN32648_c0_g1_i2_2;…
INITY_DN41315_c0_g1_i1_1; TRINITY_DN4131_c0_g1_i1_1; TRINITY_DN41324_c0_g1_i1_1; TRINITY_DN41338_c0_g1_i1_1; TRINITY_DN41348_c0_g1_i1_1; TRINITY_DN4137_c0_g1_i1_1; TRINITY_DN41381_c0_g1_i1_1; TRINITY_DN41398_c0_g1_i1_1; TRINITY_DN4139_c0_g1_i1_1; TRINITY_DN41430_c0_g1_i1_1; TRINITY_DN41468_c0_g1_i1_1; TRINITY_DN41480_c0_g1_i1_1; TRINITY_DN41489_c0_g1_i1_1; TRINITY_DN41494_c0_g1_i1_1; TRINITY_DN41…
biological process	growth	964	TRINITY_DN10018_c0_g1_i1_1; TRINITY_DN10051_c0_g1_i1_1; TRINITY_DN10060_c0_g1_i1_1; TRINITY_DN10082_c0_g1_i1_1; TRINITY_DN10111_c0_g1_i1_1; TRINITY_DN10159_c0_g1_i1_1; TRINITY_DN10204_c0_g1_i1_1; TRINITY_DN10247_c0_g1_i2_1; TRINITY_DN1025_c0_g1_i1_1; TRINITY_DN103_c0_g1_i1_1; TRINITY_DN10536_c0_g1_i1_2; TRINITY_DN10661_c0_g1_i1_1; TRINITY_DN10668_c0_g1_i1_1; TRINITY_DN10695_c0_g1_i1_2; TRINITY_DN…
biological process	immune system process	1412	TRINITY_DN10092_c0_g1_i1_1; TRINITY_DN10171_c0_g1_i1_1; TRINITY_DN10171_c0_g2_i1_1; TRINITY_DN10171_c1_g1_i1_1; TRINITY_DN10198_c0_g1_i1_1; TRINITY_DN10201_c0_g1_i1_1; TRINITY_DN10248_c0_g1_i1_1; TRINITY_DN10250_c0_g1_i1_1; TRINITY_DN10325_c0_g1_i1_2; TRINITY_DN10411_c0_g1_i1_2; TRINITY_DN10540_c1_g1_i2_1; TRINITY_DN10661_c0_g1_i1_1; TRINITY_DN10851_c0_g1_i1_1; TRINITY_DN10862_c0_g1_i1_1; TRINITY…
g1_i1_1; TRINITY_DN39940_c0_g1_i1_1; TRINITY_DN40011_c0_g1_i1_1; TRINITY_DN40054_c0_g1_i1_1; TRINITY_DN40061_c0_g1_i1_1; TRINITY_DN40072_c0_g1_i1_1; TRINITY_DN40091_c0_g1_i1_1; TRINITY_DN40094_c0_g1_i1_1; TRINITY_DN40139_c0_g1_i1_1; TRINITY_DN40171_c0_g1_i1_1; TRINITY_DN40224_c0_g1_i1_1; TRINITY_DN40251_c0_g1_i1_1; TRINITY_DN40279_c0_g1_i1_1; TRINITY_DN40291_c0_g1_i1_1; TRINITY_DN40305_c0_g1_i1_1…
biological process	localization	5060	TRINITY_DN10018_c0_g1_i1_1; TRINITY_DN10020_c0_g1_i1_1; TRINITY_DN10082_c0_g1_i1_1; TRINITY_DN10093_c0_g1_i1_1; TRINITY_DN10111_c0_g1_i1_1; TRINITY_DN10138_c0_g1_i1_1; TRINITY_DN1013_c0_g1_i1_1; TRINITY_DN10142_c0_g1_i1_1; TRINITY_DN10143_c0_g1_i1_1; TRINITY_DN10158_c0_g1_i1_1; TRINITY_DN10158_c0_g2_i1_1; TRINITY_DN10159_c0_g1_i1_1; TRINITY_DN10170_c0_g1_i1_1; TRINITY_DN10171_c0_g1_i1_1; TRINITY_…
1_2; TRINITY_DN21900_c0_g1_i1_2; TRINITY_DN21905_c0_g2_i1_2; TRINITY_DN21907_c0_g1_i2_1; TRINITY_DN21923_c0_g1_i1_1; TRINITY_DN21931_c0_g1_i1_1; TRINITY_DN21932_c0_g1_i1_2; TRINITY_DN21933_c0_g3_i1_2; TRINITY_DN21952_c0_g1_i1_2; TRINITY_DN21957_c0_g1_i1_2; TRINITY_DN21967_c0_g1_i1_1; TRINITY_DN21978_c0_g1_i1_2; TRINITY_DN21995_c0_g1_i1_2; TRINITY_DN22012_c0_g1_i1_2; TRINITY_DN22025_c0_g1_i1_2; TR…
29559_c1_g2_i3_2; TRINITY_DN29564_c0_g1_i4_2; TRINITY_DN29572_c0_g1_i2_1; TRINITY_DN29581_c0_g1_i1_1; TRINITY_DN29587_c0_g1_i2_1; TRINITY_DN29589_c1_g1_i1_2; TRINITY_DN29602_c0_g1_i3_2; TRINITY_DN29604_c0_g1_i1_1; TRINITY_DN29612_c0_g1_i3_2; TRINITY_DN29628_c0_g1_i4_1; TRINITY_DN29632_c0_g1_i1_1; TRINITY_DN29633_c0_g1_i4_2; TRINITY_DN29656_c0_g1_i1_1; TRINITY_DN29659_c0_g1_i1_1; TRINITY_DN29663_c…
INITY_DN35714_c0_g1_i1_1; TRINITY_DN35724_c0_g1_i1_2; TRINITY_DN35727_c0_g1_i3_1; TRINITY_DN35733_c0_g1_i1_2; TRINITY_DN35749_c0_g1_i1_2; TRINITY_DN35749_c0_g1_i2_1; TRINITY_DN35750_c0_g1_i4_1; TRINITY_DN35753_c0_g1_i6_1; TRINITY_DN35754_c0_g1_i1_1; TRINITY_DN35761_c0_g1_i1_2; TRINITY_DN35768_c0_g1_i3_1; TRINITY_DN35777_c0_g1_i2_1; TRINITY_DN35780_c1_g1_i2_1; TRINITY_DN3578_c0_g1_i1_1; TRINITY_DN…
i1_2; TRINITY_DN5528_c0_g1_i2_1; TRINITY_DN552_c0_g1_i1_1; TRINITY_DN5532_c0_g1_i1_2; TRINITY_DN5575_c0_g1_i1_1; TRINITY_DN560_c0_g1_i1_1; TRINITY_DN5615_c0_g1_i1_1; TRINITY_DN5618_c0_g1_i1_2; TRINITY_DN5633_c0_g1_i1_1; TRINITY_DN5680_c0_g1_i1_1; TRINITY_DN5723_c0_g1_i1_1; TRINITY_DN5744_c0_g1_i1_2; TRINITY_DN5754_c0_g1_i1_1; TRINITY_DN5764_c0_g1_i1_2; TRINITY_DN5772_c0_g1_i1_1; TRINITY_DN5784_c0…
biological process	locomotion	1502	TRINITY_DN10018_c0_g1_i1_1; TRINITY_DN10020_c0_g1_i1_1; TRINITY_DN1004_c0_g1_i1_1; TRINITY_DN1004_c0_g2_i1_1; TRINITY_DN10051_c0_g1_i1_1; TRINITY_DN10055_c0_g1_i1_1; TRINITY_DN10082_c0_g1_i1_1; TRINITY_DN10111_c0_g1_i1_1; TRINITY_DN10198_c0_g1_i1_1; TRINITY_DN10221_c1_g1_i1_1; TRINITY_DN10233_c0_g1_i1_1; TRINITY_DN1025_c0_g1_i1_1; TRINITY_DN10296_c0_g1_i1_1; TRINITY_DN10325_c0_g1_i1_2; TRINITY_DN…
TY_DN38637_c0_g1_i1_1; TRINITY_DN38654_c0_g1_i1_1; TRINITY_DN38655_c0_g1_i1_1; TRINITY_DN38665_c0_g1_i1_1; TRINITY_DN38706_c0_g1_i1_1; TRINITY_DN38721_c0_g1_i1_1; TRINITY_DN3872_c0_g1_i1_1; TRINITY_DN38767_c0_g1_i1_1; TRINITY_DN38835_c0_g1_i1_1; TRINITY_DN38839_c0_g1_i1_1; TRINITY_DN38847_c0_g1_i1_1; TRINITY_DN38849_c0_g1_i1_1; TRINITY_DN38853_c0_g1_i1_1; TRINITY_DN38860_c0_g1_i1_1; TRINITY_DN388…
biological process	metabolic process	10687	TRINITY_DN10040_c0_g1_i1_1; TRINITY_DN1004_c0_g1_i1_2; TRINITY_DN10055_c0_g1_i1_1; TRINITY_DN10060_c0_g1_i1_1; TRINITY_DN10071_c0_g1_i1_1; TRINITY_DN10077_c0_g1_i1_1; TRINITY_DN10082_c0_g1_i1_1; TRINITY_DN10085_c0_g1_i1_1; TRINITY_DN10092_c0_g1_i1_1; TRINITY_DN10096_c0_g1_i1_2; TRINITY_DN10111_c0_g1_i1_1; TRINITY_DN10113_c0_g1_i1_1; TRINITY_DN10132_c0_g1_i1_1; TRINITY_DN10138_c0_g1_i1_1; TRINITY_…
_g1_i1_2; TRINITY_DN16274_c0_g1_i1_1; TRINITY_DN16278_c0_g1_i1_2; TRINITY_DN16288_c0_g1_i1_1; TRINITY_DN16289_c0_g1_i1_1; TRINITY_DN1628_c0_g1_i1_1; TRINITY_DN16299_c0_g1_i1_1; TRINITY_DN16299_c0_g2_i1_1; TRINITY_DN16305_c0_g1_i1_2; TRINITY_DN16321_c0_g1_i1_2; TRINITY_DN16322_c0_g1_i1_1; TRINITY_DN16327_c0_g1_i1_1; TRINITY_DN1632_c0_g1_i1_1; TRINITY_DN16330_c1_g1_i1_1; TRINITY_DN16333_c0_g1_i1_1;…
TRINITY_DN21127_c0_g1_i1_2; TRINITY_DN21135_c0_g1_i1_2; TRINITY_DN21136_c0_g1_i1_2; TRINITY_DN21144_c0_g1_i1_1; TRINITY_DN21159_c0_g1_i1_1; TRINITY_DN21161_c0_g1_i1_1; TRINITY_DN21163_c0_g1_i1_2; TRINITY_DN21166_c0_g1_i1_2; TRINITY_DN21167_c0_g1_i1_2; TRINITY_DN21172_c0_g1_i1_2; TRINITY_DN21174_c0_g1_i2_1; TRINITY_DN21175_c0_g1_i4_2; TRINITY_DN21176_c0_g1_i1_2; TRINITY_DN21178_c0_g1_i1_2; TRINITY…
_1; TRINITY_DN24659_c0_g1_i1_2; TRINITY_DN24663_c0_g1_i1_1; TRINITY_DN24672_c0_g2_i2_2; TRINITY_DN24673_c0_g1_i1_1; TRINITY_DN24684_c0_g1_i1_1; TRINITY_DN24687_c0_g1_i1_1; TRINITY_DN24699_c0_g1_i1_1; TRINITY_DN24701_c0_g1_i1_1; TRINITY_DN24703_c0_g1_i1_1; TRINITY_DN24703_c0_g2_i2_1; TRINITY_DN24706_c0_g1_i1_1; TRINITY_DN24711_c0_g1_i1_2; TRINITY_DN24714_c2_g1_i3_2; TRINITY_DN24717_c0_g1_i1_2; TRI…
g1_i1_1; TRINITY_DN28008_c0_g1_i1_1; TRINITY_DN28009_c0_g2_i1_1; TRINITY_DN28009_c0_g2_i1_2; TRINITY_DN2800_c0_g1_i1_1; TRINITY_DN28020_c0_g1_i2_2; TRINITY_DN28021_c0_g1_i2_1; TRINITY_DN28022_c0_g1_i6_1; TRINITY_DN28023_c0_g1_i1_1; TRINITY_DN28030_c0_g1_i2_2; TRINITY_DN28033_c0_g1_i1_2; TRINITY_DN28036_c0_g1_i1_2; TRINITY_DN2803_c0_g1_i1_1; TRINITY_DN28041_c0_g1_i1_2; TRINITY_DN28043_c0_g1_i1_2; …
g1_i2_1; TRINITY_DN31040_c0_g1_i2_2; TRINITY_DN31044_c0_g1_i1_1; TRINITY_DN31047_c4_g2_i1_1; TRINITY_DN31051_c0_g3_i2_1; TRINITY_DN31052_c0_g1_i2_1; TRINITY_DN31054_c0_g1_i6_2; TRINITY_DN31059_c0_g1_i2_2; TRINITY_DN31061_c0_g1_i1_1; TRINITY_DN31061_c0_g1_i1_2; TRINITY_DN31066_c0_g1_i1_2; TRINITY_DN31068_c0_g1_i1_2; TRINITY_DN3106_c0_g1_i1_2; TRINITY_DN31073_c0_g1_i2_1; TRINITY_DN31073_c0_g1_i2_2;…
663_c0_g1_i1_1; TRINITY_DN33665_c0_g3_i1_1; TRINITY_DN33670_c0_g1_i1_2; TRINITY_DN33672_c0_g1_i1_1; TRINITY_DN33673_c0_g1_i1_1; TRINITY_DN33674_c0_g4_i2_1; TRINITY_DN33678_c0_g1_i1_2; TRINITY_DN33679_c1_g2_i1_1; TRINITY_DN33682_c0_g1_i1_2; TRINITY_DN33682_c0_g1_i4_1; TRINITY_DN33698_c0_g1_i1_2; TRINITY_DN3369_c0_g1_i1_1; TRINITY_DN336_c0_g1_i1_1; TRINITY_DN33701_c0_g1_i1_1; TRINITY_DN33702_c2_g1_…
; TRINITY_DN37147_c0_g1_i1_1; TRINITY_DN3714_c0_g1_i1_1; TRINITY_DN37150_c1_g1_i6_1; TRINITY_DN37157_c0_g1_i2_1; TRINITY_DN37161_c0_g2_i2_1; TRINITY_DN37162_c0_g2_i2_1; TRINITY_DN37167_c0_g1_i1_1; TRINITY_DN37167_c1_g1_i2_1; TRINITY_DN37167_c1_g2_i2_1; TRINITY_DN37167_c1_g3_i1_1; TRINITY_DN37167_c1_g4_i2_1; TRINITY_DN37167_c1_g5_i1_1; TRINITY_DN37169_c0_g2_i2_1; TRINITY_DN3716_c0_g1_i1_1; TRINITY…
; TRINITY_DN41216_c0_g1_i1_1; TRINITY_DN4121_c0_g1_i1_1; TRINITY_DN41221_c0_g1_i1_1; TRINITY_DN41225_c0_g1_i1_1; TRINITY_DN41228_c0_g1_i1_1; TRINITY_DN41235_c0_g1_i1_1; TRINITY_DN4124_c0_g1_i1_1; TRINITY_DN4124_c0_g1_i1_2; TRINITY_DN41255_c0_g1_i1_1; TRINITY_DN41260_c0_g1_i1_1; TRINITY_DN41261_c0_g1_i1_1; TRINITY_DN41262_c0_g1_i1_1; TRINITY_DN41263_c0_g1_i1_1; TRINITY_DN41266_c0_g1_i1_1; TRINITY_…
INITY_DN9443_c0_g1_i1_1; TRINITY_DN9451_c0_g1_i1_1; TRINITY_DN9452_c0_g1_i1_1; TRINITY_DN9457_c0_g1_i1_2; TRINITY_DN9458_c0_g1_i1_1; TRINITY_DN946_c0_g1_i1_1; TRINITY_DN9478_c0_g1_i1_2; TRINITY_DN9482_c0_g1_i1_2; TRINITY_DN948_c0_g1_i1_1; TRINITY_DN9490_c0_g1_i1_2; TRINITY_DN9497_c0_g1_i1_1; TRINITY_DN9513_c0_g1_i1_1; TRINITY_DN9513_c1_g1_i1_1; TRINITY_DN9514_c0_g1_i1_1; TRINITY_DN9519_c0_g1_i1_2…
biological process	multi-organism process	2311	TRINITY_DN10082_c0_g1_i1_1; TRINITY_DN10092_c0_g1_i1_1; TRINITY_DN1010_c0_g1_i1_2; TRINITY_DN10159_c0_g1_i1_1; TRINITY_DN10171_c0_g1_i1_1; TRINITY_DN10171_c0_g2_i1_1; TRINITY_DN10171_c1_g1_i1_1; TRINITY_DN10182_c0_g1_i1_1; TRINITY_DN10186_c0_g1_i1_1; TRINITY_DN10207_c0_g2_i1_1; TRINITY_DN10222_c0_g1_i1_1; TRINITY_DN10233_c0_g1_i1_1; TRINITY_DN1025_c0_g1_i1_1; TRINITY_DN10282_c0_g1_i1_1; TRINITY_D…
30470_c0_g1_i2_1; TRINITY_DN30488_c0_g1_i1_1; TRINITY_DN3049_c0_g1_i1_1; TRINITY_DN304_c0_g1_i1_1; TRINITY_DN30512_c1_g1_i1_2; TRINITY_DN30533_c0_g1_i1_1; TRINITY_DN30537_c0_g1_i1_1; TRINITY_DN30541_c1_g6_i2_1; TRINITY_DN30559_c0_g1_i2_2; TRINITY_DN30563_c0_g1_i1_2; TRINITY_DN30574_c0_g1_i4_2; TRINITY_DN30578_c0_g1_i6_1; TRINITY_DN30585_c0_g1_i2_1; TRINITY_DN30598_c0_g1_i1_1; TRINITY_DN30603_c2_g…
biological process	multicellular organismal process	6173	TRINITY_DN10018_c0_g1_i1_1; TRINITY_DN10020_c0_g1_i1_1; TRINITY_DN10044_c0_g1_i1_1; TRINITY_DN1004_c0_g1_i1_1; TRINITY_DN1004_c0_g2_i1_1; TRINITY_DN10051_c0_g1_i1_1; TRINITY_DN10055_c0_g1_i1_1; TRINITY_DN10060_c0_g1_i1_1; TRINITY_DN10082_c0_g1_i1_1; TRINITY_DN10090_c0_g1_i1_2; TRINITY_DN1010_c0_g1_i1_2; TRINITY_DN10111_c0_g1_i1_1; TRINITY_DN10138_c0_g1_i1_1; TRINITY_DN10144_c0_g1_i1_1; TRINITY_DN…
_c0_g1_i1_1; TRINITY_DN19706_c0_g1_i1_1; TRINITY_DN19714_c0_g1_i1_1; TRINITY_DN19739_c0_g1_i5_2; TRINITY_DN19744_c0_g1_i1_2; TRINITY_DN1974_c0_g1_i1_1; TRINITY_DN19753_c0_g1_i1_1; TRINITY_DN19758_c0_g1_i1_1; TRINITY_DN19758_c0_g2_i1_1; TRINITY_DN19758_c1_g1_i1_2; TRINITY_DN19771_c0_g1_i1_1; TRINITY_DN19777_c0_g1_i1_1; TRINITY_DN19780_c0_g1_i1_1; TRINITY_DN19780_c0_g2_i1_1; TRINITY_DN19784_c0_g1_i…
Y_DN2634_c0_g1_i1_1; TRINITY_DN26357_c1_g3_i1_2; TRINITY_DN26359_c0_g1_i1_2; TRINITY_DN26366_c0_g1_i1_2; TRINITY_DN26367_c0_g2_i1_2; TRINITY_DN26370_c0_g1_i1_1; TRINITY_DN26381_c0_g1_i1_1; TRINITY_DN26381_c0_g3_i1_2; TRINITY_DN26395_c0_g1_i1_1; TRINITY_DN26398_c0_g1_i1_1; TRINITY_DN26400_c0_g1_i1_1; TRINITY_DN26400_c0_g2_i1_1; TRINITY_DN26408_c0_g1_i1_2; TRINITY_DN26411_c0_g1_i1_1; TRINITY_DN2641…
TY_DN31774_c1_g1_i1_2; TRINITY_DN31781_c0_g1_i1_1; TRINITY_DN31783_c0_g1_i1_2; TRINITY_DN31788_c0_g1_i3_2; TRINITY_DN31788_c0_g2_i1_2; TRINITY_DN31790_c0_g1_i1_2; TRINITY_DN31805_c1_g1_i9_2; TRINITY_DN31806_c0_g1_i1_2; TRINITY_DN31807_c0_g2_i1_2; TRINITY_DN31818_c0_g1_i3_2; TRINITY_DN31854_c1_g1_i2_1; TRINITY_DN31866_c0_g1_i2_1; TRINITY_DN31871_c0_g1_i2_2; TRINITY_DN31876_c0_g1_i1_1; TRINITY_DN31…
_c0_g1_i1_1; TRINITY_DN37202_c0_g1_i2_1; TRINITY_DN37203_c0_g1_i1_1; TRINITY_DN37203_c0_g2_i9_1; TRINITY_DN37205_c0_g4_i1_1; TRINITY_DN37221_c0_g2_i1_1; TRINITY_DN37234_c0_g1_i3_1; TRINITY_DN37250_c0_g1_i4_1; TRINITY_DN3726_c0_g1_i2_1; TRINITY_DN37275_c0_g1_i2_1; TRINITY_DN37276_c0_g1_i1_1; TRINITY_DN37287_c0_g1_i1_1; TRINITY_DN37304_c0_g1_i5_1; TRINITY_DN37307_c0_g1_i2_1; TRINITY_DN37317_c0_g1_i…
36_c0_g1_i3_1; TRINITY_DN7062_c0_g1_i1_1; TRINITY_DN7075_c0_g1_i1_1; TRINITY_DN7082_c0_g1_i1_2; TRINITY_DN7084_c0_g1_i1_1; TRINITY_DN710_c0_g1_i1_1; TRINITY_DN7114_c0_g1_i1_1; TRINITY_DN7125_c0_g1_i1_1; TRINITY_DN7137_c0_g1_i2_1; TRINITY_DN7139_c0_g1_i1_1; TRINITY_DN7145_c0_g1_i1_1; TRINITY_DN7157_c0_g1_i1_1; TRINITY_DN7157_c0_g2_i1_1; TRINITY_DN7160_c0_g1_i1_1; TRINITY_DN7164_c0_g1_i1_1; TRINITY…
biological process	negative regulation of biological process	3120	TRINITY_DN10018_c0_g1_i1_1; TRINITY_DN10020_c0_g1_i1_1; TRINITY_DN10060_c0_g1_i1_1; TRINITY_DN10082_c0_g1_i1_1; TRINITY_DN10111_c0_g1_i1_1; TRINITY_DN10133_c0_g1_i1_1; TRINITY_DN10158_c0_g1_i1_1; TRINITY_DN10158_c0_g2_i1_1; TRINITY_DN10159_c0_g1_i1_1; TRINITY_DN10170_c0_g1_i1_1; TRINITY_DN10171_c0_g1_i1_1; TRINITY_DN10171_c0_g2_i1_1; TRINITY_DN10171_c1_g1_i1_1; TRINITY_DN10172_c0_g1_i1_1; TRINITY…
TRINITY_DN26515_c0_g1_i1_1; TRINITY_DN26518_c0_g1_i1_1; TRINITY_DN26526_c0_g1_i1_2; TRINITY_DN26529_c0_g1_i1_1; TRINITY_DN26533_c0_g1_i2_2; TRINITY_DN26541_c0_g1_i1_1; TRINITY_DN26594_c0_g1_i1_2; TRINITY_DN26598_c0_g2_i1_1; TRINITY_DN26600_c1_g1_i1_2; TRINITY_DN26614_c0_g1_i2_1; TRINITY_DN26651_c0_g2_i2_1; TRINITY_DN26654_c0_g1_i1_2; TRINITY_DN26659_c1_g1_i2_1; TRINITY_DN26670_c0_g1_i1_2; TRINITY…
c0_g1_i1_1; TRINITY_DN36949_c0_g2_i1_1; TRINITY_DN36958_c0_g1_i1_1; TRINITY_DN36961_c0_g1_i1_1; TRINITY_DN36967_c0_g2_i1_1; TRINITY_DN36978_c0_g1_i3_1; TRINITY_DN37013_c0_g1_i1_1; TRINITY_DN37027_c0_g2_i1_1; TRINITY_DN37050_c0_g1_i1_1; TRINITY_DN37101_c0_g1_i2_1; TRINITY_DN37101_c0_g2_i1_1; TRINITY_DN37102_c0_g1_i1_1; TRINITY_DN37109_c0_g4_i1_1; TRINITY_DN3710_c0_g1_i1_1; TRINITY_DN37112_c0_g2_i2…
biological process	positive regulation of biological process	3630	TRINITY_DN10018_c0_g1_i1_1; TRINITY_DN10020_c0_g1_i1_1; TRINITY_DN10060_c0_g1_i1_1; TRINITY_DN1006_c0_g1_i1_1; TRINITY_DN10077_c0_g1_i1_1; TRINITY_DN10082_c0_g1_i1_1; TRINITY_DN10111_c0_g1_i1_1; TRINITY_DN10133_c0_g1_i1_1; TRINITY_DN10138_c0_g1_i1_1; TRINITY_DN10159_c0_g1_i1_1; TRINITY_DN10170_c0_g1_i1_1; TRINITY_DN10171_c0_g1_i1_1; TRINITY_DN10171_c0_g2_i1_1; TRINITY_DN10171_c1_g1_i1_1; TRINITY_…
0_g1_i1_1; TRINITY_DN24662_c0_g1_i1_1; TRINITY_DN24687_c0_g1_i1_1; TRINITY_DN24711_c0_g1_i1_2; TRINITY_DN24734_c0_g1_i2_2; TRINITY_DN24735_c0_g1_i1_2; TRINITY_DN24736_c0_g1_i1_1; TRINITY_DN24736_c0_g2_i1_1; TRINITY_DN24752_c0_g1_i1_1; TRINITY_DN24755_c0_g1_i1_1; TRINITY_DN24760_c0_g1_i1_1; TRINITY_DN24765_c0_g1_i2_1; TRINITY_DN24785_c0_g1_i1_1; TRINITY_DN24811_c1_g1_i3_2; TRINITY_DN24812_c0_g1_i1…
_g1_i2_1; TRINITY_DN33785_c0_g1_i1_2; TRINITY_DN33795_c0_g1_i1_1; TRINITY_DN3380_c0_g1_i1_1; TRINITY_DN33814_c0_g2_i1_1; TRINITY_DN33814_c0_g3_i1_1; TRINITY_DN3381_c0_g1_i1_1; TRINITY_DN33828_c0_g1_i1_2; TRINITY_DN33845_c0_g1_i1_1; TRINITY_DN33854_c0_g1_i1_1; TRINITY_DN33859_c0_g1_i1_2; TRINITY_DN33870_c0_g1_i1_1; TRINITY_DN33873_c0_g1_i3_1; TRINITY_DN33876_c0_g2_i2_1; TRINITY_DN33916_c0_g1_i1_2;…
INITY_DN8171_c0_g1_i1_1; TRINITY_DN8200_c0_g1_i1_2; TRINITY_DN8206_c0_g1_i1_1; TRINITY_DN8282_c0_g1_i1_2; TRINITY_DN8327_c0_g1_i1_2; TRINITY_DN8330_c0_g1_i1_1; TRINITY_DN8354_c0_g1_i1_1; TRINITY_DN8357_c0_g1_i1_1; TRINITY_DN8364_c0_g1_i1_1; TRINITY_DN8437_c0_g1_i1_1; TRINITY_DN8443_c0_g1_i1_1; TRINITY_DN8467_c0_g1_i1_1; TRINITY_DN848_c0_g1_i1_2; TRINITY_DN8523_c0_g1_i1_2; TRINITY_DN8534_c0_g1_i1_…
biological process	regulation of biological process	7272	TRINITY_DN10018_c0_g1_i1_1; TRINITY_DN10020_c0_g1_i1_1; TRINITY_DN10055_c0_g1_i1_1; TRINITY_DN10060_c0_g1_i1_1; TRINITY_DN1006_c0_g1_i1_1; TRINITY_DN10077_c0_g1_i1_1; TRINITY_DN10082_c0_g1_i1_1; TRINITY_DN10092_c0_g1_i1_1; TRINITY_DN10111_c0_g1_i1_1; TRINITY_DN10133_c0_g1_i1_1; TRINITY_DN10138_c0_g1_i1_1; TRINITY_DN10142_c0_g1_i1_1; TRINITY_DN10143_c0_g1_i1_1; TRINITY_DN10144_c0_g1_i1_1; TRINITY_…
N18745_c0_g1_i1_1; TRINITY_DN18747_c0_g1_i1_2; TRINITY_DN18748_c0_g1_i1_2; TRINITY_DN18748_c0_g2_i1_2; TRINITY_DN18750_c0_g1_i1_1; TRINITY_DN18750_c0_g2_i1_1; TRINITY_DN18754_c0_g1_i1_2; TRINITY_DN18759_c0_g1_i1_1; TRINITY_DN18761_c0_g1_i1_1; TRINITY_DN18764_c0_g1_i1_1; TRINITY_DN18776_c0_g1_i2_2; TRINITY_DN18784_c1_g1_i1_1; TRINITY_DN18785_c0_g1_i1_1; TRINITY_DN18788_c0_g1_i2_2; TRINITY_DN18790_…
2; TRINITY_DN24678_c0_g3_i1_1; TRINITY_DN24687_c0_g1_i1_1; TRINITY_DN24699_c0_g1_i1_1; TRINITY_DN24708_c0_g1_i1_2; TRINITY_DN24709_c1_g1_i2_2; TRINITY_DN24711_c0_g1_i1_2; TRINITY_DN24714_c2_g1_i3_2; TRINITY_DN24715_c0_g2_i1_2; TRINITY_DN24717_c0_g1_i1_2; TRINITY_DN24718_c0_g1_i1_2; TRINITY_DN24726_c0_g1_i1_1; TRINITY_DN24734_c0_g1_i2_2; TRINITY_DN24735_c0_g1_i1_2; TRINITY_DN24736_c0_g1_i1_1; TRIN…
3_i1_1; TRINITY_DN29435_c0_g1_i1_1; TRINITY_DN29439_c0_g3_i1_2; TRINITY_DN29445_c0_g1_i1_2; TRINITY_DN29448_c0_g1_i1_2; TRINITY_DN29450_c0_g1_i1_2; TRINITY_DN29451_c0_g1_i2_1; TRINITY_DN29451_c0_g1_i2_2; TRINITY_DN29457_c0_g1_i4_2; TRINITY_DN29460_c0_g1_i9_2; TRINITY_DN29465_c0_g1_i1_2; TRINITY_DN29466_c0_g1_i1_2; TRINITY_DN29470_c0_g1_i1_2; TRINITY_DN29478_c0_g1_i1_2; TRINITY_DN29487_c0_g1_i1_2;…
g1_i1_2; TRINITY_DN33376_c0_g1_i1_2; TRINITY_DN33379_c0_g1_i1_2; TRINITY_DN33383_c0_g1_i3_2; TRINITY_DN33387_c0_g1_i1_1; TRINITY_DN33388_c0_g1_i1_2; TRINITY_DN33389_c0_g3_i1_1; TRINITY_DN33394_c0_g2_i3_1; TRINITY_DN33396_c1_g1_i1_2; TRINITY_DN33399_c0_g2_i1_1; TRINITY_DN333_c1_g1_i1_2; TRINITY_DN33400_c0_g1_i1_1; TRINITY_DN33402_c1_g1_i13_2; TRINITY_DN33406_c0_g1_i1_1; TRINITY_DN33406_c1_g2_i1_2;…
TRINITY_DN38627_c0_g1_i1_1; TRINITY_DN38628_c0_g1_i1_1; TRINITY_DN38631_c0_g1_i1_1; TRINITY_DN38635_c0_g1_i1_1; TRINITY_DN38637_c0_g1_i1_1; TRINITY_DN38646_c0_g1_i1_1; TRINITY_DN38649_c0_g1_i1_1; TRINITY_DN38654_c0_g1_i1_1; TRINITY_DN38655_c0_g1_i1_1; TRINITY_DN38658_c0_g1_i1_1; TRINITY_DN38665_c0_g1_i1_1; TRINITY_DN38682_c0_g1_i1_1; TRINITY_DN38695_c0_g1_i1_1; TRINITY_DN3869_c0_g1_i1_1; TRINITY_…
Y_DN7_c0_g1_i1_2; TRINITY_DN8025_c0_g1_i1_1; TRINITY_DN8026_c0_g1_i1_1; TRINITY_DN8028_c0_g1_i1_1; TRINITY_DN8052_c0_g1_i1_1; TRINITY_DN8069_c0_g1_i1_1; TRINITY_DN8069_c0_g2_i1_1; TRINITY_DN807_c0_g1_i1_1; TRINITY_DN808_c0_g1_i2_2; TRINITY_DN8140_c0_g1_i1_1; TRINITY_DN8152_c0_g1_i1_1; TRINITY_DN8152_c1_g1_i1_1; TRINITY_DN8155_c0_g1_i1_2; TRINITY_DN8163_c0_g1_i1_1; TRINITY_DN8170_c0_g1_i1_1; TRINI…
biological process	reproduction	1953	TRINITY_DN10082_c0_g1_i1_1; TRINITY_DN1010_c0_g1_i1_2; TRINITY_DN10158_c0_g1_i1_1; TRINITY_DN10158_c0_g2_i1_1; TRINITY_DN10182_c0_g1_i1_1; TRINITY_DN10186_c0_g1_i1_1; TRINITY_DN10233_c0_g1_i1_1; TRINITY_DN1025_c0_g1_i1_1; TRINITY_DN10282_c0_g1_i1_1; TRINITY_DN10333_c0_g1_i1_2; TRINITY_DN10354_c0_g1_i1_1; TRINITY_DN10380_c0_g1_i1_1; TRINITY_DN10586_c0_g1_i1_1; TRINITY_DN1058_c0_g1_i1_1; TRINITY_DN…
NITY_DN32994_c0_g1_i1_1; TRINITY_DN33019_c0_g3_i1_2; TRINITY_DN33049_c2_g1_i1_2; TRINITY_DN33058_c0_g1_i3_1; TRINITY_DN33063_c0_g1_i2_2; TRINITY_DN33071_c1_g1_i1_2; TRINITY_DN33075_c0_g1_i2_2; TRINITY_DN33088_c0_g1_i1_2; TRINITY_DN33113_c1_g1_i4_2; TRINITY_DN33159_c2_g1_i4_2; TRINITY_DN33163_c1_g1_i1_2; TRINITY_DN33190_c0_g1_i1_1; TRINITY_DN33201_c0_g1_i2_1; TRINITY_DN33207_c0_g1_i1_2; TRINITY_DN…
biological process	reproductive process	1938	TRINITY_DN10082_c0_g1_i1_1; TRINITY_DN1010_c0_g1_i1_2; TRINITY_DN10158_c0_g1_i1_1; TRINITY_DN10158_c0_g2_i1_1; TRINITY_DN10182_c0_g1_i1_1; TRINITY_DN10186_c0_g1_i1_1; TRINITY_DN10233_c0_g1_i1_1; TRINITY_DN1025_c0_g1_i1_1; TRINITY_DN10282_c0_g1_i1_1; TRINITY_DN10333_c0_g1_i1_2; TRINITY_DN10354_c0_g1_i1_1; TRINITY_DN10380_c0_g1_i1_1; TRINITY_DN10586_c0_g1_i1_1; TRINITY_DN1058_c0_g1_i1_1; TRINITY_DN…
INITY_DN33113_c1_g1_i4_2; TRINITY_DN33159_c2_g1_i4_2; TRINITY_DN33163_c1_g1_i1_2; TRINITY_DN33190_c0_g1_i1_1; TRINITY_DN33201_c0_g1_i2_1; TRINITY_DN33207_c0_g1_i1_2; TRINITY_DN33224_c2_g2_i1_2; TRINITY_DN33226_c1_g1_i5_2; TRINITY_DN33228_c2_g1_i3_1; TRINITY_DN33231_c1_g1_i2_2; TRINITY_DN33240_c0_g1_i1_1; TRINITY_DN33241_c0_g2_i1_1; TRINITY_DN33255_c0_g2_i1_2; TRINITY_DN33262_c0_g1_i1_1; TRINITY_D…
biological process	response to stimulus	6003	TRINITY_DN10018_c0_g1_i1_1; TRINITY_DN10020_c0_g1_i1_1; TRINITY_DN10032_c0_g1_i1_1; TRINITY_DN1004_c0_g1_i1_1; TRINITY_DN1004_c0_g2_i1_1; TRINITY_DN10051_c0_g1_i1_1; TRINITY_DN10055_c0_g1_i1_1; TRINITY_DN10060_c0_g1_i1_1; TRINITY_DN1006_c0_g1_i1_1; TRINITY_DN10071_c0_g1_i1_1; TRINITY_DN10082_c0_g1_i1_1; TRINITY_DN10090_c0_g1_i1_2; TRINITY_DN10092_c0_g1_i1_1; TRINITY_DN1010_c0_g1_i1_2; TRINITY_DN1…
_i1_1; TRINITY_DN20044_c0_g1_i1_1; TRINITY_DN20071_c0_g1_i1_1; TRINITY_DN20086_c0_g1_i1_2; TRINITY_DN20089_c0_g1_i1_1; TRINITY_DN20089_c0_g2_i1_1; TRINITY_DN20089_c0_g3_i1_1; TRINITY_DN20092_c0_g1_i2_2; TRINITY_DN20095_c0_g1_i1_1; TRINITY_DN20120_c0_g1_i1_2; TRINITY_DN20122_c0_g1_i1_2; TRINITY_DN20125_c0_g1_i1_1; TRINITY_DN20128_c0_g1_i1_1; TRINITY_DN20128_c1_g1_i1_1; TRINITY_DN20128_c1_g2_i1_1; …
NITY_DN26897_c0_g1_i1_2; TRINITY_DN26900_c0_g1_i2_1; TRINITY_DN26906_c0_g1_i1_1; TRINITY_DN26906_c0_g1_i1_2; TRINITY_DN26915_c0_g1_i1_1; TRINITY_DN26916_c1_g1_i7_2; TRINITY_DN26925_c0_g1_i1_1; TRINITY_DN26926_c0_g1_i1_1; TRINITY_DN26929_c0_g1_i1_1; TRINITY_DN26938_c0_g1_i3_2; TRINITY_DN26944_c0_g1_i1_2; TRINITY_DN26948_c0_g1_i1_1; TRINITY_DN26962_c0_g1_i1_2; TRINITY_DN26968_c2_g1_i2_2; TRINITY_DN…
2380_c0_g1_i2_2; TRINITY_DN32381_c0_g1_i5_1; TRINITY_DN32382_c0_g1_i2_2; TRINITY_DN32387_c0_g1_i1_1; TRINITY_DN32389_c0_g1_i24_1; TRINITY_DN32394_c0_g1_i1_1; TRINITY_DN32395_c0_g2_i1_2; TRINITY_DN32405_c0_g1_i1_2; TRINITY_DN32406_c0_g1_i1_1; TRINITY_DN32408_c0_g1_i2_2; TRINITY_DN32410_c0_g2_i1_2; TRINITY_DN32411_c0_g1_i2_2; TRINITY_DN32412_c4_g1_i1_1; TRINITY_DN32414_c0_g1_i5_1; TRINITY_DN32416_c…
c4_g1_i1_1; TRINITY_DN37809_c1_g1_i4_1; TRINITY_DN3781_c0_g1_i1_1; TRINITY_DN37822_c0_g3_i3_1; TRINITY_DN37825_c0_g1_i1_1; TRINITY_DN37828_c2_g3_i1_1; TRINITY_DN37839_c0_g1_i1_1; TRINITY_DN3783_c0_g1_i1_1; TRINITY_DN37846_c2_g1_i3_1; TRINITY_DN37854_c3_g1_i1_1; TRINITY_DN3785_c0_g1_i1_1; TRINITY_DN37863_c2_g1_i1_1; TRINITY_DN37865_c3_g1_i2_1; TRINITY_DN37872_c0_g1_i1_1; TRINITY_DN37874_c0_g1_i1_1…
_g1_i1_1; TRINITY_DN8800_c0_g1_i1_1; TRINITY_DN8806_c0_g1_i1_1; TRINITY_DN8807_c0_g1_i1_1; TRINITY_DN8808_c0_g1_i1_1; TRINITY_DN8814_c1_g1_i1_1; TRINITY_DN8853_c0_g1_i1_2; TRINITY_DN8865_c0_g1_i1_2; TRINITY_DN886_c0_g1_i1_1; TRINITY_DN888_c0_g1_i1_1; TRINITY_DN8893_c0_g1_i1_1; TRINITY_DN8903_c0_g1_i1_1; TRINITY_DN8915_c0_g1_i1_1; TRINITY_DN893_c0_g1_i1_1; TRINITY_DN8941_c0_g1_i1_1; TRINITY_DN8945…
biological process	rhythmic process	307	TRINITY_DN10296_c0_g1_i1_1; TRINITY_DN1059_c0_g1_i1_1; TRINITY_DN11045_c0_g1_i1_1; TRINITY_DN11219_c0_g1_i1_1; TRINITY_DN11310_c1_g1_i1_2; TRINITY_DN12194_c0_g1_i1_2; TRINITY_DN12508_c0_g1_i1_1; TRINITY_DN12881_c0_g1_i1_2; TRINITY_DN13215_c0_g1_i1_1; TRINITY_DN13573_c0_g1_i1_1; TRINITY_DN13633_c0_g1_i1_1; TRINITY_DN13838_c0_g1_i1_1; TRINITY_DN14130_c0_g1_i1_2; TRINITY_DN14326_c0_g1_i1_2; TRINITY_…
biological process	signaling	3518	TRINITY_DN10018_c0_g1_i1_1; TRINITY_DN10020_c0_g1_i1_1; TRINITY_DN10055_c0_g1_i1_1; TRINITY_DN10060_c0_g1_i1_1; TRINITY_DN1006_c0_g1_i1_1; TRINITY_DN10082_c0_g1_i1_1; TRINITY_DN10092_c0_g1_i1_1; TRINITY_DN10111_c0_g1_i1_1; TRINITY_DN10133_c0_g1_i1_1; TRINITY_DN10138_c0_g1_i1_1; TRINITY_DN10143_c0_g1_i1_1; TRINITY_DN10144_c0_g1_i1_1; TRINITY_DN10159_c0_g1_i1_1; TRINITY_DN10171_c0_g1_i1_1; TRINITY_…
g1_i2_2; TRINITY_DN25154_c0_g1_i1_2; TRINITY_DN25156_c0_g1_i2_2; TRINITY_DN25161_c0_g1_i1_1; TRINITY_DN25166_c0_g1_i1_2; TRINITY_DN25166_c0_g2_i1_2; TRINITY_DN2516_c0_g1_i1_1; TRINITY_DN25171_c0_g1_i1_2; TRINITY_DN25178_c0_g2_i1_2; TRINITY_DN2517_c0_g1_i1_2; TRINITY_DN25191_c0_g1_i2_1; TRINITY_DN25196_c0_g1_i2_2; TRINITY_DN25198_c0_g1_i1_2; TRINITY_DN25198_c0_g2_i1_2; TRINITY_DN25222_c0_g1_i2_2; …
NITY_DN33976_c0_g1_i1_1; TRINITY_DN33980_c0_g1_i1_2; TRINITY_DN33996_c0_g2_i1_1; TRINITY_DN34001_c0_g1_i1_1; TRINITY_DN34008_c0_g1_i3_1; TRINITY_DN34017_c0_g1_i5_1; TRINITY_DN34040_c0_g1_i1_2; TRINITY_DN34049_c0_g1_i1_2; TRINITY_DN34066_c0_g1_i1_1; TRINITY_DN34082_c0_g1_i1_2; TRINITY_DN34110_c0_g1_i1_1; TRINITY_DN34113_c0_g1_i4_1; TRINITY_DN34124_c0_g1_i2_1; TRINITY_DN34127_c0_g1_i1_1; TRINITY_DN…
biological process	single-organism process	12119	TRINITY_DN10018_c0_g1_i1_1; TRINITY_DN10020_c0_g1_i1_1; TRINITY_DN10029_c0_g1_i1_1; TRINITY_DN10044_c0_g1_i1_1; TRINITY_DN1004_c0_g1_i1_1; TRINITY_DN1004_c0_g1_i1_2; TRINITY_DN1004_c0_g2_i1_1; TRINITY_DN10051_c0_g1_i1_1; TRINITY_DN10055_c0_g1_i1_1; TRINITY_DN10060_c0_g1_i1_1; TRINITY_DN1006_c0_g1_i1_1; TRINITY_DN10077_c0_g1_i1_1; TRINITY_DN10082_c0_g1_i1_1; TRINITY_DN10085_c0_g1_i1_1; TRINITY_DN1…
_i1_1; TRINITY_DN15539_c0_g1_i1_1; TRINITY_DN15545_c0_g1_i1_1; TRINITY_DN15548_c0_g1_i1_1; TRINITY_DN15563_c0_g1_i1_2; TRINITY_DN15569_c0_g1_i1_2; TRINITY_DN15585_c0_g1_i1_1; TRINITY_DN15586_c0_g1_i1_1; TRINITY_DN15591_c0_g1_i2_1; TRINITY_DN15594_c0_g1_i1_1; TRINITY_DN15604_c0_g1_i1_1; TRINITY_DN15610_c0_g1_i2_1; TRINITY_DN15613_c1_g1_i1_1; TRINITY_DN1561_c0_g1_i1_1; TRINITY_DN15623_c0_g1_i1_2; T…
g1_i1_2; TRINITY_DN20083_c0_g1_i2_2; TRINITY_DN20085_c0_g1_i1_2; TRINITY_DN20086_c0_g1_i1_2; TRINITY_DN20089_c0_g1_i1_1; TRINITY_DN20089_c0_g2_i1_1; TRINITY_DN20089_c0_g2_i1_2; TRINITY_DN20089_c0_g3_i1_1; TRINITY_DN20092_c0_g1_i1_1; TRINITY_DN20092_c0_g1_i2_2; TRINITY_DN20095_c0_g1_i1_1; TRINITY_DN20097_c0_g1_i1_1; TRINITY_DN20106_c0_g1_i1_2; TRINITY_DN20107_c0_g1_i1_1; TRINITY_DN20111_c0_g1_i1_1…
NITY_DN23665_c0_g1_i4_2; TRINITY_DN23667_c0_g1_i1_2; TRINITY_DN23668_c0_g1_i1_1; TRINITY_DN23670_c0_g1_i1_2; TRINITY_DN23676_c0_g1_i1_2; TRINITY_DN2368_c0_g1_i2_1; TRINITY_DN23690_c0_g1_i1_2; TRINITY_DN23692_c0_g1_i1_1; TRINITY_DN23692_c0_g1_i1_2; TRINITY_DN23692_c0_g2_i1_1; TRINITY_DN23692_c0_g3_i1_1; TRINITY_DN23694_c0_g1_i5_2; TRINITY_DN23697_c0_g2_i1_2; TRINITY_DN23700_c0_g1_i1_1; TRINITY_DN2…
_i1_2; TRINITY_DN26742_c0_g1_i1_2; TRINITY_DN26743_c0_g1_i2_2; TRINITY_DN26743_c0_g2_i2_2; TRINITY_DN2674_c0_g1_i1_1; TRINITY_DN26752_c0_g1_i1_2; TRINITY_DN26756_c0_g1_i1_1; TRINITY_DN26758_c0_g2_i2_2; TRINITY_DN26759_c1_g1_i1_2; TRINITY_DN26761_c0_g3_i1_2; TRINITY_DN26765_c0_g1_i1_1; TRINITY_DN26772_c0_g1_i3_2; TRINITY_DN26772_c0_g2_i1_1; TRINITY_DN26775_c0_g1_i1_2; TRINITY_DN26776_c0_g1_i3_2; T…
29575_c0_g1_i1_2; TRINITY_DN29577_c0_g1_i2_2; TRINITY_DN29578_c0_g1_i2_2; TRINITY_DN29578_c0_g1_i3_1; TRINITY_DN29580_c0_g1_i1_1; TRINITY_DN29581_c0_g1_i1_1; TRINITY_DN29582_c1_g1_i1_1; TRINITY_DN29583_c0_g2_i1_1; TRINITY_DN29587_c0_g1_i2_1; TRINITY_DN29588_c0_g1_i1_1; TRINITY_DN29589_c0_g1_i1_1; TRINITY_DN29589_c1_g1_i1_2; TRINITY_DN29591_c0_g1_i7_2; TRINITY_DN29594_c0_g1_i1_2; TRINITY_DN29596_c…
7_c0_g2_i2_1; TRINITY_DN32089_c0_g1_i3_2; TRINITY_DN32089_c0_g3_i1_2; TRINITY_DN32094_c0_g1_i1_2; TRINITY_DN32094_c0_g1_i2_1; TRINITY_DN32098_c0_g1_i5_2; TRINITY_DN32098_c0_g1_i8_1; TRINITY_DN3209_c0_g1_i1_1; TRINITY_DN32100_c0_g1_i1_2; TRINITY_DN32104_c0_g1_i7_2; TRINITY_DN32106_c0_g1_i1_2; TRINITY_DN32109_c0_g2_i1_2; TRINITY_DN32110_c1_g2_i2_2; TRINITY_DN32115_c0_g1_i2_2; TRINITY_DN32117_c0_g1_…
48_c0_g2_i2_1; TRINITY_DN34449_c0_g1_i1_1; TRINITY_DN3444_c0_g1_i1_1; TRINITY_DN34452_c0_g1_i5_1; TRINITY_DN34454_c0_g1_i1_1; TRINITY_DN34464_c0_g1_i1_1; TRINITY_DN34464_c0_g1_i1_2; TRINITY_DN34467_c0_g1_i1_2; TRINITY_DN34468_c0_g1_i3_1; TRINITY_DN34469_c0_g1_i1_2; TRINITY_DN34470_c1_g1_i4_1; TRINITY_DN34474_c0_g1_i1_2; TRINITY_DN34479_c0_g1_i1_1; TRINITY_DN3447_c0_g1_i1_1; TRINITY_DN34486_c0_g1_…
4_c2_g1_i1_1; TRINITY_DN37516_c1_g1_i1_1; TRINITY_DN37517_c1_g1_i2_1; TRINITY_DN37520_c0_g1_i1_1; TRINITY_DN37526_c0_g2_i2_1; TRINITY_DN37528_c2_g1_i3_1; TRINITY_DN37530_c2_g1_i1_1; TRINITY_DN37531_c0_g1_i1_1; TRINITY_DN37533_c3_g1_i1_1; TRINITY_DN37539_c1_g1_i1_1; TRINITY_DN3753_c0_g1_i1_1; TRINITY_DN37543_c1_g1_i4_1; TRINITY_DN37546_c0_g1_i1_1; TRINITY_DN37547_c0_g1_i3_1; TRINITY_DN37549_c1_g1_…
ITY_DN4108_c0_g1_i1_1; TRINITY_DN41092_c0_g1_i1_1; TRINITY_DN41093_c0_g1_i1_1; TRINITY_DN41095_c0_g1_i1_1; TRINITY_DN41096_c0_g1_i1_1; TRINITY_DN4109_c0_g1_i1_1; TRINITY_DN41100_c0_g1_i1_1; TRINITY_DN41107_c0_g1_i1_1; TRINITY_DN41114_c0_g1_i1_1; TRINITY_DN41118_c0_g1_i1_1; TRINITY_DN41119_c0_g1_i1_1; TRINITY_DN41120_c0_g1_i1_1; TRINITY_DN41122_c0_g1_i1_1; TRINITY_DN41123_c0_g1_i1_1; TRINITY_DN411…
NITY_DN8187_c1_g1_i1_1; TRINITY_DN8190_c0_g1_i1_1; TRINITY_DN8194_c0_g1_i1_2; TRINITY_DN8200_c0_g1_i1_2; TRINITY_DN8206_c0_g1_i1_1; TRINITY_DN8206_c0_g1_i2_2; TRINITY_DN821_c0_g1_i1_2; TRINITY_DN824_c0_g1_i1_1; TRINITY_DN8259_c0_g1_i1_1; TRINITY_DN8259_c0_g2_i1_1; TRINITY_DN8272_c0_g1_i1_2; TRINITY_DN827_c0_g1_i1_1; TRINITY_DN8282_c0_g1_i1_2; TRINITY_DN8302_c0_g1_i1_1; TRINITY_DN8305_c0_g1_i1_2; …
cellular component	cell	15091	TRINITY_DN10018_c0_g1_i1_1; TRINITY_DN10020_c0_g1_i1_1; TRINITY_DN10032_c0_g1_i1_1; TRINITY_DN10044_c0_g1_i1_1; TRINITY_DN1004_c0_g1_i1_1; TRINITY_DN1004_c0_g2_i1_1; TRINITY_DN10051_c0_g1_i1_1; TRINITY_DN10055_c0_g1_i1_1; TRINITY_DN10058_c0_g1_i1_1; TRINITY_DN1005_c0_g1_i1_1; TRINITY_DN10060_c0_g1_i1_1; TRINITY_DN1006_c0_g1_i1_1; TRINITY_DN10071_c0_g1_i1_1; TRINITY_DN10077_c0_g1_i1_1; TRINITY_DN1…
TY_DN14536_c0_g1_i1_1; TRINITY_DN14537_c0_g1_i1_1; TRINITY_DN14542_c0_g1_i1_1; TRINITY_DN14543_c0_g1_i1_1; TRINITY_DN14546_c0_g1_i1_1; TRINITY_DN14547_c0_g1_i1_1; TRINITY_DN14550_c0_g1_i1_1; TRINITY_DN14556_c0_g1_i1_1; TRINITY_DN14558_c0_g1_i1_1; TRINITY_DN14562_c0_g1_i1_1; TRINITY_DN14564_c0_g1_i1_1; TRINITY_DN14569_c0_g1_i1_2; TRINITY_DN1456_c0_g1_i1_1; TRINITY_DN14571_c0_g1_i1_1; TRINITY_DN145…
0_g2_i1_1; TRINITY_DN18363_c0_g1_i2_2; TRINITY_DN18366_c0_g1_i1_2; TRINITY_DN18371_c0_g1_i1_1; TRINITY_DN18379_c0_g1_i1_1; TRINITY_DN18397_c0_g1_i1_1; TRINITY_DN18401_c0_g1_i1_1; TRINITY_DN18402_c0_g1_i1_1; TRINITY_DN18404_c0_g1_i2_2; TRINITY_DN18405_c0_g1_i1_1; TRINITY_DN18405_c0_g1_i2_2; TRINITY_DN18407_c0_g1_i1_1; TRINITY_DN18408_c0_g1_i1_2; TRINITY_DN18409_c0_g2_i1_2; TRINITY_DN18411_c1_g1_i1…
1_1; TRINITY_DN21653_c0_g1_i1_1; TRINITY_DN21654_c0_g1_i1_2; TRINITY_DN21655_c0_g1_i1_2; TRINITY_DN21658_c0_g1_i1_2; TRINITY_DN21661_c0_g1_i1_2; TRINITY_DN21666_c0_g1_i1_1; TRINITY_DN21667_c0_g1_i1_1; TRINITY_DN21667_c0_g1_i1_2; TRINITY_DN2166_c0_g1_i1_2; TRINITY_DN21672_c0_g1_i2_1; TRINITY_DN21672_c1_g1_i1_2; TRINITY_DN21672_c1_g2_i1_2; TRINITY_DN21672_c1_g3_i1_2; TRINITY_DN21677_c0_g1_i1_2; TRI…
i1_2; TRINITY_DN2417_c0_g1_i1_2; TRINITY_DN24183_c0_g2_i1_2; TRINITY_DN24186_c0_g1_i1_1; TRINITY_DN24186_c0_g1_i1_2; TRINITY_DN24187_c0_g1_i1_2; TRINITY_DN24188_c0_g1_i3_1; TRINITY_DN24189_c0_g1_i1_1; TRINITY_DN24189_c0_g1_i1_2; TRINITY_DN24190_c0_g1_i1_2; TRINITY_DN24193_c0_g1_i1_2; TRINITY_DN24197_c0_g1_i3_1; TRINITY_DN24198_c0_g1_i1_1; TRINITY_DN24198_c1_g1_i3_2; TRINITY_DN24198_c1_g2_i1_2; TR…
RINITY_DN26570_c0_g1_i1_1; TRINITY_DN26570_c0_g1_i1_2; TRINITY_DN26573_c0_g1_i1_1; TRINITY_DN26575_c0_g1_i2_2; TRINITY_DN26578_c0_g1_i1_1; TRINITY_DN26581_c0_g1_i1_2; TRINITY_DN26588_c0_g1_i1_1; TRINITY_DN26593_c0_g1_i1_2; TRINITY_DN26594_c0_g1_i1_2; TRINITY_DN26595_c0_g1_i2_2; TRINITY_DN26596_c0_g1_i1_2; TRINITY_DN26597_c1_g1_i1_1; TRINITY_DN26598_c0_g2_i1_1; TRINITY_DN26599_c0_g1_i4_2; TRINITY_…
3_2; TRINITY_DN28843_c0_g1_i2_2; TRINITY_DN28845_c0_g1_i1_1; TRINITY_DN28846_c0_g1_i1_1; TRINITY_DN28846_c0_g1_i1_2; TRINITY_DN28851_c0_g1_i1_2; TRINITY_DN28852_c0_g1_i1_2; TRINITY_DN28852_c0_g3_i1_2; TRINITY_DN28852_c0_g4_i2_2; TRINITY_DN28857_c0_g1_i2_2; TRINITY_DN28859_c0_g1_i1_1; TRINITY_DN28866_c0_g1_i1_1; TRINITY_DN28866_c0_g1_i3_2; TRINITY_DN28866_c0_g2_i2_2; TRINITY_DN28867_c0_g1_i1_2; TR…
1_c0_g2_i1_2; TRINITY_DN31003_c0_g1_i1_1; TRINITY_DN31003_c0_g1_i2_2; TRINITY_DN31007_c0_g1_i1_2; TRINITY_DN31008_c0_g1_i2_1; TRINITY_DN31010_c0_g1_i1_2; TRINITY_DN31011_c0_g1_i3_2; TRINITY_DN31012_c0_g1_i1_1; TRINITY_DN31012_c0_g1_i1_2; TRINITY_DN31014_c0_g1_i1_1; TRINITY_DN31014_c0_g1_i1_2; TRINITY_DN31015_c0_g1_i2_2; TRINITY_DN31017_c0_g1_i2_2; TRINITY_DN31018_c0_g1_i1_1; TRINITY_DN31018_c0_g1…
ITY_DN32845_c0_g1_i5_1; TRINITY_DN32847_c1_g1_i6_2; TRINITY_DN32854_c0_g1_i3_2; TRINITY_DN32855_c1_g1_i1_2; TRINITY_DN32856_c0_g2_i3_2; TRINITY_DN32857_c0_g2_i2_2; TRINITY_DN32858_c1_g1_i2_2; TRINITY_DN32859_c0_g1_i7_2; TRINITY_DN32860_c0_g1_i1_1; TRINITY_DN32863_c0_g1_i1_1; TRINITY_DN32864_c1_g1_i1_1; TRINITY_DN32865_c0_g1_i1_2; TRINITY_DN32866_c0_g1_i1_1; TRINITY_DN32870_c0_g1_i1_1; TRINITY_DN3…
_1; TRINITY_DN35068_c0_g1_i1_2; TRINITY_DN35071_c0_g1_i1_2; TRINITY_DN35072_c0_g1_i1_2; TRINITY_DN35073_c0_g1_i1_1; TRINITY_DN35076_c1_g1_i1_1; TRINITY_DN35077_c0_g1_i1_2; TRINITY_DN35079_c0_g2_i2_1; TRINITY_DN35084_c0_g1_i1_1; TRINITY_DN35088_c0_g1_i1_1; TRINITY_DN35089_c1_g1_i1_1; TRINITY_DN35090_c0_g1_i1_2; TRINITY_DN35090_c0_g1_i2_1; TRINITY_DN35092_c0_g1_i1_1; TRINITY_DN35092_c0_g1_i1_2; TRI…
13_c2_g1_i2_1; TRINITY_DN37615_c1_g1_i1_1; TRINITY_DN37617_c0_g1_i1_1; TRINITY_DN37619_c0_g1_i2_1; TRINITY_DN3761_c0_g1_i1_1; TRINITY_DN37620_c0_g1_i4_1; TRINITY_DN37621_c1_g1_i1_1; TRINITY_DN37626_c2_g1_i2_1; TRINITY_DN37630_c2_g1_i3_1; TRINITY_DN37631_c2_g1_i3_1; TRINITY_DN37636_c0_g1_i1_1; TRINITY_DN37638_c2_g2_i1_1; TRINITY_DN37639_c2_g1_i3_1; TRINITY_DN37641_c0_g1_i2_1; TRINITY_DN37642_c0_g1…
RINITY_DN40433_c0_g1_i1_1; TRINITY_DN40434_c0_g1_i1_1; TRINITY_DN40435_c0_g1_i1_1; TRINITY_DN40437_c0_g1_i1_1; TRINITY_DN40438_c0_g1_i1_1; TRINITY_DN40439_c0_g1_i1_1; TRINITY_DN40443_c0_g1_i1_1; TRINITY_DN40444_c0_g1_i1_1; TRINITY_DN40448_c0_g1_i1_1; TRINITY_DN40458_c0_g1_i1_1; TRINITY_DN40459_c0_g1_i1_1; TRINITY_DN40460_c0_g1_i1_1; TRINITY_DN40465_c0_g1_i1_1; TRINITY_DN40466_c0_g1_i1_1; TRINITY_…
_g1_i1_1; TRINITY_DN5744_c0_g1_i1_2; TRINITY_DN574_c0_g1_i1_1; TRINITY_DN5750_c0_g1_i1_1; TRINITY_DN5754_c0_g1_i1_1; TRINITY_DN5764_c0_g1_i1_1; TRINITY_DN5764_c0_g1_i1_2; TRINITY_DN576_c0_g1_i1_1; TRINITY_DN5772_c0_g1_i1_1; TRINITY_DN5772_c0_g1_i1_2; TRINITY_DN5773_c0_g1_i1_2; TRINITY_DN5777_c0_g1_i1_1; TRINITY_DN5781_c0_g1_i1_1; TRINITY_DN5784_c0_g1_i1_2; TRINITY_DN5784_c1_g1_i1_2; TRINITY_DN578…
cellular component	cell junction	937	TRINITY_DN10018_c0_g1_i1_1; TRINITY_DN10111_c0_g1_i1_1; TRINITY_DN10144_c0_g1_i1_1; TRINITY_DN10280_c0_g1_i1_1; TRINITY_DN10325_c0_g1_i1_2; TRINITY_DN10485_c0_g1_i1_1; TRINITY_DN10536_c0_g1_i1_2; TRINITY_DN10695_c0_g1_i1_2; TRINITY_DN10699_c0_g1_i1_2; TRINITY_DN10842_c0_g1_i1_1; TRINITY_DN10919_c0_g1_i1_2; TRINITY_DN10948_c0_g1_i1_2; TRINITY_DN11002_c0_g1_i1_2; TRINITY_DN11024_c0_g1_i1_2; TRINITY…
cellular component	cell part	15041	TRINITY_DN10018_c0_g1_i1_1; TRINITY_DN10020_c0_g1_i1_1; TRINITY_DN10032_c0_g1_i1_1; TRINITY_DN10044_c0_g1_i1_1; TRINITY_DN1004_c0_g1_i1_1; TRINITY_DN1004_c0_g2_i1_1; TRINITY_DN10051_c0_g1_i1_1; TRINITY_DN10055_c0_g1_i1_1; TRINITY_DN10058_c0_g1_i1_1; TRINITY_DN1005_c0_g1_i1_1; TRINITY_DN10060_c0_g1_i1_1; TRINITY_DN1006_c0_g1_i1_1; TRINITY_DN10071_c0_g1_i1_1; TRINITY_DN10077_c0_g1_i1_1; TRINITY_DN1…
ITY_DN14550_c0_g1_i1_1; TRINITY_DN14556_c0_g1_i1_1; TRINITY_DN14558_c0_g1_i1_1; TRINITY_DN14562_c0_g1_i1_1; TRINITY_DN14564_c0_g1_i1_1; TRINITY_DN14569_c0_g1_i1_2; TRINITY_DN1456_c0_g1_i1_1; TRINITY_DN14571_c0_g1_i1_1; TRINITY_DN14573_c0_g1_i1_2; TRINITY_DN14574_c0_g1_i1_2; TRINITY_DN14579_c0_g1_i1_1; TRINITY_DN1457_c0_g1_i1_1; TRINITY_DN14583_c0_g1_i1_1; TRINITY_DN14583_c0_g2_i1_1; TRINITY_DN145…
c0_g1_i1_1; TRINITY_DN18408_c0_g1_i1_2; TRINITY_DN18409_c0_g2_i1_2; TRINITY_DN18411_c1_g1_i1_1; TRINITY_DN18413_c0_g1_i1_1; TRINITY_DN18415_c0_g1_i1_2; TRINITY_DN18420_c0_g1_i1_1; TRINITY_DN18420_c0_g1_i1_2; TRINITY_DN18428_c0_g2_i1_1; TRINITY_DN18428_c1_g1_i1_1; TRINITY_DN18438_c0_g1_i1_1; TRINITY_DN18444_c0_g1_i1_1; TRINITY_DN18444_c0_g2_i1_1; TRINITY_DN18444_c1_g1_i1_2; TRINITY_DN18446_c0_g1_i…
1_2; TRINITY_DN21677_c0_g1_i1_2; TRINITY_DN21679_c0_g1_i1_1; TRINITY_DN21680_c0_g1_i1_1; TRINITY_DN21685_c0_g1_i1_2; TRINITY_DN21686_c0_g1_i1_1; TRINITY_DN21686_c0_g1_i2_2; TRINITY_DN21693_c0_g1_i2_2; TRINITY_DN21696_c0_g1_i1_1; TRINITY_DN21696_c0_g2_i1_2; TRINITY_DN21697_c0_g1_i1_1; TRINITY_DN21699_c0_g1_i4_2; TRINITY_DN2169_c0_g1_i1_1; TRINITY_DN21703_c0_g1_i1_2; TRINITY_DN21703_c0_g2_i1_1; TRI…
_1; TRINITY_DN24212_c0_g1_i2_2; TRINITY_DN24213_c2_g1_i4_2; TRINITY_DN24216_c0_g1_i4_2; TRINITY_DN24219_c0_g1_i1_1; TRINITY_DN24219_c0_g1_i1_2; TRINITY_DN2421_c0_g1_i1_1; TRINITY_DN24222_c0_g1_i1_1; TRINITY_DN24227_c0_g1_i1_1; TRINITY_DN24229_c0_g1_i2_2; TRINITY_DN24232_c0_g1_i2_2; TRINITY_DN24235_c0_g1_i2_2; TRINITY_DN24237_c0_g1_i1_1; TRINITY_DN24237_c0_g1_i1_2; TRINITY_DN24238_c0_g1_i1_1; TRIN…
TRINITY_DN26623_c0_g1_i1_1; TRINITY_DN26624_c0_g1_i2_2; TRINITY_DN26629_c0_g1_i1_1; TRINITY_DN26630_c0_g1_i1_2; TRINITY_DN26632_c0_g1_i2_2; TRINITY_DN26634_c0_g1_i1_2; TRINITY_DN26635_c0_g1_i2_1; TRINITY_DN26637_c0_g1_i3_2; TRINITY_DN26639_c0_g1_i1_2; TRINITY_DN2663_c0_g1_i1_1; TRINITY_DN26641_c0_g1_i2_2; TRINITY_DN26643_c0_g1_i1_1; TRINITY_DN26647_c0_g1_i1_2; TRINITY_DN26648_c0_g1_i1_2; TRINITY_…
_i1_2; TRINITY_DN2888_c0_g1_i1_1; TRINITY_DN28890_c0_g1_i5_2; TRINITY_DN28891_c0_g1_i3_2; TRINITY_DN28894_c0_g1_i3_2; TRINITY_DN28895_c0_g1_i1_1; TRINITY_DN28900_c0_g1_i1_2; TRINITY_DN28903_c0_g1_i1_2; TRINITY_DN28906_c0_g1_i5_2; TRINITY_DN28908_c0_g1_i1_2; TRINITY_DN28908_c0_g2_i1_2; TRINITY_DN2890_c0_g1_i1_1; TRINITY_DN28910_c0_g1_i1_1; TRINITY_DN28917_c0_g1_i3_1; TRINITY_DN28919_c0_g1_i2_1; TR…
052_c0_g1_i2_1; TRINITY_DN31052_c0_g1_i3_2; TRINITY_DN31054_c0_g1_i6_2; TRINITY_DN31058_c0_g1_i1_2; TRINITY_DN31061_c0_g1_i1_1; TRINITY_DN31061_c0_g1_i1_2; TRINITY_DN31062_c0_g1_i1_2; TRINITY_DN31063_c1_g1_i3_1; TRINITY_DN31064_c0_g2_i1_1; TRINITY_DN31066_c0_g1_i1_2; TRINITY_DN31068_c0_g1_i1_2; TRINITY_DN3106_c0_g1_i1_2; TRINITY_DN31073_c0_g1_i2_1; TRINITY_DN31073_c0_g1_i2_2; TRINITY_DN31080_c0_g…
ITY_DN32900_c0_g1_i1_1; TRINITY_DN32901_c0_g1_i3_2; TRINITY_DN32903_c0_g1_i4_2; TRINITY_DN32905_c0_g1_i2_1; TRINITY_DN32905_c0_g3_i1_1; TRINITY_DN32906_c0_g1_i2_1; TRINITY_DN32907_c1_g1_i1_2; TRINITY_DN32908_c0_g1_i3_1; TRINITY_DN32909_c0_g1_i2_2; TRINITY_DN32910_c0_g1_i1_1; TRINITY_DN32911_c0_g1_i4_1; TRINITY_DN32911_c1_g1_i1_2; TRINITY_DN32913_c1_g1_i3_2; TRINITY_DN32913_c1_g1_i6_1; TRINITY_DN3…
1; TRINITY_DN35137_c0_g1_i1_2; TRINITY_DN35139_c0_g1_i1_2; TRINITY_DN35141_c2_g1_i2_1; TRINITY_DN35145_c0_g1_i1_1; TRINITY_DN35147_c0_g1_i1_1; TRINITY_DN3514_c0_g1_i1_1; TRINITY_DN35150_c0_g1_i1_2; TRINITY_DN35150_c0_g1_i3_1; TRINITY_DN35153_c1_g4_i1_1; TRINITY_DN35154_c0_g1_i1_1; TRINITY_DN35155_c0_g1_i1_1; TRINITY_DN35158_c0_g1_i1_2; TRINITY_DN35158_c1_g1_i2_1; TRINITY_DN35159_c0_g1_i9_1; TRINI…
77_c0_g1_i2_1; TRINITY_DN37681_c1_g1_i1_1; TRINITY_DN37682_c1_g2_i1_1; TRINITY_DN37684_c2_g1_i4_1; TRINITY_DN37685_c1_g1_i1_1; TRINITY_DN37688_c0_g1_i2_1; TRINITY_DN37689_c0_g1_i1_1; TRINITY_DN37692_c3_g1_i6_1; TRINITY_DN37697_c1_g1_i1_1; TRINITY_DN37699_c1_g1_i1_1; TRINITY_DN3769_c0_g1_i1_1; TRINITY_DN37703_c2_g1_i1_1; TRINITY_DN37707_c0_g1_i2_1; TRINITY_DN37708_c0_g1_i2_1; TRINITY_DN37711_c2_g1…
RINITY_DN40555_c0_g1_i1_1; TRINITY_DN40556_c0_g1_i1_1; TRINITY_DN4055_c0_g1_i1_1; TRINITY_DN4055_c0_g2_i1_1; TRINITY_DN40561_c0_g1_i1_1; TRINITY_DN40564_c0_g1_i1_1; TRINITY_DN40566_c0_g1_i1_1; TRINITY_DN40568_c0_g1_i1_1; TRINITY_DN40572_c0_g1_i1_1; TRINITY_DN40576_c0_g1_i1_1; TRINITY_DN40584_c0_g1_i1_1; TRINITY_DN40585_c0_g1_i1_1; TRINITY_DN40587_c0_g1_i1_1; TRINITY_DN40588_c0_g1_i1_1; TRINITY_DN…
925_c0_g1_i1_1; TRINITY_DN592_c0_g1_i1_1; TRINITY_DN592_c0_g1_i1_2; TRINITY_DN5933_c0_g1_i1_1; TRINITY_DN5934_c0_g1_i1_2; TRINITY_DN5936_c0_g1_i1_1; TRINITY_DN5940_c0_g1_i1_1; TRINITY_DN5945_c0_g1_i1_1; TRINITY_DN5961_c0_g1_i1_1; TRINITY_DN5979_c0_g1_i1_1; TRINITY_DN5979_c0_g2_i1_1; TRINITY_DN5987_c0_g1_i1_1; TRINITY_DN598_c0_g1_i1_1; TRINITY_DN598_c1_g1_i1_1; TRINITY_DN5994_c0_g1_i1_1; TRINITY_D…
cellular component	extracellular matrix	115	TRINITY_DN10029_c0_g1_i1_1; TRINITY_DN10201_c0_g1_i1_1; TRINITY_DN1049_c0_g1_i1_2; TRINITY_DN10826_c0_g1_i1_1; TRINITY_DN10896_c0_g2_i1_2; TRINITY_DN12655_c0_g1_i1_1; TRINITY_DN12702_c0_g1_i1_2; TRINITY_DN12910_c0_g1_i1_1; TRINITY_DN13143_c0_g1_i1_1; TRINITY_DN13933_c0_g1_i1_2; TRINITY_DN13950_c0_g1_i1_1; TRINITY_DN14129_c0_g1_i1_1; TRINITY_DN14203_c0_g1_i1_1; TRINITY_DN15444_c0_g2_i1_1; TRINITY_…
cellular component	extracellular matrix part	113	TRINITY_DN10029_c0_g1_i1_1; TRINITY_DN10201_c0_g1_i1_1; TRINITY_DN1049_c0_g1_i1_2; TRINITY_DN10826_c0_g1_i1_1; TRINITY_DN10896_c0_g2_i1_2; TRINITY_DN12655_c0_g1_i1_1; TRINITY_DN12702_c0_g1_i1_2; TRINITY_DN12910_c0_g1_i1_1; TRINITY_DN13143_c0_g1_i1_1; TRINITY_DN13933_c0_g1_i1_2; TRINITY_DN13950_c0_g1_i1_1; TRINITY_DN14129_c0_g1_i1_1; TRINITY_DN14203_c0_g1_i1_1; TRINITY_DN15444_c0_g2_i1_1; TRINITY_…
cellular component	extracellular region	2397	TRINITY_DN10025_c0_g1_i1_1; TRINITY_DN10029_c0_g1_i1_1; TRINITY_DN10032_c0_g1_i1_1; TRINITY_DN1010_c0_g1_i1_2; TRINITY_DN10113_c0_g1_i1_1; TRINITY_DN10133_c0_g1_i1_1; TRINITY_DN1013_c0_g1_i1_1; TRINITY_DN10171_c0_g1_i1_1; TRINITY_DN10171_c0_g2_i1_1; TRINITY_DN10171_c1_g1_i1_1; TRINITY_DN10185_c0_g1_i1_1; TRINITY_DN10186_c0_g1_i1_1; TRINITY_DN10201_c0_g1_i1_1; TRINITY_DN10221_c1_g1_i1_1; TRINITY_D…
ITY_DN29002_c0_g2_i1_2; TRINITY_DN29027_c0_g1_i1_1; TRINITY_DN29048_c0_g1_i1_2; TRINITY_DN29088_c0_g2_i2_2; TRINITY_DN29093_c0_g1_i1_1; TRINITY_DN29115_c0_g1_i6_1; TRINITY_DN29117_c0_g3_i2_2; TRINITY_DN29122_c0_g1_i3_2; TRINITY_DN29130_c0_g1_i1_1; TRINITY_DN29134_c0_g1_i6_1; TRINITY_DN29151_c0_g4_i1_2; TRINITY_DN29160_c0_g1_i1_1; TRINITY_DN2917_c0_g1_i1_1; TRINITY_DN29182_c0_g1_i2_2; TRINITY_DN29…
_c0_g1_i1_1; TRINITY_DN9130_c0_g1_i1_1; TRINITY_DN9149_c0_g2_i1_1; TRINITY_DN9163_c0_g1_i1_1; TRINITY_DN9207_c0_g1_i1_2; TRINITY_DN9240_c0_g1_i1_1; TRINITY_DN9281_c0_g1_i2_1; TRINITY_DN9294_c0_g1_i1_1; TRINITY_DN9305_c0_g1_i1_1; TRINITY_DN9362_c0_g1_i1_1; TRINITY_DN938_c0_g1_i1_1; TRINITY_DN9399_c0_g1_i1_1; TRINITY_DN9413_c0_g1_i1_1; TRINITY_DN9450_c0_g1_i1_1; TRINITY_DN9462_c0_g1_i1_1; TRINITY_D…
cellular component	extracellular region part	1431	TRINITY_DN10029_c0_g1_i1_1; TRINITY_DN10032_c0_g1_i1_1; TRINITY_DN10113_c0_g1_i1_1; TRINITY_DN10133_c0_g1_i1_1; TRINITY_DN1013_c0_g1_i1_1; TRINITY_DN10171_c0_g1_i1_1; TRINITY_DN10171_c0_g2_i1_1; TRINITY_DN10171_c1_g1_i1_1; TRINITY_DN10185_c0_g1_i1_1; TRINITY_DN10186_c0_g1_i1_1; TRINITY_DN10201_c0_g1_i1_1; TRINITY_DN10221_c1_g1_i1_1; TRINITY_DN10225_c0_g1_i1_1; TRINITY_DN10242_c0_g1_i1_1; TRINITY_…
0_g1_i1_1; TRINITY_DN39537_c0_g1_i1_1; TRINITY_DN39564_c0_g1_i1_1; TRINITY_DN39567_c0_g1_i1_1; TRINITY_DN3956_c0_g1_i1_1; TRINITY_DN39576_c0_g1_i1_1; TRINITY_DN39582_c0_g1_i1_1; TRINITY_DN39598_c0_g1_i1_1; TRINITY_DN39599_c0_g1_i1_1; TRINITY_DN39649_c0_g1_i1_1; TRINITY_DN39665_c0_g1_i1_1; TRINITY_DN39671_c0_g1_i1_1; TRINITY_DN39694_c0_g1_i1_1; TRINITY_DN39751_c0_g1_i1_1; TRINITY_DN3980_c0_g1_i1_1…
cellular component	macromolecular complex	5800	TRINITY_DN10020_c0_g1_i1_1; TRINITY_DN10060_c0_g1_i1_1; TRINITY_DN10071_c0_g1_i1_1; TRINITY_DN10077_c0_g1_i1_1; TRINITY_DN10090_c0_g1_i1_2; TRINITY_DN10092_c0_g1_i1_1; TRINITY_DN10096_c0_g1_i1_2; TRINITY_DN10138_c0_g1_i1_1; TRINITY_DN10142_c0_g1_i1_1; TRINITY_DN10143_c0_g1_i1_1; TRINITY_DN10158_c0_g1_i1_1; TRINITY_DN10158_c0_g2_i1_1; TRINITY_DN10160_c0_g1_i1_1; TRINITY_DN1016_c0_g1_i1_1; TRINITY_…
TY_DN2005_c0_g1_i1_1; TRINITY_DN2005_c0_g1_i2_2; TRINITY_DN20081_c0_g1_i1_2; TRINITY_DN20085_c0_g1_i1_2; TRINITY_DN20086_c0_g1_i1_2; TRINITY_DN20089_c0_g1_i1_1; TRINITY_DN20089_c0_g2_i1_1; TRINITY_DN20089_c0_g3_i1_1; TRINITY_DN20092_c0_g1_i1_1; TRINITY_DN20106_c0_g1_i1_1; TRINITY_DN20107_c0_g1_i1_1; TRINITY_DN20109_c0_g1_i1_1; TRINITY_DN20111_c0_g1_i1_1; TRINITY_DN20117_c0_g1_i1_1; TRINITY_DN2011…
NITY_DN26878_c0_g1_i1_1; TRINITY_DN26878_c0_g1_i2_2; TRINITY_DN26891_c0_g1_i1_1; TRINITY_DN26894_c0_g1_i1_1; TRINITY_DN26895_c0_g1_i5_2; TRINITY_DN26897_c0_g1_i1_2; TRINITY_DN26898_c0_g1_i2_1; TRINITY_DN26901_c0_g1_i1_1; TRINITY_DN26905_c0_g1_i1_1; TRINITY_DN26906_c0_g1_i1_1; TRINITY_DN26912_c1_g2_i3_2; TRINITY_DN26920_c0_g1_i1_1; TRINITY_DN26920_c0_g1_i1_2; TRINITY_DN26925_c0_g1_i1_1; TRINITY_DN…
TY_DN32886_c0_g1_i4_1; TRINITY_DN32888_c0_g1_i1_1; TRINITY_DN32900_c0_g1_i1_1; TRINITY_DN32903_c0_g1_i4_2; TRINITY_DN32907_c1_g1_i1_2; TRINITY_DN32911_c0_g1_i4_1; TRINITY_DN32914_c0_g1_i2_2; TRINITY_DN32915_c0_g2_i1_2; TRINITY_DN32920_c1_g1_i8_2; TRINITY_DN32923_c1_g1_i2_2; TRINITY_DN32926_c1_g1_i2_2; TRINITY_DN32933_c0_g3_i2_2; TRINITY_DN32937_c1_g1_i1_2; TRINITY_DN32938_c0_g1_i1_1; TRINITY_DN32…
_i1_1; TRINITY_DN39633_c0_g1_i1_1; TRINITY_DN39656_c0_g1_i1_1; TRINITY_DN39662_c0_g1_i1_1; TRINITY_DN39671_c0_g1_i1_1; TRINITY_DN39676_c0_g1_i1_1; TRINITY_DN39680_c0_g1_i1_1; TRINITY_DN39695_c0_g1_i1_1; TRINITY_DN39704_c0_g1_i1_1; TRINITY_DN39709_c0_g1_i1_1; TRINITY_DN39714_c0_g1_i1_1; TRINITY_DN39731_c0_g1_i1_1; TRINITY_DN39736_c0_g1_i1_1; TRINITY_DN39740_c0_g1_i1_1; TRINITY_DN39747_c0_g1_i1_1; …
cellular component	membrane	7090	TRINITY_DN10018_c0_g1_i1_1; TRINITY_DN10020_c0_g1_i1_1; TRINITY_DN10032_c0_g1_i1_1; TRINITY_DN10044_c0_g1_i1_1; TRINITY_DN1004_c0_g1_i1_1; TRINITY_DN1004_c0_g2_i1_1; TRINITY_DN10051_c0_g1_i1_1; TRINITY_DN10058_c0_g1_i1_1; TRINITY_DN1006_c0_g1_i1_1; TRINITY_DN10077_c0_g1_i1_1; TRINITY_DN10082_c0_g1_i1_1; TRINITY_DN10090_c0_g1_i1_2; TRINITY_DN10092_c0_g1_i1_1; TRINITY_DN10093_c0_g1_i1_1; TRINITY_DN…
INITY_DN18811_c0_g2_i1_1; TRINITY_DN18818_c0_g1_i1_2; TRINITY_DN18823_c0_g1_i1_2; TRINITY_DN18833_c0_g1_i1_1; TRINITY_DN18837_c0_g1_i1_2; TRINITY_DN18839_c0_g1_i1_1; TRINITY_DN18862_c0_g1_i1_1; TRINITY_DN18862_c0_g2_i1_1; TRINITY_DN18865_c0_g1_i1_2; TRINITY_DN18882_c0_g1_i1_1; TRINITY_DN18888_c0_g1_i1_2; TRINITY_DN18888_c0_g2_i1_2; TRINITY_DN18894_c0_g1_i1_1; TRINITY_DN18901_c0_g1_i1_2; TRINITY_D…
1_i1_2; TRINITY_DN24910_c0_g1_i1_1; TRINITY_DN24918_c0_g1_i1_1; TRINITY_DN24937_c0_g1_i4_2; TRINITY_DN24939_c0_g1_i5_2; TRINITY_DN24944_c0_g1_i1_1; TRINITY_DN24947_c0_g1_i2_1; TRINITY_DN24948_c0_g1_i1_2; TRINITY_DN24950_c0_g1_i1_2; TRINITY_DN24950_c0_g2_i2_2; TRINITY_DN24956_c0_g1_i1_2; TRINITY_DN24958_c0_g1_i2_1; TRINITY_DN24958_c0_g2_i1_2; TRINITY_DN2495_c0_g1_i1_1; TRINITY_DN24966_c0_g2_i1_1; …
_DN30202_c0_g2_i1_1; TRINITY_DN30203_c0_g1_i1_2; TRINITY_DN30206_c0_g2_i4_2; TRINITY_DN30208_c0_g1_i2_1; TRINITY_DN30213_c0_g1_i1_1; TRINITY_DN30214_c0_g1_i1_2; TRINITY_DN30217_c0_g1_i1_1; TRINITY_DN30220_c0_g1_i1_1; TRINITY_DN30222_c0_g1_i1_1; TRINITY_DN30229_c0_g1_i2_2; TRINITY_DN30231_c0_g1_i3_2; TRINITY_DN30242_c0_g1_i1_2; TRINITY_DN30242_c0_g1_i2_1; TRINITY_DN30255_c0_g2_i2_2; TRINITY_DN3025…
34256_c0_g1_i1_2; TRINITY_DN34273_c0_g3_i1_1; TRINITY_DN34281_c0_g1_i1_2; TRINITY_DN34284_c0_g1_i1_1; TRINITY_DN34296_c0_g1_i1_2; TRINITY_DN34303_c1_g1_i2_1; TRINITY_DN34313_c0_g1_i1_1; TRINITY_DN34320_c0_g1_i1_1; TRINITY_DN34321_c0_g1_i2_1; TRINITY_DN34323_c0_g1_i1_1; TRINITY_DN34335_c0_g2_i3_1; TRINITY_DN34343_c0_g1_i1_2; TRINITY_DN34343_c3_g1_i4_1; TRINITY_DN34346_c0_g1_i4_1; TRINITY_DN34359_c…
1_1; TRINITY_DN3954_c0_g1_i1_2; TRINITY_DN39550_c0_g1_i1_1; TRINITY_DN39551_c0_g1_i1_1; TRINITY_DN39552_c0_g1_i1_1; TRINITY_DN39559_c0_g1_i1_1; TRINITY_DN39564_c0_g1_i1_1; TRINITY_DN3956_c0_g1_i1_1; TRINITY_DN39570_c0_g1_i1_1; TRINITY_DN39571_c0_g1_i1_1; TRINITY_DN39576_c0_g1_i1_1; TRINITY_DN39582_c0_g1_i1_1; TRINITY_DN39586_c0_g1_i1_1; TRINITY_DN39590_c0_g1_i1_1; TRINITY_DN39596_c0_g1_i1_1; TRIN…
1_1; TRINITY_DN9827_c0_g1_i1_1; TRINITY_DN9834_c0_g1_i1_1; TRINITY_DN9847_c0_g1_i1_1; TRINITY_DN9847_c0_g2_i1_1; TRINITY_DN9851_c0_g1_i1_2; TRINITY_DN9860_c0_g1_i1_1; TRINITY_DN9860_c0_g2_i1_1; TRINITY_DN9865_c0_g1_i1_2; TRINITY_DN9866_c0_g1_i1_2; TRINITY_DN9870_c0_g1_i1_1; TRINITY_DN9873_c0_g1_i1_1; TRINITY_DN9874_c0_g2_i1_1; TRINITY_DN9875_c0_g1_i1_1; TRINITY_DN9879_c0_g1_i1_1; TRINITY_DN9882_c…
cellular component	membrane part	5380	TRINITY_DN10018_c0_g1_i1_1; TRINITY_DN10020_c0_g1_i1_1; TRINITY_DN1004_c0_g1_i1_1; TRINITY_DN1004_c0_g2_i1_1; TRINITY_DN10051_c0_g1_i1_1; TRINITY_DN1006_c0_g1_i1_1; TRINITY_DN10077_c0_g1_i1_1; TRINITY_DN10082_c0_g1_i1_1; TRINITY_DN10090_c0_g1_i1_2; TRINITY_DN10093_c0_g1_i1_1; TRINITY_DN10096_c0_g1_i1_2; TRINITY_DN10105_c0_g1_i1_1; TRINITY_DN10111_c0_g1_i1_1; TRINITY_DN1013_c0_g1_i1_1; TRINITY_DN1…
NITY_DN20630_c0_g2_i1_1; TRINITY_DN20635_c0_g1_i1_1; TRINITY_DN20644_c0_g1_i1_1; TRINITY_DN20644_c0_g1_i1_2; TRINITY_DN20649_c0_g1_i1_1; TRINITY_DN20650_c0_g1_i1_2; TRINITY_DN20667_c0_g1_i1_1; TRINITY_DN20667_c0_g1_i1_2; TRINITY_DN20678_c1_g1_i1_1; TRINITY_DN20697_c0_g1_i1_2; TRINITY_DN20697_c0_g2_i1_2; TRINITY_DN20698_c0_g1_i1_2; TRINITY_DN20702_c0_g1_i1_2; TRINITY_DN20709_c0_g1_i4_2; TRINITY_DN…
INITY_DN28318_c0_g3_i1_2; TRINITY_DN28319_c0_g1_i1_1; TRINITY_DN28323_c0_g1_i1_1; TRINITY_DN28327_c0_g1_i2_1; TRINITY_DN28344_c0_g1_i1_1; TRINITY_DN28349_c0_g1_i2_2; TRINITY_DN28356_c0_g1_i1_1; TRINITY_DN28360_c0_g2_i1_2; TRINITY_DN28365_c0_g1_i2_2; TRINITY_DN28372_c0_g1_i1_2; TRINITY_DN28377_c0_g1_i1_2; TRINITY_DN28382_c0_g1_i3_1; TRINITY_DN28386_c0_g1_i1_2; TRINITY_DN28397_c0_g1_i1_1; TRINITY_D…
DN33904_c0_g1_i2_1; TRINITY_DN33906_c0_g1_i1_2; TRINITY_DN33909_c0_g1_i1_1; TRINITY_DN33912_c0_g1_i1_1; TRINITY_DN33920_c0_g1_i1_2; TRINITY_DN33921_c0_g1_i1_2; TRINITY_DN33921_c0_g1_i4_1; TRINITY_DN33930_c0_g1_i1_2; TRINITY_DN33932_c0_g2_i1_1; TRINITY_DN33944_c0_g1_i2_1; TRINITY_DN33952_c0_g2_i1_1; TRINITY_DN33953_c0_g1_i2_1; TRINITY_DN33957_c0_g1_i1_2; TRINITY_DN33966_c0_g1_i3_1; TRINITY_DN33968…
; TRINITY_DN41181_c0_g1_i1_1; TRINITY_DN41184_c0_g1_i1_1; TRINITY_DN41195_c0_g1_i1_1; TRINITY_DN41197_c0_g1_i1_1; TRINITY_DN4119_c0_g1_i1_1; TRINITY_DN41202_c0_g1_i1_1; TRINITY_DN41228_c0_g1_i1_1; TRINITY_DN41247_c0_g1_i1_1; TRINITY_DN41254_c0_g1_i1_1; TRINITY_DN41259_c0_g1_i1_1; TRINITY_DN41261_c0_g1_i1_1; TRINITY_DN41264_c0_g1_i1_1; TRINITY_DN41284_c0_g1_i1_1; TRINITY_DN41292_c0_g1_i1_1; TRINIT…
cellular component	membrane-enclosed lumen	3714	TRINITY_DN10058_c0_g1_i1_1; TRINITY_DN10060_c0_g1_i1_1; TRINITY_DN10071_c0_g1_i1_1; TRINITY_DN10085_c0_g1_i1_1; TRINITY_DN10092_c0_g1_i1_1; TRINITY_DN10111_c0_g1_i1_1; TRINITY_DN1013_c0_g1_i1_1; TRINITY_DN1016_c0_g1_i1_1; TRINITY_DN10171_c0_g1_i1_1; TRINITY_DN10171_c0_g2_i1_1; TRINITY_DN10171_c1_g1_i1_1; TRINITY_DN10173_c0_g1_i1_1; TRINITY_DN1017_c0_g1_i1_1; TRINITY_DN10186_c0_g1_i1_1; TRINITY_DN…
24614_c0_g1_i1_1; TRINITY_DN24615_c0_g1_i1_1; TRINITY_DN24628_c0_g1_i2_2; TRINITY_DN24629_c0_g1_i1_1; TRINITY_DN24631_c0_g1_i1_1; TRINITY_DN24638_c0_g1_i2_1; TRINITY_DN2463_c0_g1_i1_2; TRINITY_DN2464_c0_g1_i1_1; TRINITY_DN24650_c0_g1_i2_2; TRINITY_DN24651_c0_g2_i2_2; TRINITY_DN24673_c0_g1_i1_1; TRINITY_DN24699_c0_g1_i1_1; TRINITY_DN24706_c0_g1_i1_1; TRINITY_DN24717_c0_g1_i1_2; TRINITY_DN24735_c0_…
TRINITY_DN32832_c0_g1_i1_2; TRINITY_DN32833_c0_g1_i1_2; TRINITY_DN32872_c0_g1_i1_1; TRINITY_DN32873_c0_g1_i1_2; TRINITY_DN32877_c0_g1_i4_2; TRINITY_DN32888_c0_g1_i1_1; TRINITY_DN32903_c0_g1_i4_2; TRINITY_DN32907_c1_g1_i1_2; TRINITY_DN32911_c0_g1_i4_1; TRINITY_DN32913_c1_g1_i6_1; TRINITY_DN32919_c0_g1_i1_2; TRINITY_DN32920_c1_g1_i8_2; TRINITY_DN32920_c1_g2_i2_1; TRINITY_DN32923_c1_g1_i2_2; TRINITY…
1; TRINITY_DN6384_c0_g1_i1_1; TRINITY_DN640_c0_g1_i1_1; TRINITY_DN6419_c0_g1_i1_1; TRINITY_DN6422_c0_g1_i1_1; TRINITY_DN6432_c0_g1_i1_1; TRINITY_DN6435_c0_g1_i1_1; TRINITY_DN6555_c0_g1_i2_2; TRINITY_DN6594_c0_g1_i1_1; TRINITY_DN6603_c0_g1_i1_1; TRINITY_DN6607_c0_g1_i1_1; TRINITY_DN6614_c0_g1_i1_2; TRINITY_DN6614_c0_g2_i1_2; TRINITY_DN6617_c0_g1_i1_1; TRINITY_DN6632_c0_g1_i1_1; TRINITY_DN6638_c0_g…
cellular component	nucleoid	46	TRINITY_DN10681_c0_g1_i1_2; TRINITY_DN1096_c0_g1_i1_1; TRINITY_DN13220_c0_g1_i1_1; TRINITY_DN14723_c0_g1_i1_1; TRINITY_DN17464_c0_g1_i1_2; TRINITY_DN20915_c0_g1_i1_1; TRINITY_DN21123_c0_g1_i1_1; TRINITY_DN21351_c0_g2_i1_1; TRINITY_DN21852_c0_g1_i1_1; TRINITY_DN21879_c0_g1_i1_2; TRINITY_DN22058_c0_g2_i1_1; TRINITY_DN22346_c0_g1_i1_2; TRINITY_DN22727_c0_g1_i1_1; TRINITY_DN23772_c0_g1_i1_2; TRINITY_…
cellular component	organelle	11889	TRINITY_DN10032_c0_g1_i1_1; TRINITY_DN10044_c0_g1_i1_1; TRINITY_DN10055_c0_g1_i1_1; TRINITY_DN10058_c0_g1_i1_1; TRINITY_DN1005_c0_g1_i1_1; TRINITY_DN10060_c0_g1_i1_1; TRINITY_DN10071_c0_g1_i1_1; TRINITY_DN10077_c0_g1_i1_1; TRINITY_DN10082_c0_g1_i1_1; TRINITY_DN10085_c0_g1_i1_1; TRINITY_DN10092_c0_g1_i1_1; TRINITY_DN10093_c0_g1_i1_1; TRINITY_DN10096_c0_g1_i1_2; TRINITY_DN10105_c0_g1_i1_1; TRINITY_…
Y_DN15682_c0_g1_i1_1; TRINITY_DN15683_c0_g1_i1_2; TRINITY_DN15684_c0_g1_i2_1; TRINITY_DN15688_c0_g1_i1_2; TRINITY_DN1568_c0_g1_i1_1; TRINITY_DN15691_c0_g1_i1_1; TRINITY_DN15697_c0_g1_i1_1; TRINITY_DN15703_c0_g1_i1_1; TRINITY_DN15703_c0_g1_i1_2; TRINITY_DN15704_c0_g1_i1_1; TRINITY_DN15704_c0_g1_i1_2; TRINITY_DN15704_c1_g1_i1_1; TRINITY_DN15706_c0_g2_i1_1; TRINITY_DN15706_c0_g3_i1_1; TRINITY_DN1570…
INITY_DN20297_c0_g1_i1_1; TRINITY_DN20301_c1_g3_i1_1; TRINITY_DN20302_c0_g1_i1_2; TRINITY_DN20310_c0_g1_i1_1; TRINITY_DN20314_c0_g1_i1_2; TRINITY_DN20316_c0_g1_i1_1; TRINITY_DN20320_c0_g2_i1_1; TRINITY_DN20323_c0_g1_i1_1; TRINITY_DN20334_c0_g1_i2_1; TRINITY_DN20339_c0_g1_i1_1; TRINITY_DN20345_c1_g1_i1_2; TRINITY_DN20347_c0_g1_i1_1; TRINITY_DN20348_c0_g1_i1_1; TRINITY_DN20353_c0_g1_i1_1; TRINITY_D…
_g1_i1_2; TRINITY_DN23771_c0_g1_i1_1; TRINITY_DN23772_c0_g1_i1_2; TRINITY_DN23773_c0_g1_i3_2; TRINITY_DN23778_c0_g1_i4_2; TRINITY_DN23782_c0_g1_i1_2; TRINITY_DN23782_c0_g1_i2_1; TRINITY_DN23783_c0_g2_i1_2; TRINITY_DN23788_c0_g1_i1_1; TRINITY_DN23789_c1_g1_i1_2; TRINITY_DN23793_c0_g1_i2_2; TRINITY_DN23794_c0_g1_i2_1; TRINITY_DN23796_c0_g1_i1_1; TRINITY_DN23796_c1_g2_i2_2; TRINITY_DN23805_c0_g1_i1_…
; TRINITY_DN26680_c0_g1_i1_2; TRINITY_DN26683_c0_g1_i1_2; TRINITY_DN26686_c0_g2_i1_2; TRINITY_DN2668_c0_g1_i1_1; TRINITY_DN26698_c0_g1_i1_1; TRINITY_DN26698_c0_g1_i1_2; TRINITY_DN26699_c0_g1_i1_1; TRINITY_DN26703_c0_g1_i2_1; TRINITY_DN26709_c0_g1_i1_1; TRINITY_DN26710_c0_g1_i4_1; TRINITY_DN26714_c0_g1_i1_1; TRINITY_DN26714_c0_g1_i1_2; TRINITY_DN26714_c0_g2_i1_1; TRINITY_DN26719_c0_g1_i1_2; TRINIT…
2; TRINITY_DN29556_c0_g1_i1_1; TRINITY_DN29558_c0_g1_i3_1; TRINITY_DN29561_c0_g2_i1_2; TRINITY_DN29564_c0_g1_i4_2; TRINITY_DN29568_c0_g1_i3_2; TRINITY_DN29570_c0_g1_i1_2; TRINITY_DN29571_c0_g1_i1_1; TRINITY_DN29575_c0_g1_i1_2; TRINITY_DN29577_c0_g1_i2_2; TRINITY_DN29577_c0_g2_i3_1; TRINITY_DN29578_c0_g1_i2_2; TRINITY_DN29578_c0_g1_i3_1; TRINITY_DN29581_c0_g1_i1_1; TRINITY_DN29582_c1_g1_i1_1; TRIN…
ITY_DN32084_c0_g1_i1_1; TRINITY_DN32084_c0_g1_i1_2; TRINITY_DN32085_c1_g4_i1_2; TRINITY_DN32086_c0_g1_i1_1; TRINITY_DN32098_c0_g1_i5_2; TRINITY_DN3209_c0_g1_i1_1; TRINITY_DN32106_c0_g1_i1_2; TRINITY_DN32106_c0_g1_i2_1; TRINITY_DN32110_c0_g1_i1_1; TRINITY_DN32118_c0_g1_i13_2; TRINITY_DN32118_c0_g1_i1_1; TRINITY_DN32121_c0_g1_i1_2; TRINITY_DN32123_c0_g1_i1_2; TRINITY_DN32127_c0_g2_i4_1; TRINITY_DN3…
4700_c0_g2_i1_1; TRINITY_DN34703_c0_g1_i1_2; TRINITY_DN34703_c0_g2_i1_1; TRINITY_DN34705_c0_g1_i4_1; TRINITY_DN34705_c0_g2_i2_1; TRINITY_DN34707_c0_g1_i1_2; TRINITY_DN34715_c0_g1_i1_1; TRINITY_DN34716_c0_g1_i1_1; TRINITY_DN34719_c0_g1_i3_1; TRINITY_DN34723_c0_g1_i1_1; TRINITY_DN34734_c0_g1_i1_2; TRINITY_DN34737_c0_g1_i1_2; TRINITY_DN34740_c0_g1_i6_1; TRINITY_DN34742_c0_g1_i1_2; TRINITY_DN34744_c0…
TRINITY_DN37911_c0_g1_i1_1; TRINITY_DN37915_c0_g1_i1_1; TRINITY_DN37917_c0_g1_i1_1; TRINITY_DN37919_c0_g1_i1_1; TRINITY_DN37924_c0_g1_i1_1; TRINITY_DN37926_c0_g1_i1_1; TRINITY_DN37931_c0_g1_i1_1; TRINITY_DN37932_c0_g1_i1_1; TRINITY_DN37935_c0_g1_i1_1; TRINITY_DN37937_c0_g1_i1_1; TRINITY_DN37938_c0_g1_i1_1; TRINITY_DN37939_c0_g1_i1_1; TRINITY_DN3793_c0_g1_i1_1; TRINITY_DN37940_c0_g1_i1_1; TRINITY_…
TRINITY_DN41662_c0_g1_i1_1; TRINITY_DN41666_c0_g1_i1_1; TRINITY_DN4166_c0_g1_i1_1; TRINITY_DN41670_c0_g1_i1_1; TRINITY_DN41674_c0_g1_i1_1; TRINITY_DN41678_c0_g1_i1_1; TRINITY_DN4167_c0_g1_i1_2; TRINITY_DN41694_c0_g1_i1_1; TRINITY_DN41696_c0_g1_i1_1; TRINITY_DN4169_c0_g1_i1_1; TRINITY_DN41700_c0_g1_i1_1; TRINITY_DN41709_c0_g1_i1_1; TRINITY_DN41713_c0_g1_i1_1; TRINITY_DN41716_c0_g1_i1_1; TRINITY_DN…
_i1_1; TRINITY_DN9368_c0_g1_i2_1; TRINITY_DN9376_c0_g1_i1_2; TRINITY_DN937_c0_g1_i1_1; TRINITY_DN9387_c0_g1_i1_1; TRINITY_DN9388_c0_g1_i1_1; TRINITY_DN9393_c0_g1_i1_1; TRINITY_DN9405_c0_g1_i1_1; TRINITY_DN9408_c0_g1_i1_1; TRINITY_DN9410_c0_g2_i1_2; TRINITY_DN9413_c0_g1_i1_1; TRINITY_DN941_c0_g1_i1_1; TRINITY_DN9421_c0_g1_i1_1; TRINITY_DN9422_c0_g1_i1_2; TRINITY_DN942_c0_g1_i1_1; TRINITY_DN9434_c0…
cellular component	organelle part	8285	TRINITY_DN10044_c0_g1_i1_1; TRINITY_DN10058_c0_g1_i1_1; TRINITY_DN10060_c0_g1_i1_1; TRINITY_DN10071_c0_g1_i1_1; TRINITY_DN10077_c0_g1_i1_1; TRINITY_DN10082_c0_g1_i1_1; TRINITY_DN10085_c0_g1_i1_1; TRINITY_DN10092_c0_g1_i1_1; TRINITY_DN10093_c0_g1_i1_1; TRINITY_DN10096_c0_g1_i1_2; TRINITY_DN10111_c0_g1_i1_1; TRINITY_DN10138_c0_g1_i1_1; TRINITY_DN1013_c0_g1_i1_1; TRINITY_DN10158_c0_g1_i1_1; TRINITY_…
TRINITY_DN1775_c0_g1_i1_2; TRINITY_DN17761_c0_g1_i1_1; TRINITY_DN17775_c0_g1_i1_2; TRINITY_DN17778_c0_g1_i1_2; TRINITY_DN17787_c0_g1_i2_2; TRINITY_DN17789_c0_g1_i1_2; TRINITY_DN17794_c0_g1_i1_2; TRINITY_DN17797_c0_g1_i1_1; TRINITY_DN17801_c0_g1_i1_1; TRINITY_DN17805_c0_g1_i1_1; TRINITY_DN17814_c0_g1_i1_1; TRINITY_DN17832_c0_g1_i1_2; TRINITY_DN17848_c0_g1_i1_2; TRINITY_DN17849_c0_g2_i1_2; TRINITY_…
0_g4_i1_2; TRINITY_DN23319_c0_g1_i1_2; TRINITY_DN23320_c0_g1_i1_2; TRINITY_DN23326_c0_g2_i1_2; TRINITY_DN23330_c0_g1_i1_2; TRINITY_DN23339_c0_g1_i1_1; TRINITY_DN23347_c0_g1_i4_2; TRINITY_DN23350_c0_g1_i1_2; TRINITY_DN23351_c0_g1_i1_1; TRINITY_DN23352_c0_g1_i1_1; TRINITY_DN23361_c0_g1_i2_1; TRINITY_DN23362_c0_g1_i1_2; TRINITY_DN23363_c0_g1_i1_2; TRINITY_DN23364_c0_g1_i1_1; TRINITY_DN23365_c0_g1_i1…
_c0_g1_i2_2; TRINITY_DN27578_c0_g1_i2_2; TRINITY_DN27583_c0_g1_i1_1; TRINITY_DN27583_c0_g1_i1_2; TRINITY_DN27592_c0_g1_i1_2; TRINITY_DN27598_c0_g1_i3_2; TRINITY_DN27602_c0_g1_i1_2; TRINITY_DN27605_c0_g1_i1_1; TRINITY_DN27608_c0_g1_i1_1; TRINITY_DN27613_c0_g3_i2_2; TRINITY_DN27615_c0_g1_i1_2; TRINITY_DN27617_c0_g1_i1_1; TRINITY_DN27618_c1_g1_i3_2; TRINITY_DN27619_c0_g1_i1_1; TRINITY_DN2762_c0_g1_i…
Y_DN31572_c0_g1_i1_1; TRINITY_DN31572_c0_g2_i1_2; TRINITY_DN31573_c0_g1_i1_1; TRINITY_DN31579_c1_g3_i1_2; TRINITY_DN31580_c1_g3_i1_1; TRINITY_DN31585_c0_g1_i1_2; TRINITY_DN31587_c0_g2_i1_1; TRINITY_DN31594_c0_g2_i1_2; TRINITY_DN31594_c0_g3_i5_2; TRINITY_DN31597_c1_g1_i5_2; TRINITY_DN31599_c0_g2_i2_2; TRINITY_DN31605_c0_g1_i2_2; TRINITY_DN31606_c0_g1_i4_2; TRINITY_DN31611_c0_g1_i1_2; TRINITY_DN316…
_c0_g1_i1_2; TRINITY_DN35384_c0_g1_i1_2; TRINITY_DN3538_c0_g1_i1_1; TRINITY_DN35393_c0_g1_i1_1; TRINITY_DN35404_c1_g1_i3_1; TRINITY_DN35407_c0_g1_i1_2; TRINITY_DN35415_c3_g1_i1_1; TRINITY_DN35416_c0_g1_i1_2; TRINITY_DN35422_c0_g1_i1_1; TRINITY_DN35424_c0_g1_i1_2; TRINITY_DN35425_c0_g1_i1_2; TRINITY_DN35425_c1_g1_i2_1; TRINITY_DN35425_c1_g2_i2_1; TRINITY_DN35427_c0_g1_i1_2; TRINITY_DN35427_c0_g1_i…
TY_DN40277_c0_g1_i1_1; TRINITY_DN40278_c0_g1_i1_1; TRINITY_DN40279_c0_g1_i1_1; TRINITY_DN40287_c0_g1_i1_1; TRINITY_DN40291_c0_g1_i1_1; TRINITY_DN40292_c0_g1_i1_1; TRINITY_DN40294_c0_g1_i1_1; TRINITY_DN40296_c0_g1_i1_1; TRINITY_DN40299_c0_g1_i1_1; TRINITY_DN40305_c0_g1_i1_1; TRINITY_DN40323_c0_g1_i1_1; TRINITY_DN40326_c0_g1_i1_1; TRINITY_DN40330_c0_g1_i1_1; TRINITY_DN40332_c0_g1_i1_1; TRINITY_DN40…
_1; TRINITY_DN9629_c0_g1_i1_1; TRINITY_DN963_c0_g1_i1_1; TRINITY_DN9644_c0_g1_i1_1; TRINITY_DN9646_c0_g1_i1_1; TRINITY_DN9653_c0_g1_i1_1; TRINITY_DN9658_c0_g1_i1_1; TRINITY_DN9658_c0_g1_i1_2; TRINITY_DN966_c0_g1_i1_1; TRINITY_DN9674_c0_g1_i1_1; TRINITY_DN9701_c0_g1_i1_1; TRINITY_DN9710_c0_g1_i1_2; TRINITY_DN9718_c0_g1_i1_1; TRINITY_DN9752_c0_g1_i1_1; TRINITY_DN9753_c0_g1_i1_1; TRINITY_DN9757_c0_g…
cellular component	symplast	7	TRINITY_DN14393_c0_g1_i1_2; TRINITY_DN18750_c0_g1_i1_1; TRINITY_DN18750_c0_g2_i1_1; TRINITY_DN20479_c0_g1_i1_1; TRINITY_DN20479_c0_g3_i1_1; TRINITY_DN22555_c0_g1_i1_1; TRINITY_DN9478_c0_g1_i1_2
cellular component	synapse	999	TRINITY_DN10082_c0_g1_i1_1; TRINITY_DN10111_c0_g1_i1_1; TRINITY_DN10233_c0_g1_i1_1; TRINITY_DN1038_c0_g1_i1_2; TRINITY_DN10411_c0_g1_i1_2; TRINITY_DN10485_c0_g1_i1_1; TRINITY_DN1048_c0_g1_i1_2; TRINITY_DN10668_c0_g1_i1_1; TRINITY_DN10695_c0_g1_i1_2; TRINITY_DN10842_c0_g1_i1_1; TRINITY_DN10896_c0_g2_i1_2; TRINITY_DN10992_c0_g1_i1_1; TRINITY_DN11002_c0_g1_i1_2; TRINITY_DN11024_c0_g1_i1_2; TRINITY_D…
cellular component	synapse part	762	TRINITY_DN10111_c0_g1_i1_1; TRINITY_DN10233_c0_g1_i1_1; TRINITY_DN10411_c0_g1_i1_2; TRINITY_DN10485_c0_g1_i1_1; TRINITY_DN10695_c0_g1_i1_2; TRINITY_DN10842_c0_g1_i1_1; TRINITY_DN10992_c0_g1_i1_1; TRINITY_DN11002_c0_g1_i1_2; TRINITY_DN11024_c0_g1_i1_2; TRINITY_DN1110_c0_g1_i1_2; TRINITY_DN11213_c0_g1_i1_1; TRINITY_DN11310_c1_g1_i1_2; TRINITY_DN11354_c0_g1_i1_2; TRINITY_DN11482_c0_g1_i1_2; TRINITY_…
molecular function	antioxidant activity	112	TRINITY_DN10493_c0_g1_i1_2; TRINITY_DN1055_c0_g1_i1_2; TRINITY_DN11623_c0_g1_i1_1; TRINITY_DN13652_c0_g1_i1_2; TRINITY_DN14017_c0_g1_i1_1; TRINITY_DN14228_c0_g1_i2_1; TRINITY_DN14263_c0_g1_i1_2; TRINITY_DN14337_c0_g1_i1_1; TRINITY_DN14520_c0_g1_i2_1; TRINITY_DN14610_c0_g1_i1_1; TRINITY_DN14779_c0_g1_i1_1; TRINITY_DN15531_c0_g1_i1_1; TRINITY_DN16608_c0_g1_i1_1; TRINITY_DN16624_c0_g1_i1_2; TRINITY_…
molecular function	binding	11498	TRINITY_DN10018_c0_g1_i1_1; TRINITY_DN10032_c0_g1_i1_1; TRINITY_DN10044_c0_g1_i1_1; TRINITY_DN1004_c0_g1_i1_1; TRINITY_DN1004_c0_g2_i1_1; TRINITY_DN10055_c0_g1_i1_1; TRINITY_DN10060_c0_g1_i1_1; TRINITY_DN1006_c0_g1_i1_1; TRINITY_DN10077_c0_g1_i1_1; TRINITY_DN10085_c0_g1_i1_1; TRINITY_DN10092_c0_g1_i1_1; TRINITY_DN10105_c0_g1_i1_1; TRINITY_DN10111_c0_g1_i1_1; TRINITY_DN10133_c0_g1_i1_1; TRINITY_DN…
_i1_1; TRINITY_DN15817_c0_g2_i1_1; TRINITY_DN15818_c0_g1_i1_1; TRINITY_DN15825_c0_g1_i1_2; TRINITY_DN15825_c0_g2_i1_1; TRINITY_DN15828_c0_g1_i1_1; TRINITY_DN15835_c0_g1_i1_1; TRINITY_DN15836_c0_g2_i1_2; TRINITY_DN15838_c0_g1_i1_2; TRINITY_DN15839_c0_g1_i1_2; TRINITY_DN15844_c0_g1_i1_1; TRINITY_DN1584_c0_g1_i1_2; TRINITY_DN15854_c0_g1_i2_2; TRINITY_DN15855_c0_g1_i1_2; TRINITY_DN15870_c0_g1_i1_1; T…
_c0_g2_i1_1; TRINITY_DN20666_c0_g1_i2_2; TRINITY_DN20668_c0_g1_i1_1; TRINITY_DN20669_c0_g1_i1_1; TRINITY_DN2066_c0_g1_i1_1; TRINITY_DN20674_c0_g1_i1_2; TRINITY_DN20674_c0_g2_i1_2; TRINITY_DN20676_c0_g1_i1_1; TRINITY_DN20676_c0_g1_i1_2; TRINITY_DN20678_c1_g1_i1_1; TRINITY_DN20681_c0_g1_i1_2; TRINITY_DN20686_c0_g1_i1_1; TRINITY_DN20686_c0_g2_i1_1; TRINITY_DN20694_c0_g1_i1_2; TRINITY_DN20696_c0_g1_i…
TY_DN24229_c0_g1_i2_2; TRINITY_DN24234_c0_g1_i1_1; TRINITY_DN24237_c0_g1_i1_2; TRINITY_DN24238_c0_g1_i1_1; TRINITY_DN24240_c0_g1_i1_1; TRINITY_DN24240_c0_g2_i1_1; TRINITY_DN24243_c1_g1_i1_2; TRINITY_DN24243_c2_g1_i1_2; TRINITY_DN24245_c0_g1_i1_1; TRINITY_DN24247_c0_g1_i1_1; TRINITY_DN24248_c0_g2_i1_1; TRINITY_DN24255_c0_g1_i1_1; TRINITY_DN24260_c2_g2_i1_2; TRINITY_DN24263_c0_g1_i1_1; TRINITY_DN24…
NITY_DN27422_c0_g3_i1_1; TRINITY_DN27424_c0_g1_i2_1; TRINITY_DN27426_c0_g1_i1_2; TRINITY_DN27428_c1_g1_i1_1; TRINITY_DN27428_c2_g3_i1_2; TRINITY_DN27432_c0_g1_i1_2; TRINITY_DN27433_c0_g1_i1_2; TRINITY_DN27435_c0_g1_i1_1; TRINITY_DN2743_c0_g1_i1_1; TRINITY_DN27440_c0_g1_i1_2; TRINITY_DN27442_c0_g1_i1_1; TRINITY_DN27447_c0_g1_i1_1; TRINITY_DN27448_c0_g1_i2_2; TRINITY_DN2744_c0_g1_i1_1; TRINITY_DN27…
i1_2; TRINITY_DN30354_c0_g1_i2_1; TRINITY_DN30356_c0_g1_i1_2; TRINITY_DN30357_c0_g1_i2_1; TRINITY_DN30358_c0_g1_i1_1; TRINITY_DN30358_c1_g2_i2_2; TRINITY_DN30360_c0_g1_i1_2; TRINITY_DN30362_c0_g1_i1_1; TRINITY_DN30366_c0_g2_i3_2; TRINITY_DN30374_c0_g1_i1_1; TRINITY_DN30376_c0_g2_i1_1; TRINITY_DN30376_c0_g2_i2_2; TRINITY_DN30377_c0_g1_i1_2; TRINITY_DN30378_c0_g1_i1_1; TRINITY_DN3037_c0_g1_i1_1; TR…
g1_i3_1; TRINITY_DN32686_c1_g1_i2_2; TRINITY_DN3268_c0_g1_i1_1; TRINITY_DN32690_c0_g1_i1_2; TRINITY_DN32691_c0_g1_i1_1; TRINITY_DN32692_c0_g1_i3_2; TRINITY_DN32694_c2_g1_i7_2; TRINITY_DN32698_c0_g2_i2_2; TRINITY_DN32699_c0_g1_i1_2; TRINITY_DN32699_c0_g2_i1_2; TRINITY_DN32700_c0_g1_i7_2; TRINITY_DN32701_c0_g1_i9_2; TRINITY_DN32702_c0_g1_i1_1; TRINITY_DN32707_c0_g1_i4_2; TRINITY_DN32711_c0_g1_i4_2;…
NITY_DN35433_c0_g1_i1_2; TRINITY_DN35437_c0_g1_i1_2; TRINITY_DN35437_c1_g1_i1_1; TRINITY_DN3543_c0_g1_i1_2; TRINITY_DN35444_c0_g1_i1_2; TRINITY_DN35444_c0_g1_i3_1; TRINITY_DN35447_c0_g1_i3_1; TRINITY_DN35449_c0_g1_i1_2; TRINITY_DN3544_c0_g1_i1_1; TRINITY_DN35462_c0_g1_i10_1; TRINITY_DN35462_c0_g1_i1_2; TRINITY_DN35464_c0_g1_i7_1; TRINITY_DN35471_c0_g1_i1_1; TRINITY_DN35472_c0_g1_i1_2; TRINITY_DN3…
_i1_1; TRINITY_DN38932_c0_g1_i1_1; TRINITY_DN38935_c0_g1_i1_1; TRINITY_DN38938_c0_g1_i1_1; TRINITY_DN38940_c0_g1_i1_1; TRINITY_DN38944_c0_g1_i1_1; TRINITY_DN38945_c0_g1_i1_1; TRINITY_DN38948_c0_g1_i1_1; TRINITY_DN38951_c0_g1_i1_1; TRINITY_DN38952_c0_g1_i1_1; TRINITY_DN38962_c0_g1_i1_1; TRINITY_DN38969_c0_g1_i1_1; TRINITY_DN38973_c0_g1_i1_1; TRINITY_DN38974_c0_g1_i1_1; TRINITY_DN38975_c0_g1_i1_1; …
TRINITY_DN4802_c0_g2_i1_1; TRINITY_DN4804_c0_g1_i1_1; TRINITY_DN4807_c0_g1_i1_1; TRINITY_DN4811_c0_g1_i1_2; TRINITY_DN4816_c0_g1_i1_1; TRINITY_DN4818_c0_g1_i1_1; TRINITY_DN4818_c0_g2_i1_1; TRINITY_DN4819_c0_g1_i1_1; TRINITY_DN4820_c0_g1_i2_1; TRINITY_DN4821_c0_g1_i1_1; TRINITY_DN4825_c0_g1_i1_2; TRINITY_DN4827_c0_g1_i1_1; TRINITY_DN4828_c0_g1_i1_1; TRINITY_DN4841_c0_g1_i1_1; TRINITY_DN4845_c0_g1_…
molecular function	catalytic activity	8374	TRINITY_DN10029_c0_g1_i1_1; TRINITY_DN10040_c0_g1_i1_1; TRINITY_DN10044_c0_g1_i1_1; TRINITY_DN1004_c0_g1_i1_2; TRINITY_DN10055_c0_g1_i1_1; TRINITY_DN10077_c0_g1_i1_1; TRINITY_DN10085_c0_g1_i1_1; TRINITY_DN10092_c0_g1_i1_1; TRINITY_DN10105_c0_g1_i1_1; TRINITY_DN10113_c0_g1_i1_1; TRINITY_DN10132_c0_g1_i1_1; TRINITY_DN10133_c0_g1_i1_1; TRINITY_DN10138_c0_g1_i1_1; TRINITY_DN10144_c0_g1_i1_1; TRINITY_…
1_2; TRINITY_DN17915_c0_g3_i1_2; TRINITY_DN17929_c0_g1_i1_2; TRINITY_DN17933_c0_g1_i1_1; TRINITY_DN17940_c0_g1_i1_1; TRINITY_DN17947_c0_g1_i1_1; TRINITY_DN17948_c0_g1_i1_1; TRINITY_DN1794_c0_g1_i1_1; TRINITY_DN1795_c0_g1_i1_1; TRINITY_DN17960_c0_g1_i1_2; TRINITY_DN17973_c0_g1_i1_1; TRINITY_DN17980_c0_g1_i1_1; TRINITY_DN17982_c0_g1_i1_1; TRINITY_DN17982_c0_g1_i1_2; TRINITY_DN17987_c0_g1_i1_2; TRIN…
TRINITY_DN23521_c0_g1_i1_2; TRINITY_DN23525_c1_g1_i2_2; TRINITY_DN23526_c0_g1_i1_2; TRINITY_DN23528_c0_g1_i2_2; TRINITY_DN23529_c0_g1_i1_1; TRINITY_DN23536_c0_g1_i1_1; TRINITY_DN23537_c0_g1_i1_2; TRINITY_DN23540_c0_g1_i1_2; TRINITY_DN23542_c0_g1_i1_1; TRINITY_DN23546_c0_g1_i1_1; TRINITY_DN23547_c0_g1_i2_1; TRINITY_DN23548_c0_g1_i1_2; TRINITY_DN23549_c0_g1_i1_2; TRINITY_DN23552_c0_g1_i1_1; TRINITY…
0_c0_g2_i2_2; TRINITY_DN27871_c0_g1_i1_1; TRINITY_DN27880_c0_g1_i2_2; TRINITY_DN27883_c0_g2_i2_2; TRINITY_DN27885_c0_g1_i2_2; TRINITY_DN27886_c0_g1_i2_1; TRINITY_DN27892_c0_g1_i1_1; TRINITY_DN278_c0_g1_i1_1; TRINITY_DN27905_c0_g1_i3_2; TRINITY_DN27907_c0_g1_i4_2; TRINITY_DN27912_c0_g1_i1_1; TRINITY_DN27919_c0_g1_i1_2; TRINITY_DN27920_c0_g1_i1_2; TRINITY_DN27921_c0_g1_i1_1; TRINITY_DN27925_c0_g1_i…
1_i1_2; TRINITY_DN31467_c1_g1_i5_2; TRINITY_DN31469_c0_g1_i2_2; TRINITY_DN31471_c1_g2_i1_1; TRINITY_DN31480_c0_g1_i1_1; TRINITY_DN31482_c0_g1_i1_1; TRINITY_DN31486_c0_g1_i1_1; TRINITY_DN31489_c0_g1_i1_2; TRINITY_DN31490_c0_g1_i2_2; TRINITY_DN31494_c1_g1_i3_2; TRINITY_DN31496_c0_g1_i1_1; TRINITY_DN31498_c0_g1_i2_2; TRINITY_DN31504_c0_g1_i7_2; TRINITY_DN31507_c0_g1_i1_2; TRINITY_DN31512_c0_g1_i2_2;…
1_i1_2; TRINITY_DN34987_c0_g1_i7_1; TRINITY_DN34989_c0_g2_i1_1; TRINITY_DN34999_c0_g1_i1_2; TRINITY_DN34999_c1_g1_i6_1; TRINITY_DN34999_c1_g2_i1_1; TRINITY_DN349_c0_g1_i1_2; TRINITY_DN35005_c0_g1_i1_2; TRINITY_DN35010_c0_g1_i1_1; TRINITY_DN35011_c0_g1_i1_2; TRINITY_DN35015_c0_g1_i2_1; TRINITY_DN35023_c0_g2_i2_1; TRINITY_DN35025_c0_g1_i1_1; TRINITY_DN35028_c0_g1_i2_1; TRINITY_DN35029_c0_g1_i1_1; T…
DN3961_c0_g1_i1_2; TRINITY_DN39620_c0_g1_i1_1; TRINITY_DN39624_c0_g1_i1_1; TRINITY_DN39625_c0_g1_i1_1; TRINITY_DN3962_c0_g1_i1_2; TRINITY_DN39633_c0_g1_i1_1; TRINITY_DN39641_c0_g1_i1_1; TRINITY_DN39644_c0_g1_i1_1; TRINITY_DN39647_c0_g1_i1_1; TRINITY_DN39649_c0_g1_i1_1; TRINITY_DN3964_c0_g1_i1_2; TRINITY_DN39674_c0_g1_i1_1; TRINITY_DN39675_c0_g1_i1_1; TRINITY_DN3968_c0_g1_i1_1; TRINITY_DN3968_c0_g…
_DN9079_c0_g1_i1_1; TRINITY_DN908_c0_g1_i1_1; TRINITY_DN9109_c0_g1_i1_1; TRINITY_DN9118_c0_g1_i1_1; TRINITY_DN9124_c0_g1_i1_1; TRINITY_DN9124_c1_g1_i1_1; TRINITY_DN9130_c0_g1_i1_1; TRINITY_DN9134_c0_g1_i1_1; TRINITY_DN9137_c0_g1_i1_1; TRINITY_DN9140_c0_g1_i1_1; TRINITY_DN9141_c0_g1_i2_1; TRINITY_DN9141_c0_g2_i1_1; TRINITY_DN9150_c1_g1_i1_1; TRINITY_DN9155_c0_g1_i1_1; TRINITY_DN9168_c0_g1_i2_1; TR…
molecular function	channel regulator activity	55	TRINITY_DN10142_c0_g1_i1_1; TRINITY_DN11500_c0_g1_i1_2; TRINITY_DN12446_c0_g1_i1_1; TRINITY_DN12490_c1_g1_i1_1; TRINITY_DN14217_c0_g1_i1_2; TRINITY_DN14269_c0_g1_i1_1; TRINITY_DN15569_c0_g1_i1_2; TRINITY_DN15641_c0_g1_i1_1; TRINITY_DN16079_c0_g1_i2_2; TRINITY_DN16079_c0_g2_i1_2; TRINITY_DN16927_c0_g1_i1_1; TRINITY_DN17147_c0_g1_i1_2; TRINITY_DN18067_c0_g1_i1_1; TRINITY_DN18392_c0_g1_i1_2; TRINITY…
molecular function	chemoattractant activity	1	TRINITY_DN27276_c0_g1_i2_1
molecular function	chemorepellent activity	7	TRINITY_DN12544_c0_g1_i1_1; TRINITY_DN12544_c1_g1_i1_1; TRINITY_DN32117_c0_g1_i1_2; TRINITY_DN34592_c0_g1_i2_1; TRINITY_DN39135_c0_g1_i1_1; TRINITY_DN40164_c0_g1_i1_1; TRINITY_DN4226_c0_g1_i1_1
molecular function	electron carrier activity	128	TRINITY_DN10357_c0_g1_i2_2; TRINITY_DN10564_c0_g1_i1_1; TRINITY_DN10892_c0_g1_i1_2; TRINITY_DN11398_c0_g1_i1_1; TRINITY_DN11398_c0_g2_i1_1; TRINITY_DN11463_c0_g1_i2_1; TRINITY_DN11732_c0_g1_i1_1; TRINITY_DN12422_c0_g1_i1_2; TRINITY_DN12513_c0_g1_i1_2; TRINITY_DN13183_c0_g1_i1_1; TRINITY_DN13183_c0_g2_i1_1; TRINITY_DN13764_c0_g1_i1_1; TRINITY_DN13899_c0_g2_i1_1; TRINITY_DN14420_c0_g1_i2_2; TRINITY…
molecular function	enzyme regulator activity	683	TRINITY_DN10185_c0_g1_i1_1; TRINITY_DN10198_c0_g1_i1_1; TRINITY_DN10250_c0_g1_i1_1; TRINITY_DN10296_c0_g1_i1_1; TRINITY_DN10495_c0_g1_i1_2; TRINITY_DN10540_c0_g1_i1_1; TRINITY_DN10540_c1_g1_i2_1; TRINITY_DN1057_c0_g1_i1_1; TRINITY_DN1076_c0_g1_i1_1; TRINITY_DN10892_c0_g1_i1_2; TRINITY_DN10975_c0_g2_i1_2; TRINITY_DN10976_c0_g1_i1_2; TRINITY_DN11078_c0_g1_i1_2; TRINITY_DN11088_c0_g1_i1_2; TRINITY_D…
molecular function	metallochaperone activity	10	TRINITY_DN14520_c0_g1_i2_1; TRINITY_DN16624_c0_g1_i1_2; TRINITY_DN21615_c0_g1_i1_2; TRINITY_DN27352_c0_g1_i4_1; TRINITY_DN30757_c0_g1_i6_2; TRINITY_DN31564_c0_g3_i1_2; TRINITY_DN35094_c1_g1_i1_1; TRINITY_DN39556_c0_g1_i1_1; TRINITY_DN40094_c0_g1_i1_1; TRINITY_DN4458_c0_g1_i1_1
molecular function	molecular transducer activity	625	TRINITY_DN10018_c0_g1_i1_1; TRINITY_DN10020_c0_g1_i1_1; TRINITY_DN10051_c0_g1_i1_1; TRINITY_DN10092_c0_g1_i1_1; TRINITY_DN10143_c0_g1_i1_1; TRINITY_DN10221_c1_g1_i1_1; TRINITY_DN10222_c0_g1_i1_1; TRINITY_DN10354_c0_g1_i1_1; TRINITY_DN10565_c0_g1_i1_1; TRINITY_DN10699_c0_g1_i1_2; TRINITY_DN10736_c0_g2_i1_2; TRINITY_DN11024_c0_g1_i1_2; TRINITY_DN11058_c0_g1_i1_2; TRINITY_DN1122_c0_g1_i1_2; TRINITY_…
molecular function	morphogen activity	2	TRINITY_DN27781_c0_g1_i1_1; TRINITY_DN41890_c0_g1_i1_1
molecular function	nucleic acid binding transcription factor activity	625	TRINITY_DN1025_c0_g1_i1_1; TRINITY_DN10670_c0_g1_i1_2; TRINITY_DN10730_c0_g1_i1_2; TRINITY_DN10888_c0_g1_i1_2; TRINITY_DN11045_c0_g1_i1_1; TRINITY_DN11049_c0_g1_i1_1; TRINITY_DN11066_c0_g1_i1_2; TRINITY_DN11108_c0_g1_i1_1; TRINITY_DN11184_c0_g1_i1_2; TRINITY_DN1136_c0_g1_i1_1; TRINITY_DN11458_c0_g1_i1_1; TRINITY_DN11579_c0_g1_i1_2; TRINITY_DN11683_c0_g1_i1_1; TRINITY_DN11776_c0_g1_i1_2; TRINITY_D…
molecular function	nutrient reservoir activity	28	TRINITY_DN13622_c0_g1_i1_1; TRINITY_DN16478_c0_g1_i1_2; TRINITY_DN17571_c0_g1_i1_1; TRINITY_DN17673_c0_g1_i1_1; TRINITY_DN19006_c0_g1_i1_1; TRINITY_DN20539_c0_g1_i1_1; TRINITY_DN20539_c0_g2_i1_1; TRINITY_DN21410_c0_g2_i1_1; TRINITY_DN21558_c0_g3_i1_1; TRINITY_DN27832_c0_g1_i1_1; TRINITY_DN27992_c0_g1_i4_2; TRINITY_DN28202_c0_g1_i3_1; TRINITY_DN30128_c0_g1_i2_2; TRINITY_DN30694_c0_g1_i2_2; TRINITY…
molecular function	protein binding transcription factor activity	349	TRINITY_DN10060_c0_g1_i1_1; TRINITY_DN10726_c0_g1_i1_2; TRINITY_DN10730_c0_g1_i1_2; TRINITY_DN10992_c0_g1_i1_1; TRINITY_DN11001_c0_g1_i1_1; TRINITY_DN11045_c0_g1_i1_1; TRINITY_DN11073_c0_g1_i1_1; TRINITY_DN11495_c0_g1_i1_1; TRINITY_DN11564_c0_g1_i1_1; TRINITY_DN11689_c0_g1_i1_1; TRINITY_DN11811_c0_g1_i1_2; TRINITY_DN12014_c0_g1_i1_1; TRINITY_DN12014_c0_g2_i1_1; TRINITY_DN12014_c0_g3_i1_1; TRINITY…
molecular function	protein tag	20	TRINITY_DN12578_c0_g1_i1_1; TRINITY_DN13695_c0_g1_i2_1; TRINITY_DN14045_c0_g1_i1_1; TRINITY_DN14126_c0_g1_i2_1; TRINITY_DN15497_c0_g1_i1_1; TRINITY_DN17399_c0_g1_i1_2; TRINITY_DN18098_c0_g1_i1_1; TRINITY_DN18141_c0_g1_i1_1; TRINITY_DN19665_c0_g2_i1_2; TRINITY_DN22929_c0_g1_i1_1; TRINITY_DN23136_c0_g1_i1_1; TRINITY_DN23364_c0_g1_i1_1; TRINITY_DN27255_c0_g1_i1_1; TRINITY_DN27624_c0_g1_i3_1; TRINITY…
molecular function	receptor activity	625	TRINITY_DN10018_c0_g1_i1_1; TRINITY_DN10020_c0_g1_i1_1; TRINITY_DN10051_c0_g1_i1_1; TRINITY_DN10092_c0_g1_i1_1; TRINITY_DN10143_c0_g1_i1_1; TRINITY_DN10221_c1_g1_i1_1; TRINITY_DN10222_c0_g1_i1_1; TRINITY_DN10354_c0_g1_i1_1; TRINITY_DN10565_c0_g1_i1_1; TRINITY_DN10699_c0_g1_i1_2; TRINITY_DN10736_c0_g2_i1_2; TRINITY_DN11024_c0_g1_i1_2; TRINITY_DN11058_c0_g1_i1_2; TRINITY_DN1122_c0_g1_i1_2; TRINITY_…
molecular function	receptor regulator activity	23	TRINITY_DN13948_c0_g1_i1_2; TRINITY_DN16415_c0_g1_i1_2; TRINITY_DN17869_c0_g1_i1_1; TRINITY_DN19313_c0_g2_i1_1; TRINITY_DN20378_c0_g1_i1_1; TRINITY_DN20772_c0_g1_i1_2; TRINITY_DN21126_c0_g3_i1_2; TRINITY_DN21952_c0_g1_i1_2; TRINITY_DN24333_c0_g1_i1_1; TRINITY_DN26511_c0_g1_i4_2; TRINITY_DN27052_c0_g1_i2_2; TRINITY_DN28547_c0_g2_i1_2; TRINITY_DN29384_c1_g1_i1_1; TRINITY_DN29530_c0_g1_i2_1; TRINITY…
molecular function	structural molecule activity	1043	TRINITY_DN10173_c0_g1_i1_1; TRINITY_DN10201_c0_g1_i1_1; TRINITY_DN10247_c0_g1_i2_1; TRINITY_DN10254_c0_g1_i1_2; TRINITY_DN10345_c0_g1_i1_1; TRINITY_DN10376_c0_g1_i1_1; TRINITY_DN10376_c0_g2_i1_1; TRINITY_DN1038_c0_g1_i1_2; TRINITY_DN103_c0_g1_i1_1; TRINITY_DN10411_c0_g1_i1_2; TRINITY_DN1041_c0_g1_i1_2; TRINITY_DN10444_c0_g1_i1_2; TRINITY_DN10450_c0_g1_i1_2; TRINITY_DN1048_c0_g1_i1_2; TRINITY_DN10…
molecular function	translation regulator activity	36	TRINITY_DN10992_c0_g1_i1_1; TRINITY_DN13290_c0_g1_i2_2; TRINITY_DN14579_c0_g1_i1_1; TRINITY_DN14853_c0_g1_i1_2; TRINITY_DN15585_c0_g1_i1_1; TRINITY_DN17727_c1_g1_i1_2; TRINITY_DN20494_c0_g1_i1_1; TRINITY_DN20502_c0_g1_i1_2; TRINITY_DN21125_c0_g1_i1_2; TRINITY_DN21226_c0_g1_i4_2; TRINITY_DN22150_c0_g1_i1_1; TRINITY_DN2218_c0_g1_i1_1; TRINITY_DN23112_c0_g1_i1_2; TRINITY_DN24726_c0_g1_i1_1; TRINITY_…
molecular function	transporter activity	1454	TRINITY_DN10082_c0_g1_i1_1; TRINITY_DN10090_c0_g1_i1_2; TRINITY_DN1013_c0_g1_i1_1; TRINITY_DN10142_c0_g1_i1_1; TRINITY_DN10143_c0_g1_i1_1; TRINITY_DN10234_c0_g1_i1_1; TRINITY_DN10380_c0_g1_i1_1; TRINITY_DN10399_c0_g1_i1_1; TRINITY_DN10514_c1_g1_i1_1; TRINITY_DN10536_c0_g1_i1_2; TRINITY_DN10564_c0_g1_i1_1; TRINITY_DN10586_c0_g1_i1_1; TRINITY_DN10608_c0_g1_i1_2; TRINITY_DN10632_c0_g1_i1_2; TRINITY_…
6_c0_g1_i1_1; TRINITY_DN39107_c0_g1_i1_1; TRINITY_DN39156_c0_g1_i1_1; TRINITY_DN39164_c0_g1_i1_1; TRINITY_DN39173_c0_g1_i1_1; TRINITY_DN39218_c0_g1_i1_1; TRINITY_DN39226_c0_g1_i1_1; TRINITY_DN39252_c0_g1_i1_1; TRINITY_DN39273_c0_g1_i1_1; TRINITY_DN39292_c0_g1_i1_1; TRINITY_DN39341_c0_g1_i1_1; TRINITY_DN39364_c0_g1_i1_1; TRINITY_DN39365_c0_g1_i1_1; TRINITY_DN39395_c0_g1_i1_1; TRINITY_DN39406_c0_g1…

## Sheet: Figure 2B raw data
#Functional categories	Function class defination	Function code	gene number	gene id	KOG id
INFORMATION STORAGE AND PROCESSING	RNA processing and modification	A	736	TRINITY_DN1016_c0_g1_i1_1;TRINITY_DN10521_c0_g1_i1_2;TRINITY_DN10546_c0_g1_i1_1;TRINITY_DN10814_c0_g1_i1_1;TRINITY_DN10869_c0_g1_i1_1;TRINITY_DN10869_c0_g2_i1_1;TRINITY_DN1093_c0_g1_i1_1;TRINITY_DN11024_c0_g1_i1_1;TRINITY_DN11024_c0_g2_i1_1;TRINITY_DN11276_c0_g1_i1_1;TRINITY_DN11618_c0_g1_i1_1;TRINITY_DN11671_c0_g1_i1_1;TRINITY_DN11731_c0_g1_i1_2;TRINITY_DN11764_c0_g1_i1_1;TRINITY_DN1178_c0_g1_i1…	KOG0925;KOG0336;KOG0105;KOG0796;KOG0952;KOG0952;KOG2071;KOG1802;KOG1802;KOG1644;KOG0107;KOG0948;KOG0107;KOG2793;KOG0050;KOG0050;KOG0146;KOG4209;KOG0131;KOG1775;KOG1446;KOG2481;KOG0007;KOG1780;KOG2146;KOG2386;KOG1676;KOG0063;KOG0495;KOG0495;KOG1609;KOG2574;KOG0146;KOG0121;KOG2609;KOG0123;KOG0123;KOG0123;KOG1104;KOG3064;KOG3167;KOG2441;KOG2441;KOG0109;KOG0113;KOG1104;KOG0701;KOG1642;KOG1774;KOG2837…
INFORMATION STORAGE AND PROCESSING	Chromatin structure and dynamics	B	291	TRINITY_DN10060_c0_g1_i1_1;TRINITY_DN10158_c0_g1_i1_1;TRINITY_DN10158_c0_g2_i1_1;TRINITY_DN10193_c0_g1_i1_1;TRINITY_DN10193_c0_g3_i1_1;TRINITY_DN11685_c1_g1_i1_1;TRINITY_DN11762_c0_g1_i1_1;TRINITY_DN12006_c0_g1_i1_2;TRINITY_DN12014_c0_g1_i1_1;TRINITY_DN12014_c0_g2_i1_1;TRINITY_DN12014_c0_g3_i1_1;TRINITY_DN12105_c0_g1_i1_2;TRINITY_DN12251_c0_g1_i1_1;TRINITY_DN12464_c0_g1_i1_1;TRINITY_DN12508_c0_g1…	KOG0273;KOG0355;KOG0355;KOG2025;KOG2025;KOG1156;KOG1744;KOG3105;KOG2684;KOG2684;KOG2684;KOG4140;KOG1911;KOG1446;KOG1472;KOG1472;KOG2130;KOG0355;KOG0639;KOG0892;KOG2747;KOG3949;KOG0996;KOG2441;KOG2441;KOG4161;KOG2633;KOG1911;KOG0264;KOG1744;KOG4191;KOG3467;KOG1756;KOG3105;KOG2084;KOG2266;KOG1245;KOG0355;KOG0890;KOG1911;KOG2084;KOG2084;KOG3001;KOG1279;KOG0889;KOG1020;KOG3554;KOG3554;KOG3554;KOG1756…
METABOLISM	Energy production and conversion	C	772	TRINITY_DN10082_c0_g1_i1_1;TRINITY_DN10085_c0_g1_i1_1;TRINITY_DN1026_c0_g1_i1_1;TRINITY_DN10357_c0_g1_i2_2;TRINITY_DN10363_c0_g1_i1_1;TRINITY_DN10559_c0_g1_i1_1;TRINITY_DN1061_c0_g1_i1_1;TRINITY_DN10640_c0_g1_i1_2;TRINITY_DN10709_c0_g1_i1_1;TRINITY_DN10734_c0_g1_i1_1;TRINITY_DN10734_c0_g2_i1_1;TRINITY_DN1075_c0_g1_i1_1;TRINITY_DN10783_c0_g1_i1_2;TRINITY_DN10820_c0_g1_i1_1;TRINITY_DN10892_c0_g1_i1…	KOG0749;KOG4576;KOG3453;KOG3954;KOG0025;KOG1496;KOG3468;KOG1748;KOG3619;KOG1192;KOG1192;KOG2957;KOG1713;KOG1158;KOG3469;KOG3868;KOG3366;KOG0913;KOG1772;KOG0751;KOG0768;KOG1335;KOG1335;KOG1192;KOG1192;KOG1317;KOG3180;KOG4103;KOG1350;KOG3382;KOG3976;KOG4110;KOG0042;KOG4737;KOG0525;KOG4845;KOG3361;KOG1494;KOG4527;KOG1662;KOG1662;KOG1198;KOG4668;KOG0524;KOG1257;KOG2658;KOG1526;KOG4664;KOG1257;KOG1257…
CELLULAR PROCESSES AND SIGNALING	Cell cycle control, cell division, chromosome partitioning	D	480	TRINITY_DN10193_c0_g1_i1_1;TRINITY_DN10193_c0_g3_i1_1;TRINITY_DN1022_c0_g1_i1_1;TRINITY_DN1081_c0_g1_i1_1;TRINITY_DN11109_c0_g1_i1_1;TRINITY_DN11172_c0_g1_i1_1;TRINITY_DN11254_c0_g1_i1_1;TRINITY_DN11295_c0_g1_i1_1;TRINITY_DN11295_c0_g2_i1_1;TRINITY_DN11435_c0_g1_i1_1;TRINITY_DN11511_c0_g1_i1_1;TRINITY_DN11736_c0_g1_i1_1;TRINITY_DN11736_c0_g2_i1_1;TRINITY_DN1178_c0_g1_i1_1;TRINITY_DN1178_c1_g1_i1_…	KOG2025;KOG2025;KOG2229;KOG2277;KOG0653;KOG2166;KOG3727;KOG1042;KOG1042;KOG0669;KOG2166;KOG4731;KOG4731;KOG0050;KOG0050;KOG3105;KOG2513;KOG3573;KOG3573;KOG1852;KOG2101;KOG3573;KOG0977;KOG1099;KOG4613;KOG4731;KOG0892;KOG2739;KOG1832;KOG2609;KOG0653;KOG4164;KOG0996;KOG1727;KOG2496;KOG4466;KOG2166;KOG2186;KOG2186;KOG0659;KOG3186;KOG1987;KOG2043;KOG3105;KOG0987;KOG3000;KOG1731;KOG2166;KOG2513;KOG0987…
METABOLISM	Amino acid transport and metabolism	E	1105	TRINITY_DN10003_c0_g1_i1_2;TRINITY_DN10040_c0_g1_i1_1;TRINITY_DN10113_c0_g1_i1_1;TRINITY_DN10113_c0_g2_i1_1;TRINITY_DN1017_c0_g1_i1_1;TRINITY_DN10225_c0_g1_i1_1;TRINITY_DN10225_c0_g2_i1_1;TRINITY_DN10342_c0_g1_i1_1;TRINITY_DN10342_c0_g2_i1_1;TRINITY_DN10520_c0_g1_i1_2;TRINITY_DN10536_c0_g1_i1_2;TRINITY_DN10604_c0_g1_i1_1;TRINITY_DN10608_c0_g1_i1_2;TRINITY_DN10611_c0_g1_i1_2;TRINITY_DN10705_c0_g1_…	KOG3627;KOG3627;KOG3627;KOG3627;KOG0138;KOG1046;KOG1046;KOG1189;KOG1189;KOG1592;KOG3627;KOG3627;KOG1287;KOG3627;KOG3627;KOG3627;KOG3627;KOG3627;KOG1282;KOG3627;KOG3627;KOG1286;KOG1562;KOG3627;KOG3627;KOG1615;KOG1286;KOG3627;KOG3568;KOG3627;KOG1046;KOG3627;KOG3627;KOG1562;KOG3627;KOG3627;KOG2250;KOG3641;KOG3627;KOG0628;KOG1287;KOG3627;KOG1052;KOG1046;KOG1055;KOG1055;KOG0784;KOG3627;KOG3627;KOG3627…
METABOLISM	Nucleotide transport and metabolism	F	215	TRINITY_DN1043_c0_g1_i1_1;TRINITY_DN10475_c0_g1_i1_1;TRINITY_DN11129_c0_g1_i1_1;TRINITY_DN11243_c0_g1_i1_1;TRINITY_DN11287_c0_g1_i1_1;TRINITY_DN12699_c0_g1_i2_1;TRINITY_DN12699_c0_g2_i1_1;TRINITY_DN12896_c0_g1_i1_1;TRINITY_DN13183_c0_g1_i1_1;TRINITY_DN13183_c0_g2_i1_1;TRINITY_DN13292_c0_g1_i1_1;TRINITY_DN13335_c0_g1_i1_1;TRINITY_DN13780_c0_g1_i1_1;TRINITY_DN139_c0_g1_i1_1;TRINITY_DN1411_c0_g1_i1_…	KOG2835;KOG2700;KOG1355;KOG1355;KOG0572;KOG3968;KOG3968;KOG1385;KOG0430;KOG0430;KOG1907;KOG0707;KOG1567;KOG1622;KOG1622;KOG1622;KOG1479;KOG1907;KOG3347;KOG1907;KOG2584;KOG0430;KOG1712;KOG0888;KOG0430;KOG4171;KOG3079;KOG2469;KOG2555;KOG1436;KOG1907;KOG1907;KOG0888;KOG2938;KOG0888;KOG4171;KOG1622;KOG3222;KOG3370;KOG0036;KOG1436;KOG1385;KOG1385;KOG4235;KOG3984;KOG3370;KOG2452;KOG2452;KOG0888;KOG0430…
METABOLISM	Carbohydrate transport and metabolism	G	767	TRINITY_DN10333_c0_g1_i1_2;TRINITY_DN10466_c0_g1_i1_1;TRINITY_DN10466_c0_g2_i1_1;TRINITY_DN10580_c0_g1_i1_1;TRINITY_DN10690_c0_g1_i1_1;TRINITY_DN10729_c0_g1_i1_2;TRINITY_DN10734_c0_g1_i1_1;TRINITY_DN10734_c0_g2_i1_1;TRINITY_DN10974_c0_g1_i1_1;TRINITY_DN11073_c0_g1_i1_2;TRINITY_DN11348_c0_g1_i1_1;TRINITY_DN11354_c0_g1_i1_2;TRINITY_DN11428_c0_g1_i1_1;TRINITY_DN11428_c0_g2_i1_1;TRINITY_DN11772_c0_g1…	KOG1557;KOG2692;KOG2692;KOG2806;KOG2230;KOG2504;KOG1192;KOG1192;KOG2091;KOG2566;KOG3765;KOG2532;KOG1192;KOG1192;KOG2638;KOG2099;KOG3075;KOG1065;KOG2504;KOG1950;KOG2091;KOG2504;KOG2806;KOG1369;KOG1369;KOG2806;KOG2212;KOG1616;KOG1441;KOG2499;KOG2366;KOG2806;KOG2806;KOG2566;KOG2532;KOG0631;KOG4135;KOG2426;KOG1580;KOG2430;KOG2430;KOG1369;KOG1378;KOG0569;KOG0625;KOG2772;KOG2532;KOG2024;KOG0223;KOG2537…
METABOLISM	Coenzyme transport and metabolism	H	201	TRINITY_DN1048_c0_g1_i1_1;TRINITY_DN11017_c0_g1_i1_2;TRINITY_DN11750_c0_g1_i1_1;TRINITY_DN12058_c0_g1_i1_1;TRINITY_DN12216_c0_g1_i1_1;TRINITY_DN13979_c0_g1_i1_2;TRINITY_DN13979_c0_g2_i1_2;TRINITY_DN14005_c0_g1_i1_1;TRINITY_DN14463_c0_g1_i1_1;TRINITY_DN15198_c0_g1_i1_1;TRINITY_DN15198_c1_g1_i1_1;TRINITY_DN15297_c0_g1_i1_1;TRINITY_DN15767_c0_g1_i1_2;TRINITY_DN15818_c0_g1_i1_1;TRINITY_DN16611_c0_g1_…	KOG3220;KOG3810;KOG3159;KOG2794;KOG3220;KOG0711;KOG0711;KOG0089;KOG3244;KOG1506;KOG1506;KOG3855;KOG2142;KOG2142;KOG2142;KOG2142;KOG0711;KOG0711;KOG0711;KOG1185;KOG0776;KOG4292;KOG0711;KOG0685;KOG2794;KOG2794;KOG0711;KOG0711;KOG1360;KOG4292;KOG1270;KOG3093;KOG0534;KOG1540;KOG2586;KOG3810;KOG0685;KOG0711;KOG0711;KOG0711;KOG3754;KOG0685;KOG0776;KOG1381;KOG0711;KOG4410;KOG0711;KOG0711;KOG4254;KOG2524…
METABOLISM	Lipid transport and metabolism	I	910	TRINITY_DN10179_c0_g1_i1_1;TRINITY_DN10179_c0_g2_i1_1;TRINITY_DN10242_c0_g1_i1_1;TRINITY_DN10289_c0_g1_i1_1;TRINITY_DN10356_c0_g1_i1_1;TRINITY_DN10380_c0_g1_i1_1;TRINITY_DN10384_c0_g1_i1_2;TRINITY_DN10640_c0_g1_i1_2;TRINITY_DN10692_c0_g1_i1_1;TRINITY_DN10693_c0_g1_i1_1;TRINITY_DN106_c0_g1_i1_2;TRINITY_DN10756_c0_g1_i1_1;TRINITY_DN10778_c0_g1_i1_2;TRINITY_DN10872_c0_g1_i1_2;TRINITY_DN10931_c0_g1_i…	KOG0137;KOG0137;KOG2369;KOG2369;KOG4232;KOG1737;KOG3071;KOG1748;KOG1679;KOG1221;KOG1391;KOG4338;KOG1471;KOG1221;KOG0831;KOG0831;KOG0137;KOG1221;KOG3718;KOG1202;KOG2642;KOG0135;KOG0157;KOG1179;KOG3957;KOG1176;KOG3071;KOG1221;KOG1617;KOG1471;KOG1471;KOG1471;KOG1471;KOG1471;KOG0831;KOG1179;KOG4338;KOG0059;KOG0059;KOG1221;KOG0059;KOG0059;KOG0831;KOG1602;KOG1362;KOG1176;KOG3071;KOG0817;KOG1202;KOG1202…
INFORMATION STORAGE AND PROCESSING	Translation, ribosomal structure and biogenesis	J	1018	TRINITY_DN1005_c0_g1_i1_1;TRINITY_DN10173_c0_g1_i1_1;TRINITY_DN10254_c0_g1_i1_2;TRINITY_DN10324_c0_g1_i1_1;TRINITY_DN10345_c0_g1_i1_1;TRINITY_DN1038_c0_g1_i1_2;TRINITY_DN10411_c0_g1_i1_2;TRINITY_DN10444_c0_g1_i1_2;TRINITY_DN10450_c0_g1_i1_2;TRINITY_DN1048_c0_g1_i1_2;TRINITY_DN10584_c0_g1_i1_1;TRINITY_DN1067_c0_g1_i1_2;TRINITY_DN10873_c0_g1_i1_1;TRINITY_DN10878_c0_g1_i1_1;TRINITY_DN1091_c0_g1_i1_2…	KOG2038;KOG1697;KOG3504;KOG2363;KOG0402;KOG0877;KOG3181;KOG1742;KOG3499;KOG0746;KOG3933;KOG1749;KOG3486;KOG0432;KOG0898;KOG1694;KOG1767;KOG1711;KOG0122;KOG3271;KOG3475;KOG3464;KOG1242;KOG1242;KOG2298;KOG2298;KOG3411;KOG3185;KOG2726;KOG3271;KOG0469;KOG0438;KOG1722;KOG1698;KOG1698;KOG3502;KOG2646;KOG3421;KOG0829;KOG2988;KOG0004;KOG0437;KOG0004;KOG3204;KOG1147;KOG1147;KOG1147;KOG3181;KOG2613;KOG3506…
INFORMATION STORAGE AND PROCESSING	Transcription	K	956	TRINITY_DN1005_c0_g1_i1_1;TRINITY_DN10092_c0_g1_i1_1;TRINITY_DN10188_c0_g1_i1_1;TRINITY_DN10282_c0_g1_i1_1;TRINITY_DN10363_c0_g1_i1_1;TRINITY_DN10453_c0_g1_i1_2;TRINITY_DN10495_c0_g1_i1_2;TRINITY_DN10530_c0_g1_i1_1;TRINITY_DN10652_c0_g1_i1_1;TRINITY_DN10726_c0_g1_i1_2;TRINITY_DN10730_c0_g1_i1_2;TRINITY_DN1090_c0_g1_i1_1;TRINITY_DN11001_c0_g1_i1_1;TRINITY_DN11049_c0_g1_i1_1;TRINITY_DN11066_c0_g1_i…	KOG2038;KOG4168;KOG0773;KOG2039;KOG0025;KOG3755;KOG3732;KOG4336;KOG2039;KOG4552;KOG3811;KOG1874;KOG3901;KOG1079;KOG3149;KOG3490;KOG1015;KOG2642;KOG0794;KOG1875;KOG2482;KOG3558;KOG4029;KOG0384;KOG2684;KOG2684;KOG2684;KOG4217;KOG4196;KOG2549;KOG2462;KOG1828;KOG0921;KOG0921;KOG4385;KOG3862;KOG2549;KOG1472;KOG1472;KOG1999;KOG3732;KOG1105;KOG1105;KOG3119;KOG3119;KOG3463;KOG3804;KOG1015;KOG4073;KOG3802…
INFORMATION STORAGE AND PROCESSING	Replication, recombination and repair	L	395	TRINITY_DN10681_c0_g1_i1_2;TRINITY_DN10737_c0_g1_i1_1;TRINITY_DN10862_c0_g1_i1_1;TRINITY_DN10862_c0_g2_i1_1;TRINITY_DN10957_c0_g1_i1_1;TRINITY_DN11069_c0_g1_i1_2;TRINITY_DN11647_c0_g1_i1_2;TRINITY_DN12056_c0_g1_i1_1;TRINITY_DN12064_c0_g1_i1_2;TRINITY_DN12921_c0_g1_i1_2;TRINITY_DN12949_c0_g1_i1_2;TRINITY_DN12952_c0_g1_i1_1;TRINITY_DN13501_c0_g2_i1_2;TRINITY_DN135_c0_g1_i1_1;TRINITY_DN13661_c0_g1_i…	KOG1653;KOG1921;KOG0891;KOG0891;KOG0970;KOG1978;KOG3314;KOG1806;KOG0968;KOG0480;KOG0477;KOG0891;KOG0891;KOG4793;KOG4751;KOG1978;KOG0892;KOG1978;KOG0480;KOG1167;KOG0970;KOG2543;KOG1978;KOG2496;KOG0659;KOG3176;KOG0891;KOG0891;KOG1361;KOG2043;KOG1037;KOG1037;KOG0981;KOG0981;KOG0981;KOG1361;KOG0217;KOG0217;KOG2179;KOG0482;KOG0482;KOG0477;KOG2928;KOG0890;KOG4585;KOG2543;KOG2543;KOG3194;KOG4585;KOG0889…
CELLULAR PROCESSES AND SIGNALING	Cell wall/membrane/envelope biogenesis	M	164	TRINITY_DN1004_c0_g1_i1_1;TRINITY_DN1004_c0_g2_i1_1;TRINITY_DN10276_c0_g1_i1_1;TRINITY_DN10382_c0_g1_i1_1;TRINITY_DN11956_c0_g1_i1_1;TRINITY_DN11956_c1_g1_i1_1;TRINITY_DN12342_c0_g1_i1_1;TRINITY_DN12703_c0_g1_i2_1;TRINITY_DN13721_c0_g1_i1_1;TRINITY_DN1384_c0_g1_i1_1;TRINITY_DN13924_c0_g2_i1_1;TRINITY_DN14510_c0_g1_i2_1;TRINITY_DN14569_c0_g1_i1_2;TRINITY_DN14760_c0_g2_i1_1;TRINITY_DN16158_c0_g1_i2…	KOG1437;KOG1437;KOG1771;KOG1437;KOG2516;KOG2516;KOG1854;KOG3553;KOG1268;KOG3396;KOG1268;KOG1268;KOG4824;KOG4824;KOG4444;KOG1771;KOG2515;KOG2571;KOG2571;KOG2571;KOG2571;KOG3364;KOG1268;KOG4824;KOG4177;KOG2571;KOG3955;KOG1550;KOG0621;KOG3553;KOG3396;KOG3332;KOG2516;KOG4651;KOG2388;KOG0621;KOG1066;KOG4824;KOG1460;KOG3027;KOG2547;KOG3332;KOG2515;KOG4651;KOG4824;KOG0621;KOG2686;KOG4824;KOG4824;KOG1437…
CELLULAR PROCESSES AND SIGNALING	Cell motility	N	50	TRINITY_DN12635_c0_g1_i1_2;TRINITY_DN13427_c0_g1_i2_2;TRINITY_DN13860_c0_g1_i1_2;TRINITY_DN143_c0_g1_i1_1;TRINITY_DN16340_c0_g1_i1_2;TRINITY_DN1795_c0_g1_i1_1;TRINITY_DN19694_c0_g1_i1_1;TRINITY_DN19800_c0_g1_i1_1;TRINITY_DN2139_c0_g1_i1_1;TRINITY_DN22485_c0_g1_i1_2;TRINITY_DN22485_c0_g2_i2_2;TRINITY_DN24836_c0_g1_i2_2;TRINITY_DN24864_c0_g2_i1_1;TRINITY_DN25148_c0_g1_i1_1;TRINITY_DN25488_c0_g3_i1_…	KOG4229;KOG4794;KOG4286;KOG4081;KOG4229;KOG4229;KOG4229;KOG4794;KOG4229;KOG4229;KOG4229;KOG4794;KOG4229;KOG4108;KOG4229;KOG4242;KOG4286;KOG4286;KOG4286;KOG3896;KOG2116;KOG4229;KOG4229;KOG4286;KOG4229;KOG4229;KOG4229;KOG4229;KOG4229;KOG4108;KOG3896;KOG3905;KOG4229;KOG4229;KOG3896;KOG3896;KOG4229;KOG3905;KOG4081;KOG4229;KOG2116;KOG3905;KOG4229;KOG4115;KOG4081;KOG4229;KOG4286;KOG4794;KOG4115;KOG4229
CELLULAR PROCESSES AND SIGNALING	Posttranslational modification, protein turnover, chaperones	O	1829	TRINITY_DN10029_c0_g1_i1_1;TRINITY_DN10058_c0_g1_i1_1;TRINITY_DN10077_c0_g1_i1_1;TRINITY_DN10133_c0_g1_i1_1;TRINITY_DN10170_c0_g1_i1_1;TRINITY_DN10186_c0_g1_i1_1;TRINITY_DN10224_c0_g1_i1_1;TRINITY_DN10225_c0_g1_i1_1;TRINITY_DN10225_c0_g2_i1_1;TRINITY_DN10238_c0_g1_i1_1;TRINITY_DN10264_c0_g1_i1_1;TRINITY_DN10276_c0_g1_i1_1;TRINITY_DN10284_c0_g1_i1_2;TRINITY_DN10339_c0_g1_i1_1;TRINITY_DN10360_c0_g1…
03_c0_g1_i1_1;TRINITY_DN33406_c0_g1_i1_1;TRINITY_DN33411_c0_g1_i2_1;TRINITY_DN33417_c0_g1_i1_1;TRINITY_DN33419_c1_g1_i1_2;TRINITY_DN33445_c0_g2_i1_1;TRINITY_DN33463_c0_g1_i1_1;TRINITY_DN33492_c0_g1_i4_1;TRINITY_DN33521_c0_g1_i1_2;TRINITY_DN33546_c0_g1_i4_1;TRINITY_DN33587_c0_g1_i1_1;TRINITY_DN33619_c2_g1_i2_1;TRINITY_DN33621_c0_g1_i3_1;TRINITY_DN33682_c0_g1_i1_2;TRINITY_DN3369_c0_g1_i1_1;TRINITY_…	KOG4597;KOG3061;KOG1358;KOG3538;KOG0733;KOG0357;KOG1556;KOG1046;KOG1046;KOG0541;KOG0448;KOG1771;KOG3129;KOG3258;KOG0544;KOG1543;KOG0101;KOG1565;KOG3457;KOG1565;KOG4413;KOG3538;KOG2976;KOG1282;KOG2754;KOG0913;KOG2582;KOG2642;KOG3259;KOG2182;KOG2182;KOG2182;KOG3538;KOG3538;KOG3509;KOG3714;KOG3714;KOG0543;KOG0417;KOG0867;KOG0546;KOG0867;KOG0722;KOG0001;KOG3151;KOG0529;KOG1543;KOG0530;KOG1046;KOG0731…
METABOLISM	Inorganic ion transport and metabolism	P	514	TRINITY_DN1013_c0_g1_i1_1;TRINITY_DN10143_c0_g1_i1_1;TRINITY_DN10234_c0_g1_i1_1;TRINITY_DN10586_c0_g1_i1_1;TRINITY_DN10699_c0_g1_i1_2;TRINITY_DN10761_c1_g1_i1_2;TRINITY_DN10855_c0_g1_i1_1;TRINITY_DN10924_c0_g1_i1_1;TRINITY_DN10952_c0_g1_i1_2;TRINITY_DN11414_c0_g1_i1_1;TRINITY_DN11470_c0_g1_i1_2;TRINITY_DN11613_c0_g1_i1_1;TRINITY_DN11912_c0_g1_i1_2;TRINITY_DN11919_c0_g1_i1_1;TRINITY_DN12311_c0_g1_…	KOG0236;KOG0500;KOG1558;KOG2693;KOG3599;KOG1418;KOG0236;KOG3609;KOG3574;KOG3927;KOG0498;KOG0204;KOG0500;KOG0501;KOG1056;KOG1056;KOG1052;KOG1483;KOG1483;KOG1055;KOG1055;KOG3338;KOG3574;KOG2353;KOG3684;KOG2002;KOG2083;KOG0204;KOG2353;KOG4475;KOG2301;KOG2301;KOG4475;KOG1052;KOG1052;KOG1530;KOG0441;KOG1053;KOG1053;KOG4294;KOG0441;KOG2718;KOG2718;KOG2332;KOG4294;KOG0500;KOG4390;KOG2353;KOG1484;KOG0039…
METABOLISM	Secondary metabolites biosynthesis, transport and catabolism	Q	425	TRINITY_DN10044_c0_g1_i1_1;TRINITY_DN10514_c1_g1_i1_1;TRINITY_DN10640_c0_g1_i1_2;TRINITY_DN10695_c0_g1_i1_1;TRINITY_DN10806_c0_g1_i1_1;TRINITY_DN10919_c0_g1_i1_2;TRINITY_DN11023_c0_g1_i1_2;TRINITY_DN11040_c0_g1_i1_2;TRINITY_DN11040_c1_g1_i1_2;TRINITY_DN11289_c0_g1_i1_1;TRINITY_DN11346_c0_g1_i1_1;TRINITY_DN11473_c0_g1_i1_1;TRINITY_DN11504_c0_g1_i1_2;TRINITY_DN11574_c0_g1_i1_1;TRINITY_DN11788_c0_g1…	KOG0159;KOG3626;KOG1748;KOG1208;KOG0054;KOG0055;KOG3626;KOG3626;KOG3626;KOG3626;KOG0143;KOG0135;KOG0055;KOG0157;KOG0143;KOG1208;KOG3626;KOG0158;KOG0061;KOG3968;KOG3968;KOG0054;KOG1210;KOG0055;KOG0142;KOG0157;KOG0157;KOG0158;KOG0158;KOG0158;KOG1610;KOG0158;KOG1205;KOG0158;KOG0159;KOG0157;KOG0055;KOG1204;KOG0157;KOG0158;KOG3626;KOG0061;KOG0055;KOG0055;KOG0159;KOG0156;KOG0156;KOG1610;KOG0061;KOG0061…
POORLY CHARACTERIZED	General function prediction only	R	3345	TRINITY_DN1004_c0_g1_i1_2;TRINITY_DN10132_c0_g1_i1_1;TRINITY_DN10172_c0_g1_i1_1;TRINITY_DN10185_c1_g1_i1_2;TRINITY_DN10248_c0_g1_i1_1;TRINITY_DN10279_c0_g1_i1_1;TRINITY_DN10325_c0_g1_i1_2;TRINITY_DN10338_c0_g1_i1_2;TRINITY_DN10347_c0_g1_i1_1;TRINITY_DN10347_c1_g1_i1_1;TRINITY_DN1034_c0_g1_i1_1;TRINITY_DN10354_c0_g1_i1_1;TRINITY_DN1036_c0_g1_i1_2;TRINITY_DN1036_c0_g2_i1_2;TRINITY_DN10370_c0_g1_i1_…
2_i4_2;TRINITY_DN25385_c0_g3_i1_2;TRINITY_DN25414_c0_g1_i1_1;TRINITY_DN25414_c0_g2_i1_1;TRINITY_DN25435_c0_g1_i1_2;TRINITY_DN25441_c0_g1_i2_2;TRINITY_DN2545_c0_g2_i1_1;TRINITY_DN25470_c0_g2_i1_2;TRINITY_DN25474_c0_g1_i3_1;TRINITY_DN25491_c0_g1_i5_2;TRINITY_DN25508_c0_g1_i1_1;TRINITY_DN25512_c0_g1_i1_2;TRINITY_DN25513_c0_g1_i1_1;TRINITY_DN25527_c0_g2_i1_2;TRINITY_DN25532_c0_g1_i1_1;TRINITY_DN25546…
_g1_i1_1;TRINITY_DN34805_c0_g1_i1_2;TRINITY_DN34813_c0_g1_i1_1;TRINITY_DN34815_c0_g1_i1_2;TRINITY_DN34849_c0_g1_i1_2;TRINITY_DN34860_c0_g3_i1_1;TRINITY_DN34866_c0_g1_i1_2;TRINITY_DN34874_c0_g1_i2_1;TRINITY_DN34875_c0_g1_i1_1;TRINITY_DN34876_c0_g2_i1_1;TRINITY_DN348_c0_g1_i1_1;TRINITY_DN34906_c0_g2_i2_1;TRINITY_DN34909_c0_g2_i3_1;TRINITY_DN3490_c0_g1_i1_1;TRINITY_DN34919_c0_g1_i1_2;TRINITY_DN34926…	KOG1075;KOG1577;KOG2135;KOG0017;KOG0594;KOG1075;KOG0393;KOG1075;KOG1516;KOG1516;KOG0017;KOG3656;KOG0017;KOG0017;KOG0017;KOG2503;KOG1721;KOG1721;KOG1238;KOG3346;KOG1721;KOG1516;KOG1075;KOG2408;KOG3602;KOG1721;KOG0017;KOG2745;KOG1075;KOG3656;KOG2489;KOG3175;KOG4010;KOG0504;KOG0254;KOG1075;KOG3656;KOG1516;KOG0255;KOG0255;KOG1075;KOG3085;KOG0017;KOG0017;KOG0153;KOG1516;KOG1516;KOG4155;KOG2224;KOG0381…
POORLY CHARACTERIZED	Function unknown	S	1378	TRINITY_DN10071_c0_g1_i1_1;TRINITY_DN10090_c0_g1_i1_2;TRINITY_DN10096_c0_g1_i1_2;TRINITY_DN1010_c0_g1_i1_1;TRINITY_DN10159_c0_g1_i1_1;TRINITY_DN10160_c0_g1_i1_1;TRINITY_DN10162_c0_g1_i1_1;TRINITY_DN10207_c0_g2_i1_1;TRINITY_DN10251_c0_g1_i1_1;TRINITY_DN10317_c0_g1_i1_1;TRINITY_DN10399_c0_g1_i1_1;TRINITY_DN1041_c0_g1_i1_2;TRINITY_DN10515_c0_g1_i1_1;TRINITY_DN1055_c0_g1_i1_2;TRINITY_DN10562_c0_g1_i1…
ITY_DN41009_c0_g1_i1_1;TRINITY_DN41057_c0_g1_i1_1;TRINITY_DN41068_c0_g1_i1_1;TRINITY_DN41109_c0_g1_i1_1;TRINITY_DN41145_c0_g1_i1_1;TRINITY_DN41150_c0_g1_i1_1;TRINITY_DN41181_c0_g1_i1_1;TRINITY_DN4119_c0_g1_i1_2;TRINITY_DN41203_c0_g1_i1_1;TRINITY_DN4120_c0_g1_i1_1;TRINITY_DN41215_c0_g1_i1_1;TRINITY_DN41283_c0_g1_i1_1;TRINITY_DN41376_c0_g1_i1_1;TRINITY_DN41377_c0_g1_i1_1;TRINITY_DN41453_c0_g1_i1_1;…	KOG4137;KOG2118;KOG4452;KOG2625;KOG0858;KOG2734;KOG3930;KOG4096;KOG0411;KOG3994;KOG2118;KOG4034;KOG4605;KOG3425;KOG2103;KOG2433;KOG1297;KOG2103;KOG3188;KOG3318;KOG4643;KOG4683;KOG2827;KOG3228;KOG1426;KOG3594;KOG4808;KOG4605;KOG4838;KOG1980;KOG3594;KOG4698;KOG4617;KOG2660;KOG2103;KOG3098;KOG3098;KOG2678;KOG3819;KOG4106;KOG1426;KOG4596;KOG4273;KOG4048;KOG0282;KOG3528;KOG3594;KOG3652;KOG2259;KOG1426…
CELLULAR PROCESSES AND SIGNALING	Signal transduction mechanisms	T	2448	TRINITY_DN10018_c0_g1_i1_1;TRINITY_DN10020_c0_g1_i1_1;TRINITY_DN10032_c0_g1_i1_1;TRINITY_DN10051_c0_g1_i1_1;TRINITY_DN10055_c0_g1_i1_1;TRINITY_DN1006_c0_g1_i1_1;TRINITY_DN10105_c0_g1_i1_1;TRINITY_DN10142_c0_g1_i1_1;TRINITY_DN10143_c0_g1_i1_1;TRINITY_DN10144_c0_g1_i1_1;TRINITY_DN10198_c0_g1_i1_1;TRINITY_DN10201_c0_g1_i1_1;TRINITY_DN10222_c0_g1_i1_1;TRINITY_DN10296_c0_g1_i1_1;TRINITY_DN10362_c0_g1_…
INITY_DN29572_c0_g1_i2_1;TRINITY_DN29578_c0_g1_i3_1;TRINITY_DN29583_c0_g2_i1_1;TRINITY_DN29599_c0_g1_i5_2;TRINITY_DN29612_c0_g1_i3_2;TRINITY_DN29651_c0_g1_i1_2;TRINITY_DN29689_c0_g1_i1_1;TRINITY_DN29695_c0_g3_i1_1;TRINITY_DN29749_c0_g1_i2_1;TRINITY_DN29751_c0_g1_i1_1;TRINITY_DN29789_c0_g1_i1_2;TRINITY_DN29792_c0_g2_i1_1;TRINITY_DN29794_c0_g1_i1_1;TRINITY_DN29799_c0_g1_i10_2;TRINITY_DN29806_c0_g1_…
_1;TRINITY_DN9865_c0_g1_i1_2;TRINITY_DN9866_c0_g1_i1_2;TRINITY_DN9874_c0_g2_i1_1;TRINITY_DN9912_c0_g1_i1_1;TRINITY_DN9942_c0_g1_i1_1;TRINITY_DN9946_c0_g1_i1_1;TRINITY_DN9969_c1_g1_i1_1	KOG4289;KOG3610;KOG1327;KOG4641;KOG0377;KOG0689;KOG0792;KOG0044;KOG0500;KOG4257;KOG1998;KOG1217;KOG4219;KOG1113;KOG4306;KOG3510;KOG0116;KOG0116;KOG0782;KOG1028;KOG1094;KOG3776;KOG0099;KOG3599;KOG4269;KOG1130;KOG1028;KOG1428;KOG3348;KOG3609;KOG2224;KOG1217;KOG3645;KOG4289;KOG1165;KOG1998;KOG1998;KOG2582;KOG2642;KOG1700;KOG0195;KOG1345;KOG1345;KOG1094;KOG2279;KOG0660;KOG3659;KOG1700;KOG4225;KOG3575…
CELLULAR PROCESSES AND SIGNALING	Intracellular trafficking, secretion, and vesicular transport	U	1005	TRINITY_DN10093_c0_g1_i1_1;TRINITY_DN10207_c0_g1_i1_1;TRINITY_DN10216_c0_g1_i1_1;TRINITY_DN10250_c0_g1_i1_1;TRINITY_DN1036_c0_g1_i1_1;TRINITY_DN10439_c0_g1_i1_1;TRINITY_DN10485_c0_g1_i1_1;TRINITY_DN10495_c0_g1_i1_2;TRINITY_DN10540_c0_g1_i1_1;TRINITY_DN10540_c1_g1_i2_1;TRINITY_DN10688_c0_g1_i1_2;TRINITY_DN10737_c0_g1_i1_2;TRINITY_DN10743_c0_g1_i1_1;TRINITY_DN10758_c0_g1_i1_1;TRINITY_DN10842_c0_g1_…	KOG3287;KOG2667;KOG1060;KOG1986;KOG3325;KOG3838;KOG1028;KOG3732;KOG1986;KOG1986;KOG2104;KOG1332;KOG1787;KOG1985;KOG1028;KOG1796;KOG1796;KOG0819;KOG3133;KOG1991;KOG1787;KOG1725;KOG3998;KOG2060;KOG4697;KOG3198;KOG4121;KOG0277;KOG3316;KOG0811;KOG3724;KOG0936;KOG0292;KOG3368;KOG3385;KOG2516;KOG2516;KOG3106;KOG0903;KOG0985;KOG0985;KOG4521;KOG3724;KOG0072;KOG0937;KOG2101;KOG3887;KOG3732;KOG1809;KOG0076…
CELLULAR PROCESSES AND SIGNALING	Defense mechanisms	V	216	TRINITY_DN10185_c0_g1_i1_1;TRINITY_DN10259_c0_g1_i1_2;TRINITY_DN10992_c0_g1_i1_1;TRINITY_DN11065_c0_g1_i1_1;TRINITY_DN11336_c0_g1_i1_2;TRINITY_DN11581_c0_g1_i1_1;TRINITY_DN12125_c0_g1_i1_1;TRINITY_DN12380_c0_g1_i1_2;TRINITY_DN12675_c0_g1_i1_1;TRINITY_DN12675_c1_g1_i1_1;TRINITY_DN12795_c0_g1_i1_2;TRINITY_DN13790_c0_g1_i1_2;TRINITY_DN13983_c0_g2_i1_1;TRINITY_DN13983_c0_g3_i1_1;TRINITY_DN14156_c0_g1…	KOG2392;KOG1216;KOG4024;KOG0624;KOG2392;KOG4297;KOG2392;KOG4297;KOG2787;KOG2787;KOG1716;KOG4297;KOG1841;KOG1841;KOG1216;KOG1707;KOG1826;KOG2392;KOG2392;KOG1826;KOG4297;KOG2400;KOG1216;KOG2392;KOG1826;KOG1826;KOG4024;KOG4848;KOG4297;KOG4788;KOG2764;KOG4297;KOG4297;KOG1716;KOG1716;KOG4024;KOG4297;KOG2622;KOG1216;KOG1216;KOG1216;KOG4297;KOG4297;KOG2392;KOG1216;KOG1216;KOG1785;KOG1826;KOG2392;KOG1785…
CELLULAR PROCESSES AND SIGNALING	Extracellular structures	W	209	TRINITY_DN1004_c0_g1_i1_1;TRINITY_DN1004_c0_g2_i1_1;TRINITY_DN10233_c0_g1_i1_1;TRINITY_DN10259_c0_g1_i1_2;TRINITY_DN10280_c0_g1_i1_1;TRINITY_DN10382_c0_g1_i1_1;TRINITY_DN1049_c0_g1_i1_2;TRINITY_DN10591_c0_g1_i1_2;TRINITY_DN10805_c0_g1_i1_2;TRINITY_DN10896_c0_g2_i1_2;TRINITY_DN11744_c1_g1_i1_1;TRINITY_DN1179_c0_g1_i1_1;TRINITY_DN12655_c0_g1_i1_1;TRINITY_DN12728_c0_g1_i1_2;TRINITY_DN12777_c0_g1_i1_…	KOG1437;KOG1437;KOG1747;KOG1216;KOG4291;KOG1437;KOG3544;KOG1565;KOG1565;KOG4004;KOG3544;KOG3658;KOG0994;KOG1048;KOG3681;KOG3546;KOG1834;KOG1836;KOG4291;KOG1736;KOG0994;KOG1048;KOG3544;KOG1216;KOG3681;KOG3681;KOG3681;KOG1048;KOG3587;KOG3544;KOG3539;KOG3681;KOG3550;KOG3546;KOG3546;KOG1216;KOG3681;KOG3678;KOG1574;KOG4848;KOG3549;KOG3539;KOG3848;KOG3848;KOG1225;KOG3544;KOG1216;KOG1216;KOG1216;KOG3546…
		X	5	TRINITY_DN257_c0_g1_i1_1;TRINITY_DN28244_c0_g1_i3_1;TRINITY_DN36771_c0_g1_i1_1;TRINITY_DN37346_c1_g1_i2_1;TRINITY_DN38481_c0_g1_i1_1	KOG4831;KOG4831;KOG4817;KOG4800;KOG4817
CELLULAR PROCESSES AND SIGNALING	Nuclear structure	Y	82	TRINITY_DN10171_c0_g1_i1_1;TRINITY_DN10171_c0_g2_i1_1;TRINITY_DN10171_c1_g1_i1_1;TRINITY_DN1110_c0_g1_i1_1;TRINITY_DN11441_c0_g1_i1_1;TRINITY_DN12289_c0_g1_i1_1;TRINITY_DN12669_c0_g1_i1_1;TRINITY_DN1286_c0_g1_i1_1;TRINITY_DN13437_c0_g2_i1_2;TRINITY_DN16442_c0_g1_i1_1;TRINITY_DN21319_c0_g1_i1_2;TRINITY_DN23033_c0_g1_i1_2;TRINITY_DN24044_c0_g1_i2_1;TRINITY_DN24161_c0_g1_i1_2;TRINITY_DN24412_c0_g1_i…	KOG2491;KOG2491;KOG2491;KOG1991;KOG4121;KOG4521;KOG1991;KOG0977;KOG2992;KOG2196;KOG4541;KOG4541;KOG2020;KOG4714;KOG2171;KOG1900;KOG2992;KOG2171;KOG3091;KOG2196;KOG0845;KOG0845;KOG2445;KOG2086;KOG2196;KOG2020;KOG4541;KOG4121;KOG0977;KOG2020;KOG2020;KOG0977;KOG4521;KOG2834;KOG4719;KOG1241;KOG1992;KOG2491;KOG2022;KOG1964;KOG1833;KOG2020;KOG1991;KOG2439;KOG2023;KOG2171;KOG3630;KOG2834;KOG2022;KOG1993…
CELLULAR PROCESSES AND SIGNALING	Cytoskeleton	Z	815	TRINITY_DN10111_c0_g1_i1_1;TRINITY_DN10138_c0_g1_i1_1;TRINITY_DN10182_c0_g1_i1_1;TRINITY_DN1022_c0_g1_i1_1;TRINITY_DN103_c0_g1_i1_1;TRINITY_DN10549_c0_g1_i1_1;TRINITY_DN1058_c0_g1_i1_1;TRINITY_DN10638_c0_g1_i1_2;TRINITY_DN10647_c0_g1_i1_2;TRINITY_DN10668_c0_g1_i1_1;TRINITY_DN10851_c0_g1_i1_1;TRINITY_DN109_c0_g1_i1_1;TRINITY_DN11041_c0_g1_i1_2;TRINITY_DN1112_c0_g1_i1_2;TRINITY_DN11192_c1_g1_i1_1;T…	KOG1735;KOG3595;KOG1840;KOG2229;KOG0516;KOG3595;KOG0318;KOG3430;KOG0516;KOG3592;KOG3595;KOG0163;KOG1376;KOG0031;KOG3595;KOG1700;KOG3634;KOG1700;KOG2027;KOG2027;KOG0245;KOG0516;KOG3595;KOG3655;KOG4301;KOG3595;KOG1375;KOG3595;KOG3595;KOG3595;KOG0031;KOG3595;KOG0516;KOG1376;KOG1922;KOG1587;KOG0518;KOG0518;KOG2101;KOG1375;KOG1735;KOG1375;KOG1044;KOG3595;KOG1374;KOG4261;KOG4261;KOG1003;KOG3595;KOG0516…
