# Supplementary material for: Fumigant activity and transcriptomic analysis of two plant essential oils against the tea green leafhopper, Empoasca onukii Matsuda
Source: Front Physiol. 2023 Sep 19;14:1217608. doi: 10.3389/fphys.2023.1217608 (PMC10546945; doi:10.3389/fphys.2023.1217608)
Supplement: Supplementary file 14 [file Table12.xlsx]

## Sheet: Figure 4A raw data
gene	FC1	FC2	FC3		log2FoldChange1	log2FoldChange2	log2FoldChange3		log2FoldChange(qRT-PCR)	lfcSE		gene_id	log2FoldChange	lfcSE
TRINITY_DN31847_c0_g1_i1_2	5.63077	5.80247	6.46806		2.49333	2.53667	2.69333		2.57444	0.0859084		TRINITY_DN31847_c0_g1_i1_2	1.93893	0.166714
TRINITY_DN37711_c2_g1_i3_1	1.87905	1.50525	2.9622		0.91	0.59	1.56667		1.02222	0.406542		TRINITY_DN37711_c2_g1_i3_1	1.15007	0.131684
TRINITY_DN31516_c0_g1_i2_2	3.83706	2.06575	3.79298		1.94	1.04667	1.92333		1.63667	0.417248		TRINITY_DN31516_c0_g1_i2_2	1.91532	0.244562
TRINITY_DN33042_c0_g1_i2_1	1.53688	1.16473	1.34102		0.62	0.22	0.423333		0.421111	0.163307		TRINITY_DN33042_c0_g1_i2_1	1.23407	0.150173
TRINITY_DN37682_c1_g2_i1_1	0.708742	0.510506	0.868541		-0.496667	-0.97	-0.203333		-0.556667	0.315853		TRINITY_DN37682_c1_g2_i1_1	-1.19197	0.133307
TRINITY_DN32309_c0_g1_i1_1	0.777366	0.481854	0.655197		-0.363333	-1.05333	-0.61		-0.675556	0.28548		TRINITY_DN32309_c0_g1_i1_1	-1.09705	0.230911
TRINITY_DN24376_c0_g1_i1_2	0.174343	0.117984	0.234339		-2.52	-3.08333	-2.09333		-2.56556	0.405447		TRINITY_DN24376_c0_g1_i1_2	-3.27839	0.282833
