# Supplementary material for: Fumigant activity and transcriptomic analysis of two plant essential oils against the tea green leafhopper, Empoasca onukii Matsuda
Source: Front Physiol. 2023 Sep 19;14:1217608. doi: 10.3389/fphys.2023.1217608 (PMC10546945; doi:10.3389/fphys.2023.1217608)
Supplement: Supplementary file 15 [file Table13.xlsx]

## Sheet: Table 2 raw data
Concentration(μL·mL-1)	Pogostemon cablin 12h mortality(%)	Pogostemon cablin 24h mortality(%)	Pogostemon cablin 36h mortality(%)	Cinnamomum camphora 12h mortality(%)	Cinnamomum camphora 24h mortality(%)	Cinnamomum camphora 36h mortality(%)	Total(%)
1	45.125	61.75	71.25	15.8438	27.3125	38	100
0.5	32.0625	48.6875	58.1875	10.9688	15.4375	24.9375	100
0.25	20.1875	36.8125	41.5625	8.53125	13.0625	17.8125	100
0.125	14.25	27.3125	34.4375	4.875	8.3125	9.5	100
0.0625	9.5	15.4375	22.5625	2.4375	3.5625	5.9375	100
